# Supplementary material for: Multi-angle information aggregation for inductive temporal graph embedding
Source: PeerJ Comput Sci. 2024 Nov 26;10:e2560. doi: 10.7717/peerj-cs.2560 (PMC11623124; doi:10.7717/peerj-cs.2560)
Supplement: Supplemental Information 1 [file peerj-cs-10-2560-s001.zip]

Archive with 24 entries (11 files):
- code/
- code/emb/
- code/emb/amazon/
- code/emb/bitcoin/
- code/emb/dblp/
- code/emb/ml1m/
- code/train/
- code/train/dataset.py
- code/train/MIAN.py
- data/
- data/amazon/
- data/amazon/amazon.txt
- data/amazon/node2label.txt
- data/bitcoin/
- data/bitcoin/bitcoin.txt
- data/bitcoin/node2label.txt
- data/dblp/
- data/dblp/dblp.txt
- data/dblp/node2label.txt
- data/ml1m/
- data/ml1m/ml1m.txt
- data/ml1m/node2label.txt
- experiments/
- experiments/node classification.py
