# Supplementary material for: Multi-angle information aggregation for inductive temporal graph embedding
Source: PeerJ Comput Sci. 2024 Nov 26;10:e2560. doi: 10.7717/peerj-cs.2560 (PMC11623124; doi:10.7717/peerj-cs.2560)
Supplement: Supplemental Information 1 [file peerj-cs-10-2560-s001.zip › data/amazon/amazon.txt]

3 2324 0.653122
3 2325 0.653122
6 2688 0.653122
8 2732 0.653122
9 2740 0.653122
9 2741 0.653122
12 3427 0.653122
24 5806 0.653122
30 6843 0.653122
31 6892 0.653122
33 5806 0.653122
33 7126 0.653122
33 7127 0.653122
30 7317 0.653122
36 7460 0.653122
36 2325 0.653122
37 7522 0.653122
43 7317 0.653122
53 2325 0.653122
57 10284 0.653122
57 2741 0.653122
61 3427 0.653122
53 2740 0.653122
64 11458 0.653122
66 11613 0.653122
77 12278 0.653122
77 12279 0.653122
78 6892 0.653122
78 12288 0.653122
78 12289 0.653122
80 12461 0.653122
80 12278 0.653122
84 13121 0.653122
91 5806 0.653122
92 11458 0.653122
94 12288 0.653122
100 15030 0.653122
100 15031 0.653122
100 15032 0.653122
100 7317 0.653122
100 15033 0.653122
102 13121 0.653122
102 15069 0.653122
106 15033 0.653122
106 15524 0.653122
107 7126 0.653122
107 15535 0.653122
107 15536 0.653122
116 17788 0.653122
116 15069 0.653122
117 2688 0.653122
119 17859 0.653122
119 17860 0.653122
122 15031 0.653122
122 18808 0.653122
122 2325 0.653122
122 18809 0.653122
122 18810 0.653122
122 18811 0.653122
123 18882 0.653122
123 18808 0.653122
124 15033 0.653122
122 17859 0.653122
122 19709 0.653122
122 19710 0.653122
129 2732 0.653122
136 20650 0.653122
139 20741 0.653122
149 19709 0.653122
149 21068 0.653122
149 21069 0.653122
152 21584 0.653122
152 21585 0.653122
970 11613 0.653122
979 12289 0.653122
988 15030 0.653122
33 7125 0.653178
43 8222 0.653178
48 8858 0.653178
61 10752 0.653178
53 10881 0.653178
57 10881 0.653178
106 8222 0.653178
106 15523 0.653178
111 7125 0.653178
116 8222 0.653178
122 8222 0.653178
151 7125 0.653178
156 15523 0.653178
12 3426 0.653291
13 3426 0.653291
15 4155 0.653291
33 7124 0.653291
57 7124 0.653291
71 4155 0.653291
89 14111 0.653291
100 15029 0.653291
105 14111 0.653291
114 15029 0.653291
119 4155 0.653291
122 7124 0.653291
122 14111 0.653291
122 19708 0.653291
122 10881 0.653291
5 2398 0.653347
9 2739 0.653347
33 7123 0.653347
30 7316 0.653347
61 10751 0.653347
68 11818 0.653347
77 13183 0.653347
100 15028 0.653347
107 7123 0.653347
107 15534 0.653347
116 17787 0.653347
122 16656 0.653347
136 20648 0.653347
136 20649 0.653347
139 20891 0.653347
151 21146 0.653347
152 7441 0.653347
156 53886 0.653347
0 2258 0.653403
9 2738 0.653403
11 2776 0.653403
12 3425 0.653403
100 15027 0.653403
107 17509 0.653403
11 2775 0.653459
33 7122 0.653459
103 15077 0.653459
104 15353 0.653459
107 17508 0.653459
136 20647 0.653459
5 2397 0.653515
32 2397 0.653515
38 7560 0.653515
84 14467 0.653515
149 21067 0.653515
156 53885 0.653515
24 5805 0.653572
26 6033 0.653572
46 5805 0.653572
56 10167 0.653572
100 15026 0.653572
97 14914 0.653628
6 2687 0.653684
26 6032 0.653684
61 10750 0.653684
105 15405 0.653684
134 20525 0.653684
139 20889 0.653684
139 20890 0.653684
142 20941 0.653684
14 4111 0.65374
116 10749 0.65374
43 8221 0.653796
61 10749 0.653796
0 2257 0.653853
69 12036 0.653853
139 20888 0.653853
75 12167 0.653909
98 14934 0.654021
972 53560 0.654021
4 2334 0.654077
6 3022 0.654077
71 12130 0.654077
103 12008 0.654077
139 20887 0.654077
961 12008 0.654077
139 20886 0.654134
82 12008 0.65419
104 15352 0.65419
10 2725 0.654246
26 6031 0.654246
17 4735 0.654302
88 5565 0.654302
104 12008 0.654302
131 20378 0.654302
77 13182 0.654358
149 21066 0.654358
92 14584 0.654415
9 2737 0.654471
45 8357 0.654471
57 12008 0.654471
86 13669 0.654471
91 12008 0.654471
12 3424 0.654527
122 19707 0.654527
16 4547 0.654583
157 12008 0.654583
53 8857 0.654639
33 9739 0.654696
116 8857 0.654696
139 20885 0.654696
38 7559 0.654752
131 20377 0.654752
150 21087 0.654752
2 2298 0.654808
81 12933 0.654808
126 12933 0.654808
12 3423 0.654864
78 3424 0.654864
104 11457 0.654864
110 15979 0.654864
107 17507 0.654864
100 3424 0.654864
149 21065 0.654864
45 8356 0.65492
64 11457 0.65492
64 11892 0.65492
107 11892 0.65492
117 17845 0.65492
18 4763 0.654977
56 4763 0.654977
0 2635 0.655033
69 12127 0.655033
75 12166 0.655033
2 2297 0.655089
30 7315 0.655089
139 20884 0.655089
970 7315 0.655089
36 7459 0.655145
11 10491 0.655145
97 14913 0.655145
115 7459 0.655145
100 7459 0.655145
136 7459 0.655145
139 20883 0.655145
12 2733 0.655201
107 17506 0.655201
43 8220 0.655258
101 15067 0.655258
139 20882 0.655258
103 15076 0.655314
142 20980 0.655314
152 12008 0.655314
136 20646 0.65537
2 2296 0.655426
133 20519 0.655426
139 20881 0.655426
3 2323 0.655482
30 7314 0.655539
114 17231 0.655539
26 6030 0.655595
121 18351 0.655595
603 18351 0.655595
603 18351 0.655595
22 5565 0.655651
45 8355 0.655651
105 15404 0.655651
121 18350 0.655707
603 18350 0.655707
603 18350 0.655707
16 4546 0.655764
48 4545 0.655764
64 11891 0.655764
71 12129 0.655764
125 19442 0.655764
146 21037 0.655764
107 17505 0.655932
131 20376 0.655932
35 7299 0.655988
48 8857 0.655988
78 13095 0.655988
107 7315 0.655988
123 8857 0.655988
992 25198 0.655988
140 20896 0.656045
990 53894 0.656157
70 12080 0.656213
137 20735 0.656326
152 8857 0.656326
139 20880 0.656382
17 4734 0.656438
111 4734 0.656438
56 10166 0.656494
77 8186 0.65655
102 15473 0.65655
139 20879 0.65655
8 2731 0.656775
38 7558 0.656775
84 2731 0.656775
106 2731 0.656775
122 19689 0.656775
122 2731 0.656775
136 20729 0.656888
139 20877 0.656888
139 20878 0.656888
21 4891 0.657
40 8092 0.657
107 17504 0.657
139 20876 0.657
151 8893 0.657
117 17844 0.657056
149 21064 0.657056
149 18816 0.657056
38 7556 0.657112
38 7557 0.657112
107 17503 0.657112
134 20524 0.657112
90 14417 0.657169
102 15472 0.657169
543 14417 0.657169
0 2634 0.657225
131 20375 0.657225
149 22599 0.657225
57 12007 0.657281
103 12007 0.657281
107 17483 0.657281
107 17484 0.657281
123 12007 0.657281
138 12007 0.657281
5 2396 0.657337
100 19239 0.657337
126 4545 0.657337
123 3022 0.657393
9 2736 0.65745
6 3021 0.65745
70 12079 0.65745
57 12006 0.657506
116 17786 0.657506
123 17786 0.657506
122 17786 0.657506
149 17786 0.657506
972 53559 0.657562
30 7312 0.657618
30 7313 0.657618
43 8219 0.657674
48 8856 0.657674
48 8219 0.657674
2 2295 0.657731
9 2735 0.657731
30 7311 0.657731
43 8218 0.657731
72 12138 0.657731
107 17482 0.657731
135 20563 0.657731
9 2734 0.657787
107 2734 0.657787
86 14036 0.657843
49 8895 0.657899
38 9943 0.657899
57 12005 0.657899
110 15978 0.658012
139 20875 0.658012
981 53688 0.658012
91 14472 0.658068
110 16964 0.658068
100 19238 0.658068
139 20874 0.658068
57 12004 0.658124
119 18516 0.65818
53 3022 0.658236
9 2733 0.658349
50 9190 0.658349
117 18052 0.658349
127 20247 0.658349
606 20247 0.658349
606 20247 0.658349
16 4545 0.658405
122 19688 0.658405
131 20475 0.658405
71 7310 0.658461
112 7310 0.658461
107 17481 0.658461
152 7310 0.658461
122 19687 0.658517
139 20873 0.658517
53 10880 0.658574
966 53398 0.658574
58 10331 0.65863
107 17480 0.65863
123 19638 0.658686
30 7310 0.658742
36 8463 0.658742
107 17479 0.658742
100 7310 0.658742
68 11817 0.658855
122 19686 0.658855
139 20872 0.658855
143 20962 0.658855
145 20962 0.658855
55 10124 0.658911
64 11890 0.658911
117 3022 0.658911
123 19637 0.658911
165 23120 0.658911
30 7309 0.659023
136 20728 0.659023
122 19685 0.659079
89 14110 0.659136
116 7124 0.659192
0 2633 0.659248
19 4790 0.659248
29 6774 0.65936
151 21145 0.659417
64 11889 0.659529
42 8186 0.659585
116 17785 0.659585
97 14912 0.659641
122 19684 0.659698
86 14035 0.659754
107 17478 0.659754
57 12003 0.65981
122 19683 0.659866
39 7624 0.660035
61 10748 0.660035
33 9738 0.660091
118 17858 0.660091
136 9738 0.660091
149 22598 0.660147
3 2322 0.66026
131 20474 0.66026
157 22868 0.66026
168 22868 0.66026
974 22868 0.66026
56 10165 0.660316
78 13094 0.660316
12 3422 0.660372
69 12126 0.660372
36 8462 0.660484
153 21759 0.660484
168 12008 0.660541
969 53532 0.660541
30 7308 0.660597
98 14933 0.660597
100 19237 0.660597
152 21583 0.660653
38 9942 0.660709
57 12002 0.660765
101 15066 0.660765
146 21036 0.660765
172 23269 0.660822
44 8305 0.660934
33 8305 0.660934
75 12165 0.660934
123 19636 0.660934
13 4072 0.66099
13 4073 0.66099
13 4074 0.66099
11 10490 0.661046
74 12148 0.661046
139 20871 0.661103
16 4544 0.661159
17 4544 0.661159
79 12347 0.661215
134 20523 0.661271
139 20870 0.661271
37 7521 0.661327
122 19682 0.661384
74 12147 0.66144
74 12146 0.661496
94 14805 0.661496
94 14806 0.661496
19 4789 0.661552
156 53884 0.661552
45 8354 0.661665
999 53981 0.661665
40 8091 0.661721
38 7584 0.661721
112 7584 0.661721
994 53936 0.661777
50 9189 0.661833
118 17857 0.661833
13 4071 0.66189
11 10489 0.662002
78 13093 0.662002
112 16271 0.662002
137 7584 0.662002
23 7584 0.662058
527 7584 0.662058
4 2333 0.662114
57 12001 0.662114
112 4545 0.662114
0 2632 0.662227
33 2632 0.662227
0 2631 0.662339
134 20522 0.662452
97 14911 0.662508
139 20869 0.662508
12 3421 0.662564
21 4890 0.66262
152 9943 0.66262
165 23119 0.66262
57 11990 0.662676
139 20868 0.662676
79 12346 0.662789
131 20473 0.662789
123 19635 0.662845
6 3020 0.662901
53 10879 0.662901
139 20867 0.662901
1006 54025 0.662901
37 2332 0.662957
79 12345 0.662957
134 20521 0.66307
48 9098 0.663126
79 12344 0.663126
122 19646 0.663126
175 23447 0.663126
78 13092 0.663182
174 23437 0.663238
38 9941 0.663295
89 14109 0.663295
100 13092 0.663295
0 2630 0.663351
103 15075 0.663463
123 13092 0.663463
6 3019 0.663519
53 3019 0.663519
2 2294 0.663688
57 3421 0.663688
102 15471 0.663688
149 22597 0.663744
45 8353 0.663913
33 9737 0.663969
100 19236 0.663969
37 7520 0.664025
153 21758 0.664081
175 23446 0.664138
3 2321 0.664194
116 18816 0.664194
990 53893 0.66425
64 11888 0.664306
160 23006 0.664306
136 20727 0.664419
134 20520 0.664475
102 8186 0.664587
8 2730 0.664643
38 9940 0.664643
69 12125 0.6647
2 2293 0.664868
68 11816 0.664868
122 19645 0.664868
79 12684 0.664924
139 20866 0.664924
185 24238 0.664924
5 2395 0.664981
54 9864 0.665093
15 4154 0.665149
69 12124 0.665149
175 23445 0.665149
100 19235 0.665262
131 20472 0.665318
0 2629 0.665374
108 12141 0.66543
149 22596 0.66543
173 23304 0.665486
45 8090 0.665599
14 4110 0.665655
6 3018 0.665767
48 9097 0.665767
132 3018 0.665767
13 3018 0.665824
15 4153 0.665824
58 10330 0.665824
53 3018 0.665824
86 14034 0.66588
160 23005 0.66588
92 14791 0.665936
177 23509 0.665936
30 7289 0.665992
57 11989 0.665992
161 23063 0.665992
9 2731 0.666105
57 11988 0.666105
139 20865 0.666105
87 4153 0.666161
165 23118 0.666161
1010 54083 0.666161
134 9939 0.666217
149 22595 0.666217
47 2731 0.666273
53 10878 0.666273
57 11987 0.666386
61 8090 0.666442
30 7288 0.666498
110 16963 0.666498
185 24237 0.666498
3 2320 0.666554
980 53678 0.666554
6 3017 0.66661
149 22594 0.666667
153 7584 0.666723
139 20864 0.666835
1728 58259 0.666891
122 19644 0.667004
139 20863 0.667004
8 2729 0.66706
200 24648 0.667116
9 3848 0.667229
124 19296 0.667285
18 5052 0.667397
136 20726 0.667397
993 53922 0.667397
121 18349 0.667453
603 18349 0.667453
603 18349 0.667453
33 8186 0.66751
200 24647 0.66751
993 53921 0.66751
200 24911 0.667566
122 19643 0.667622
102 15470 0.667678
123 19634 0.667735
38 9939 0.667791
75 2291 0.667847
149 22593 0.667847
182 24172 0.667847
8 2728 0.667903
48 2728 0.667903
33 9736 0.667903
43 2728 0.667903
59 2728 0.667903
64 2728 0.667903
106 2728 0.667903
119 2728 0.667903
116 2728 0.667903
100 19234 0.667903
122 2728 0.667903
200 2728 0.667903
1012 2728 0.667903
134 20645 0.668016
107 17477 0.668072
68 8186 0.668128
100 19214 0.668128
156 8186 0.668184
38 9938 0.66824
152 21717 0.66824
1754 58346 0.66824
64 11887 0.668353
131 20471 0.668465
208 25132 0.668465
0 2628 0.668578
69 12123 0.668578
165 23165 0.668578
0 2627 0.668634
108 16031 0.668634
193 2395 0.668634
84 14466 0.668746
542 40154 0.668746
57 11986 0.668859
105 15403 0.668859
100 4074 0.668859
45 8534 0.668915
91 14471 0.668915
974 2395 0.668915
3 2319 0.668971
24 6189 0.668971
122 19642 0.668971
149 19642 0.668971
50 9188 0.669027
131 20470 0.669027
2 2292 0.669083
84 14465 0.669083
119 18515 0.669083
36 8461 0.66914
86 14033 0.66914
117 18051 0.66914
87 13771 0.669196
122 19641 0.669308
200 24910 0.669421
57 11985 0.669477
92 2319 0.669477
94 14804 0.669477
153 22497 0.669477
89 14108 0.669533
2 2291 0.669702
61 11428 0.669702
18 5051 0.669758
23 7583 0.669758
112 13939 0.669758
122 13939 0.669758
149 13939 0.669758
527 7583 0.669758
961 53345 0.669758
192 24371 0.669814
66 11612 0.669983
134 20644 0.669983
51 9484 0.670039
69 12122 0.670095
121 12122 0.670095
603 12122 0.670095
603 12122 0.670095
4 2332 0.670151
164 17785 0.670151
36 3022 0.670207
57 3022 0.670207
542 40153 0.670264
43 10282 0.67032
97 14910 0.67032
107 17476 0.670376
149 13093 0.670376
9 3847 0.670545
0 2614 0.670601
24 6188 0.670601
40 8090 0.670601
134 20643 0.670601
6 3016 0.670657
0 2613 0.670769
209 25198 0.670769
211 25198 0.670769
1004 54008 0.670826
134 20642 0.670882
33 4677 0.670994
104 15351 0.670994
123 19633 0.671107
202 24922 0.671163
13 3424 0.671219
172 23268 0.671219
152 21716 0.671275
180 24127 0.671275
123 11427 0.671331
163 23096 0.671331
156 24850 0.671331
12 3420 0.671388
112 16270 0.671388
1009 54065 0.671388
0 2612 0.671444
1663 57964 0.671444
106 15522 0.6715
30 7287 0.671612
131 20469 0.671612
136 20725 0.671612
108 16030 0.671669
100 19212 0.671725
100 19213 0.671725
139 20862 0.671725
116 18815 0.67195
30 7286 0.672006
33 8463 0.672006
68 11815 0.672062
57 11984 0.672062
178 23513 0.672062
208 25131 0.672062
117 18050 0.672118
196 24495 0.672231
36 8460 0.672287
119 2731 0.672455
134 20641 0.672455
32 7224 0.672512
542 40152 0.672512
149 22592 0.672624
172 23267 0.672624
1010 54082 0.672624
45 8533 0.67268
69 12121 0.67268
31 7106 0.672736
30 7285 0.672736
30 7284 0.672793
79 12683 0.672793
107 17459 0.672905
209 25231 0.672905
200 24909 0.672961
5 2498 0.673017
197 7317 0.673017
19 4788 0.673074
24 6187 0.673074
112 16269 0.673242
38 9937 0.673298
43 10281 0.673355
141 20930 0.673355
185 24236 0.673355
33 9735 0.673411
149 22591 0.673411
33 9684 0.673523
64 11886 0.673523
121 18723 0.673523
123 19612 0.673523
149 18814 0.673523
603 18723 0.673523
603 18723 0.673523
23 7582 0.673579
57 11983 0.673579
77 13181 0.673579
114 17230 0.673579
527 7582 0.673579
87 13770 0.673636
131 20468 0.673636
966 53397 0.673636
14 4109 0.673692
23 7581 0.673692
64 11885 0.673692
91 14470 0.673692
527 7581 0.673692
997 53966 0.673692
136 20724 0.673748
139 2607 0.673748
105 15625 0.673804
189 24341 0.673804
149 22590 0.673861
61 11427 0.673973
78 13091 0.673973
113 16659 0.673973
151 16659 0.673973
174 16659 0.673973
178 16659 0.673973
57 11974 0.674029
69 12120 0.674029
131 12120 0.674029
118 17856 0.674198
100 19211 0.674198
272 26163 0.674198
294 26400 0.674198
156 17856 0.674198
1235 55414 0.674198
79 12682 0.674254
150 21086 0.674254
110 16962 0.67431
114 17693 0.67431
0 2611 0.674366
33 9683 0.674366
121 18722 0.674366
259 26022 0.674366
603 18722 0.674366
603 18722 0.674366
59 4153 0.674423
128 20314 0.674423
1057 54423 0.674479
0 2610 0.674535
50 10046 0.674535
112 16268 0.674535
37 7519 0.674591
1048 54369 0.674591
124 20147 0.674647
1184 9094 0.674647
43 10280 0.674704
70 12078 0.674704
116 4545 0.674704
200 4545 0.674704
292 9094 0.674704
303 26875 0.674704
119 18514 0.67476
189 24340 0.674872
294 26399 0.674872
66 11611 0.674928
0 2608 0.674985
0 2609 0.674985
37 7518 0.674985
139 20861 0.674985
279 26229 0.674985
87 13769 0.675041
139 20860 0.675097
248 25934 0.675097
278 26227 0.675097
37 7517 0.675153
1131 54916 0.675209
1155 54916 0.675209
1538 54916 0.675209
123 7450 0.675266
319 27907 0.675266
1217 54916 0.675266
12 4003 0.675322
100 18514 0.675322
242 7251 0.675322
725 49454 0.675378
1096 54710 0.675378
121 18721 0.675434
603 18721 0.675434
603 18721 0.675434
181 24170 0.67549
282 26239 0.67549
203 24924 0.675547
286 26306 0.675603
6 3015 0.675659
33 9682 0.675659
228 25689 0.675659
48 9096 0.675771
195 24457 0.675771
40 7450 0.675828
149 22589 0.675828
200 21716 0.675828
53 10877 0.675884
122 19640 0.675884
239 25792 0.675884
2 7195 0.67594
12 4002 0.675996
64 11884 0.675996
57 11973 0.675996
105 7450 0.675996
200 24908 0.675996
263 26075 0.675996
762 50088 0.675996
762 50089 0.675996
103 15074 0.676052
236 21044 0.676052
297 26476 0.676109
104 7450 0.676165
116 18814 0.676165
200 24906 0.676165
200 24907 0.676165
255 25980 0.676165
29 6773 0.676221
33 9681 0.676221
139 20859 0.676221
150 21085 0.676221
174 23436 0.676221
308 27167 0.676221
1057 54422 0.676221
1277 55659 0.676221
136 7251 0.676277
375 31700 0.676277
43 10279 0.676333
97 7450 0.676333
163 23113 0.676333
20 4813 0.67639
113 16658 0.67639
200 24905 0.67639
1200 55248 0.67639
105 15624 0.676446
131 9778 0.676446
149 15624 0.676446
200 24904 0.676446
57 11972 0.676502
78 7450 0.676502
105 15623 0.676502
170 23209 0.676502
232 25726 0.676502
994 11972 0.676502
119 7251 0.676558
16 4543 0.676614
189 24339 0.676614
303 26874 0.676614
1013 54111 0.676614
1123 54840 0.676614
0 2607 0.676671
68 7249 0.676671
164 2607 0.676671
348 29221 0.676671
5 2497 0.676727
9 3846 0.676727
56 4677 0.676727
200 24903 0.676727
209 4677 0.676727
362 4677 0.676727
1039 4677 0.676727
69 12119 0.676783
362 2607 0.676783
106 15521 0.676839
1667 57989 0.676839
210 15353 0.676895
1259 55619 0.676895
38 9899 0.677008
107 17458 0.677008
1292 55749 0.677008
9 3845 0.677064
195 24456 0.677064
44 8304 0.67712
18 5050 0.677176
30 7283 0.677176
310 27209 0.677176
107 17457 0.677233
51 9483 0.677289
71 7450 0.677289
76 12212 0.677289
110 16961 0.677289
119 18513 0.677289
158 22874 0.677289
209 25230 0.677289
250 25938 0.677289
1061 25938 0.677289
122 19639 0.677345
136 20723 0.677345
210 25232 0.677345
101 15065 0.677401
107 17456 0.677401
131 20467 0.677401
64 11853 0.677457
72 12137 0.677457
149 22588 0.677457
165 23164 0.677457
97 15059 0.677514
971 53544 0.677514
1648 57874 0.677514
15 4152 0.67757
57 11971 0.67757
1118 54819 0.67757
171 11943 0.677626
1163 31264 0.677626
64 7308 0.677682
38 9898 0.677738
69 9898 0.677738
111 7251 0.677738
131 9898 0.677738
318 27887 0.677738
384 31937 0.677738
542 24940 0.677738
30 7282 0.677795
78 13090 0.677795
189 24338 0.677795
362 7282 0.677795
250 25937 0.677851
281 26231 0.677851
312 27464 0.677851
384 31936 0.677851
56 10164 0.677963
79 2607 0.677963
177 2607 0.677963
1200 55247 0.677963
1060 54442 0.678019
153 2395 0.678076
384 31935 0.678132
203 24923 0.678188
4 2331 0.678244
61 11426 0.6783
121 18720 0.678357
603 18720 0.678357
603 18720 0.678357
118 17855 0.678413
173 23303 0.678413
1199 55240 0.678413
69 12111 0.678469
192 24370 0.678469
758 12111 0.678469
69 12110 0.678525
1289 55734 0.678525
293 26381 0.678581
253 25965 0.678638
124 20146 0.678694
384 31934 0.678694
30 7252 0.67875
157 22867 0.67875
0 2606 0.678806
18 2606 0.678806
294 26398 0.678806
1605 57689 0.678806
5 2496 0.678862
45 8532 0.678862
87 13941 0.678862
173 23302 0.678862
294 2395 0.678919
1475 57060 0.678919
69 9778 0.678975
261 26038 0.678975
1025 54216 0.678975
250 54557 0.678975
48 9095 0.679031
78 13089 0.679031
164 9095 0.679031
1018 54167 0.679031
7 2720 0.679087
1289 55733 0.679087
105 15622 0.6792
0 2605 0.679256
37 7516 0.679256
3 2718 0.679312
36 8459 0.679368
38 8459 0.679368
74 12145 0.679368
153 22496 0.679368
123 19611 0.679424
149 3997 0.679424
296 26469 0.679424
15 4511 0.679481
100 15353 0.679481
232 25725 0.679481
380 31742 0.679481
3 2717 0.679537
33 2739 0.679537
200 24902 0.679537
202 24921 0.679537
105 15621 0.679593
86 14032 0.679649
210 7516 0.679649
335 28491 0.679762
1747 58308 0.679762
87 13940 0.679818
1250 4677 0.679874
70 12118 0.67993
155 22610 0.67993
61 11425 0.679987
259 24494 0.679987
151 21144 0.680099
200 24901 0.680099
107 17455 0.680155
114 8531 0.680155
123 19610 0.680155
149 22587 0.680155
108 16029 0.680211
232 25724 0.680211
1032 54272 0.680211
35 7298 0.680268
102 15469 0.680268
165 23163 0.680268
107 17454 0.680324
139 20858 0.680324
1079 54583 0.680324
26 6029 0.68038
1235 55413 0.68038
207 12007 0.680436
239 12007 0.680436
1019 12007 0.680436
1235 55412 0.680436
12 4001 0.680492
136 20722 0.680492
267 26098 0.680492
288 26367 0.680492
1028 54247 0.680492
19 4677 0.680549
57 11970 0.680605
113 16657 0.680605
123 11970 0.680605
174 16657 0.680605
192 24369 0.680605
296 7435 0.680605
48 7282 0.680717
117 18049 0.680717
119 7282 0.680717
101 2725 0.68083
387 24162 0.680886
0 2604 0.680998
247 25933 0.680998
57 4545 0.681054
174 23503 0.681054
220 25567 0.681054
1127 54887 0.681054
47 8666 0.681111
38 9897 0.681111
69 9897 0.681111
384 31933 0.681111
1223 55341 0.681167
30 7251 0.681223
149 22586 0.681279
143 20961 0.681335
134 20640 0.681392
86 14031 0.681448
107 17453 0.681504
149 22585 0.681504
294 26397 0.681504
218 22679 0.681616
382 31810 0.681616
1137 54933 0.681616
1456 56925 0.681673
33 9680 0.681785
64 11852 0.681785
76 12211 0.681785
355 29684 0.681785
121 18719 0.681841
603 18719 0.681841
603 18719 0.681841
45 8531 0.681897
78 2610 0.68201
102 15468 0.68201
1037 54293 0.68201
12 4000 0.682066
131 7435 0.682122
100 3839 0.682235
131 20466 0.682235
758 20466 0.682235
92 4545 0.682291
113 16656 0.682347
294 26396 0.682347
189 24337 0.682459
112 17258 0.682516
294 26435 0.682516
78 13088 0.682572
48 9094 0.682628
78 8531 0.682628
100 19210 0.682628
149 22584 0.682628
103 3845 0.682684
107 17452 0.682797
1050 54385 0.682797
59 10337 0.682853
69 12109 0.682853
154 22600 0.682853
300 4393 0.682909
0 2603 0.682965
13 4393 0.683078
163 8528 0.683078
211 7450 0.683078
278 26226 0.683078
382 31911 0.683078
307 26977 0.683134
232 25723 0.683246
96 14909 0.683302
1282 55713 0.683302
1544 57315 0.683302
155 7251 0.683359
80 7450 0.683415
3 2716 0.683471
178 23512 0.683471
56 10163 0.683527
384 31932 0.683527
100 19209 0.68364
290 26376 0.68364
92 14790 0.683752
35 7297 0.683808
0 2602 0.683864
151 14787 0.683864
151 14787 0.683864
1526 57260 0.683921
6 3014 0.684033
200 24900 0.684033
97 15058 0.684145
242 25822 0.684145
30 7250 0.684202
243 25834 0.684258
178 23511 0.684426
1256 55604 0.684426
56 10162 0.684483
66 11610 0.684483
136 20721 0.684483
44 2259 0.684539
79 12681 0.684539
107 12681 0.684539
87 13939 0.684651
105 15620 0.684651
200 13939 0.684651
242 25821 0.684707
70 12117 0.684764
166 23139 0.684764
375 31699 0.684764
189 24336 0.684876
1244 55501 0.684876
151 2330 0.684988
716 49312 0.685045
11 10488 0.685101
19 4787 0.685213
153 4677 0.685269
185 24235 0.685382
384 31930 0.685382
384 31931 0.685382
102 15467 0.685607
107 2597 0.685607
82 13027 0.685663
105 15619 0.685663
131 7154 0.685663
183 24180 0.685663
388 32229 0.685663
388 32230 0.685663
250 54556 0.685663
168 23181 0.685719
117 18048 0.685775
134 20639 0.685775
38 9896 0.685832
33 2606 0.685888
272 26162 0.685888
1055 2332 0.685888
6 3013 0.685944
33 9679 0.685944
74 12144 0.685944
139 20857 0.686
388 32239 0.686
174 23502 0.686056
209 25229 0.686056
295 25229 0.686056
1013 54110 0.686056
131 7579 0.686113
203 24940 0.686113
402 32744 0.686113
165 23162 0.686169
259 26021 0.686169
1224 55298 0.686169
97 15057 0.686281
121 18701 0.686281
356 29703 0.686281
603 18701 0.686281
603 18701 0.686281
9 3844 0.686394
23 7580 0.686394
118 17854 0.686394
119 3844 0.686394
100 3844 0.686394
143 3844 0.686394
146 3844 0.686394
171 3844 0.686394
348 3844 0.686394
527 7580 0.686394
0 2601 0.68645
38 9895 0.68645
723 49435 0.686506
1118 54818 0.686506
1456 56924 0.686506
24 6186 0.686562
100 19179 0.686618
384 19179 0.686618
136 20720 0.686675
378 31723 0.686675
407 32847 0.686675
1053 7282 0.686675
23 7579 0.686787
527 7579 0.686787
1162 55078 0.686787
0 2600 0.686843
11 10487 0.686843
220 25566 0.686843
48 9093 0.686899
33 9678 0.686899
57 11969 0.686899
112 17257 0.686899
17 2728 0.686956
152 21715 0.686956
211 25469 0.686956
292 26380 0.686956
1681 58061 0.686956
48 9092 0.687012
542 40151 0.687012
33 9677 0.687068
151 21143 0.687124
174 21143 0.687124
194 7584 0.687124
294 26434 0.687124
23 7450 0.68718
122 19606 0.68718
149 22583 0.68718
527 7450 0.68718
1147 54976 0.68718
1209 55281 0.68718
95 14907 0.687237
42 8185 0.687293
155 8185 0.687293
259 26020 0.687293
300 26782 0.687293
106 15520 0.687405
107 17430 0.687461
412 21044 0.687461
1253 55592 0.687461
61 3844 0.687518
57 2330 0.687518
1253 55591 0.687518
0 2599 0.687574
137 7522 0.687574
1083 54640 0.687574
38 9894 0.687742
205 24947 0.687742
318 2584 0.687742
87 13938 0.687799
1179 55150 0.687799
8 2727 0.687855
294 26433 0.687855
38 9893 0.687967
107 17429 0.687967
200 24899 0.687967
284 26260 0.687967
38 9892 0.688023
24 6185 0.68808
236 25770 0.68808
100 19178 0.688136
149 22582 0.688136
1195 55227 0.688136
33 9642 0.688192
125 19440 0.688192
125 19441 0.688192
296 26692 0.688192
14 4108 0.688248
200 24898 0.688248
119 9052 0.688304
4 2330 0.688361
18 2330 0.688361
30 2330 0.688361
33 2330 0.688361
71 2330 0.688361
78 2330 0.688361
77 2330 0.688361
97 15056 0.688361
137 2330 0.688361
178 2330 0.688361
200 2330 0.688361
377 3843 0.688361
64 11851 0.688417
252 25953 0.688473
272 2330 0.688473
149 22581 0.688529
1027 12008 0.688529
308 27166 0.688642
333 28373 0.688642
416 33365 0.688642
30 7249 0.688698
152 21714 0.688698
1763 58384 0.688698
33 9641 0.688866
114 9641 0.688866
18 5049 0.688923
21 2725 0.688979
1794 58526 0.688979
66 11609 0.689035
408 32878 0.689035
993 53920 0.689035
5 2330 0.689091
24 2330 0.689091
42 8184 0.689091
73 12142 0.689091
105 12142 0.689091
149 22580 0.689091
11 10486 0.689147
200 10276 0.689147
200 24897 0.689204
57 11968 0.68926
117 11850 0.68926
208 25130 0.68926
297 11892 0.68926
1540 57292 0.68926
37 7515 0.689316
64 11850 0.689316
271 20856 0.689316
396 2725 0.689316
18 5048 0.689372
152 21713 0.689372
33 9640 0.689485
284 26259 0.689485
3 2715 0.689541
194 24453 0.689541
1151 55002 0.689541
31 2330 0.689597
38 9836 0.689597
38 9837 0.689597
139 20856 0.689653
193 24418 0.689653
33 9639 0.689709
38 9835 0.689709
134 20638 0.689709
402 32743 0.689709
57 11967 0.689878
73 11967 0.689878
149 22579 0.689878
1121 54834 0.689934
1323 55943 0.689934
1180 55152 0.68999
1249 55558 0.68999
12 3999 0.690047
30 7248 0.690047
118 18348 0.690047
1062 54472 0.690047
6 2992 0.690103
107 2992 0.690103
0 2598 0.690159
220 25565 0.690215
123 19609 0.690271
152 21712 0.690271
163 23112 0.690384
168 23180 0.690384
229 25707 0.690384
1293 25707 0.690384
82 13026 0.69044
48 2725 0.690496
200 24896 0.690496
40 8089 0.690552
382 8184 0.690552
966 53396 0.690609
172 23266 0.690665
149 22577 0.690721
149 22578 0.690721
117 18047 0.690777
149 22576 0.690777
382 31910 0.690777
43 10278 0.69089
1061 54447 0.69089
348 29220 0.690946
384 32169 0.691002
131 20465 0.691058
246 25914 0.691058
384 32168 0.691058
333 28372 0.691114
384 32167 0.691114
4 2329 0.691171
139 20855 0.691171
384 32166 0.691171
1328 2329 0.691171
384 32165 0.691227
121 18700 0.691283
260 11609 0.691283
603 18700 0.691283
603 18700 0.691283
122 19605 0.691452
384 32164 0.691452
9 3843 0.691508
17 4733 0.691508
11 10485 0.691564
296 26691 0.691564
1103 21044 0.691564
1215 55299 0.691564
23 7449 0.69162
527 7449 0.69162
12 3998 0.691677
121 18699 0.691677
603 18699 0.691677
603 18699 0.691677
19 4786 0.691733
30 4786 0.691733
68 4786 0.691733
126 19472 0.691733
375 31698 0.691733
733 20465 0.691733
985 11609 0.691733
1003 54004 0.691733
1032 54271 0.691733
200 24895 0.691789
1249 55557 0.691789
57 11947 0.691901
382 4786 0.691901
0 2597 0.692014
56 2597 0.692014
70 12116 0.692014
149 22575 0.692014
294 26432 0.69207
726 49459 0.69207
55 11098 0.692126
1083 21044 0.692126
78 13074 0.692182
247 25932 0.692182
387 32205 0.692182
1200 13074 0.692182
57 11946 0.692295
23 7448 0.692351
38 9834 0.692351
400 32723 0.692351
527 7448 0.692351
9 3842 0.692407
107 3842 0.692407
370 31173 0.692463
726 49458 0.69252
33 9638 0.692744
81 12932 0.692744
134 20637 0.692744
1138 25535 0.692744
70 12115 0.692801
131 20464 0.692801
200 13180 0.692857
1568 57454 0.692857
3 2714 0.692969
33 9637 0.692969
424 33720 0.692969
12 3997 0.693025
23 7447 0.693138
408 7447 0.693138
527 7447 0.693138
1534 57269 0.693194
149 22574 0.69325
216 25535 0.69325
171 23220 0.693306
417 33377 0.693306
726 49457 0.693306
33 9636 0.693419
104 15350 0.693419
417 33376 0.693419
1192 55203 0.693419
19 4785 0.693475
81 12931 0.693475
152 4785 0.693475
205 24946 0.693475
8 2726 0.693587
91 14469 0.693587
417 33375 0.693587
8 2725 0.693644
149 2725 0.693644
259 26019 0.693644
264 26078 0.693644
139 20854 0.6937
152 4393 0.6937
33 9635 0.693756
79 12680 0.693756
125 19439 0.693756
45 8530 0.693812
77 13180 0.693868
376 31711 0.693868
377 31716 0.693981
23 7446 0.694037
107 17428 0.694037
139 20853 0.694037
241 25806 0.694037
527 7446 0.694037
370 31232 0.694093
733 49575 0.694093
33 9634 0.694149
207 25094 0.694262
0 2596 0.694318
185 24234 0.694318
1009 40647 0.694318
6 2991 0.694374
78 13073 0.694374
236 25769 0.694374
417 33374 0.694374
1775 58451 0.694374
149 22573 0.69443
282 15799 0.69443
333 15799 0.69443
61 11424 0.694599
107 17427 0.694599
124 2259 0.694599
177 23508 0.694599
105 15607 0.694655
30 7247 0.694711
215 25523 0.694711
0 2584 0.694768
64 11849 0.694768
126 19471 0.694768
1070 54523 0.694936
18 4990 0.694992
122 19604 0.694992
34 7244 0.695049
134 20636 0.695049
761 50082 0.695049
149 22572 0.695105
149 22571 0.695161
308 27165 0.695161
402 32742 0.695217
1567 57447 0.695217
36 8458 0.695273
107 17426 0.69533
205 24945 0.69533
716 28047 0.695386
12 3996 0.695442
133 20518 0.695442
1704 58129 0.695442
1073 54545 0.695498
1106 54755 0.695498
44 8765 0.695554
896 31723 0.695554
152 7445 0.695723
173 23301 0.695723
542 40150 0.695723
23 7445 0.695779
208 25129 0.695779
417 33410 0.695779
527 7445 0.695779
1050 54384 0.695779
177 23507 0.695835
355 29683 0.695835
812 51681 0.695835
2 7194 0.695892
66 11836 0.695892
69 12108 0.695892
43 10277 0.695948
1003 54003 0.696004
107 17425 0.69606
152 21711 0.69606
200 24894 0.69606
408 32877 0.696116
26 6028 0.696173
94 6028 0.696173
192 6028 0.696173
195 6028 0.696173
220 6028 0.696173
24 6184 0.696229
33 9610 0.696229
3 2713 0.696285
61 11423 0.696341
81 12930 0.696341
200 4393 0.696341
1062 17428 0.696341
1104 6028 0.696341
73 12141 0.696397
134 7445 0.696397
177 23506 0.696397
294 26431 0.696397
762 50087 0.696397
376 55680 0.696397
1403 56564 0.696397
1403 56565 0.696397
382 4785 0.696454
1403 56563 0.696454
104 15349 0.69651
105 15606 0.69651
242 25820 0.69651
247 25931 0.696566
375 31697 0.696566
75 12307 0.696678
1313 55852 0.696678
68 12087 0.696735
21 6575 0.696791
107 17387 0.696791
134 20635 0.696847
314 27478 0.696903
297 26475 0.696959
405 32810 0.696959
408 32876 0.696959
36 8457 0.697016
12 3995 0.697072
153 22495 0.697128
1018 54166 0.697128
1297 55771 0.697128
81 12929 0.697184
104 15348 0.697184
292 12008 0.697184
116 18813 0.697297
6 2990 0.697353
81 12928 0.697353
247 25930 0.697409
125 19438 0.697521
414 33277 0.697521
7 2719 0.697578
79 12679 0.697634
118 18347 0.697634
362 30000 0.697634
1230 55378 0.697634
86 14030 0.69769
9 3841 0.697746
23 7444 0.697746
527 7444 0.697746
117 14784 0.697803
400 32722 0.697803
421 33688 0.697803
1111 54794 0.697803
64 11848 0.697859
38 9833 0.697915
61 11422 0.697915
196 24494 0.697915
812 58920 0.697915
288 2291 0.697971
45 7444 0.698027
131 20463 0.698027
751 3839 0.698027
1728 3839 0.698027
37 9224 0.698084
103 15073 0.698084
0 2583 0.69814
30 7246 0.69814
205 24944 0.69814
239 25791 0.69814
961 53344 0.69814
402 32741 0.698196
1209 55280 0.698196
9 3840 0.698252
11 10484 0.698252
107 17386 0.698252
2 7193 0.698308
178 7193 0.698308
417 16714 0.698308
149 22570 0.698365
307 27164 0.698365
988 53862 0.698365
87 13937 0.698421
108 16028 0.698421
134 7435 0.698421
9 3839 0.698477
121 18683 0.698533
603 18683 0.698533
603 18683 0.698533
105 15605 0.698589
105 15604 0.698646
272 26161 0.698646
37 9223 0.698702
65 11485 0.698702
177 23505 0.698702
285 26275 0.698702
371 31267 0.698758
726 49456 0.698758
1260 55628 0.698758
87 13936 0.69887
69 12097 0.698927
296 26690 0.698927
1471 57044 0.698927
152 21692 0.698983
112 17256 0.699039
117 17996 0.699039
252 25952 0.699039
421 33687 0.699039
733 49574 0.699095
421 56038 0.699095
421 56039 0.699095
139 20852 0.699151
23 7443 0.699208
203 24939 0.699208
527 7443 0.699208
1289 55732 0.699208
1798 58563 0.69932
12 3994 0.699376
79 12678 0.699376
129 20335 0.699376
262 2731 0.699432
64 11847 0.699545
117 11847 0.699545
4 2328 0.699601
38 9832 0.699601
1538 57289 0.699601
205 24943 0.699657
297 26474 0.69977
333 28371 0.699826
205 25070 0.699882
207 25093 0.699882
42 8183 0.699938
177 4677 0.699938
45 8529 0.700051
134 20634 0.700051
45 8528 0.700107
139 8894 0.700107
180 24126 0.700107
272 26160 0.700163
733 49591 0.700219
81 12970 0.700275
1586 57546 0.700275
79 12677 0.700332
242 25819 0.700332
384 32163 0.700332
71 12128 0.700388
278 54868 0.700388
348 4731 0.700388
290 26375 0.700444
296 26689 0.700444
84 7584 0.7005
184 24190 0.7005
207 25092 0.7005
157 22866 0.700556
168 22866 0.700556
404 32780 0.700556
42 8182 0.700613
432 2991 0.700613
19 4784 0.700669
48 9052 0.700669
116 9052 0.700669
30 7232 0.700725
81 12969 0.700725
310 27208 0.700781
24 6183 0.700837
17 4732 0.700894
408 32875 0.700894
112 17255 0.70095
139 20851 0.70095
293 26407 0.70095
405 32809 0.70095
293 26406 0.701062
114 13994 0.701118
1189 55193 0.701175
23 7442 0.701231
527 7442 0.701231
236 25768 0.701287
179 24104 0.701343
2069 59673 0.701343
2069 59674 0.701343
14 4107 0.701399
11 9609 0.701399
21 6574 0.701456
260 7624 0.701456
346 29079 0.701456
296 26688 0.701512
4 2327 0.701568
61 2327 0.701568
123 2327 0.701568
151 21997 0.701568
23 7441 0.70168
40 8088 0.70168
527 7441 0.70168
0 2327 0.701737
18 2327 0.701737
33 2327 0.701737
1083 54639 0.701737
400 32721 0.701793
116 2327 0.701849
122 7584 0.701849
139 2327 0.701849
240 25799 0.701849
3 2712 0.701905
36 2712 0.701905
50 2712 0.701905
896 59669 0.702074
40 8087 0.702242
1322 55923 0.702242
100 10459 0.702355
2069 59672 0.702355
64 11846 0.702411
189 24335 0.702411
97 15055 0.702467
1056 54416 0.702467
33 9609 0.702523
294 7441 0.702523
139 20850 0.70258
69 12096 0.702636
134 20633 0.702636
9 3808 0.702692
1855 58860 0.702748
243 25833 0.702804
296 26687 0.702861
88 13994 0.702917
177 24100 0.702917
1131 54915 0.702917
149 22569 0.703029
348 55500 0.703029
1215 55298 0.703142
152 21691 0.703198
38 9831 0.703254
107 2259 0.703254
389 2259 0.703254
997 53965 0.703254
18 4989 0.70331
18 4988 0.703423
56 4988 0.703423
71 4988 0.703423
131 9831 0.703479
232 25722 0.703479
216 3844 0.703535
235 25742 0.703535
429 33779 0.703535
212 25472 0.703591
240 25798 0.703591
384 32162 0.703591
139 20849 0.703648
1137 54932 0.703648
1289 34190 0.703648
314 27477 0.703704
355 15799 0.703704
402 55910 0.70376
23 7440 0.703816
527 7440 0.703816
171 8894 0.703929
2 7192 0.703985
121 18682 0.703985
603 18682 0.703985
603 18682 0.703985
57 11945 0.704041
798 51567 0.704041
84 14464 0.704097
139 20848 0.704153
112 17254 0.70421
427 17254 0.70421
798 51566 0.70421
11 10483 0.704322
153 22494 0.704322
1053 11943 0.704322
57 2395 0.704378
81 12968 0.704378
139 20847 0.704378
0 2582 0.704434
172 23265 0.704434
207 25091 0.704434
151 7195 0.704491
200 24893 0.704491
400 32732 0.704491
79 12647 0.704547
172 23264 0.704547
200 24892 0.704547
79 12646 0.704715
91 14468 0.704715
422 33690 0.704715
81 12967 0.704772
24 6182 0.70494
50 10045 0.70494
232 25721 0.70494
152 21690 0.705053
260 26030 0.705053
86 14029 0.705165
13 4392 0.705221
435 33846 0.705221
726 33846 0.705221
106 15519 0.705277
116 18812 0.705277
48 9051 0.705334
66 11835 0.705334
84 14463 0.705334
180 9051 0.705334
414 33276 0.705334
173 23300 0.705446
14 4106 0.705558
102 15466 0.705558
103 9509 0.705615
384 32161 0.705615
79 12645 0.705671
110 15799 0.705671
175 23444 0.705671
7 53360 0.705671
1648 57873 0.705671
57 11944 0.705727
79 12644 0.705727
73 12140 0.705783
30 7231 0.705839
384 32160 0.705839
1352 56236 0.705839
117 17995 0.705896
163 23111 0.705896
1323 55942 0.705896
87 13901 0.705952
109 15799 0.705952
177 24099 0.705952
733 49590 0.705952
17 4731 0.706008
98 4731 0.706008
267 4731 0.706008
984 53733 0.706008
12 3952 0.706064
48 9050 0.70612
260 26029 0.706233
33 9608 0.706458
152 21689 0.706458
977 53624 0.706458
230 25716 0.706514
1131 54914 0.706514
117 5070 0.70657
122 19603 0.706626
57 11943 0.706739
69 7435 0.706739
215 25522 0.706739
1718 58204 0.706739
1733 58274 0.706739
185 24233 0.706795
33 2597 0.706851
70 12114 0.706851
1297 55770 0.706907
57 11942 0.706963
102 15442 0.706963
105 15603 0.706963
404 32779 0.706963
1253 55590 0.706963
1517 57241 0.706963
14 4105 0.70702
66 11834 0.70702
136 4107 0.707076
414 33275 0.707076
71 12325 0.707244
428 33771 0.707244
1475 57059 0.707301
134 20632 0.707357
443 33986 0.707525
112 17253 0.707582
996 32161 0.707582
64 11795 0.707638
1705 11943 0.707638
102 15441 0.707694
24 6127 0.707863
758 7435 0.707863
440 33973 0.707975
69 12095 0.708031
295 55064 0.708031
437 33896 0.708087
80 4731 0.708144
1225 55358 0.708144
220 6027 0.7082
430 33780 0.708256
38 7435 0.708312
177 24098 0.708312
384 4731 0.708312
1116 3629 0.708368
970 53538 0.708537
1080 54589 0.708537
155 4731 0.708593
1817 58646 0.708593
70 2395 0.708649
150 21084 0.708649
1144 4731 0.708649
19 3629 0.708706
33 9607 0.708706
123 19608 0.708706
45 53472 0.708706
347 29148 0.708762
24 6126 0.708818
1322 55922 0.708818
118 18346 0.708874
69 12094 0.70893
3 2711 0.708987
296 26686 0.708987
259 54648 0.708987
24 6125 0.709043
30 4393 0.709043
69 12093 0.709043
122 2725 0.709043
1070 54522 0.709043
293 26405 0.709099
301 26854 0.709155
3 2710 0.709324
105 2710 0.709324
49 8894 0.709436
38 9779 0.709492
122 15519 0.709492
153 22493 0.709492
33 9606 0.709549
11 10464 0.709549
174 8894 0.709661
242 25818 0.709661
408 32874 0.709717
1272 25768 0.709717
105 15602 0.70983
38 9778 0.709942
64 9778 0.709942
133 20517 0.709942
171 23259 0.709942
1322 8894 0.709942
990 53892 0.709998
37 9222 0.710055
33 9605 0.710055
152 21688 0.710055
210 9222 0.710055
414 33346 0.710055
762 50086 0.710055
14 4678 0.710111
131 20462 0.710167
272 26159 0.710167
12 3951 0.710223
57 11941 0.710279
71 11941 0.710279
428 7441 0.710279
432 11941 0.710279
1097 54720 0.710336
23 7439 0.710392
371 7439 0.710392
527 7439 0.710392
1018 54165 0.710392
191 24355 0.710504
23 7438 0.71056
116 18798 0.71056
151 21996 0.71056
527 7438 0.71056
33 9604 0.710617
113 8894 0.710617
200 24891 0.710617
68 12086 0.710673
131 20461 0.710729
445 34005 0.710729
1196 55232 0.710785
31 7105 0.710841
43 10276 0.710841
55 11097 0.710898
106 11097 0.710898
414 33345 0.710898
1519 57247 0.710954
57 11940 0.71101
95 14906 0.711122
208 25128 0.711122
123 19607 0.711179
290 26374 0.711179
153 22473 0.711235
6 2989 0.711291
13 4391 0.711291
92 14789 0.711291
19 5304 0.711347
111 14789 0.711403
119 14789 0.711403
414 33344 0.71146
201 24918 0.711516
1061 54446 0.711516
246 25913 0.711572
228 25688 0.711628
382 31909 0.711628
23 7437 0.711684
152 21687 0.711684
527 7437 0.711684
1148 54978 0.711684
1298 55779 0.711684
40 8086 0.711797
105 15601 0.711853
98 14932 0.711909
294 26430 0.711909
45 53471 0.711909
61 11395 0.711965
173 23299 0.711965
123 19582 0.712022
23 7436 0.712078
78 13072 0.712078
100 19177 0.712078
527 7436 0.712078
102 15440 0.712134
100 7448 0.712134
152 21686 0.712134
0 2581 0.71219
19 5303 0.71219
206 25077 0.712246
417 33409 0.712246
1707 58156 0.712246
432 3841 0.712303
601 21072 0.712359
601 21072 0.712359
3 2708 0.712415
38 9777 0.712471
69 12092 0.712471
153 22472 0.712471
758 9777 0.712471
69 12091 0.712527
0 2580 0.712584
36 6827 0.712584
38 6827 0.712584
310 27452 0.712584
319 6827 0.712584
371 31266 0.712584
47 8665 0.712696
1115 8665 0.712696
10 2764 0.712752
21 6573 0.712752
417 33408 0.712752
281 26236 0.712808
306 26976 0.712808
7 26236 0.712808
0 2579 0.712921
46 8427 0.712921
125 12677 0.712921
205 25069 0.712977
296 23433 0.713033
1732 58269 0.713033
178 23510 0.713089
14 4677 0.713146
47 6827 0.713146
171 23258 0.713146
454 34210 0.713146
1732 58268 0.713146
294 26429 0.713202
298 26693 0.713202
370 31265 0.713202
441 33982 0.713202
70 2764 0.713258
242 25817 0.713258
303 26873 0.713258
177 24097 0.713314
203 24938 0.713314
100 19176 0.713483
129 8665 0.713539
454 56306 0.713595
8 2724 0.713651
23 7435 0.713651
279 26228 0.713651
371 7435 0.713651
527 7435 0.713651
798 7435 0.713651
454 56305 0.713651
38 9776 0.713708
0 2578 0.713764
240 25797 0.71382
24 6124 0.713876
38 9775 0.713876
84 14462 0.713876
408 32899 0.713876
104 16086 0.713932
200 24890 0.713932
432 33818 0.713932
23 7434 0.714045
527 7434 0.714045
100 19175 0.714101
92 2259 0.714213
1754 58345 0.714213
178 8893 0.71427
1284 55717 0.714326
454 56304 0.714326
26 6027 0.714382
114 2259 0.714438
220 19175 0.714438
376 55679 0.714438
0 2577 0.714494
105 15600 0.714494
284 26258 0.714494
154 22649 0.714551
64 11794 0.714607
76 53615 0.714607
152 7434 0.714663
408 7434 0.714663
444 33995 0.714719
1039 54325 0.714719
1313 54325 0.714719
185 24232 0.714775
286 26305 0.714775
384 32159 0.714775
102 2259 0.714832
100 2259 0.714832
87 13900 0.714888
208 25127 0.714944
152 21685 0.715
280 26230 0.715
346 29078 0.715
991 53895 0.715
105 15599 0.715113
149 15599 0.715113
30 7230 0.715225
73 7230 0.715225
134 20631 0.715225
200 21044 0.715225
296 20631 0.715225
0 2576 0.715281
33 9603 0.715394
427 33763 0.715394
87 13899 0.71545
116 18797 0.71545
55 4545 0.715506
409 32906 0.715506
417 4545 0.715506
726 49455 0.715506
21 6572 0.715562
30 6827 0.715562
300 20143 0.715562
164 9050 0.715619
192 24368 0.715619
286 9462 0.715619
348 9462 0.715619
134 7431 0.715675
152 21684 0.715675
1111 54793 0.715675
17 4730 0.715731
48 9049 0.715731
11 10463 0.715787
87 13898 0.715787
75 12306 0.715843
115 53757 0.715843
205 25068 0.7159
1361 56290 0.7159
33 9569 0.715956
136 9569 0.715956
174 23501 0.716068
79 12643 0.716124
411 33160 0.716124
459 34275 0.716124
0 2575 0.716237
134 20630 0.716293
1497 57168 0.716293
762 50085 0.716405
293 26404 0.716462
762 50084 0.716462
441 56179 0.716462
33 9568 0.716518
741 49656 0.716518
13 4390 0.716574
296 26685 0.71663
23 7433 0.716686
37 9221 0.716686
51 9482 0.716686
527 7433 0.716686
1517 33896 0.716686
1850 58841 0.716686
116 18796 0.716743
205 25067 0.716743
333 24079 0.716743
13 4389 0.716799
1023 2332 0.716799
173 23298 0.716855
208 25126 0.716855
1294 55753 0.716855
38 9716 0.716967
444 33994 0.716967
1028 54246 0.716967
134 20629 0.717024
961 53343 0.717024
23 7432 0.71708
204 24942 0.71708
290 26373 0.71708
527 7432 0.71708
211 25468 0.717136
271 26156 0.717192
29 6772 0.717248
314 27476 0.717248
19 5302 0.717305
64 11793 0.717305
407 25725 0.717305
57 11939 0.717361
1331 56012 0.717417
69 12090 0.717473
355 29682 0.717473
432 33826 0.717473
440 33972 0.717473
1198 55237 0.717529
460 24897 0.717586
88 2259 0.717642
112 17252 0.717642
100 19174 0.717642
72 12136 0.717698
362 29999 0.717754
177 24096 0.71781
24 6123 0.717867
79 12642 0.717867
177 24095 0.717867
116 18795 0.717923
189 24334 0.717923
414 33343 0.717979
1332 2259 0.717979
9 3807 0.718035
131 20460 0.718035
242 4677 0.718035
9 3806 0.718204
37 9220 0.718204
64 11792 0.718204
109 15798 0.718204
169 23194 0.718204
23 7431 0.718316
11 10462 0.718316
527 7431 0.718316
758 50052 0.718316
153 22471 0.718372
378 31722 0.718372
726 3998 0.718485
134 20628 0.718541
307 27163 0.718541
310 27163 0.718541
355 29681 0.718541
30 7229 0.718597
145 21027 0.718597
146 21035 0.718597
211 25467 0.718597
294 26428 0.71871
1527 57261 0.71871
1579 57531 0.71871
61 11394 0.718766
186 24278 0.718766
101 15064 0.718822
137 20734 0.718822
305 26930 0.718822
417 33406 0.718822
417 33407 0.718822
9 3805 0.718878
69 12089 0.718878
86 14028 0.718878
117 17994 0.718878
242 25816 0.718878
38 9715 0.718934
86 14025 0.718934
751 49755 0.718934
205 25066 0.718991
18 4987 0.719047
75 4545 0.719103
117 4545 0.719103
1763 58383 0.719103
126 20239 0.719159
57 11928 0.719215
96 14908 0.719215
0 2574 0.719272
136 20719 0.719272
18 2597 0.719328
178 23544 0.719328
33 9567 0.719384
235 25741 0.719384
384 32158 0.719384
119 18482 0.71944
119 2259 0.71944
297 26473 0.71944
100 2597 0.719496
34 7243 0.719609
100 19153 0.719609
45 53470 0.719609
95 14905 0.719665
177 24094 0.719665
1458 56937 0.719721
370 31264 0.719777
31 7104 0.719834
38 9714 0.719834
405 32808 0.719834
382 31908 0.71989
50 10044 0.719946
64 11791 0.719946
70 12113 0.719946
751 49754 0.719946
1267 55643 0.719946
24 6122 0.720002
90 14416 0.720002
84 6827 0.720002
105 2259 0.720002
212 25471 0.720002
543 14416 0.720002
71 8531 0.720058
230 25715 0.720058
100 19152 0.720115
124 19175 0.720115
173 23297 0.720171
205 23297 0.720171
467 35622 0.720171
467 35623 0.720171
134 20626 0.720227
134 20627 0.720227
467 35621 0.720227
1046 54367 0.720227
6 2988 0.720283
1062 54471 0.720283
1256 55603 0.720283
437 33895 0.720339
206 25076 0.720396
750 49751 0.720396
444 56214 0.720396
1686 58081 0.720508
400 32731 0.720564
6 2987 0.720733
23 7408 0.720733
38 2987 0.720733
64 2987 0.720733
69 2987 0.720733
82 13244 0.720733
117 2987 0.720733
527 7408 0.720733
384 32157 0.720789
117 17993 0.720845
64 11790 0.720901
1535 57275 0.720901
65 11484 0.720958
384 32156 0.720958
437 33894 0.720958
75 12305 0.721014
295 55063 0.72107
36 7584 0.721126
23 7407 0.721239
527 7407 0.721239
1354 2717 0.721239
79 12641 0.721295
84 2987 0.721295
293 26403 0.721295
83 13120 0.721351
113 8893 0.721351
230 25714 0.721407
255 25979 0.721407
294 26427 0.721407
105 15579 0.721463
19 5301 0.721576
9 3804 0.721688
296 23297 0.721688
230 25713 0.721857
71 12324 0.721913
117 17992 0.721913
1138 54935 0.722026
13 4388 0.722082
64 8531 0.722082
33 2573 0.722138
154 22648 0.722138
197 24535 0.722138
141 20929 0.722194
308 27202 0.722194
1012 54103 0.722194
387 32204 0.72225
376 55678 0.72225
36 8392 0.722363
18 4986 0.722419
246 25924 0.722419
92 14788 0.722475
758 50051 0.722475
40 7584 0.722531
100 10461 0.722531
458 23165 0.722588
11 10461 0.722644
187 24321 0.7227
305 26929 0.7227
1088 54671 0.7227
1378 56399 0.7227
1060 54441 0.722756
250 54555 0.722812
0 2573 0.722925
168 23189 0.722925
751 11943 0.722925
116 18794 0.722981
22 5564 0.723037
401 32740 0.723037
265 26087 0.723093
762 50083 0.723093
187 24320 0.72315
16 3839 0.723262
296 26684 0.723262
1094 54702 0.723262
102 15439 0.723318
307 27162 0.723318
75 12304 0.723374
71 12323 0.723374
19 5300 0.723431
136 20718 0.723431
82 13243 0.723487
1137 54931 0.723543
1028 54245 0.723655
416 33364 0.723712
362 29998 0.723824
762 8764 0.72388
2 7191 0.723936
44 8764 0.723936
77 8764 0.723936
155 8764 0.723936
1020 54188 0.723936
441 8764 0.723993
1104 20143 0.724049
13 4387 0.724105
64 11789 0.724105
303 26872 0.724105
457 34237 0.724105
1285 55724 0.724105
417 33405 0.724161
296 26683 0.724217
1200 55246 0.724217
1850 58840 0.724217
5 2495 0.724274
445 34004 0.724274
38 9713 0.72433
467 8764 0.724386
1535 57274 0.724386
23 7406 0.724442
152 7406 0.724442
356 6124 0.724442
527 7406 0.724442
751 25768 0.724555
29 6771 0.724611
65 6771 0.724611
106 16719 0.724611
457 34236 0.724611
461 6771 0.724611
1098 54722 0.724723
428 33770 0.724779
30 7228 0.724836
395 10459 0.724836
87 13897 0.724892
91 12687 0.724892
116 18793 0.724948
265 26084 0.724948
265 26085 0.724948
265 26086 0.724948
272 26158 0.724948
24 6121 0.725004
265 26080 0.725004
265 26081 0.725004
265 26082 0.725004
265 26083 0.725004
762 50130 0.725004
959 26082 0.725004
24 6120 0.72506
177 24093 0.72506
204 24093 0.72506
265 26079 0.72506
450 34164 0.72506
107 17385 0.725117
100 19151 0.725173
265 26119 0.725173
201 20562 0.725229
37 9219 0.725285
92 14787 0.725285
38 9712 0.725341
84 14461 0.725341
123 19581 0.725341
42 8181 0.725398
415 33353 0.725398
1140 54939 0.725398
457 34235 0.725454
40 8855 0.72551
30 7227 0.725566
152 21675 0.725566
269 13521 0.725622
961 53342 0.725622
1122 47949 0.725622
1535 57273 0.725622
173 23435 0.725735
272 26157 0.725735
106 16718 0.725791
116 16718 0.725791
404 32778 0.725847
457 34234 0.725847
78 13071 0.725903
154 22647 0.725903
762 50129 0.725903
30 7226 0.726016
370 31263 0.726016
457 34233 0.726016
1535 57272 0.726016
30 7204 0.726072
30 7205 0.726072
30 7225 0.726072
387 32203 0.726072
115 53756 0.726072
280 54899 0.726072
30 7200 0.726128
30 7201 0.726128
30 7202 0.726128
30 7203 0.726128
146 21044 0.726128
173 23434 0.726128
458 34243 0.726128
30 7199 0.726184
1215 55297 0.726184
115 8764 0.726241
124 20145 0.726297
464 34999 0.726297
457 34232 0.726353
296 26682 0.726409
377 31715 0.726409
457 34231 0.726465
473 35739 0.726522
408 32898 0.726578
30 7198 0.726634
457 34230 0.726634
295 55062 0.726634
38 9711 0.72669
177 24092 0.726746
382 31907 0.726746
457 34229 0.726746
134 20625 0.726859
384 32155 0.726915
250 54554 0.726971
174 23500 0.727027
405 55931 0.727027
405 55932 0.727027
215 25521 0.727084
75 12303 0.727196
173 23433 0.727196
371 2985 0.727196
1686 58080 0.727196
1812 58628 0.727196
284 26257 0.727252
4 2326 0.727308
61 2326 0.727308
457 34228 0.727308
102 15438 0.727365
464 34998 0.727365
402 55909 0.727365
1233 55400 0.727421
152 21674 0.727477
170 23208 0.727533
186 24277 0.727533
1050 54383 0.727533
382 31906 0.72759
37 9218 0.727646
371 31390 0.727646
405 55930 0.727646
741 49655 0.727702
64 11724 0.727758
1211 55284 0.727758
725 58022 0.727758
9 3803 0.727814
1763 24169 0.727814
104 16085 0.727983
181 24169 0.727983
443 33985 0.727983
8 2723 0.728039
69 9713 0.728039
78 13070 0.728039
117 17991 0.728039
407 13070 0.728039
69 12088 0.728095
230 25712 0.728095
135 20562 0.728152
152 21673 0.728152
417 33404 0.728152
445 34003 0.728152
177 24091 0.728208
64 11723 0.728264
92 14786 0.728264
107 17384 0.728264
432 33825 0.728264
180 21044 0.72832
38 7431 0.728376
131 20459 0.728376
413 33238 0.728376
87 13839 0.728433
247 25929 0.728433
296 9713 0.728433
401 32739 0.728433
5 2494 0.728489
36 8391 0.728489
464 34997 0.728489
139 20846 0.728545
474 35740 0.728545
474 35750 0.728545
760 50079 0.728545
760 50080 0.728545
760 50081 0.728545
457 56323 0.728545
760 58469 0.728545
48 9048 0.728601
11 10460 0.728601
240 25796 0.728714
474 35749 0.728714
760 58468 0.728714
474 35748 0.72877
1535 57270 0.72877
1535 57271 0.72877
474 35747 0.728826
200 24889 0.728882
296 26681 0.728882
232 54391 0.728938
1055 54414 0.728938
405 55929 0.728938
38 9676 0.728995
50 10043 0.728995
102 15437 0.728995
443 33993 0.728995
3 2707 0.729051
57 11927 0.729051
104 3841 0.729051
362 7225 0.729051
246 25923 0.729107
34 7242 0.729163
38 9675 0.729163
78 9675 0.729163
346 29077 0.729163
401 7584 0.729219
1115 54808 0.729219
1343 56127 0.729219
24 6119 0.729276
131 20458 0.729276
177 24090 0.729276
440 33971 0.729276
760 58467 0.729276
92 14785 0.729388
57 11926 0.729444
144 20988 0.729444
1369 56335 0.729444
118 18345 0.7295
462 7435 0.7295
32 7223 0.729557
186 24318 0.729557
1328 55976 0.729557
255 25978 0.729613
1328 7448 0.729613
436 33862 0.729669
112 17251 0.729725
379 31724 0.729725
464 17251 0.729725
379 31734 0.729781
418 33415 0.729781
459 12930 0.729781
1310 55825 0.729781
84 14460 0.729838
9 3802 0.729894
1797 4731 0.729894
134 20624 0.72995
173 23432 0.72995
296 20624 0.72995
464 34996 0.72995
250 20624 0.72995
153 22470 0.730006
384 32154 0.730006
995 12008 0.730006
177 24089 0.730119
185 24276 0.730119
209 25228 0.730119
1122 49400 0.730119
1194 55214 0.730119
1465 56999 0.730119
1703 58128 0.730119
78 13069 0.730175
436 33861 0.730175
1321 55917 0.730175
50 10042 0.730231
121 18681 0.730231
336 28520 0.730231
603 18681 0.730231
603 18681 0.730231
71 3943 0.730287
303 2493 0.730287
103 15491 0.730343
175 23443 0.730343
117 17956 0.7304
48 9047 0.730456
246 25922 0.730456
296 23431 0.730456
371 18794 0.730456
428 33769 0.730456
30 7197 0.730512
38 9674 0.730512
50 10041 0.730512
123 19580 0.730512
150 21083 0.730512
173 23431 0.730512
407 10041 0.730512
428 33768 0.730512
265 26114 0.730568
265 26115 0.730568
265 26116 0.730568
265 26117 0.730568
265 26118 0.730568
0 2572 0.730624
33 9566 0.730624
38 9673 0.730624
69 9673 0.730624
107 17383 0.730624
265 26113 0.730624
362 29997 0.730624
959 53322 0.730624
959 26085 0.730624
38 9672 0.730681
265 26111 0.730681
265 26112 0.730681
418 33414 0.730681
464 34995 0.730681
45 53469 0.730681
38 9671 0.730737
1243 55496 0.730737
14 4676 0.730793
265 26109 0.730793
265 26110 0.730793
428 33767 0.730793
55 11096 0.730849
104 16084 0.730849
152 21672 0.730849
1012 54102 0.730849
1600 57643 0.730849
152 21671 0.730905
1109 54776 0.730905
86 14024 0.730962
117 17955 0.730962
131 20457 0.730962
265 26108 0.730962
9 3801 0.731018
158 22873 0.731018
1028 54244 0.731018
6 2986 0.731074
762 50128 0.731074
59 10336 0.73113
152 10041 0.73113
1235 55411 0.73113
19 5299 0.731186
42 8604 0.731186
122 19602 0.731186
725 58021 0.731186
88 13993 0.731243
152 21670 0.731243
33 9565 0.731299
86 14023 0.731299
107 17382 0.731299
460 14785 0.731299
1164 55084 0.731299
189 24333 0.731355
400 32730 0.731355
414 11035 0.731355
414 33342 0.731355
379 31733 0.731411
6 2985 0.731467
179 16714 0.731467
762 50127 0.731467
2 7190 0.731524
151 7190 0.731524
178 7190 0.731524
68 12085 0.73158
123 17937 0.73158
362 12085 0.73158
173 11035 0.731636
30 7196 0.731692
118 18344 0.731692
959 53321 0.731692
57 11925 0.731748
136 20717 0.731748
173 7435 0.731748
307 27161 0.731805
4 2507 0.731861
112 17250 0.731861
152 21669 0.731861
436 33860 0.731861
265 26107 0.731917
959 26107 0.731917
56 53517 0.731917
725 58020 0.731917
59 10335 0.731973
139 20845 0.731973
1323 55941 0.731973
77 13179 0.732029
292 26468 0.732029
384 32153 0.732029
425 33737 0.732029
333 16575 0.732086
1208 55278 0.732086
100 19150 0.732142
6 2984 0.732198
107 17381 0.732198
177 24088 0.732198
183 24178 0.732198
183 24179 0.732198
284 26256 0.732198
296 26680 0.732198
414 33341 0.732198
1127 54886 0.732198
235 25740 0.732254
78 13068 0.73231
247 25928 0.73231
107 17380 0.732367
282 26238 0.732367
959 53328 0.732367
978 53647 0.732367
84 14459 0.732423
303 55199 0.732423
106 16717 0.732479
19 5298 0.732535
177 24087 0.732535
181 18254 0.732535
43 7310 0.732591
277 26225 0.732648
116 18792 0.732704
64 11722 0.73276
87 13838 0.73276
102 15436 0.732816
125 53771 0.732816
57 11924 0.732872
86 14022 0.732872
139 20844 0.732872
6 2960 0.732929
13 4386 0.732929
314 4386 0.732929
464 2960 0.732929
33 9564 0.732985
43 10275 0.732985
66 11833 0.732985
121 11833 0.732985
281 11833 0.732985
422 33689 0.732985
603 11833 0.732985
603 11833 0.732985
36 2985 0.733041
104 16083 0.733041
459 34274 0.733041
473 35738 0.733041
1393 56480 0.733041
75 12302 0.733097
131 20456 0.733097
151 4735 0.733097
308 27201 0.733097
3 2706 0.733153
177 24086 0.733153
418 33413 0.733153
88 13992 0.733378
1004 54007 0.733378
101 15063 0.733434
48 9046 0.733491
72 12135 0.733491
77 13178 0.733491
177 24085 0.733491
284 26255 0.733491
464 34994 0.733491
1234 40689 0.733491
1294 10228 0.733491
1324 55948 0.733491
98 14931 0.733547
96 2259 0.733603
959 53327 0.733603
14 4675 0.733659
148 21063 0.733659
227 25683 0.733659
265 26106 0.733659
294 26426 0.733659
959 53326 0.733659
959 26106 0.733659
1686 58079 0.733659
53 2986 0.733716
286 26304 0.733716
1195 9461 0.733716
16 4542 0.733772
123 19579 0.733772
241 25805 0.733772
785 50907 0.733772
118 2259 0.733828
134 9571 0.733828
733 9571 0.733828
1812 58627 0.733828
131 20455 0.733884
153 22469 0.733884
375 31696 0.733884
734 49599 0.733884
38 9670 0.73394
212 25470 0.73394
402 55908 0.733997
153 22468 0.734053
179 24103 0.734053
464 34993 0.734053
1115 6827 0.734053
69 12067 0.734109
116 18791 0.734109
107 17361 0.734221
107 16027 0.734221
205 25065 0.734221
384 32152 0.734278
53 10851 0.734334
78 13044 0.734334
153 22467 0.734334
69 12066 0.73439
382 31905 0.73439
21 6571 0.734446
230 25711 0.734446
284 26254 0.734502
36 8390 0.734559
97 15054 0.734559
255 25977 0.734559
72 12134 0.734615
382 31904 0.734615
38 9575 0.734671
64 11721 0.734671
111 16114 0.734671
300 4346 0.734671
196 24493 0.734727
205 25064 0.734727
268 24493 0.734727
300 55158 0.734727
57 11923 0.734783
105 15578 0.734783
139 20843 0.734783
296 26679 0.734783
181 24168 0.73484
220 15053 0.73484
459 34273 0.73484
11 10459 0.734896
483 36154 0.734896
279 54877 0.734896
165 23161 0.734952
78 13043 0.735008
464 35593 0.735008
2 7189 0.735064
64 11720 0.735064
57 11922 0.735064
165 23160 0.735064
414 33340 0.735064
13 4385 0.735121
111 16579 0.735121
458 34242 0.735177
1127 54885 0.735177
107 17359 0.735233
107 17360 0.735233
134 20623 0.735289
387 32202 0.735289
460 21044 0.735345
0 2571 0.735402
48 7448 0.735402
116 7448 0.735402
205 25063 0.735458
57 11921 0.735514
71 12322 0.735514
95 2259 0.735514
104 11921 0.735514
79 12640 0.73557
464 35592 0.735626
1125 35592 0.735626
1242 3800 0.735626
1846 58813 0.735626
30 7156 0.735683
281 26235 0.735683
1343 56126 0.735683
9 3800 0.735739
362 30911 0.735739
31 7103 0.735795
276 2764 0.735795
384 28460 0.735795
271 54770 0.735795
286 23988 0.735907
318 27886 0.735907
415 33352 0.735907
259 54647 0.735907
42 8603 0.735964
116 16714 0.735964
128 2259 0.735964
308 4389 0.735964
413 33237 0.735964
284 26253 0.73602
411 33159 0.73602
69 12065 0.736076
78 13042 0.736076
97 15053 0.736076
116 18781 0.736076
175 23442 0.736076
726 9636 0.736076
50 10040 0.736132
407 32873 0.736132
232 32873 0.736132
17 4729 0.736188
417 33403 0.736188
36 8389 0.736245
50 8389 0.736245
61 11393 0.736245
146 21043 0.736245
414 33339 0.736245
33 9563 0.736301
53 10850 0.736301
102 7905 0.736301
100 7905 0.736301
255 25976 0.736301
384 32151 0.736301
56 2571 0.736357
407 12624 0.736413
785 50906 0.736526
137 20733 0.736638
92 14784 0.736694
362 2573 0.736694
177 24084 0.73675
108 16027 0.736807
106 16716 0.736807
122 16716 0.736807
984 53732 0.736807
38 9574 0.736863
1127 4677 0.736863
1719 58224 0.736863
3 2705 0.736975
38 9572 0.737088
38 9573 0.737088
69 9572 0.737088
314 27475 0.737088
53 10849 0.737144
459 33824 0.737144
460 34391 0.737144
1291 55746 0.737144
177 24083 0.7372
294 9509 0.7372
432 33824 0.7372
250 54553 0.7372
6 2959 0.737256
200 9751 0.737256
422 33716 0.737256
491 36410 0.737256
4 2506 0.737312
6 2506 0.737312
40 2506 0.737312
120 12113 0.737312
384 2506 0.737312
18 4985 0.737369
62 10987 0.737369
88 14198 0.737369
103 15490 0.737369
32 7222 0.737425
208 25197 0.737425
71 12321 0.737481
106 10276 0.737537
204 24941 0.737537
120 2731 0.737593
294 26425 0.737593
1018 17453 0.737593
1326 55959 0.737593
23 7405 0.73765
377 31714 0.73765
414 33338 0.73765
481 36129 0.73765
527 7405 0.73765
1253 55589 0.73765
457 56322 0.73765
78 13041 0.737706
362 30910 0.737706
272 13041 0.737706
1144 54950 0.737706
1400 56551 0.737706
180 24125 0.737762
314 27474 0.737762
333 28370 0.737762
1291 55745 0.737762
208 25196 0.737818
3 2704 0.737874
1153 55018 0.737874
56 53516 0.737931
1122 54812 0.737931
134 20622 0.737987
432 33823 0.737987
1333 56024 0.737987
195 24455 0.738043
961 26003 0.738043
177 24082 0.738099
432 24082 0.738099
110 16960 0.738155
170 23207 0.738155
296 26678 0.738155
464 20237 0.738155
1039 7155 0.738155
1194 55213 0.738155
260 54662 0.738212
30 7155 0.738324
134 20621 0.738324
443 33992 0.738324
10 2763 0.73838
48 9045 0.73838
50 10012 0.73838
79 12639 0.73838
209 2259 0.73838
200 24888 0.738436
37 9217 0.738493
432 33822 0.738493
174 16655 0.738549
473 35737 0.738549
33 9562 0.738605
445 34002 0.738605
116 9045 0.738661
741 49654 0.738717
43 2731 0.738774
459 11720 0.738774
462 34394 0.738774
64 11719 0.73883
1089 54679 0.73883
384 32150 0.738886
428 33766 0.738886
56 53515 0.738886
1522 57251 0.738886
33 9561 0.738942
428 33765 0.738942
1235 55410 0.738942
261 26037 0.738998
107 17358 0.739055
152 17358 0.739055
432 33821 0.739055
812 17358 0.739055
51 9481 0.739111
52 9525 0.739111
240 9525 0.739111
292 26467 0.739111
214 25489 0.739167
601 45060 0.739167
601 45060 0.739167
277 9461 0.739223
443 20624 0.739223
75 12301 0.739279
80 12460 0.739279
124 20144 0.739279
238 25782 0.739336
179 24102 0.739392
1242 55486 0.739392
785 50905 0.739448
1242 55485 0.739448
10 2762 0.739504
117 17954 0.739504
429 33778 0.739561
185 24275 0.739617
1817 58645 0.739617
464 35591 0.739673
481 36128 0.739673
122 19577 0.739729
751 49753 0.739729
53 10848 0.739785
68 12084 0.739842
180 20562 0.739842
234 25737 0.739842
973 53566 0.739842
468 8270 0.739954
750 49750 0.739954
81 12966 0.740066
12 3950 0.740123
106 2259 0.740179
409 32905 0.740179
733 7435 0.740179
11 10458 0.740235
66 11832 0.740235
117 17953 0.740235
100 10458 0.740235
258 26003 0.740235
91 4545 0.740291
148 4545 0.740291
168 4545 0.740291
380 31741 0.740291
164 23117 0.740347
1458 56936 0.740347
798 20614 0.740404
115 53755 0.740404
115 53754 0.74046
86 14021 0.740516
107 17357 0.740516
195 24454 0.740516
1032 54270 0.740516
3 2703 0.740572
105 15577 0.740572
362 30909 0.740572
61 11392 0.740628
196 24492 0.740628
384 12321 0.740628
1116 54813 0.740628
28 6728 0.740685
80 12459 0.740685
136 20716 0.740685
276 26199 0.740685
291 26379 0.740685
59 8990 0.740741
100 19149 0.740741
124 19149 0.740741
200 24887 0.740741
237 25774 0.740741
417 15440 0.740797
1116 54812 0.740797
17 4728 0.740853
42 8602 0.740853
162 23095 0.740853
214 25488 0.740853
13 4346 0.740909
30 7154 0.740909
180 24124 0.740909
1298 55778 0.740909
1642 57835 0.740909
384 32149 0.740966
421 56037 0.740966
79 12638 0.741022
64 11718 0.741078
36 8388 0.741134
33 9515 0.741134
116 18780 0.741134
123 11391 0.741134
782 32137 0.741134
379 31732 0.74119
1045 54363 0.74119
205 25062 0.741247
442 33984 0.741247
451 34175 0.741247
1754 58344 0.741247
13 4345 0.741359
442 33983 0.741359
459 34272 0.741359
232 54390 0.741359
105 15576 0.741415
362 30908 0.741415
45 53468 0.741415
47 8749 0.741471
73 12139 0.741471
122 19576 0.741471
139 20842 0.741471
427 11919 0.741528
478 36019 0.741528
1089 54678 0.741528
40 8854 0.741584
107 17356 0.741584
291 26378 0.741584
384 32148 0.741584
402 55907 0.741584
64 11717 0.74164
471 35682 0.74164
1405 56590 0.74164
25 5851 0.741696
187 24319 0.741696
1332 56016 0.741696
17 5844 0.741752
17 5845 0.741752
36 8387 0.741752
123 5844 0.741752
965 53393 0.741752
23 7404 0.741809
87 8022 0.741809
126 20238 0.741809
527 7404 0.741809
758 20614 0.741809
285 26274 0.741865
460 34390 0.741865
12 3949 0.741921
61 11391 0.741921
384 32147 0.741921
1300 55782 0.741921
23 7403 0.741977
53 10847 0.741977
80 13427 0.741977
116 18779 0.741977
152 21635 0.741977
153 22456 0.741977
380 31740 0.741977
436 33859 0.741977
527 7403 0.741977
971 53543 0.741977
1400 56550 0.741977
38 9571 0.742033
69 9571 0.742033
110 16959 0.742033
131 9571 0.742033
318 27885 0.742033
375 31695 0.742033
414 33337 0.742033
418 33412 0.742033
449 34133 0.742033
758 9571 0.742033
106 16715 0.74209
153 22455 0.74209
370 3947 0.74209
464 5843 0.74209
483 5843 0.74209
205 25052 0.742146
362 3947 0.742146
435 33845 0.742146
1063 3947 0.742146
441 3947 0.742146
11 10457 0.742202
414 33336 0.742202
751 3947 0.742202
20 4812 0.742258
166 3947 0.742258
200 24886 0.742258
181 24167 0.742314
1540 57291 0.742314
14 4674 0.742371
19 3947 0.742371
136 20715 0.742371
200 24885 0.742371
464 35590 0.742371
247 25927 0.742427
307 8270 0.742427
450 34163 0.742427
211 54186 0.742427
12 3948 0.742539
30 3948 0.742539
119 18481 0.742539
157 3948 0.742539
362 3948 0.742539
400 3948 0.742539
1299 55780 0.742539
1728 58258 0.742539
414 33335 0.742595
1191 55200 0.742595
47 8748 0.742652
68 8256 0.742652
107 17355 0.742652
235 25739 0.742652
305 26928 0.742652
1098 20143 0.742652
441 8256 0.742652
444 56213 0.742652
0 2570 0.742708
237 3947 0.742708
407 32869 0.742708
407 32870 0.742708
407 32871 0.742708
407 32872 0.742708
418 33411 0.742708
1093 54693 0.742708
1298 55777 0.742708
4 2505 0.742764
102 15435 0.742764
460 32161 0.742764
355 29680 0.74282
382 3947 0.74282
400 32729 0.74282
994 53935 0.74282
1168 3947 0.742876
131 20454 0.742933
1116 3947 0.742933
50 10011 0.742989
173 23430 0.742989
210 25466 0.742989
252 25963 0.742989
481 36127 0.742989
78 13040 0.743045
104 16082 0.743045
121 18662 0.743045
284 26252 0.743045
307 27160 0.743045
603 18662 0.743045
603 18662 0.743045
1964 59332 0.743045
4 2259 0.743101
0 2569 0.743101
14 4673 0.743101
196 24491 0.743101
1763 58382 0.743101
83 13119 0.743157
209 25227 0.743157
1130 54904 0.743157
3 2702 0.743214
9 3799 0.743214
43 10228 0.743214
83 3947 0.743214
116 18778 0.743214
230 25710 0.743214
384 32146 0.743214
1003 54002 0.743214
1794 58525 0.743214
100 19148 0.74327
180 24123 0.74327
286 26345 0.74327
72 12133 0.743326
105 15575 0.743326
187 24331 0.743326
208 25195 0.743326
247 25926 0.743326
1131 54913 0.743326
384 32145 0.743382
435 33844 0.743382
1243 55495 0.743382
405 2507 0.743382
77 13177 0.743438
0 2568 0.743495
59 10334 0.743495
181 24166 0.743495
205 25050 0.743495
205 25051 0.743495
213 25485 0.743495
302 25485 0.743495
400 32728 0.743495
407 32868 0.743495
464 35589 0.743495
171 23257 0.743551
185 24274 0.743551
238 25781 0.743551
371 31389 0.743551
362 30907 0.743607
481 36126 0.743607
98 14930 0.743663
162 23094 0.743719
173 23429 0.743719
432 33820 0.743719
1754 58343 0.743719
244 25843 0.743776
384 32144 0.743776
0 2567 0.743832
18 4984 0.743888
43 9045 0.743888
384 32143 0.743944
481 36146 0.743944
1343 56125 0.743944
1398 56519 0.743944
1013 26712 0.744
12 3947 0.744113
414 33334 0.744169
1115 54807 0.744169
2208 60130 0.744169
55 11095 0.744225
414 33333 0.744225
444 56212 0.744225
7 53359 0.744281
78 13039 0.744338
988 53861 0.744338
168 23188 0.744394
414 33332 0.744394
102 15402 0.74445
105 15574 0.74445
214 25487 0.74445
413 9115 0.744562
459 34271 0.744562
371 2955 0.744619
56 53514 0.744619
1045 3947 0.744619
36 8386 0.744843
40 8853 0.744843
105 8386 0.744843
116 8386 0.744843
152 8386 0.744843
984 53731 0.744843
400 32727 0.7449
68 12083 0.744956
296 26677 0.744956
48 8995 0.745012
107 17354 0.745012
459 34326 0.745068
1326 55958 0.745124
314 27473 0.745181
751 49752 0.745181
1201 55250 0.745237
104 16081 0.745405
149 22568 0.745405
243 25832 0.745462
122 16714 0.745574
160 23004 0.74563
139 20841 0.745687
173 23428 0.745687
480 36062 0.745687
1351 32151 0.745687
103 15489 0.745743
200 24884 0.745743
376 3629 0.745799
56 53513 0.745968
174 9461 0.74608
380 31739 0.74608
486 36274 0.746136
45 53467 0.746136
0 2566 0.746249
12 3946 0.746305
104 16080 0.746305
49 8893 0.746361
75 12300 0.746361
335 28490 0.746473
481 36145 0.746473
464 35588 0.74653
723 4731 0.74653
68 12082 0.746642
77 13130 0.746642
400 32726 0.746642
18 4983 0.746698
35 7296 0.746698
241 7296 0.746698
1731 58266 0.746698
339 7310 0.746754
73 15576 0.746754
144 20987 0.746923
384 32142 0.746923
141 20928 0.746979
115 53752 0.746979
115 53753 0.746979
94 14803 0.747035
106 16714 0.747035
144 20986 0.747035
177 24081 0.747035
750 49749 0.747035
77 13129 0.747092
152 21634 0.747092
23 7402 0.747204
152 21633 0.747204
246 25921 0.747204
527 7402 0.747204
9 3758 0.74726
86 11749 0.747316
209 25226 0.747373
255 25975 0.747373
508 36792 0.747373
947 36792 0.747373
1526 57259 0.747373
103 15488 0.747429
414 33331 0.747429
1242 55484 0.747429
1253 55588 0.747429
1282 55712 0.747429
0 2545 0.747485
96 4731 0.747485
1004 54006 0.747485
542 40192 0.747541
78 13038 0.747597
40 8852 0.747654
734 49598 0.747654
1731 58265 0.747654
294 26424 0.74771
424 33719 0.74771
1788 58503 0.747766
115 53751 0.747822
169 23193 0.747878
305 11749 0.747878
1040 13041 0.747878
508 2705 0.747935
947 2705 0.747935
1731 58264 0.747935
975 53618 0.747991
152 21632 0.748047
432 33819 0.748047
210 25465 0.748216
25 5850 0.748328
0 2544 0.748384
92 2731 0.748384
508 2731 0.748384
947 2731 0.748384
1346 56158 0.748384
100 19128 0.748497
459 34325 0.748497
1731 58263 0.748497
34 2259 0.748553
41 2259 0.748553
48 8994 0.748609
484 36230 0.748609
1731 58262 0.748609
122 9466 0.748665
400 32725 0.748721
1050 54382 0.748721
75 12287 0.748778
165 23159 0.748834
175 23441 0.748834
333 28369 0.748834
9 3757 0.748946
120 17937 0.748946
384 32141 0.748946
417 33402 0.748946
362 30906 0.749002
464 9570 0.749002
1214 55295 0.749002
1253 55587 0.749002
29 6770 0.749059
38 9570 0.749059
67 11732 0.749059
384 32140 0.749059
48 8993 0.749115
459 34324 0.749115
56 53512 0.749115
9 3756 0.749171
273 26164 0.749171
481 36144 0.749171
542 11749 0.749171
162 16714 0.749171
1328 42426 0.749171
56 53511 0.749227
77 13128 0.749283
734 49597 0.749283
75 12286 0.74934
282 26237 0.74934
15 4510 0.749396
147 21046 0.749396
237 25773 0.749396
417 33401 0.749396
508 37158 0.749396
947 37158 0.749396
1686 58078 0.749396
418 33670 0.749452
1097 54719 0.749452
1209 54719 0.749452
1431 54719 0.749452
1817 54719 0.749452
163 23110 0.749508
415 33351 0.749508
458 34241 0.749508
105 15573 0.749564
232 54389 0.749564
1432 54719 0.749564
255 25974 0.749621
414 33330 0.749621
0 2543 0.749677
84 8665 0.749677
762 50126 0.749677
78 13037 0.749733
169 23192 0.749733
121 18661 0.749845
131 20453 0.749845
484 36229 0.749845
603 18661 0.749845
603 18661 0.749845
976 53622 0.749845
1751 58325 0.749845
171 23256 0.749902
362 30905 0.749902
1240 55446 0.749902
436 4731 0.749958
716 49321 0.749958
88 14197 0.750014
464 35587 0.750014
124 20143 0.75007
177 24080 0.75007
384 32139 0.750126
55 11094 0.750183
1492 57152 0.750183
1740 58294 0.750183
122 19575 0.750239
134 20620 0.750239
162 53913 0.750239
106 11749 0.750295
1282 55711 0.750295
11 10456 0.750407
205 25049 0.750407
1199 55239 0.750407
12 3945 0.750464
61 11390 0.750464
68 12081 0.750464
205 25048 0.750464
496 2259 0.750464
183 8741 0.75052
374 31692 0.75052
481 36143 0.75052
48 8992 0.750576
384 32138 0.750576
617 45848 0.750576
0 2542 0.750632
175 23440 0.750632
33 9514 0.750688
208 24935 0.750688
404 32777 0.750688
762 50125 0.750745
259 54646 0.750745
464 35586 0.750801
470 35681 0.750801
33 9513 0.750857
196 24490 0.750857
255 25973 0.750857
117 17952 0.750913
123 19578 0.750913
310 27451 0.750913
422 27451 0.750913
1002 53995 0.750913
38 9489 0.750969
172 23263 0.750969
1242 55483 0.750969
43 10227 0.751026
123 2958 0.751026
396 32566 0.751026
36 2958 0.751082
47 8747 0.751082
50 2958 0.751082
53 2958 0.751082
205 25047 0.751082
478 36026 0.751082
40 8851 0.751138
23 7401 0.751194
153 22454 0.751194
186 24317 0.751194
527 7401 0.751194
376 55677 0.751194
9 3755 0.75125
384 32137 0.751307
162 53912 0.751307
997 53964 0.751419
1017 54164 0.751419
1383 56427 0.751419
1449 56427 0.751419
419 33676 0.751475
80 3754 0.751532
208 25194 0.751532
6 2958 0.751588
148 21062 0.751588
209 3754 0.751588
427 3754 0.751588
1345 56154 0.751588
70 12112 0.751644
105 2958 0.751644
464 35585 0.751644
496 36466 0.751644
8 2958 0.7517
168 3754 0.7517
481 36142 0.7517
507 36791 0.7517
1175 3754 0.7517
102 15401 0.751756
122 15401 0.751756
152 15401 0.751756
177 24079 0.751756
362 15401 0.751756
464 15401 0.751756
1250 3754 0.751756
1345 56153 0.751756
200 4389 0.751813
460 34389 0.751813
171 3754 0.751869
78 13036 0.751925
151 21995 0.751925
1345 56152 0.751925
68 12077 0.752037
1345 56151 0.752037
36 8343 0.752094
50 10010 0.752094
78 13035 0.752094
123 8343 0.752094
200 24883 0.752094
247 25925 0.752094
1130 54903 0.752094
1415 56650 0.752094
1415 56651 0.752094
123 19564 0.75215
77 13127 0.752206
1415 56649 0.752206
483 36226 0.752262
1415 56648 0.752262
247 54533 0.752318
382 3754 0.752375
382 5843 0.752375
162 53911 0.752375
81 12965 0.752431
293 26402 0.752431
508 11749 0.752431
947 11749 0.752431
38 8343 0.752487
86 2958 0.752487
126 2958 0.752487
134 20619 0.752543
734 49596 0.752543
64 11716 0.752599
118 18343 0.752599
384 32136 0.752712
481 36141 0.752712
61 11389 0.752768
193 24417 0.75288
13 4344 0.752937
2 7188 0.752993
59 10333 0.752993
139 20840 0.752993
444 56211 0.752993
465 35603 0.753049
502 22916 0.753049
971 53542 0.753049
163 2259 0.753105
17 5843 0.753161
318 27884 0.753161
1004 3754 0.753218
72 12132 0.753274
288 54988 0.75333
68 12076 0.753442
200 24882 0.753442
733 49589 0.753442
798 49589 0.753442
36 8342 0.753611
64 2991 0.753611
205 25046 0.753611
23 7400 0.753836
261 26036 0.753836
527 7400 0.753836
1437 56785 0.753836
1437 56786 0.753836
210 25464 0.753892
200 24881 0.753948
762 50124 0.753948
464 35584 0.754061
1150 54996 0.754061
53 10846 0.754173
172 23262 0.754173
293 26401 0.754173
1415 56647 0.754173
407 32867 0.754229
1415 56645 0.754229
1415 56646 0.754229
31 7102 0.754285
105 15562 0.754285
56 53510 0.754285
314 55319 0.754454
417 33400 0.75451
450 34172 0.75451
484 36228 0.75451
162 53910 0.75451
3 2701 0.754566
229 25706 0.754566
1415 56644 0.754623
374 17937 0.754679
1209 55279 0.754679
1373 56360 0.754679
2208 60129 0.754735
34 3754 0.754847
126 20237 0.754847
48 8991 0.754904
1225 55357 0.754904
9 3754 0.75496
1314 55853 0.75496
47 8746 0.755128
501 36731 0.755185
162 53909 0.755241
90 14415 0.755297
103 15487 0.755297
333 28463 0.755297
355 29679 0.755297
467 35620 0.755297
543 14415 0.755297
87 13837 0.755409
200 24880 0.755409
205 25045 0.755466
408 32897 0.755522
555 40847 0.755522
296 26676 0.755578
247 54532 0.755578
81 12964 0.755634
1094 54701 0.755634
236 14415 0.755747
362 14415 0.755747
1005 2259 0.755747
1083 19123 0.755803
310 27450 0.755859
343 3754 0.755859
464 35583 0.755859
486 36273 0.755859
1103 19123 0.755859
1192 32228 0.755859
1700 14415 0.755859
12 3944 0.755971
350 7401 0.756084
562 3947 0.756084
1423 7401 0.756084
43 10226 0.75614
105 2954 0.75614
165 23158 0.75614
226 25682 0.75614
287 26350 0.75614
459 34323 0.75614
45 53466 0.75614
1147 54975 0.75614
1728 58257 0.75614
102 15400 0.756196
110 16958 0.756196
130 20349 0.756196
142 20979 0.756196
152 21631 0.756196
153 22453 0.756196
270 26155 0.756196
310 27449 0.756196
362 30904 0.756196
384 32135 0.756196
415 33350 0.756196
464 35582 0.756196
91 14604 0.756252
483 9339 0.756252
999 53980 0.756252
102 15399 0.756309
104 16079 0.756309
117 17951 0.756309
122 19574 0.756309
362 5225 0.756309
87 53659 0.756309
1832 58772 0.756309
191 24354 0.756365
242 25862 0.756365
464 35581 0.756365
1061 3754 0.756421
1153 55017 0.756421
105 15561 0.756477
384 32134 0.756477
0 2541 0.756533
6 2957 0.756533
9 3753 0.756533
48 8990 0.756533
59 10332 0.756533
11 10438 0.756533
86 14020 0.756533
107 17353 0.756533
116 18777 0.756533
142 20978 0.756533
153 22452 0.756533
171 23255 0.756533
175 23439 0.756533
310 27447 0.756533
310 27448 0.756533
362 30903 0.756533
377 31713 0.756533
384 32133 0.756533
387 32201 0.756533
396 32565 0.756533
415 33349 0.756533
435 33843 0.756533
483 36224 0.756533
483 36225 0.756533
762 50123 0.756533
785 50904 0.756533
189 54098 0.756533
1040 54342 0.756533
1057 54421 0.756533
1184 55167 0.756533
1233 55399 0.756533
1323 55940 0.756533
1360 56275 0.756533
1 2260 0.75659
11 10437 0.75659
68 12075 0.75659
84 14458 0.75659
152 21630 0.75659
153 22451 0.75659
208 25193 0.75659
209 25225 0.75659
459 34322 0.75659
508 37157 0.75659
723 49433 0.75659
723 49434 0.75659
947 37157 0.75659
102 15398 0.756646
209 25224 0.756646
346 29076 0.756646
1446 56888 0.756646
200 24879 0.756702
209 25223 0.756702
230 25709 0.756702
1294 55752 0.756702
83 13118 0.756758
410 32944 0.756758
80 13426 0.756814
107 17344 0.756814
417 33399 0.756814
1017 54163 0.756814
36 8341 0.756871
33 2259 0.756871
64 11660 0.756871
66 11660 0.756871
81 11660 0.756871
89 11660 0.756871
105 8341 0.756871
104 11660 0.756871
107 11660 0.756871
117 11660 0.756871
206 11660 0.756871
230 25708 0.756871
281 11660 0.756871
365 30912 0.756871
422 11660 0.756871
432 11660 0.756871
459 11660 0.756871
542 11660 0.756871
295 55061 0.756871
1267 30912 0.756871
61 11388 0.756983
136 20714 0.756983
185 24273 0.756983
22 5563 0.757039
88 5563 0.757039
387 32228 0.757039
9 3752 0.757095
177 24078 0.757095
184 24189 0.757095
48 8989 0.757152
245 25886 0.757152
48 6827 0.757208
1109 54775 0.757264
1425 2537 0.75732
417 33398 0.757376
177 24077 0.757433
281 14781 0.757433
508 37156 0.757433
947 37156 0.757433
314 55318 0.757433
1323 55939 0.757433
396 11928 0.757489
469 35661 0.757489
1316 55859 0.757545
177 24076 0.757601
235 25738 0.757601
741 49653 0.757601
1198 55236 0.757601
1237 55429 0.757601
5 2493 0.757658
120 2729 0.757658
464 35580 0.757658
107 17343 0.757714
114 3754 0.757714
177 22407 0.757714
384 32132 0.757714
1728 4343 0.757714
111 3754 0.75777
751 58379 0.757826
105 15560 0.757882
1290 55737 0.757882
133 20516 0.757939
177 24075 0.757939
207 25125 0.757939
407 32866 0.757995
1254 11877 0.758051
1254 55596 0.758107
1422 56695 0.758163
40 8850 0.758388
106 16688 0.758388
173 23427 0.758388
1061 54445 0.758388
1437 56784 0.758388
6 2956 0.758444
116 18776 0.758501
464 35579 0.758501
12 3943 0.758613
71 12320 0.758613
384 22547 0.758613
441 56178 0.758613
57 3943 0.758725
134 20618 0.758725
238 25780 0.758725
355 29678 0.758725
134 20617 0.758782
349 29248 0.758782
81 12963 0.758838
62 53553 0.758838
49 8892 0.758894
1343 56124 0.758894
77 13126 0.75895
230 23423 0.75895
762 50122 0.75895
296 26675 0.759006
310 27446 0.759006
318 27906 0.759006
447 28245 0.759006
1246 28245 0.759006
0 2540 0.759063
12 3900 0.759063
345 3754 0.759063
508 37155 0.759063
947 37155 0.759063
278 54867 0.759063
1383 54867 0.759063
1449 54867 0.759063
102 15397 0.759119
762 50121 0.759119
118 18342 0.759231
384 32131 0.759231
498 36698 0.759231
454 13123 0.759231
86 14004 0.759287
120 14004 0.759287
329 28245 0.759287
1199 55238 0.759287
21 6570 0.759344
292 13123 0.759344
417 33397 0.759344
1241 55454 0.759344
200 24878 0.7594
250 54552 0.7594
1740 58293 0.7594
185 24272 0.759456
366 28536 0.759456
445 34001 0.759456
161 23062 0.759512
464 35578 0.759512
245 25885 0.759568
415 33348 0.759568
464 35577 0.759568
5 2492 0.759625
17 5842 0.759625
40 8849 0.759625
33 9511 0.759625
33 9512 0.759625
61 11387 0.759625
104 16049 0.759625
116 8990 0.759625
169 23191 0.759625
172 23261 0.759625
333 28462 0.759625
384 32128 0.759625
384 32129 0.759625
384 32130 0.759625
412 33165 0.759625
417 33396 0.759625
483 36223 0.759625
967 53436 0.759625
984 53730 0.759625
1271 55653 0.759625
1391 56472 0.759625
1423 56700 0.759625
33 9510 0.759681
58 10329 0.759681
68 12074 0.759681
80 13425 0.759681
104 16047 0.759681
104 16048 0.759681
121 18633 0.759681
141 20927 0.759681
173 23426 0.759681
200 24877 0.759681
202 24920 0.759681
375 31694 0.759681
464 12692 0.759681
603 18633 0.759681
603 18633 0.759681
56 53509 0.759681
211 54185 0.759681
1301 55787 0.759681
402 55906 0.759681
16 4541 0.759737
68 12073 0.759737
77 13125 0.759737
86 14003 0.759737
102 15395 0.759737
102 15396 0.759737
100 19127 0.759737
247 54531 0.759737
1763 58381 0.759737
1776 58452 0.759737
1081 54593 0.759793
39 7906 0.759849
86 14002 0.759849
384 32127 0.759849
475 35754 0.759849
21 6569 0.759906
92 14783 0.759906
370 31262 0.759906
384 32126 0.759906
1788 58502 0.759906
0 2536 0.759962
0 2537 0.759962
0 2538 0.759962
0 2539 0.759962
9 3751 0.759962
15 4509 0.759962
17 5840 0.759962
17 5841 0.759962
42 8601 0.759962
44 5839 0.759962
33 2537 0.759962
43 10225 0.759962
11 10436 0.759962
66 11831 0.759962
72 12131 0.759962
80 13424 0.759962
72 13935 0.759962
86 14001 0.759962
84 14457 0.759962
97 15052 0.759962
105 15559 0.759962
104 16046 0.759962
106 16687 0.759962
107 17342 0.759962
114 17692 0.759962
120 17935 0.759962
120 17936 0.759962
123 19562 0.759962
123 19563 0.759962
122 19573 0.759962
131 20452 0.759962
144 20985 0.759962
151 21993 0.759962
151 21994 0.759962
170 23206 0.759962
177 24074 0.759962
200 24876 0.759962
258 26002 0.759962
310 27445 0.759962
318 27905 0.759962
340 28814 0.759962
355 29677 0.759962
368 31040 0.759962
397 32708 0.759962
410 32943 0.759962
428 33764 0.759962
464 35575 0.759962
464 35576 0.759962
500 28459 0.759962
1003 13677 0.759962
1028 54243 0.759962
1255 55597 0.759962
1259 55618 0.759962
432 56115 0.759962
2122 59866 0.759962
36 8340 0.760018
78 12999 0.760018
86 14000 0.760018
88 14196 0.760018
321 19149 0.760018
345 19149 0.760018
384 32125 0.760018
407 32865 0.760018
413 33274 0.760018
417 33395 0.760018
542 40191 0.760018
250 54551 0.760018
751 58378 0.760018
0 2535 0.760074
2 7187 0.760074
58 10328 0.760074
53 10845 0.760074
59 11805 0.760074
57 11920 0.760074
69 12063 0.760074
69 12064 0.760074
100 19126 0.760074
238 25779 0.760074
374 31691 0.760074
564 12064 0.760074
303 55198 0.760074
1405 56589 0.760074
1406 56592 0.760074
20 4811 0.76013
252 25962 0.76013
417 33394 0.76013
465 35602 0.76013
555 28519 0.76013
87 53658 0.76013
6 2955 0.760187
83 4346 0.760187
459 34321 0.760187
17 3754 0.760243
34 3629 0.760243
105 15558 0.760243
124 20142 0.760243
193 24416 0.760243
477 3945 0.760243
37 9216 0.760299
38 9488 0.760299
100 19125 0.760299
151 21992 0.760299
171 23254 0.760299
284 2504 0.760299
307 27159 0.760299
343 28857 0.760299
355 29711 0.760299
378 29711 0.760299
525 37855 0.760299
47 8745 0.760355
143 20960 0.760355
491 36409 0.760355
521 37429 0.760355
1126 54881 0.760355
314 28047 0.760355
108 16026 0.760411
445 34000 0.760411
421 56034 0.760411
421 56035 0.760411
421 56036 0.760411
114 17691 0.760468
225 25676 0.760468
254 25971 0.760468
313 27472 0.760468
404 32807 0.760468
451 34174 0.760468
492 27904 0.760468
555 40846 0.760468
733 49588 0.760468
971 53541 0.760468
279 54876 0.760468
1412 17691 0.760468
1688 58088 0.760468
896 59668 0.760468
196 24489 0.760524
338 28600 0.760524
384 32124 0.760524
475 35753 0.760524
508 15576 0.760524
947 15576 0.760524
295 55060 0.760524
421 56033 0.760524
55 11093 0.76058
107 17341 0.76058
124 20141 0.76058
339 28690 0.76058
384 32123 0.76058
542 3945 0.76058
454 56303 0.76058
64 11659 0.760636
333 28461 0.760636
726 49477 0.760636
321 55347 0.760636
11 10435 0.760692
241 25804 0.760692
456 34220 0.760692
563 42870 0.760692
189 54097 0.760692
417 33393 0.760749
418 33669 0.760749
762 12878 0.760749
1150 54995 0.760749
1416 56658 0.760749
184 24188 0.760805
384 32122 0.760805
189 54096 0.760805
229 54349 0.760805
1291 55744 0.760861
296 26674 0.760917
384 32121 0.760917
9 3750 0.760973
12 3899 0.760973
19 5228 0.760973
66 11830 0.760973
60 10597 0.76103
102 15394 0.76103
104 16045 0.76103
336 28519 0.76103
288 54987 0.76103
152 21621 0.761086
187 24330 0.761086
263 26074 0.761086
566 26074 0.761086
1194 26074 0.761086
376 26074 0.761086
1328 26074 0.761086
428 26074 0.761086
123 19561 0.761142
451 34173 0.761142
444 20699 0.761142
152 21620 0.761198
33 9509 0.761254
71 9509 0.761254
339 28689 0.761254
384 7314 0.761254
762 33373 0.761254
73 53606 0.761311
13 4343 0.761367
33 9508 0.761367
57 3629 0.761423
475 35752 0.761423
1333 17776 0.761423
88 14195 0.761479
152 21619 0.761479
347 29147 0.761479
1159 55057 0.761479
1412 56640 0.761479
23 7399 0.761535
36 8339 0.761535
102 8339 0.761535
195 8339 0.761535
296 26673 0.761535
313 27471 0.761535
343 28856 0.761535
364 8339 0.761535
527 7399 0.761535
1330 56000 0.761535
1419 8339 0.761535
78 12998 0.761592
80 13423 0.761592
1218 55320 0.761592
31 7101 0.761648
42 8600 0.761648
59 11804 0.761648
111 16578 0.761648
120 17934 0.761648
116 18766 0.761648
152 21618 0.761648
307 27158 0.761648
310 27158 0.761648
384 32120 0.761648
232 26157 0.761648
432 56114 0.761648
384 32119 0.761704
1224 55349 0.761704
122 19572 0.76176
177 24073 0.76176
296 26672 0.76176
78 12997 0.761816
118 18341 0.761816
1242 55482 0.761816
1686 20929 0.761816
1798 58562 0.761816
266 26089 0.761873
1190 55194 0.761873
1235 55409 0.761873
459 34320 0.761929
464 35574 0.761929
470 35680 0.761929
475 34320 0.761929
1495 57166 0.761929
1772 58440 0.761929
208 25192 0.761985
352 29393 0.761985
414 33329 0.761985
470 35679 0.761985
2139 59937 0.761985
17 5839 0.762041
108 13123 0.762041
110 16957 0.762041
117 17950 0.762041
158 22872 0.762041
438 33897 0.762041
564 43004 0.762041
245 25884 0.762097
963 53367 0.762097
35 7295 0.762154
163 23109 0.762154
414 33328 0.762154
87 53657 0.762154
12 3898 0.76221
118 18340 0.76221
205 25044 0.76221
414 33327 0.76221
564 43003 0.76221
248 54541 0.76221
12 3897 0.762266
77 13124 0.762266
479 36027 0.762266
480 36027 0.762266
1061 54444 0.762266
303 55197 0.762266
283 26251 0.762322
351 29690 0.762322
463 34403 0.762322
550 29690 0.762322
314 27490 0.762322
84 14456 0.762378
152 21617 0.762378
171 23253 0.762378
193 21617 0.762378
200 14456 0.762378
307 14456 0.762378
362 7096 0.762378
413 33273 0.762378
0 2534 0.762435
316 27490 0.762435
463 16026 0.762435
62 53552 0.762435
5 2491 0.762547
144 20984 0.762547
508 37154 0.762547
564 9714 0.762547
947 37154 0.762547
69 9714 0.762547
1127 54884 0.762547
362 17303 0.762603
14 3629 0.762659
36 4674 0.762659
475 35751 0.762659
509 5843 0.762716
568 43017 0.762716
1513 57216 0.762716
413 33272 0.762772
726 49476 0.762772
81 53634 0.762772
177 24072 0.762828
428 56087 0.762828
116 18765 0.762884
1091 54684 0.762884
61 3754 0.76294
81 53633 0.76294
1882 58966 0.76294
57 11919 0.762997
100 19124 0.762997
475 20225 0.762997
104 16044 0.763053
168 23187 0.763053
84 14455 0.763109
409 32904 0.763109
459 34319 0.763109
283 26250 0.763165
409 32903 0.763165
250 54550 0.763165
9 3749 0.763221
34 7378 0.763221
111 16577 0.763221
123 19560 0.763221
152 21616 0.763221
153 22450 0.763221
368 31039 0.763221
384 32118 0.763221
395 32555 0.763221
528 37976 0.763221
189 54095 0.763221
1013 54109 0.763221
271 54769 0.763221
1360 56274 0.763221
1383 56426 0.763221
1446 56887 0.763221
1449 56426 0.763221
18 4921 0.763278
36 8338 0.763278
55 11092 0.763278
123 19559 0.763278
384 32117 0.763278
408 32896 0.763278
463 34992 0.763278
1323 55938 0.763278
432 56113 0.763278
1383 56425 0.763278
1449 56425 0.763278
68 12072 0.763334
542 40190 0.763334
542 25180 0.763334
1025 54215 0.763334
1054 54412 0.763334
1246 55515 0.763334
751 58377 0.763334
205 25043 0.76339
339 28688 0.76339
464 35573 0.76339
1763 58380 0.76339
177 24071 0.763446
765 50290 0.763446
120 18360 0.763503
409 32902 0.763503
458 34240 0.763503
52 9524 0.763559
64 11658 0.763559
80 13422 0.763559
228 15073 0.763559
418 33668 0.763559
9 3718 0.763615
1531 57265 0.763615
14 4672 0.763671
50 10009 0.763671
100 19123 0.763671
78 12996 0.763727
320 27911 0.763727
396 32564 0.763727
475 35959 0.763727
432 56112 0.763727
2 7166 0.763784
374 31690 0.76384
1234 55405 0.76384
1246 3754 0.76384
123 19558 0.763896
525 37854 0.763896
4 2504 0.763952
0 2533 0.763952
80 13421 0.763952
114 3846 0.763952
144 20983 0.763952
417 33392 0.763952
572 2533 0.763952
1118 54817 0.763952
1697 58118 0.763952
37 9177 0.764008
200 24875 0.764008
318 27904 0.764008
396 32706 0.764008
124 20130 0.764065
294 26423 0.764065
338 28599 0.764065
355 29710 0.764065
407 32864 0.764065
1 2259 0.764121
78 12995 0.764121
121 18632 0.764121
200 21862 0.764121
375 31693 0.764121
413 5265 0.764121
603 18632 0.764121
603 18632 0.764121
247 54530 0.764121
1253 55586 0.764121
1401 56560 0.764121
1798 2259 0.764121
401 32738 0.764177
464 35572 0.764177
411 33158 0.764233
310 27444 0.764289
343 28855 0.764289
450 34171 0.764289
782 50852 0.764289
131 20451 0.764346
319 27994 0.764346
415 33347 0.764346
1323 55937 0.764346
8 5265 0.764402
21 5265 0.764402
57 11918 0.764402
295 55059 0.764402
61 2259 0.764458
484 36227 0.764458
1116 54811 0.764458
432 5265 0.764458
1728 58256 0.764458
31 7100 0.764514
209 25222 0.764514
362 30902 0.764514
296 26671 0.76457
362 30901 0.76457
414 33326 0.76457
15 4508 0.764627
155 14450 0.764627
208 25191 0.764627
362 30900 0.764627
462 32896 0.764627
969 53531 0.764627
68 12071 0.764683
362 30899 0.764683
406 32817 0.764683
463 34991 0.764683
33 9466 0.764739
116 18764 0.764739
100 19122 0.764739
470 35678 0.764739
475 35958 0.764739
1149 17358 0.764739
1223 55340 0.764739
1357 56260 0.764739
123 19557 0.764795
144 17937 0.764795
331 28332 0.764795
763 50137 0.764795
45 53465 0.764795
1208 55277 0.764795
1379 56403 0.764795
43 10224 0.764851
72 13934 0.764851
279 54875 0.764851
499 2259 0.764908
214 25486 0.764964
1788 58501 0.764964
88 3754 0.76502
50 10008 0.765076
57 11917 0.765076
207 25124 0.765076
351 29689 0.765076
368 29689 0.765076
464 35571 0.765076
524 37481 0.765076
550 29689 0.765076
982 53717 0.765076
1733 58273 0.765076
110 16956 0.765132
210 25463 0.765132
508 37153 0.765132
947 37153 0.765132
1133 54920 0.765132
97 15051 0.765189
283 26249 0.765189
726 49475 0.765189
476 35961 0.765245
516 37337 0.765245
519 37391 0.765245
968 35961 0.765245
173 23425 0.765301
87 53656 0.765301
33 4545 0.765357
320 2259 0.765357
785 26717 0.765357
1390 56468 0.765357
896 59667 0.765413
75 12285 0.76547
103 15486 0.76547
123 19556 0.76547
210 25462 0.76547
512 37205 0.76547
1848 58823 0.76547
384 32116 0.765526
81 53632 0.765526
57 8988 0.765582
320 27910 0.765582
338 28598 0.765582
48 8988 0.765638
149 22567 0.765638
122 8988 0.765694
37 9176 0.765751
118 18271 0.765751
135 20561 0.765751
211 9176 0.765751
86 13999 0.765807
338 13876 0.765807
211 13876 0.765807
11 10434 0.765863
77 10434 0.765863
72 10434 0.765863
177 24070 0.765863
409 32901 0.765863
528 37975 0.765863
2139 59936 0.765863
16 5732 0.765919
80 13420 0.765919
177 24069 0.765919
433 6771 0.765919
1701 58125 0.765919
52 9523 0.765975
313 27470 0.765975
1423 56699 0.765975
1463 6771 0.765975
414 24935 0.766032
464 35570 0.766144
464 35570 0.766144
103 15485 0.7662
104 16043 0.7662
207 24935 0.7662
239 54457 0.7662
11 10433 0.766256
75 12284 0.766256
265 26105 0.766313
525 37853 0.766313
135 20560 0.766369
159 2259 0.766369
998 53976 0.766369
23 7388 0.766481
527 7388 0.766481
57 11916 0.766537
149 22566 0.766537
246 25920 0.766537
252 25961 0.766537
281 26234 0.766537
307 27157 0.766537
318 27903 0.766537
355 29709 0.766537
362 30898 0.766537
463 34990 0.766537
508 37152 0.766537
524 37480 0.766537
542 40189 0.766537
947 37152 0.766537
1263 55637 0.766537
9 3717 0.766594
66 11829 0.766594
107 17340 0.766594
172 23260 0.766594
475 35957 0.766594
508 37151 0.766594
716 49320 0.766594
947 37151 0.766594
147 21045 0.76665
196 21045 0.76665
302 26861 0.76665
11 10432 0.766706
121 18631 0.766706
316 27489 0.766706
389 32241 0.766706
475 35956 0.766706
499 36704 0.766706
603 18631 0.766706
603 18631 0.766706
81 53631 0.766706
1781 58474 0.766706
101 15062 0.766762
149 22565 0.766818
16 5731 0.766875
21 6568 0.766875
78 12994 0.766875
86 13998 0.766875
134 20616 0.766875
152 21615 0.766875
163 23108 0.766875
210 25461 0.766875
237 25772 0.766875
265 26104 0.766875
351 29688 0.766875
389 32240 0.766875
458 34239 0.766875
464 35569 0.766875
491 36408 0.766875
519 17118 0.766875
550 29688 0.766875
69 53593 0.766875
247 54529 0.766875
1735 58284 0.766875
80 13419 0.766931
131 20450 0.766931
148 21061 0.766931
243 25880 0.766931
542 24935 0.766931
733 20450 0.766931
23 7387 0.766987
41 8144 0.766987
33 9465 0.766987
53 10844 0.766987
84 14454 0.766987
404 32806 0.766987
445 33999 0.766987
483 36222 0.766987
527 7387 0.766987
528 37974 0.766987
5 2490 0.767043
80 13402 0.767043
345 29032 0.767043
726 49474 0.767043
384 32115 0.767099
87 53655 0.767099
1001 53993 0.767099
12 2418 0.767156
57 11915 0.767156
114 17683 0.767156
384 8556 0.767156
464 35568 0.767156
23 7385 0.767212
23 7386 0.767212
106 16686 0.767212
107 17339 0.767212
527 7385 0.767212
527 7386 0.767212
572 43445 0.767212
0 2532 0.767268
396 32705 0.767324
716 49319 0.767324
417 33391 0.76738
445 33998 0.76738
15 4507 0.767437
144 20982 0.767437
350 4507 0.767437
1701 58124 0.767549
407 32863 0.767605
459 34318 0.767605
165 23157 0.767661
414 33325 0.767661
417 33390 0.767661
451 34184 0.767661
464 35567 0.767661
61 11367 0.767774
86 13997 0.76783
458 34238 0.76783
414 33324 0.767886
1166 55092 0.767886
463 34989 0.767942
572 43444 0.767942
1787 58494 0.767942
173 23424 0.767999
414 33323 0.767999
516 7401 0.767999
17 5838 0.768055
120 4731 0.768055
311 27455 0.768055
463 34988 0.768055
1505 57187 0.768055
75 12283 0.768111
170 23205 0.768111
463 34987 0.768111
501 36730 0.768111
105 15557 0.768167
9 3716 0.768223
78 12993 0.768336
152 21614 0.768336
384 32114 0.768336
508 36434 0.768336
947 36434 0.768336
1036 54289 0.768336
86 13996 0.768392
100 19121 0.768392
345 29031 0.768392
389 32397 0.768392
459 34317 0.768392
450 34170 0.768448
464 35566 0.768448
470 35677 0.768448
216 25534 0.768504
384 25064 0.768504
464 35565 0.768504
516 37336 0.768504
70 2259 0.768561
123 19555 0.768561
154 22646 0.768561
351 29687 0.768561
418 33667 0.768561
464 35564 0.768561
550 29687 0.768561
1105 54750 0.768561
55 11091 0.768617
119 18480 0.768617
206 25064 0.768617
962 53354 0.768617
197 24534 0.768673
528 37973 0.768673
432 56111 0.768673
1701 58123 0.768673
72 13933 0.768729
105 15556 0.768729
417 20246 0.768729
555 40845 0.768785
52 9522 0.768842
1007 34976 0.768842
72 13932 0.768898
568 43016 0.768898
1518 57244 0.768898
107 17338 0.768954
445 33997 0.768954
449 34132 0.768954
38 9487 0.76901
88 14194 0.76901
100 19120 0.76901
1417 56672 0.76901
64 11657 0.769066
528 11657 0.769066
384 32113 0.769123
181 11391 0.769179
1701 58122 0.769179
11 10431 0.769291
90 14405 0.769291
139 20839 0.769291
543 14405 0.769291
79 12628 0.769347
452 34187 0.769347
41 3754 0.769404
33 9464 0.769404
175 23438 0.769404
293 26395 0.769404
325 28047 0.769404
464 35563 0.769404
516 28047 0.769404
432 56110 0.769404
20 4810 0.76946
33 9463 0.76946
104 16042 0.76946
144 20981 0.76946
405 55928 0.76946
87 53654 0.769516
144 21026 0.769572
463 28520 0.769572
568 43015 0.769572
576 43650 0.769572
416 33373 0.769629
1012 54101 0.769629
177 24068 0.769741
1744 58300 0.769741
15 4506 0.769797
1149 54982 0.769797
9 3715 0.769853
79 3806 0.769853
415 33363 0.769853
568 43014 0.769853
1463 56990 0.769853
208 15956 0.76991
1271 55652 0.76991
1681 58060 0.76991
0 2531 0.769966
160 23003 0.769966
389 32396 0.769966
103 15484 0.770022
203 24937 0.770022
22 5562 0.770134
67 11731 0.770134
473 35736 0.770134
1134 4677 0.770134
36 8337 0.770191
11 10430 0.770191
114 17682 0.770247
225 11391 0.770247
576 43649 0.770247
785 50903 0.770247
189 54094 0.770247
1184 55166 0.770247
42 2259 0.770303
134 20615 0.770303
153 22449 0.770303
475 35349 0.770303
149 22564 0.770359
203 24079 0.770359
1242 55481 0.770359
33 9462 0.770415
43 10223 0.770415
80 8556 0.770415
417 33389 0.770415
198 24598 0.770472
39 7905 0.770528
72 13931 0.770528
118 8556 0.770528
177 24067 0.770528
310 27443 0.770528
395 32554 0.770528
508 7905 0.770528
733 49587 0.770528
947 7905 0.770528
18 4920 0.770584
345 29030 0.770584
389 32395 0.770584
464 35562 0.770584
601 57074 0.770584
26 6026 0.77064
91 14603 0.77064
383 31919 0.77064
568 43013 0.77064
120 18359 0.770696
177 24066 0.770696
344 28983 0.770696
726 49473 0.770696
1521 49473 0.770696
325 28046 0.770753
1157 55048 0.770753
1384 31707 0.770753
78 12992 0.770809
281 26233 0.770809
320 27909 0.770809
333 28460 0.770809
528 37972 0.770809
110 16935 0.770865
568 43012 0.770865
376 55676 0.770865
463 34986 0.770921
765 50289 0.770921
1264 55638 0.770921
17 5837 0.770977
100 19119 0.770977
104 16041 0.771034
311 27454 0.771034
568 43011 0.771034
62 53551 0.771034
1167 55099 0.771034
71 12316 0.77109
121 18630 0.77109
369 31049 0.77109
589 8991 0.77109
603 18630 0.77109
603 18630 0.77109
134 20614 0.771146
568 43185 0.771146
18 4919 0.771202
53 10843 0.771202
245 25883 0.771258
568 43184 0.771258
1310 55824 0.771258
177 24065 0.771315
311 27453 0.771315
431 33790 0.771315
33 9461 0.771371
417 33388 0.771371
463 34985 0.771371
762 50120 0.771371
1762 58372 0.771371
57 11914 0.771427
463 34984 0.771427
464 35561 0.771427
987 53795 0.771427
1536 57286 0.771427
55 11090 0.771483
20 5157 0.771539
47 8744 0.771539
528 31049 0.771539
762 50119 0.771539
1412 56639 0.771539
440 22845 0.771596
528 38623 0.771596
177 24064 0.771708
576 43648 0.771708
1130 54902 0.771708
568 43183 0.771764
78 12991 0.77182
286 26344 0.77182
516 37335 0.77182
1433 56769 0.77182
72 13930 0.771877
105 15555 0.771877
144 21025 0.771877
417 33387 0.771877
2 7165 0.771933
122 19544 0.771933
307 27156 0.771933
107 17337 0.771989
255 25972 0.771989
307 27155 0.771989
446 34063 0.771989
316 27488 0.772045
972 53558 0.772045
1357 56259 0.772045
9 3714 0.772101
17 5763 0.772101
55 11040 0.772101
84 14453 0.772101
463 34983 0.772101
741 58218 0.772101
37 9175 0.772158
104 16015 0.772158
338 9175 0.772158
576 43647 0.772158
1149 54981 0.772158
37 9174 0.772214
568 43182 0.772214
1025 54214 0.772214
1491 57148 0.772214
4 2503 0.77227
9 3713 0.77227
42 8599 0.77227
152 21613 0.77227
469 35660 0.77227
483 36221 0.77227
516 37334 0.77227
564 43002 0.77227
572 9175 0.77227
723 16891 0.77227
765 58533 0.77227
33 9460 0.772326
33 9459 0.772382
361 29996 0.772382
386 29996 0.772382
706 29996 0.772382
9 3712 0.772439
255 26018 0.772495
475 12626 0.772495
383 31918 0.772551
401 32737 0.772551
1115 54806 0.772551
1327 55965 0.772551
30 7153 0.772607
33 9458 0.772607
59 11803 0.772607
78 12990 0.772607
445 33996 0.772607
1008 54038 0.772607
272 54783 0.772607
0 2530 0.772663
33 9394 0.772663
33 9395 0.772663
11 10429 0.772663
55 11039 0.772663
144 21024 0.772663
152 21612 0.772663
208 25190 0.772663
253 25964 0.772663
393 32446 0.772663
443 33991 0.772663
475 35955 0.772663
571 43383 0.772663
574 8893 0.772663
33 9393 0.77272
107 17336 0.772776
1416 56657 0.772776
1448 56905 0.772776
84 14452 0.772832
155 22859 0.772832
287 26349 0.772832
362 30897 0.772832
509 36968 0.772832
528 38622 0.772832
230 54378 0.772832
463 34982 0.772888
1211 55283 0.772888
78 12962 0.772944
136 20713 0.772944
510 37159 0.772944
189 54093 0.772944
36 8336 0.773001
105 15546 0.773001
459 34316 0.773001
525 24935 0.773001
1013 24935 0.773001
1394 56484 0.773001
204 25075 0.773057
896 59666 0.773057
9 3711 0.773113
59 11802 0.773113
105 15545 0.773113
104 16014 0.773113
117 17949 0.773113
339 28687 0.773113
464 17949 0.773113
517 3754 0.773113
1007 54034 0.773113
1326 55957 0.773113
78 12961 0.773169
77 13123 0.773169
555 20246 0.773169
45 53464 0.773169
200 24874 0.773225
463 34981 0.773225
4 2502 0.773282
33 9392 0.773282
562 42866 0.773282
1001 53992 0.773282
1409 56616 0.773282
53 10842 0.773338
102 10842 0.773338
362 30896 0.773338
492 36422 0.773338
1426 56713 0.773338
1436 56776 0.773338
9 3710 0.773394
136 20712 0.773394
323 27998 0.773394
368 31038 0.773394
389 32394 0.773394
1165 55089 0.773394
1412 56638 0.773394
37 9173 0.77345
33 9391 0.77345
59 11801 0.77345
104 16013 0.77345
182 9173 0.77345
463 34980 0.77345
1148 9173 0.77345
741 58217 0.77345
410 32942 0.773506
475 35954 0.773506
60 10596 0.773563
475 35953 0.773563
483 36220 0.773563
580 43891 0.773563
67 11730 0.773619
1374 21051 0.773619
80 13401 0.773675
323 27997 0.773675
375 31710 0.773675
523 37474 0.773675
762 50118 0.773675
0 2529 0.773731
64 11656 0.773731
120 18358 0.773731
269 26126 0.773731
459 11656 0.773731
564 43001 0.773731
105 15544 0.773787
177 24063 0.773787
386 32200 0.773787
706 32200 0.773787
1235 55408 0.773787
53 10840 0.773844
53 10841 0.773844
333 28459 0.773844
384 32112 0.773844
542 40188 0.773844
126 20236 0.7739
139 20838 0.7739
333 28458 0.7739
435 33842 0.7739
440 33970 0.7739
445 34057 0.7739
1251 55576 0.7739
287 26348 0.773956
384 32111 0.773956
48 8987 0.774012
113 16655 0.774012
372 31394 0.774012
415 33362 0.774012
78 12960 0.774068
77 13122 0.774068
181 24165 0.774068
362 30895 0.774068
524 37479 0.774068
78 12959 0.774125
151 2259 0.774125
384 32110 0.774125
174 23499 0.774181
323 27996 0.774181
390 32400 0.774181
464 35560 0.774181
96 53697 0.774181
78 12958 0.774237
177 24062 0.774237
589 3754 0.774237
9 3709 0.774293
78 12957 0.774293
103 15483 0.774293
373 31411 0.774293
78 12956 0.774349
89 14107 0.774349
204 25074 0.774349
358 17937 0.774349
445 34056 0.774349
512 37204 0.774349
1276 9399 0.774349
98 14929 0.774406
107 17311 0.774406
293 26394 0.774406
323 27995 0.774406
1144 14929 0.774406
1195 55226 0.774406
601 57073 0.774406
0 2259 0.774462
2 7164 0.774462
57 11913 0.774462
78 12955 0.774462
107 17310 0.774462
121 18629 0.774462
137 20732 0.774462
417 2705 0.774462
463 25074 0.774462
603 18629 0.774462
603 18629 0.774462
103 3754 0.774518
340 28813 0.774518
77 13083 0.774574
200 24873 0.774574
497 36467 0.774574
152 53873 0.774574
57 11912 0.77463
255 26017 0.774687
156 53883 0.774687
762 50117 0.774743
36 8335 0.774799
144 8335 0.774799
177 24061 0.774799
451 34183 0.774799
525 37969 0.774799
1235 55407 0.774799
136 20711 0.774855
568 43181 0.774855
1075 54563 0.774855
104 15483 0.774911
131 20449 0.774911
296 26670 0.774911
464 35559 0.774911
750 49748 0.774968
1114 54803 0.774968
1762 58371 0.774968
111 16576 0.775024
464 35558 0.775024
490 36322 0.775024
50 10007 0.77508
107 17309 0.77508
73 32078 0.77508
21 6527 0.775136
762 50116 0.775136
272 54782 0.775136
152 53872 0.775192
323 28228 0.775249
370 11900 0.775249
414 33322 0.775249
563 42869 0.775249
460 24746 0.775305
148 2259 0.775361
339 28686 0.775361
396 26017 0.775361
396 32704 0.775361
436 33858 0.775361
445 34055 0.775361
110 16934 0.775417
1239 55445 0.775417
119 18479 0.775474
23 7384 0.77553
43 10222 0.77553
78 12954 0.77553
105 15543 0.77553
337 28538 0.77553
384 32109 0.77553
463 34979 0.77553
475 35952 0.77553
527 7384 0.77553
23 7383 0.775586
78 12888 0.775586
177 24060 0.775586
335 28489 0.775586
384 32108 0.775586
464 35557 0.775586
527 7383 0.775586
443 33990 0.775642
483 36217 0.775642
483 36218 0.775642
483 36219 0.775642
568 43180 0.775642
1148 54977 0.775642
6 2954 0.775698
75 12282 0.775698
210 25460 0.775698
21 6526 0.775755
11 10428 0.775755
177 24059 0.775755
237 25771 0.775755
483 36216 0.775755
1003 54001 0.775755
1149 54980 0.775755
14 4671 0.775811
265 26103 0.775811
384 4671 0.775811
200 24872 0.775867
200 15252 0.775867
343 28854 0.775867
107 17308 0.775923
349 29247 0.775923
47 8743 0.775979
68 12070 0.775979
110 16933 0.775979
151 21973 0.775979
373 31410 0.775979
785 58667 0.775979
136 20710 0.776036
306 26975 0.776036
22 5561 0.776148
42 8597 0.776148
42 8598 0.776148
204 25064 0.776148
331 6026 0.776148
362 30894 0.776148
1043 54354 0.776148
484 5225 0.776148
174 23491 0.776204
572 43497 0.776204
8 5264 0.776317
30 7152 0.776317
396 32703 0.776317
177 24058 0.776373
572 43496 0.776373
0 2528 0.776429
122 19543 0.776429
299 26720 0.776429
409 32900 0.776429
528 2528 0.776429
564 43000 0.776429
6 2953 0.776485
78 12887 0.776485
308 27200 0.776485
1242 55480 0.776541
36 8277 0.776598
120 18357 0.776598
165 23156 0.776598
380 31738 0.776598
580 44079 0.776598
339 28685 0.776654
382 31903 0.776654
68 12069 0.77671
464 35556 0.77671
1735 58283 0.77671
9 3698 0.776766
151 21972 0.776766
578 43750 0.776766
1832 58771 0.776766
2122 59865 0.776822
149 22563 0.776879
416 33372 0.776879
968 53482 0.776879
305 26927 0.776935
297 26472 0.776991
316 27487 0.776991
464 35555 0.776991
115 32737 0.776991
1788 58500 0.776991
136 20709 0.777047
1224 55348 0.777047
9 3697 0.777103
346 29135 0.777103
572 43495 0.777103
588 29135 0.777103
374 31689 0.77716
55 11038 0.777216
340 28812 0.777216
463 34978 0.777216
530 38673 0.777216
568 43179 0.777216
71 12315 0.777272
102 15373 0.777272
107 17307 0.777272
559 42427 0.777272
591 44550 0.777328
1331 56011 0.777328
33 9390 0.777384
153 22448 0.777384
1705 58131 0.777384
4 2501 0.777441
37 9172 0.777441
61 11366 0.777441
351 29686 0.777441
550 29686 0.777441
1451 56913 0.777441
250 54549 0.777497
55 11037 0.777553
1315 55855 0.777553
42 8596 0.777609
80 8596 0.777609
177 24057 0.777609
362 30893 0.777609
156 53882 0.777609
564 42999 0.777665
568 9643 0.777722
341 28816 0.777778
570 43211 0.777778
1718 58203 0.777778
373 31409 0.777834
333 28457 0.77789
433 33835 0.77789
447 34116 0.77789
152 53871 0.77789
55 11036 0.777946
177 24056 0.777946
197 24533 0.777946
475 35951 0.777946
483 32224 0.777946
494 36435 0.777946
288 13933 0.777946
154 22645 0.778003
398 32713 0.778003
1719 58223 0.778003
55 11035 0.778059
80 13400 0.778059
511 37196 0.778059
147 21055 0.778115
414 33321 0.778115
581 24445 0.778115
177 24055 0.778171
452 34186 0.778171
472 35688 0.778171
1412 28226 0.778171
4 2500 0.778227
243 25879 0.778227
525 2500 0.778227
602 45061 0.778227
602 45061 0.778227
303 43749 0.778227
64 11655 0.778284
136 20708 0.778284
154 22644 0.778284
463 34977 0.778284
1169 55118 0.778284
1429 56757 0.778284
9 3696 0.77834
12 3896 0.77834
383 31917 0.77834
559 42426 0.77834
570 43210 0.77834
18 4918 0.778396
116 18763 0.778396
126 20235 0.778396
149 22562 0.778396
580 44078 0.778396
1850 58839 0.778396
131 20448 0.778452
472 35687 0.778452
481 36140 0.778452
515 37327 0.778452
1446 56886 0.778452
16 5730 0.778508
446 34062 0.778508
451 34182 0.778508
569 43191 0.778508
376 5730 0.778508
155 22858 0.778565
72 9394 0.778621
177 24054 0.778621
384 32107 0.778621
582 36003 0.778621
1326 55956 0.778621
1409 56615 0.778677
382 31902 0.778733
33 9389 0.778789
149 22561 0.778789
303 26271 0.778789
61 11365 0.778846
104 16012 0.778846
351 29685 0.778846
550 29685 0.778846
758 50058 0.778846
1064 54502 0.778846
1136 54928 0.778846
1225 55356 0.778846
419 33675 0.778902
513 37302 0.778902
87 53653 0.778902
231 25720 0.778958
323 28227 0.778958
464 35554 0.778958
441 56177 0.778958
1451 35557 0.778958
6 2952 0.779014
78 12886 0.779014
104 16011 0.779014
145 21034 0.779014
525 37968 0.779014
582 44385 0.779014
87 53652 0.779014
1061 54443 0.779014
1707 58155 0.779014
72 13929 0.77907
177 24053 0.77907
464 35553 0.77907
512 37203 0.77907
561 42781 0.77907
42 8561 0.779127
589 56978 0.779127
3 2700 0.779183
59 11800 0.779183
464 35552 0.779183
548 40467 0.779183
572 43494 0.779183
1370 56351 0.779183
1411 56624 0.779183
36 8276 0.779239
48 8946 0.779239
38 9486 0.779239
53 9486 0.779239
61 11364 0.779239
117 17948 0.779239
165 23155 0.779239
173 23423 0.779239
224 25671 0.779239
369 31048 0.779239
464 35551 0.779239
572 43493 0.779239
578 43749 0.779239
69 9486 0.779239
1235 55406 0.779239
0 2527 0.779295
23 7382 0.779295
38 9485 0.779295
59 11799 0.779295
78 11799 0.779295
170 23204 0.779295
527 7382 0.779295
9 3695 0.779351
131 20447 0.779351
200 24871 0.779351
269 26125 0.779351
355 29708 0.779351
1453 56916 0.779351
345 29029 0.779408
475 35950 0.779408
1 53340 0.779408
0 2519 0.779464
30 7151 0.779464
79 12627 0.779464
72 13928 0.779464
183 24177 0.779464
323 28226 0.779464
1347 56184 0.779464
1379 56402 0.779464
53 10839 0.77952
126 20234 0.77952
548 40675 0.77952
578 43748 0.77952
1015 54144 0.77952
428 56086 0.77952
1451 8674 0.77952
46 8426 0.779576
33 9388 0.779576
367 30968 0.779576
385 30968 0.779576
575 43571 0.779576
1498 57175 0.779576
107 17306 0.779632
100 19104 0.779632
153 22447 0.779632
325 28045 0.779632
568 43178 0.779632
762 50115 0.779632
78 12885 0.779689
116 18762 0.779689
159 22917 0.779689
598 44874 0.779689
750 49747 0.779689
589 56977 0.779689
57 11902 0.779745
343 28853 0.779745
361 29995 0.779745
982 53716 0.779745
1237 55428 0.779745
1412 56637 0.779745
116 18761 0.779801
153 22428 0.779801
6 2941 0.779857
38 9404 0.779857
116 18760 0.779857
153 9404 0.779857
178 23543 0.779857
190 24346 0.779857
602 13728 0.779857
602 13728 0.779857
4 2499 0.779913
9 3694 0.779913
36 8275 0.779913
481 36139 0.779913
595 44637 0.779913
610 45585 0.779913
610 45585 0.779913
982 53715 0.779913
30 7150 0.77997
33 9387 0.77997
53 10838 0.77997
124 20129 0.77997
323 7150 0.77997
339 28684 0.77997
351 9387 0.77997
373 7150 0.77997
389 32393 0.77997
422 33715 0.77997
458 34270 0.77997
463 34976 0.77997
550 9387 0.77997
570 43209 0.77997
991 7151 0.77997
248 7150 0.77997
172 23296 0.780026
464 35550 0.780026
475 35949 0.780026
300 55157 0.780026
30 7149 0.780082
48 8945 0.780082
71 12314 0.780082
483 36215 0.780082
728 49500 0.780082
9 3693 0.780138
36 8274 0.780138
11 10427 0.780138
53 10837 0.780194
102 15372 0.780194
126 6026 0.780194
400 32724 0.780194
392 32418 0.780251
1800 58602 0.780251
42 8560 0.780307
102 15371 0.780307
104 16010 0.780307
112 17249 0.780307
153 22427 0.780307
345 29028 0.780307
464 35548 0.780307
464 35549 0.780307
581 44085 0.780307
61 11363 0.780363
101 15061 0.780363
209 25221 0.780363
292 26466 0.780363
361 29994 0.780363
411 33157 0.780363
418 33666 0.780363
475 35948 0.780363
524 37478 0.780363
629 47093 0.780363
69 53592 0.780363
1532 57266 0.780363
57 11901 0.780419
97 15050 0.780419
107 17305 0.780419
116 18759 0.780419
339 28683 0.780419
341 29023 0.780419
380 31737 0.780419
24 6118 0.780475
240 25795 0.780475
384 6118 0.780475
75 7151 0.780532
362 7151 0.780532
392 32417 0.780532
61 7151 0.780588
68 12068 0.780588
80 13399 0.780588
106 16685 0.780588
100 19103 0.780588
124 20128 0.780588
88 14193 0.780644
116 18758 0.780644
123 19553 0.780644
138 20740 0.780644
389 32392 0.780644
450 34169 0.780644
40 8801 0.7807
105 15542 0.7807
121 18628 0.7807
144 21023 0.7807
265 26102 0.7807
384 32106 0.7807
423 33718 0.7807
425 33736 0.7807
464 35547 0.7807
481 36138 0.7807
508 36138 0.7807
561 42780 0.7807
568 43177 0.7807
603 18628 0.7807
603 18628 0.7807
947 36138 0.7807
2 7163 0.780756
47 8742 0.780756
107 17304 0.780756
372 31393 0.780756
464 35545 0.780756
464 35546 0.780756
762 4106 0.780756
1451 56912 0.780756
44 8763 0.780813
11 10426 0.780813
72 10426 0.780813
297 26471 0.780813
564 42998 0.780813
1381 56405 0.780813
37 9171 0.780869
153 22426 0.780869
338 9171 0.780869
189 54092 0.780869
248 54540 0.780869
33 9386 0.780925
11 10425 0.780925
140 20895 0.780925
463 34975 0.780925
524 37477 0.780925
152 53870 0.780925
1239 55444 0.780925
0 2518 0.780981
9 3692 0.780981
28 6727 0.780981
53 10836 0.780981
59 11798 0.780981
94 14802 0.780981
155 22857 0.780981
412 33164 0.780981
424 33729 0.780981
523 37473 0.780981
17 5762 0.781037
33 9342 0.781037
102 15370 0.781037
112 17229 0.781037
475 35543 0.781037
589 56976 0.781037
0 2517 0.781094
48 8944 0.781094
72 13908 0.781094
84 14451 0.781094
104 16009 0.781094
116 18757 0.781094
123 19552 0.781094
129 14451 0.781094
341 29022 0.781094
509 36967 0.781094
570 43208 0.781094
582 44384 0.781094
96 39188 0.781094
1105 25218 0.781094
1446 56885 0.781094
297 26470 0.78115
302 26860 0.78115
387 32227 0.78115
464 35544 0.78115
502 36732 0.78115
1322 55921 0.78115
40 8800 0.781206
66 11788 0.781206
101 15416 0.781206
123 8800 0.781206
171 23252 0.781206
276 26198 0.781206
417 33386 0.781206
464 35543 0.781206
492 26198 0.781206
156 53881 0.781206
1036 26198 0.781206
1480 26198 0.781206
30 7148 0.781262
153 22425 0.781262
464 35542 0.781262
475 35947 0.781262
528 38621 0.781262
152 53869 0.781262
1778 58461 0.781262
46 8425 0.781318
33 9341 0.781318
38 9403 0.781318
53 10835 0.781318
297 26526 0.781318
345 29027 0.781318
524 37475 0.781318
524 37476 0.781318
153 22424 0.781375
351 29667 0.781375
361 29667 0.781375
550 29667 0.781375
1250 55565 0.781375
9 3691 0.781431
32 7221 0.781431
11 10424 0.781431
121 18627 0.781431
351 18627 0.781431
463 18941 0.781431
524 37852 0.781431
550 18627 0.781431
603 18627 0.781431
603 18627 0.781431
66 11786 0.781487
66 11787 0.781487
101 15415 0.781487
197 11787 0.781487
548 40674 0.781487
559 42425 0.781487
597 43171 0.781487
1014 54118 0.781487
1401 56559 0.781487
38 7843 0.781543
67 11729 0.781543
75 12281 0.781543
84 14450 0.781543
269 26124 0.781543
458 34269 0.781543
475 35946 0.781543
525 37967 0.781543
559 42424 0.781543
571 43382 0.781543
1171 37967 0.781543
1208 11729 0.781543
1769 58429 0.781543
104 16008 0.7816
177 24052 0.7816
198 24597 0.7816
426 33759 0.7816
505 36774 0.7816
559 42423 0.7816
441 31261 0.7816
1700 58121 0.7816
2 7162 0.781656
32 2259 0.781656
316 27486 0.781656
412 33163 0.781656
1342 54811 0.781656
177 24051 0.781712
0 2516 0.781768
55 11034 0.781768
68 12062 0.781768
177 24050 0.781768
78 12884 0.781824
105 15541 0.781824
238 25778 0.781824
237 25912 0.781824
189 54091 0.781824
292 26465 0.781937
21 6525 0.781993
32 7220 0.781993
38 9402 0.781993
55 11033 0.781993
105 15540 0.781993
475 35945 0.781993
580 44077 0.781993
340 55462 0.781993
2019 59509 0.781993
144 21022 0.782049
316 27485 0.782049
341 29021 0.782049
445 34054 0.782049
1476 57063 0.782049
79 12626 0.782105
101 15414 0.782105
103 15450 0.782105
345 29026 0.782105
1122 54837 0.782105
9 3690 0.782162
107 17303 0.782162
116 18749 0.782162
139 20837 0.782162
177 24049 0.782162
187 24329 0.782162
297 26525 0.782162
351 29666 0.782162
356 29702 0.782162
387 32226 0.782162
389 32391 0.782162
418 33665 0.782162
464 35540 0.782162
464 35541 0.782162
470 35676 0.782162
475 35944 0.782162
502 27199 0.782162
550 29666 0.782162
563 42868 0.782162
570 43207 0.782162
586 32226 0.782162
610 45584 0.782162
610 45584 0.782162
230 54377 0.782162
428 56085 0.782162
11 10423 0.782218
134 20613 0.782218
177 24048 0.782218
323 28225 0.782218
464 35539 0.782218
528 38620 0.782218
982 53714 0.782218
1413 56641 0.782218
1536 57285 0.782218
42 8559 0.782274
47 8741 0.782274
192 24367 0.782274
392 32416 0.782274
0 2515 0.78233
68 12061 0.78233
68 5758 0.78233
1346 56157 0.78233
36 8273 0.782386
58 10327 0.782386
110 16932 0.782386
134 20612 0.782386
149 22560 0.782386
563 42867 0.782386
1287 55725 0.782386
36 8272 0.782443
44 8762 0.782443
80 13398 0.782443
110 16930 0.782443
110 16931 0.782443
153 22423 0.782443
464 35538 0.782443
475 35942 0.782443
475 35943 0.782443
555 40844 0.782443
564 42997 0.782443
579 43779 0.782443
968 53481 0.782443
1004 54005 0.782443
55 11032 0.782499
64 11653 0.782499
64 11654 0.782499
117 11654 0.782499
149 11653 0.782499
387 32225 0.782499
525 37966 0.782499
582 44383 0.782499
101 15413 0.782555
107 15413 0.782555
134 20611 0.782555
464 35537 0.782555
475 35941 0.782555
42 8558 0.782611
269 26123 0.782611
491 36407 0.782611
1154 55026 0.782611
376 55675 0.782611
33 9340 0.782667
106 16684 0.782667
149 22559 0.782667
173 13728 0.782667
310 27442 0.782667
412 33162 0.782667
570 43206 0.782667
1483 57101 0.782667
389 32390 0.782724
417 33385 0.782724
475 35940 0.782724
512 37202 0.782724
1486 34269 0.782724
134 20610 0.78278
570 43205 0.78278
189 54090 0.78278
1189 55192 0.78278
438 56173 0.78278
310 27441 0.782836
370 31261 0.782836
152 53868 0.782836
303 43181 0.782836
782 58642 0.782836
18 4917 0.782892
110 16929 0.782892
124 20127 0.782892
310 27440 0.782892
464 5070 0.782892
464 35536 0.782892
475 35939 0.782892
570 43204 0.782892
436 33857 0.782948
1366 56320 0.782948
6 2940 0.783005
40 8799 0.783005
494 36434 0.783005
569 43190 0.783005
128 20313 0.783061
144 21021 0.783061
200 24870 0.783061
408 32895 0.783061
555 40843 0.783061
1290 55736 0.783061
1453 40843 0.783061
18 4916 0.783117
43 10221 0.783117
196 24544 0.783117
207 25123 0.783117
524 37851 0.783117
555 40842 0.783117
259 54645 0.783117
61 11362 0.783173
210 25459 0.783173
555 38962 0.783173
569 5758 0.783173
582 5758 0.783173
22 6713 0.783229
2 7161 0.783229
120 18356 0.783229
149 22558 0.783229
177 24047 0.783229
200 23146 0.783229
387 32224 0.783229
1537 57287 0.783229
4 2469 0.783286
9 3689 0.783286
79 12625 0.783286
123 19551 0.783286
297 26524 0.783286
373 31408 0.783286
404 32805 0.783286
1740 58292 0.783286
210 25458 0.783342
610 45583 0.783342
610 45583 0.783342
358 29811 0.783398
362 7151 0.783398
509 36966 0.783398
512 37201 0.783398
1703 58127 0.783398
561 42815 0.783454
30 7097 0.78351
475 35938 0.78351
488 36278 0.78351
528 7097 0.78351
1187 55188 0.78351
432 56109 0.78351
17 5761 0.783567
114 17681 0.783567
445 34053 0.783567
473 35735 0.783567
568 43176 0.783567
40 8798 0.783623
370 31260 0.783623
612 9173 0.783623
612 9173 0.783623
1292 55748 0.783623
153 22422 0.783679
555 40841 0.783679
1777 58459 0.783679
263 26073 0.783735
572 43492 0.783735
329 28244 0.783791
433 33834 0.783848
463 4675 0.783848
229 54348 0.783848
1149 4675 0.783848
1702 58126 0.783848
61 11361 0.783904
107 17294 0.783904
208 25189 0.783904
481 14574 0.783904
726 49472 0.783904
69 53591 0.783904
115 53750 0.783904
272 54781 0.783904
12 3895 0.78396
8 5263 0.78396
410 32941 0.78396
189 54089 0.78396
42 8557 0.784016
318 27902 0.784016
338 28597 0.784016
510 37191 0.784016
36 8271 0.784072
55 11031 0.784072
84 11031 0.784072
127 20246 0.784072
136 20707 0.784072
525 37965 0.784072
606 20246 0.784072
606 20246 0.784072
208 25188 0.784129
338 28596 0.784129
542 40187 0.784129
80 13397 0.784185
72 13907 0.784185
423 33717 0.784185
538 39704 0.784185
975 53617 0.784241
215 25520 0.784297
372 31392 0.784297
384 32105 0.784297
475 12626 0.784297
595 44636 0.784297
17 5760 0.784353
38 9401 0.784353
71 12313 0.784353
320 25942 0.784353
339 28682 0.784353
398 32712 0.784353
445 34052 0.784353
562 42865 0.784353
432 56108 0.784353
30 7096 0.78441
33 9339 0.78441
362 30892 0.78441
439 30722 0.78441
559 42422 0.78441
612 45817 0.78441
612 45817 0.78441
464 3156 0.784466
496 3156 0.784466
1250 55563 0.784466
1250 55564 0.784466
57 11900 0.784522
112 17228 0.784522
384 32104 0.784522
525 37964 0.784522
34 7377 0.784578
351 29665 0.784578
550 29665 0.784578
609 45497 0.784578
609 45497 0.784578
734 49595 0.784578
463 25942 0.784634
609 45496 0.784634
609 45496 0.784634
1250 55562 0.784634
1685 58076 0.784634
5 2489 0.784691
106 16683 0.784691
417 33384 0.784691
464 28812 0.784691
548 40673 0.784691
595 44635 0.784691
1254 55595 0.784691
308 27199 0.784747
310 27439 0.784747
336 27199 0.784747
384 32103 0.784747
463 34974 0.784747
562 42864 0.784747
69 53590 0.784747
230 54376 0.784747
33 9338 0.784803
116 18748 0.784803
200 24869 0.784803
390 32399 0.784803
33 9337 0.784859
110 16928 0.784859
149 22557 0.784859
172 23295 0.784859
177 24046 0.784859
323 9337 0.784859
373 31407 0.784859
596 44815 0.784859
1850 58838 0.784859
8 5262 0.784915
97 15049 0.784915
142 20977 0.784915
235 25767 0.784915
339 30726 0.784915
582 44382 0.784915
971 53540 0.784915
17 5759 0.784972
126 20233 0.784972
126 20232 0.785028
139 20836 0.785028
470 35675 0.785028
85 13521 0.785084
89 14106 0.785084
123 19550 0.785084
297 26523 0.785084
123 19549 0.78514
542 40186 0.78514
79 12624 0.785196
136 20706 0.785196
200 24868 0.785196
310 27438 0.785196
325 12134 0.785253
355 29707 0.785253
410 32940 0.785253
475 35937 0.785253
525 37963 0.785253
596 44814 0.785253
1384 56435 0.785253
589 56677 0.785253
596 44813 0.785309
13 4342 0.785365
460 34388 0.785365
483 36214 0.785365
562 42863 0.785365
572 43491 0.785365
59 11797 0.785421
345 29025 0.785421
463 34973 0.785421
472 35686 0.785421
580 44076 0.785421
30 7095 0.785477
155 22856 0.785477
336 28518 0.785477
338 28595 0.785477
515 37326 0.785477
525 37962 0.785477
564 42996 0.785477
1384 56434 0.785477
102 15369 0.785534
1761 58370 0.785534
104 16007 0.78559
463 32390 0.78559
463 34972 0.78559
525 37961 0.78559
982 53713 0.78559
8 5261 0.785646
78 12883 0.785646
177 24045 0.785646
297 26522 0.785646
308 27198 0.785646
1243 27198 0.785646
17 5758 0.785702
173 23422 0.785702
33 9336 0.785758
134 20609 0.785758
235 25766 0.785758
463 10134 0.785758
1297 55769 0.785758
1751 58324 0.785758
110 16927 0.785871
208 25187 0.785871
325 7151 0.785871
338 28594 0.785871
596 44812 0.785871
49 8891 0.785927
71 12312 0.785927
304 8891 0.785927
345 29362 0.785927
345 29363 0.785927
574 8891 0.785927
103 15449 0.785983
299 26719 0.785983
1044 54359 0.786039
172 23294 0.786096
78 12882 0.786152
144 21020 0.786152
180 12882 0.786152
336 8451 0.786152
396 32702 0.786152
475 35936 0.786152
16 5729 0.786208
38 9400 0.786208
107 17293 0.786208
174 16654 0.786208
178 16654 0.786208
345 29361 0.786208
355 15232 0.786208
521 37428 0.786208
579 43778 0.786208
33 9335 0.786264
464 30722 0.786264
323 28224 0.78632
464 9400 0.78632
522 37468 0.78632
155 22855 0.786377
207 25121 0.786377
207 25122 0.786377
347 29146 0.786377
596 44811 0.786377
104 15998 0.786433
239 54455 0.786433
239 54456 0.786433
1422 56694 0.786433
61 11344 0.786489
6 2939 0.786545
153 22421 0.786545
308 22916 0.786545
1256 55602 0.786545
9 3668 0.786601
33 9334 0.786601
155 22854 0.786601
261 26035 0.786601
590 26035 0.786601
12 3894 0.786658
59 11796 0.786658
100 19102 0.786658
123 19548 0.786658
133 20515 0.786658
358 29810 0.786658
568 43175 0.786658
1470 57033 0.786658
33 9333 0.786714
11 10422 0.786714
61 11343 0.786714
131 11343 0.786714
173 23421 0.786714
582 44381 0.786714
297 26521 0.78677
528 38619 0.78677
3 2698 0.786882
9 3667 0.786882
33 9312 0.786882
237 25911 0.786882
382 31901 0.786882
451 34181 0.786882
472 35685 0.786882
542 40185 0.786882
0 2514 0.786939
6 2938 0.786939
42 8556 0.786939
575 43570 0.786939
582 44380 0.786939
57 11899 0.786995
102 15368 0.786995
106 16682 0.786995
178 16682 0.786995
275 26178 0.786995
475 35935 0.786995
1391 56471 0.786995
396 22916 0.787051
396 22916 0.787051
412 33161 0.787051
572 43490 0.787051
581 44084 0.787051
1280 55708 0.787051
1433 56768 0.787051
110 16926 0.787107
107 17292 0.787107
570 43203 0.787107
798 51565 0.787107
26 6025 0.787163
78 12881 0.787163
138 20739 0.787163
200 8941 0.787163
226 20739 0.787163
323 28223 0.787163
6 2937 0.78722
105 15539 0.78722
203 24936 0.78722
389 32389 0.78722
162 53908 0.78722
23 2935 0.787276
42 8555 0.787276
80 8555 0.787276
92 14782 0.787276
173 23420 0.787276
283 26248 0.787276
527 2935 0.787276
340 55461 0.787276
15 4505 0.787332
94 14904 0.787332
153 22420 0.787332
195 14904 0.787332
17 5757 0.787388
124 20126 0.787388
215 25519 0.787388
36 8270 0.787445
192 24366 0.787445
528 38618 0.787445
568 43174 0.787445
609 45495 0.787445
609 45495 0.787445
483 36213 0.787501
61 11342 0.787557
94 14903 0.787557
171 23251 0.787557
372 31391 0.787557
464 35535 0.787557
570 43202 0.787557
102 15367 0.787613
319 15367 0.787613
338 28715 0.787613
472 35684 0.787669
4 2468 0.787726
396 32701 0.787726
422 24260 0.787726
43 10200 0.787782
1478 7249 0.787782
50 10006 0.787838
123 19547 0.787838
177 24044 0.787838
464 10006 0.787838
1003 54000 0.787838
34 7376 0.787894
1670 57998 0.787894
39 7904 0.78795
264 26077 0.78795
469 56392 0.78795
751 58324 0.78795
127 20245 0.788007
192 24365 0.788007
606 20245 0.788007
606 20245 0.788007
139 20835 0.788063
387 32223 0.788063
446 34061 0.788063
586 32223 0.788063
42 8554 0.788119
44 8761 0.788119
80 8554 0.788119
149 22556 0.788175
44 7444 0.788231
118 18270 0.788231
124 20125 0.788231
149 22555 0.788231
159 22916 0.788231
203 3945 0.788231
210 25457 0.788231
298 26712 0.788231
84 14449 0.788288
102 15366 0.788288
530 38672 0.788288
586 44459 0.788288
48 8943 0.788344
61 11341 0.788344
323 28222 0.788344
464 35534 0.788344
16 5728 0.7884
39 7903 0.7884
101 15412 0.7884
132 20484 0.7884
463 34971 0.7884
464 35533 0.7884
78 12880 0.788456
84 14448 0.788456
323 28221 0.788456
559 42421 0.788456
582 44379 0.788456
62 53550 0.788456
449 34131 0.788512
470 35674 0.788512
568 43173 0.788512
148 21060 0.788569
373 31406 0.788569
445 34051 0.788569
528 38617 0.788569
6 2936 0.788625
30 7094 0.788625
61 11340 0.788625
323 28211 0.788625
373 28211 0.788625
555 41365 0.788625
16 5727 0.788681
11 10421 0.788681
57 11898 0.788681
414 33320 0.788681
475 35934 0.788681
758 11343 0.788681
1234 55404 0.788681
340 33320 0.788681
104 15997 0.788737
200 24867 0.788737
464 35532 0.788737
54 53508 0.788737
1685 58075 0.788737
9 3666 0.788793
153 22409 0.788793
153 22410 0.788793
343 28852 0.788793
412 33236 0.788793
53 10805 0.788906
102 15365 0.788906
182 24171 0.788906
1148 24171 0.788906
297 13123 0.788962
409 32935 0.788962
524 5758 0.788962
1234 55403 0.788962
463 34970 0.789018
464 35531 0.789018
475 35933 0.789018
1679 58037 0.789018
26 6842 0.789074
78 12861 0.789074
0 2513 0.789131
384 32102 0.789131
229 54347 0.789131
1102 54746 0.789131
101 15411 0.789187
345 29360 0.789187
339 30725 0.789187
382 31900 0.789187
569 43189 0.789187
48 8942 0.789243
68 12060 0.789243
116 8942 0.789243
124 20124 0.789243
140 8270 0.789243
208 8942 0.789243
372 31687 0.789243
414 33319 0.789243
741 58216 0.789243
1770 58433 0.789243
61 11339 0.789299
372 16575 0.789299
464 35530 0.789299
69 45388 0.789299
454 56302 0.789299
542 40184 0.789355
1036 54288 0.789355
105 15538 0.789412
123 19546 0.789412
464 35529 0.789412
561 42814 0.789412
139 20834 0.789468
464 35528 0.789468
340 55460 0.789468
9 3665 0.789524
53 10804 0.789524
105 15537 0.789524
338 28714 0.789524
568 11341 0.789524
112 16933 0.78958
530 38671 0.78958
1119 54825 0.78958
9 3664 0.789636
124 20123 0.789636
464 35527 0.789636
499 36703 0.789636
36 8269 0.789693
53 10803 0.789693
528 10803 0.789693
7 53358 0.789693
23 7381 0.789749
36 8268 0.789749
42 8553 0.789749
33 9311 0.789749
59 11768 0.789749
80 8553 0.789749
186 24316 0.789749
351 29664 0.789749
510 37190 0.789749
527 7381 0.789749
550 29664 0.789749
576 43646 0.789749
444 56210 0.789749
210 25456 0.789805
452 34185 0.789805
464 35526 0.789861
596 40467 0.789861
200 24866 0.789917
362 30891 0.789917
548 2259 0.789917
602 45420 0.789917
602 45420 0.789917
30 7093 0.789974
463 34969 0.789974
562 42862 0.789974
614 45824 0.789974
614 45824 0.789974
343 28851 0.79003
1440 56837 0.79003
123 19545 0.790086
595 44634 0.790086
1280 55707 0.790086
1453 34965 0.790086
33 9310 0.790142
43 10199 0.790142
1215 55296 0.790142
48 8941 0.790198
106 16681 0.790198
120 18355 0.790198
407 32862 0.790198
581 42811 0.790198
610 45582 0.790198
610 45582 0.790198
723 49432 0.790198
81 53630 0.790198
30 7092 0.790255
80 13385 0.790255
569 43188 0.790255
117 17931 0.790311
389 32388 0.790311
562 7749 0.790311
612 45816 0.790311
612 45816 0.790311
16 5726 0.790367
66 11785 0.790367
197 24532 0.790367
322 27963 0.790367
397 32707 0.790367
464 35525 0.790367
568 43172 0.790367
281 26232 0.790423
201 24917 0.790479
208 25186 0.790479
464 35524 0.790479
6 2935 0.790536
30 7091 0.790536
144 21019 0.790536
372 7906 0.790536
463 34968 0.790536
564 42995 0.790536
432 21019 0.790536
1770 58432 0.790536
84 14447 0.790592
171 23250 0.790592
494 36433 0.790592
599 44889 0.790592
54 53507 0.790592
152 53867 0.790592
177 11912 0.790648
235 25765 0.790648
309 27207 0.790648
336 28783 0.790648
484 56513 0.790648
6 2934 0.790704
136 20705 0.790704
1219 55324 0.790704
46 8424 0.79076
284 26303 0.79076
387 32222 0.79076
528 27826 0.79076
43 10198 0.790817
64 10198 0.790817
92 10198 0.790817
112 10198 0.790817
116 10198 0.790817
122 10198 0.790817
149 10198 0.790817
180 24122 0.790817
408 32894 0.790817
508 10198 0.790817
559 10198 0.790817
947 10198 0.790817
33 9309 0.790873
149 22554 0.790873
1019 54176 0.790873
11 10420 0.790929
144 21018 0.790929
338 28713 0.790929
542 40183 0.790929
570 43379 0.790929
582 44378 0.790929
619 22547 0.790929
2 7160 0.790985
153 22408 0.790985
181 24164 0.790985
403 32747 0.790985
475 35932 0.790985
89 53668 0.790985
1387 10419 0.790985
1416 56656 0.790985
124 20122 0.791041
177 24043 0.791041
195 24511 0.791041
382 31899 0.791041
503 21062 0.791041
525 37960 0.791041
42 8552 0.791098
48 8940 0.791098
111 16575 0.791098
116 18747 0.791098
184 24187 0.791098
723 49431 0.791098
589 56975 0.791098
21 6524 0.791154
105 15518 0.791154
177 24042 0.791154
241 25803 0.791154
409 16311 0.791154
464 35523 0.791154
248 54539 0.791154
85 13588 0.79121
384 32101 0.79121
389 32387 0.79121
449 34130 0.79121
1526 57258 0.79121
1705 58130 0.79121
61 11338 0.791266
71 12311 0.791266
105 15517 0.791266
246 25919 0.791266
296 26669 0.791266
609 45494 0.791266
614 45823 0.791266
609 45494 0.791266
614 45823 0.791266
1279 55704 0.791266
39 7902 0.791322
123 19536 0.791322
362 30890 0.791322
407 32861 0.791322
445 24896 0.791322
453 5225 0.791322
475 35931 0.791322
524 33616 0.791322
1489 57139 0.791322
13 4341 0.791379
33 4341 0.791379
78 4341 0.791379
153 22407 0.791379
177 24041 0.791379
185 24271 0.791379
205 22407 0.791379
528 38616 0.791379
555 41363 0.791379
555 41364 0.791379
568 43171 0.791379
467 8146 0.791435
581 44083 0.791435
1816 58643 0.791435
120 18354 0.791491
377 31712 0.791491
582 44377 0.791491
1852 58848 0.791491
104 15996 0.791547
136 20703 0.791547
136 20704 0.791547
463 34967 0.791547
575 43569 0.791547
612 45815 0.791547
612 45815 0.791547
1113 54801 0.791547
124 20121 0.791603
136 20702 0.791603
238 25776 0.791603
238 25777 0.791603
347 29145 0.791603
427 33762 0.791603
1 14447 0.791603
116 8939 0.79166
238 25775 0.79166
125 53770 0.79166
1000 53985 0.79166
94 14902 0.791716
160 23002 0.791716
355 29706 0.791716
464 35522 0.791716
238 54481 0.791716
1254 55594 0.791716
1518 57243 0.791716
55 11011 0.791772
177 24040 0.791772
283 26247 0.791772
339 11011 0.791772
373 31405 0.791772
475 11011 0.791772
483 11011 0.791772
508 11011 0.791772
528 38615 0.791772
530 38670 0.791772
568 43170 0.791772
947 11011 0.791772
1012 11011 0.791772
1316 49469 0.791772
454 56301 0.791772
30 7090 0.791828
75 11011 0.791828
255 26016 0.791828
401 32736 0.791828
439 33898 0.791828
475 35930 0.791828
80 13384 0.791884
610 45581 0.791884
610 45581 0.791884
238 54480 0.791884
1483 13728 0.791884
139 20833 0.791941
215 25518 0.791941
350 29650 0.791941
116 18746 0.791997
144 21017 0.791997
200 18746 0.791997
555 41361 0.791997
555 41362 0.791997
238 54479 0.791997
1719 58222 0.791997
100 19100 0.792053
100 19101 0.792053
258 26001 0.792053
475 14751 0.792053
629 57284 0.792053
0 2512 0.792109
30 7089 0.792109
373 31404 0.792109
493 36432 0.792109
559 42420 0.792109
1754 58342 0.792109
40 8797 0.792165
464 35521 0.792165
564 42994 0.792165
572 43489 0.792165
982 53712 0.792165
316 27484 0.792222
525 37959 0.792222
564 42993 0.792222
84 14446 0.792278
338 28712 0.792278
559 42419 0.792278
582 24365 0.792278
1007 54033 0.792278
525 37958 0.792334
596 36003 0.792334
3 2697 0.79239
6 2933 0.79239
9 3663 0.79239
345 2933 0.79239
464 35520 0.79239
528 38614 0.79239
602 45419 0.79239
602 45419 0.79239
445 34050 0.792446
555 37155 0.792446
17 5756 0.792503
84 13728 0.792503
139 20832 0.792503
563 42907 0.792503
581 44082 0.792503
12 3893 0.792559
17 5755 0.792559
407 32860 0.792559
418 33664 0.792559
723 49430 0.792559
421 56032 0.792559
1412 56636 0.792559
59 11767 0.792615
92 14781 0.792615
106 16680 0.792615
161 23061 0.792615
200 24865 0.792615
424 33728 0.792615
464 35519 0.792615
4 2467 0.792671
80 13383 0.792671
97 13368 0.792671
106 16679 0.792671
121 18626 0.792671
200 24864 0.792671
296 26668 0.792671
475 35929 0.792671
603 18626 0.792671
609 45493 0.792671
603 18626 0.792671
609 45493 0.792671
1383 56424 0.792671
1449 56424 0.792671
38 9399 0.792727
117 9399 0.792727
116 18745 0.792727
223 25637 0.792727
310 27437 0.792727
548 40672 0.792727
731 37965 0.792727
733 49586 0.792727
920 25637 0.792727
102 15347 0.792784
110 16893 0.79284
196 24543 0.79284
393 19322 0.79284
465 35601 0.79284
57 11897 0.792896
71 12310 0.792896
186 24315 0.792896
362 30888 0.792896
362 30889 0.792896
407 32859 0.792896
555 41360 0.792896
561 42813 0.792896
762 50114 0.792896
33 9308 0.792952
163 23107 0.792952
220 25564 0.792952
435 33856 0.792952
1139 54936 0.792952
4 2466 0.793008
64 9399 0.793008
80 13382 0.793008
72 13906 0.793008
111 9399 0.793008
463 34966 0.793008
1254 55593 0.793008
149 22553 0.793065
173 23419 0.793121
223 25660 0.793121
524 37850 0.793121
734 49594 0.793121
920 25660 0.793121
80 13381 0.793177
223 10198 0.793177
841 32747 0.793177
920 10198 0.793177
36 8217 0.793233
71 12309 0.793233
123 8217 0.793233
570 43377 0.793233
570 43378 0.793233
118 18269 0.793289
267 26097 0.793289
464 35518 0.793289
1187 15015 0.793289
23 7380 0.793346
78 12860 0.793346
121 18625 0.793346
328 11981 0.793346
384 32100 0.793346
470 35673 0.793346
527 7380 0.793346
603 18625 0.793346
603 18625 0.793346
78 12859 0.793402
97 2259 0.793402
118 18268 0.793402
345 13368 0.793402
1476 57062 0.793402
18 4915 0.793458
66 11784 0.793458
177 24039 0.793458
228 22914 0.793458
384 17929 0.793458
1348 56190 0.793458
1470 32873 0.793458
19 5227 0.793514
48 8939 0.793514
33 9307 0.793514
33 9307 0.793514
200 24863 0.793514
320 5227 0.793514
765 58532 0.793514
33 9305 0.793571
33 9306 0.793571
206 25090 0.793571
464 35517 0.793571
559 42779 0.793571
211 54184 0.793571
423 56051 0.793571
23 7356 0.793627
57 11896 0.793627
72 13905 0.793627
527 7356 0.793627
10 2761 0.793683
61 11336 0.793683
61 11337 0.793683
390 32398 0.793683
512 37200 0.793683
564 42992 0.793683
360 29929 0.793739
339 30724 0.793739
525 37957 0.793739
559 42778 0.793739
1326 55955 0.793739
42 8510 0.793795
80 8510 0.793795
124 20112 0.793795
384 2465 0.793795
569 43187 0.793795
47 8740 0.793852
33 9260 0.793852
548 40671 0.793852
592 20333 0.793852
726 49471 0.793852
66 11783 0.793908
72 13904 0.793908
207 25120 0.793908
329 28349 0.793908
338 28711 0.793908
68 12059 0.793964
478 36025 0.793964
528 38613 0.793964
559 42777 0.793964
1462 56986 0.793964
6 2932 0.79402
105 2932 0.79402
205 25042 0.79402
538 39703 0.79402
1493 57158 0.79402
80 13380 0.794076
112 17227 0.794076
149 22552 0.794076
155 13380 0.794076
464 35516 0.794076
572 43488 0.794076
19 5226 0.794133
80 13379 0.794133
129 14574 0.794133
464 35514 0.794133
464 35515 0.794133
1003 53999 0.794133
340 55459 0.794133
424 33727 0.794189
36 8216 0.794245
72 13903 0.794245
121 18624 0.794245
349 29246 0.794245
339 30723 0.794245
595 5173 0.794245
603 18624 0.794245
603 18624 0.794245
723 49429 0.794245
281 54912 0.794245
23 7355 0.794301
113 16654 0.794301
126 20231 0.794301
254 25970 0.794301
527 7355 0.794301
577 20231 0.794301
765 58531 0.794301
568 43169 0.794357
23 7354 0.794414
55 11010 0.794414
527 7354 0.794414
548 12059 0.794414
33 9259 0.79447
124 20111 0.79447
393 32540 0.79447
595 44808 0.79447
723 49428 0.79447
723 49450 0.79447
1483 57100 0.79447
6 2919 0.794526
21 6523 0.794526
30 7088 0.794526
123 19534 0.794526
123 19535 0.794526
153 22406 0.794526
328 28234 0.794526
446 34060 0.794526
525 37956 0.794526
723 49449 0.794526
23 7351 0.794582
23 7352 0.794582
23 7353 0.794582
100 19099 0.794582
173 23418 0.794582
195 24510 0.794582
351 29663 0.794582
527 7351 0.794582
527 7352 0.794582
527 7353 0.794582
550 29663 0.794582
555 41359 0.794582
33 9258 0.794638
1064 54501 0.794638
1200 55245 0.794638
159 22915 0.794695
192 24364 0.794695
410 32939 0.794695
463 34965 0.794695
123 19533 0.794751
158 22871 0.794751
1114 54802 0.794751
210 25455 0.794807
460 34387 0.794807
33 9257 0.794863
72 9257 0.794863
136 20701 0.794863
570 43376 0.794863
45 19123 0.794863
1241 55453 0.794863
53 10802 0.794919
464 35513 0.794919
428 56084 0.794919
132 20483 0.794976
415 33361 0.794976
435 33855 0.794976
481 36137 0.794976
508 37150 0.794976
587 44461 0.794976
947 37150 0.794976
397 55866 0.794976
30 7054 0.795032
30 7055 0.795032
30 7056 0.795032
30 7057 0.795032
30 7058 0.795032
33 9256 0.795032
982 53711 0.795088
463 34964 0.795144
581 44081 0.795144
1087 54670 0.795144
1719 58221 0.7952
14 4670 0.795257
72 13902 0.795313
116 18744 0.795313
336 27195 0.795313
472 35683 0.795313
524 37849 0.795313
568 43168 0.795313
596 10592 0.795313
723 49448 0.795313
1258 55615 0.795313
21 6522 0.795369
30 4494 0.795369
33 9254 0.795369
33 9255 0.795369
78 12858 0.795369
84 14445 0.795369
104 15995 0.795369
117 17930 0.795369
126 20230 0.795369
333 28456 0.795369
345 17489 0.795369
475 35928 0.795369
526 37971 0.795369
84 14444 0.795425
126 20229 0.795425
577 20229 0.795425
295 22914 0.795425
1379 56401 0.795425
1510 57206 0.795425
1510 57207 0.795425
207 25119 0.795481
373 31588 0.795481
396 32700 0.795481
16 5725 0.795538
48 8938 0.795538
55 11009 0.795538
118 18267 0.795538
143 20959 0.795538
195 24509 0.795538
380 31736 0.795538
561 42812 0.795538
1441 56842 0.795538
30 5227 0.795594
50 10005 0.795594
464 35512 0.795594
397 55865 0.795594
1707 5227 0.795594
33 9253 0.79565
71 12308 0.79565
123 19532 0.79565
153 22405 0.79565
177 24038 0.79565
255 26015 0.79565
503 36741 0.79565
1256 55601 0.79565
785 58666 0.79565
30 7053 0.795706
58 10375 0.795706
147 21054 0.795706
464 35511 0.795706
555 41358 0.795706
563 42906 0.795706
586 44458 0.795706
555 41357 0.795762
559 19551 0.795762
124 20110 0.795819
142 20976 0.795819
171 23249 0.795819
296 26667 0.795819
216 54235 0.795819
1172 55133 0.795819
33 9252 0.795875
153 22404 0.795875
338 28710 0.795875
509 36965 0.795875
17 5754 0.795931
21 6521 0.795931
26 6841 0.795931
173 23417 0.795931
393 32539 0.795931
464 35510 0.795931
583 44386 0.795931
238 54478 0.795931
1066 54514 0.795931
117 17929 0.795987
131 20446 0.795987
177 2833 0.795987
206 25089 0.795987
177 24037 0.796043
619 46141 0.796043
1521 57250 0.796043
82 13242 0.7961
464 35509 0.7961
595 44807 0.7961
1423 56698 0.7961
1453 56915 0.7961
22 6712 0.796156
88 6712 0.796156
193 24415 0.796156
559 42776 0.796156
970 53537 0.796156
19 5225 0.796212
21 6520 0.796212
30 7052 0.796212
33 9251 0.796212
205 25041 0.796212
464 35508 0.796212
588 44487 0.796212
596 44810 0.796212
761 30964 0.796212
126 20228 0.796268
313 27469 0.796268
464 35507 0.796268
17 5692 0.796324
21 6519 0.796324
33 9215 0.796324
358 29809 0.796324
464 35506 0.796324
1208 55276 0.796324
136 20700 0.796381
286 26343 0.796381
463 34963 0.796381
288 54986 0.796381
80 13378 0.796437
84 14443 0.796437
112 17226 0.796437
362 30887 0.796437
464 35505 0.796437
2 7159 0.796493
445 34049 0.796493
618 45851 0.796493
798 51564 0.796493
4 2465 0.796549
12 3892 0.796549
33 9214 0.796549
84 14442 0.796549
333 28455 0.796549
384 32099 0.796549
528 6526 0.796549
762 50113 0.796549
1316 55858 0.796549
84 14441 0.796605
106 16643 0.796605
177 24036 0.796605
530 38669 0.796605
591 44549 0.796605
1165 55088 0.796605
1348 56189 0.796605
101 15410 0.796718
120 18353 0.796718
126 14772 0.796718
195 24508 0.796718
270 26154 0.796718
338 28709 0.796718
500 36723 0.796718
528 38612 0.796718
581 25907 0.796718
619 46140 0.796718
285 26273 0.796774
334 28486 0.796774
570 43375 0.796774
762 50112 0.796774
47 14449 0.796774
17 5691 0.79683
33 2468 0.79683
55 10803 0.79683
80 13368 0.79683
72 5896 0.79683
102 14449 0.79683
318 27901 0.79683
360 29928 0.79683
301 55175 0.79683
50 10004 0.796943
84 14440 0.796943
110 16892 0.796943
323 8330 0.796943
347 29144 0.796943
368 31037 0.796943
30 7051 0.796999
126 20227 0.796999
329 2259 0.796999
490 4494 0.796999
30 7010 0.797055
327 28233 0.797055
528 38611 0.797055
1234 55402 0.797055
1252 55578 0.797055
117 17928 0.797111
159 22914 0.797111
174 23490 0.797111
174 22914 0.797111
393 32538 0.797111
463 34962 0.797111
596 44809 0.797111
414 33318 0.797167
464 35504 0.797167
457 43181 0.797167
42 8509 0.797224
393 32537 0.797224
561 42811 0.797224
564 42991 0.797224
587 44460 0.797224
602 45042 0.797224
609 45492 0.797224
602 45042 0.797224
609 45492 0.797224
232 54388 0.797224
589 56974 0.797224
4 2464 0.79728
0 2511 0.79728
57 11895 0.79728
310 27436 0.79728
263 54699 0.79728
151 21971 0.797336
153 22403 0.797336
203 24935 0.797336
207 25118 0.797336
351 29662 0.797336
550 29662 0.797336
969 53530 0.797336
609 45491 0.797392
609 45491 0.797392
81 53629 0.797392
1446 56884 0.797392
103 15448 0.797448
396 32699 0.797448
103 15360 0.797505
235 15360 0.797505
580 44075 0.797505
26 6840 0.797561
325 28220 0.797561
1325 55949 0.797561
390 32406 0.797617
542 40182 0.797617
761 58487 0.797617
23 7350 0.797673
78 12857 0.797673
120 18314 0.797673
120 18352 0.797673
116 18743 0.797673
241 25802 0.797673
464 35502 0.797673
464 35503 0.797673
481 36136 0.797673
527 7350 0.797673
741 58215 0.797673
12 3858 0.797729
30 7009 0.797729
53 10801 0.797729
338 28708 0.797729
362 30886 0.797729
207 25117 0.797786
305 26973 0.797786
620 26973 0.797786
1091 44484 0.797786
119 18478 0.797842
100 5227 0.797842
88 14192 0.797898
463 34961 0.797898
522 37467 0.797898
210 25454 0.797954
325 28219 0.797954
475 35927 0.797954
1451 46132 0.797954
28 6726 0.79801
44 8760 0.79801
88 14184 0.79801
124 20109 0.79801
136 20699 0.79801
528 10774 0.79801
596 44832 0.79801
612 45814 0.79801
612 45814 0.79801
281 54911 0.79801
1355 56255 0.79801
1616 57735 0.79801
37 9170 0.798067
226 18916 0.798067
246 25918 0.798067
338 9170 0.798067
351 29661 0.798067
361 29661 0.798067
550 29661 0.798067
1398 56518 0.798067
153 22402 0.798123
177 24035 0.798123
361 29660 0.798123
445 34048 0.798123
230 54375 0.798123
1166 55091 0.798123
1515 57231 0.798123
105 15516 0.798179
596 44831 0.798179
438 56172 0.798179
9 3662 0.798235
16 5724 0.798235
177 24034 0.798235
8 5260 0.798348
131 20445 0.798348
151 21970 0.798348
209 9509 0.798348
372 5260 0.798348
16 5723 0.798404
55 11008 0.798404
105 15515 0.798404
578 43747 0.798404
1394 56483 0.798404
16 5681 0.79846
16 5682 0.79846
102 15346 0.79846
107 17291 0.79846
123 19531 0.79846
177 24033 0.79846
373 31587 0.79846
475 35926 0.79846
580 44074 0.79846
30 7008 0.798516
123 9396 0.798516
124 20108 0.798516
146 21042 0.798516
147 21053 0.798516
370 31259 0.798516
568 43167 0.798516
1011 54100 0.798516
144 21016 0.798572
496 36465 0.798572
1045 5227 0.798572
1425 56711 0.798572
196 24542 0.798629
68 4677 0.798685
263 54698 0.798685
1109 54774 0.798685
12 3857 0.798741
84 14439 0.798741
107 13368 0.798741
177 24032 0.798741
308 27197 0.798741
325 28218 0.798741
336 27197 0.798741
345 29359 0.798741
417 33383 0.798741
464 35501 0.798741
2 7158 0.798797
153 22401 0.798797
192 11767 0.798797
369 15515 0.798797
548 3856 0.798797
16 5680 0.798853
30 7007 0.798853
2 7157 0.798853
245 25882 0.798853
422 33714 0.798853
447 28346 0.798853
559 42775 0.798853
42 8508 0.79891
38 9398 0.79891
53 10800 0.79891
103 15447 0.79891
104 15993 0.79891
104 15994 0.79891
396 32698 0.79891
582 44376 0.79891
31 7099 0.798966
1122 54836 0.798966
124 20107 0.799022
160 22914 0.799022
207 25116 0.799022
1781 58473 0.799022
33 9213 0.799078
84 14438 0.799078
117 17927 0.799078
204 11749 0.799078
281 11749 0.799078
1169 55117 0.799078
153 22390 0.799134
153 22391 0.799134
149 22551 0.799134
380 31735 0.799134
733 22390 0.799134
59 11766 0.799191
107 17290 0.799191
205 25040 0.799191
373 31586 0.799191
573 43504 0.799191
33 2465 0.799247
126 14447 0.799247
310 27435 0.799247
608 45477 0.799247
608 45477 0.799247
18 4914 0.799303
55 11007 0.799303
335 28488 0.799303
409 32934 0.799303
1140 54938 0.799303
393 32536 0.799359
464 35500 0.799359
85 13587 0.799416
84 14437 0.799416
121 18623 0.799416
373 31404 0.799416
445 34047 0.799416
492 36421 0.799416
571 43381 0.799416
603 18623 0.799416
603 18623 0.799416
42 8507 0.799472
61 11335 0.799472
72 13876 0.799472
104 15992 0.799472
183 24176 0.799472
287 26347 0.799472
345 8507 0.799472
976 24176 0.799472
1296 55765 0.799472
36 8215 0.799528
78 12856 0.799528
141 20940 0.799528
296 26666 0.799528
313 27468 0.799528
393 32535 0.799528
475 35925 0.799528
30 7005 0.799584
30 7006 0.799584
75 12280 0.799584
103 15446 0.799584
107 17289 0.799584
136 20698 0.799584
153 22389 0.799584
310 27434 0.799584
464 11501 0.799584
475 35924 0.799584
528 35924 0.799584
37 6587 0.79964
116 18733 0.79964
182 6587 0.79964
335 28487 0.79964
352 6587 0.79964
589 56973 0.79964
3 2696 0.799697
30 7004 0.799697
42 8506 0.799697
33 9211 0.799697
33 9212 0.799697
33 6587 0.799697
70 12107 0.799697
78 12855 0.799697
130 20348 0.799697
149 22550 0.799697
296 26665 0.799697
362 30885 0.799697
508 37149 0.799697
522 37466 0.799697
947 37149 0.799697
1189 55191 0.799697
68 12058 0.799753
78 6587 0.799753
123 19530 0.799753
246 25917 0.799753
475 35922 0.799753
475 35923 0.799753
548 12008 0.799753
1168 55110 0.799753
1616 57734 0.799753
40 8796 0.799809
139 20831 0.799809
167 11749 0.799809
283 9115 0.799809
351 29660 0.799809
524 37848 0.799809
550 29660 0.799809
610 45580 0.799809
610 45580 0.799809
33 9210 0.799865
383 31916 0.799865
23 7349 0.799921
60 10375 0.799921
151 21969 0.799921
510 5227 0.799921
527 7349 0.799921
1 53339 0.799921
48 8937 0.799978
105 15514 0.799978
135 3754 0.799978
329 28348 0.799978
368 31036 0.799978
383 31915 0.799978
464 35499 0.799978
628 46349 0.799978
976 53621 0.799978
1084 54655 0.799978
1084 54656 0.799978
1084 54657 0.799978
16 5679 0.800034
33 9209 0.800034
126 20225 0.800034
192 24446 0.800034
210 15414 0.800034
345 29358 0.800034
460 14456 0.800034
475 35921 0.800034
512 37199 0.800034
515 37325 0.800034
555 41345 0.800034
577 20225 0.800034
594 44614 0.800034
971 53539 0.800034
1794 58524 0.800034
1850 58837 0.800034
9 3661 0.80009
13 4340 0.80009
57 6667 0.80009
117 17926 0.80009
149 17926 0.80009
319 27993 0.80009
464 35498 0.80009
515 37324 0.80009
548 40670 0.80009
570 43374 0.80009
596 44830 0.80009
13 4339 0.800146
84 4837 0.800146
116 18732 0.800146
123 19529 0.800146
1317 55869 0.800146
33 9158 0.800202
72 13875 0.800202
116 18731 0.800259
475 35920 0.800259
538 40149 0.800259
572 36443 0.800259
628 47092 0.800259
152 32893 0.800259
1075 54562 0.800259
57 11894 0.800315
78 12854 0.800315
124 20106 0.800315
151 21968 0.800315
345 29335 0.800315
386 32199 0.800315
391 32413 0.800315
464 21968 0.800315
482 36153 0.800315
524 37847 0.800315
542 40181 0.800315
594 44613 0.800315
706 32199 0.800315
1333 56023 0.800315
80 13367 0.800371
107 17288 0.800371
449 34129 0.800371
525 24020 0.800371
538 40148 0.800371
1337 11749 0.800371
9 3660 0.800427
8 5259 0.800427
16 5678 0.800427
110 16891 0.800427
122 19542 0.800427
231 25719 0.800427
596 44829 0.800427
1110 11483 0.800427
1850 58836 0.800427
0 2480 0.800483
28 6725 0.800483
37 9169 0.800483
139 20829 0.800483
139 20830 0.800483
384 32098 0.800483
9 3659 0.80054
20 5156 0.80054
390 2259 0.80054
202 24919 0.800596
205 25039 0.800596
393 32534 0.800596
435 33854 0.800596
47 53477 0.800596
628 47091 0.800652
1427 56724 0.800652
71 9459 0.800708
305 26972 0.800708
407 14444 0.800708
463 34960 0.800708
410 32938 0.800764
9 3638 0.800821
107 17287 0.800821
228 24919 0.800821
329 24919 0.800821
470 35672 0.800821
612 45813 0.800821
612 45813 0.800821
9 3637 0.800877
8 5258 0.800877
30 7003 0.800877
42 8505 0.800877
33 9157 0.800877
53 10798 0.800877
53 10799 0.800877
55 11006 0.800877
72 13874 0.800877
116 18730 0.800877
126 20226 0.800877
177 24031 0.800877
275 26177 0.800877
345 29334 0.800877
393 32532 0.800877
393 32533 0.800877
418 10457 0.800877
464 35497 0.800877
609 45578 0.800877
609 45578 0.800877
628 47089 0.800877
628 47090 0.800877
1064 54500 0.800877
280 54898 0.800877
438 56171 0.800877
1418 56681 0.800877
1616 57733 0.800877
0 2479 0.800933
78 12839 0.800933
103 15445 0.800933
127 20244 0.800933
196 24541 0.800933
200 24862 0.800933
231 25717 0.800933
231 25718 0.800933
528 38610 0.800933
571 43380 0.800933
594 44633 0.800933
606 20244 0.800933
606 20244 0.800933
6 2918 0.800989
33 9156 0.800989
53 10797 0.800989
66 11782 0.800989
102 15345 0.800989
393 32531 0.800989
417 33382 0.800989
538 32531 0.800989
559 42774 0.800989
3 2695 0.801045
33 9155 0.801045
53 10796 0.801045
72 9155 0.801045
126 20225 0.801045
185 24270 0.801045
424 24270 0.801045
451 34180 0.801045
463 4304 0.801045
475 35919 0.801045
483 3848 0.801045
559 42773 0.801045
628 47088 0.801045
1385 56442 0.801045
78 4672 0.801102
422 33713 0.801102
512 37198 0.801102
570 43373 0.801102
18 4913 0.801158
16 5676 0.801158
16 5677 0.801158
30 7001 0.801158
30 7002 0.801158
53 10778 0.801158
117 17925 0.801158
118 18266 0.801158
116 18729 0.801158
135 20599 0.801158
200 24861 0.801158
323 5086 0.801158
338 28707 0.801158
362 30884 0.801158
373 18266 0.801158
389 10179 0.801158
460 24861 0.801158
590 44519 0.801158
612 4304 0.801158
612 4304 0.801158
1157 55047 0.801158
6 2917 0.801214
9 3636 0.801214
30 6980 0.801214
55 11005 0.801214
84 14436 0.801214
121 18622 0.801214
126 20224 0.801214
200 24860 0.801214
339 30722 0.801214
524 37846 0.801214
577 20224 0.801214
581 44080 0.801214
594 44632 0.801214
595 44806 0.801214
603 18622 0.801214
603 18622 0.801214
625 46309 0.801214
628 47086 0.801214
628 47087 0.801214
152 53866 0.801214
1302 55789 0.801214
4 2463 0.80127
16 5674 0.80127
16 5675 0.80127
23 7348 0.80127
34 7375 0.80127
42 8503 0.80127
42 8504 0.80127
33 9154 0.80127
55 11004 0.80127
57 11883 0.80127
151 21967 0.80127
169 23190 0.80127
292 26464 0.80127
316 27883 0.80127
329 28347 0.80127
463 34959 0.80127
527 7348 0.80127
84 14435 0.801326
126 20223 0.801326
349 29245 0.801326
725 58019 0.801326
42 8502 0.801383
107 17274 0.801383
107 17286 0.801383
185 24269 0.801383
201 24916 0.801383
383 31914 0.801383
524 8502 0.801383
572 43487 0.801383
619 46139 0.801383
139 20828 0.801439
595 44805 0.801439
562 56873 0.801439
72 13873 0.801495
114 17680 0.801495
198 24596 0.801495
475 35918 0.801495
597 24596 0.801495
270 54763 0.801495
102 15344 0.801551
112 17225 0.801551
107 17273 0.801551
100 19098 0.801551
139 17273 0.801551
425 33735 0.801551
446 34059 0.801551
475 35917 0.801551
548 40669 0.801551
572 43486 0.801551
600 44942 0.801551
612 45812 0.801551
612 45812 0.801551
1055 54413 0.801551
1246 55514 0.801551
1653 7151 0.801551
9 3635 0.801607
16 5644 0.801607
16 5673 0.801607
17 5690 0.801607
33 9153 0.801607
38 9397 0.801607
61 11316 0.801607
59 11765 0.801607
84 14434 0.801607
107 17272 0.801607
121 18621 0.801607
126 20222 0.801607
127 20243 0.801607
139 20827 0.801607
210 5673 0.801607
363 30006 0.801607
384 32097 0.801607
475 35916 0.801607
483 36212 0.801607
568 43166 0.801607
603 18621 0.801607
606 20243 0.801607
603 18621 0.801607
606 20243 0.801607
628 9153 0.801607
733 49585 0.801607
6 2916 0.801664
121 18620 0.801664
240 25794 0.801664
528 2916 0.801664
603 18620 0.801664
603 18620 0.801664
4 2462 0.80172
33 9152 0.80172
114 17679 0.80172
127 20242 0.80172
197 24531 0.80172
323 9311 0.80172
464 35496 0.80172
475 35915 0.80172
606 20242 0.80172
606 20242 0.80172
628 47084 0.80172
628 47085 0.80172
1379 56400 0.80172
1412 21670 0.80172
345 29333 0.801776
373 31585 0.801776
451 31585 0.801776
555 41344 0.801776
628 47083 0.801776
1119 54824 0.801776
1289 55731 0.801776
16 5643 0.801832
36 8214 0.801832
53 10777 0.801832
59 11764 0.801832
72 6716 0.801832
116 18728 0.801832
372 8214 0.801832
571 43443 0.801832
602 45418 0.801832
602 45418 0.801832
48 53489 0.801832
1197 55233 0.801832
625 57230 0.801832
587 44478 0.801888
48 53488 0.801888
1013 54108 0.801888
1518 57242 0.801888
17 5689 0.801945
33 9151 0.801945
50 9983 0.801945
59 5689 0.801945
72 13872 0.801945
118 18265 0.801945
136 20697 0.801945
242 25861 0.801945
564 20444 0.801945
1124 54843 0.801945
114 17678 0.802001
149 22549 0.802001
323 28210 0.802001
396 32697 0.802001
568 43165 0.802001
628 47082 0.802001
1127 54883 0.802001
1754 58341 0.802001
18 4912 0.802057
28 6724 0.802057
33 9150 0.802057
84 14433 0.802057
107 17271 0.802057
192 24445 0.802057
564 42990 0.802057
580 44073 0.802057
628 47081 0.802057
16 5642 0.802113
57 11882 0.802113
114 17677 0.802113
126 20221 0.802113
341 29020 0.802113
580 17674 0.802113
599 44888 0.802113
1105 54749 0.802113
1679 54749 0.802113
127 4662 0.802169
524 37845 0.802169
528 38609 0.802169
606 4662 0.802169
610 45579 0.802169
606 4662 0.802169
610 45579 0.802169
628 21057 0.802169
47 53476 0.802169
270 54762 0.802169
452 56295 0.802169
1412 56635 0.802169
123 19517 0.802226
173 23416 0.802226
195 24507 0.802226
528 38608 0.802226
726 49470 0.802226
242 25860 0.802282
296 26664 0.802282
393 32530 0.802282
555 41343 0.802282
628 47079 0.802282
628 47080 0.802282
73 53605 0.802282
484 54749 0.802282
1718 54749 0.802282
16 5641 0.802338
72 13871 0.802338
84 14432 0.802338
102 15343 0.802338
107 17270 0.802338
351 29643 0.802338
550 29643 0.802338
1416 56655 0.802338
57 11881 0.802394
94 14901 0.802394
105 15513 0.802394
116 18727 0.802394
123 19516 0.802394
200 24859 0.802394
318 27900 0.802394
555 41342 0.802394
628 47078 0.802394
18 4840 0.80245
34 7374 0.80245
57 11880 0.80245
107 17269 0.80245
628 47077 0.80245
53 10776 0.802507
92 14780 0.802507
106 16642 0.802507
139 20826 0.802507
159 2465 0.802507
345 29332 0.802507
524 37844 0.802507
572 43485 0.802507
723 49447 0.802507
1126 29332 0.802507
22 6711 0.802563
149 22548 0.802563
269 26122 0.802563
559 42772 0.802563
568 43164 0.802563
580 44072 0.802563
1250 55561 0.802563
16 5640 0.802619
33 5640 0.802619
107 17268 0.802619
114 17676 0.802619
332 28368 0.802619
358 29917 0.802619
339 30721 0.802619
418 33663 0.802619
475 5640 0.802619
475 35914 0.802619
528 5640 0.802619
568 5640 0.802619
579 43777 0.802619
594 44631 0.802619
716 49318 0.802619
1168 55109 0.802619
61 11315 0.802675
237 25910 0.802675
318 27899 0.802675
396 32696 0.802675
568 43163 0.802675
1025 54213 0.802675
110 16890 0.802731
123 19515 0.802731
126 20220 0.802731
353 29486 0.802731
368 31035 0.802731
559 42771 0.802731
610 29992 0.802731
610 29992 0.802731
628 47075 0.802731
628 47076 0.802731
43 10197 0.802788
55 11003 0.802788
104 15991 0.802788
110 11003 0.802788
123 19514 0.802788
462 34402 0.802788
476 35960 0.802788
485 36234 0.802788
573 43503 0.802788
630 30677 0.802788
630 47094 0.802788
630 47339 0.802788
61 11314 0.802844
258 25942 0.802844
262 26043 0.802844
479 36069 0.802844
572 43484 0.802844
595 44804 0.802844
628 47073 0.802844
628 47074 0.802844
630 47337 0.802844
630 47338 0.802844
21 6518 0.8029
100 11749 0.8029
134 20608 0.8029
628 47071 0.8029
628 47072 0.8029
630 24365 0.8029
630 47336 0.8029
1459 56941 0.8029
53 10775 0.802956
84 14431 0.802956
104 15990 0.802956
198 24595 0.802956
324 28010 0.802956
389 32386 0.802956
570 43372 0.802956
630 47335 0.802956
1812 58626 0.802956
78 12838 0.803012
338 24710 0.803012
362 6711 0.803012
501 2465 0.803012
610 45618 0.803012
610 45618 0.803012
630 47334 0.803012
9 3634 0.803069
123 19513 0.803069
124 20105 0.803069
139 20825 0.803069
175 23498 0.803069
210 25453 0.803069
261 26034 0.803069
590 26034 0.803069
630 47333 0.803069
211 54183 0.803069
153 22388 0.803125
323 28209 0.803125
418 33662 0.803125
630 5758 0.803125
630 47331 0.803125
630 47332 0.803125
762 50111 0.803125
464 35495 0.803181
475 35913 0.803181
628 47070 0.803181
630 47329 0.803181
630 47330 0.803181
402 7314 0.803181
198 24594 0.803237
464 35494 0.803237
555 41341 0.803237
47 53475 0.803237
397 55864 0.803237
97 15048 0.803293
117 17924 0.803293
178 23542 0.803293
393 32529 0.803293
475 17924 0.803293
548 5227 0.803293
610 45617 0.803293
610 45617 0.803293
8 5128 0.80335
36 8213 0.80335
53 8213 0.80335
123 19512 0.80335
144 21014 0.80335
144 21015 0.80335
207 25115 0.80335
297 26520 0.80335
580 44071 0.80335
602 14449 0.80335
602 14449 0.80335
73 53604 0.80335
629 57283 0.80335
33 9120 0.803406
61 11313 0.803406
68 12057 0.803406
297 26519 0.803406
464 35492 0.803406
464 35493 0.803406
496 36464 0.803406
508 37148 0.803406
528 22537 0.803406
528 9120 0.803406
628 19551 0.803406
630 47328 0.803406
947 37148 0.803406
33 9119 0.803462
66 11781 0.803462
208 25185 0.803462
338 28698 0.803462
612 45811 0.803462
612 45811 0.803462
1317 55868 0.803462
12 3856 0.803518
33 9118 0.803518
104 15989 0.803518
107 17267 0.803518
139 20824 0.803518
325 28217 0.803518
564 26670 0.803518
596 44828 0.803518
630 47326 0.803518
630 47327 0.803518
733 49584 0.803518
55 10976 0.803574
59 11763 0.803574
72 13870 0.803574
139 20823 0.803574
209 25220 0.803574
483 36211 0.803574
573 43502 0.803574
630 47325 0.803574
589 56972 0.803574
14 4640 0.803631
37 9130 0.803631
101 15409 0.803631
119 18477 0.803631
129 20334 0.803631
307 27154 0.803631
524 37843 0.803631
542 26234 0.803631
594 44630 0.803631
628 47069 0.803631
630 47323 0.803631
630 47324 0.803631
48 53487 0.803631
0 2478 0.803687
155 22853 0.803687
362 30883 0.803687
378 31721 0.803687
509 36964 0.803687
570 43371 0.803687
581 44144 0.803687
609 45577 0.803687
609 45577 0.803687
628 47068 0.803687
1511 57211 0.803687
107 17266 0.803743
180 24162 0.803743
581 44143 0.803743
628 15346 0.803743
218 54261 0.803743
281 54910 0.803743
628 47067 0.803799
625 57229 0.803799
109 15797 0.803855
338 28697 0.803855
410 32937 0.803855
414 33317 0.803855
475 35912 0.803855
582 44375 0.803855
48 53486 0.803855
59 11762 0.803912
102 15342 0.803912
200 24858 0.803912
513 37301 0.803912
630 47322 0.803912
12 3855 0.803968
16 5638 0.803968
16 5639 0.803968
23 7347 0.803968
43 10196 0.803968
68 12056 0.803968
164 23116 0.803968
527 7347 0.803968
548 40668 0.803968
581 44142 0.803968
630 47321 0.803968
1385 56441 0.803968
26 6839 0.804024
80 13366 0.804024
106 8941 0.804024
181 24163 0.804024
1155 55031 0.804024
8 5127 0.80408
373 31584 0.80408
628 47066 0.80408
997 53963 0.80408
1348 56188 0.80408
94 14900 0.804136
149 22547 0.804136
415 33360 0.804136
118 18264 0.804193
446 24857 0.804193
575 11749 0.804193
582 44374 0.804193
630 47320 0.804193
50 9982 0.804249
53 9982 0.804249
382 31898 0.804249
528 38607 0.804249
568 17353 0.804249
572 43483 0.804249
602 45417 0.804249
602 45417 0.804249
562 56872 0.804249
1507 57194 0.804305
14 3854 0.804361
78 12837 0.804361
114 17675 0.804361
153 22387 0.804361
252 25960 0.804361
582 44372 0.804361
582 44373 0.804361
614 45822 0.804361
614 45822 0.804361
1028 54242 0.804361
1450 56911 0.804361
1472 57051 0.804361
6 2915 0.804417
28 6723 0.804417
573 43500 0.804417
573 43501 0.804417
596 44631 0.804417
630 47319 0.804417
4 2461 0.804474
12 3854 0.804474
59 11761 0.804474
177 24030 0.804474
451 34179 0.804474
114 17674 0.80453
351 29642 0.80453
368 29642 0.80453
384 32096 0.80453
389 19559 0.80453
550 29642 0.80453
582 44371 0.80453
36 8212 0.804586
107 8212 0.804586
114 17666 0.804586
121 18619 0.804586
200 24857 0.804586
212 3854 0.804586
548 3854 0.804586
561 3854 0.804586
582 44370 0.804586
588 44486 0.804586
603 18619 0.804586
603 18619 0.804586
47 17666 0.804586
1447 56889 0.804586
33 3854 0.804642
53 10774 0.804642
384 3854 0.804642
564 42989 0.804642
0 2477 0.804698
107 17248 0.804698
121 18618 0.804698
200 24856 0.804698
329 28346 0.804698
460 24856 0.804698
603 18618 0.804698
603 18618 0.804698
26 6838 0.804755
2 7121 0.804755
153 22386 0.804755
149 22546 0.804755
470 35671 0.804755
402 3854 0.804755
12 3853 0.804811
80 13365 0.804811
121 18617 0.804811
177 24029 0.804811
195 24506 0.804811
528 3713 0.804811
548 3853 0.804811
570 43370 0.804811
582 43370 0.804811
603 18617 0.804811
603 18617 0.804811
84 14430 0.804867
122 19541 0.804867
424 33726 0.804867
463 3854 0.804867
464 35491 0.804867
524 37842 0.804867
528 38606 0.804867
628 47065 0.804867
1412 56634 0.804867
101 15408 0.804923
136 20696 0.804923
398 32711 0.804923
494 36458 0.804923
602 45416 0.804923
602 45416 0.804923
126 20219 0.804979
149 22545 0.804979
339 30720 0.804979
373 31583 0.804979
393 20219 0.804979
445 34046 0.804979
528 38605 0.804979
568 15360 0.804979
618 45850 0.804979
81 53628 0.804979
589 56971 0.804979
112 17224 0.805036
528 38603 0.805036
528 38604 0.805036
42 8501 0.805092
297 3854 0.805092
475 35911 0.805092
490 36321 0.805092
528 38598 0.805092
528 38599 0.805092
528 20215 0.805092
528 38600 0.805092
528 38601 0.805092
528 38602 0.805092
628 47064 0.805092
143 20958 0.805148
389 32385 0.805148
528 38596 0.805148
528 38597 0.805148
555 41340 0.805148
582 44369 0.805148
630 47318 0.805148
498 56622 0.805148
12 3852 0.805204
78 12836 0.805204
117 17915 0.805204
134 12836 0.805204
215 25517 0.805204
366 30914 0.805204
453 34192 0.805204
528 38593 0.805204
528 38594 0.805204
528 38595 0.805204
555 41339 0.805204
762 50110 0.805204
20 5155 0.80526
126 20218 0.80526
136 2478 0.80526
275 26176 0.80526
372 31686 0.80526
528 38591 0.80526
528 38592 0.80526
628 47063 0.80526
841 52327 0.80526
62 53549 0.80526
1236 43645 0.80526
131 20444 0.805317
154 22643 0.805317
512 14333 0.805317
576 43645 0.805317
61 11312 0.805373
101 15407 0.805373
475 35910 0.805373
628 47062 0.805373
630 42812 0.805373
1276 55657 0.805373
625 57228 0.805373
237 25909 0.805429
451 34177 0.805429
451 34178 0.805429
524 37841 0.805429
528 38589 0.805429
528 38590 0.805429
610 45616 0.805429
610 45616 0.805429
48 10192 0.805429
114 17665 0.805485
528 38588 0.805485
555 41338 0.805485
570 43369 0.805485
1270 55650 0.805485
173 7584 0.805542
528 38586 0.805542
528 38587 0.805542
559 42770 0.805542
751 30883 0.805542
6 2914 0.805598
57 11879 0.805598
80 13364 0.805598
114 17664 0.805598
628 47061 0.805598
17 5688 0.805654
463 3899 0.805654
579 43776 0.805654
609 45576 0.805654
609 45576 0.805654
628 47060 0.805654
94 14899 0.80571
114 17663 0.80571
548 5638 0.80571
723 49446 0.80571
589 56970 0.805766
8 5126 0.805823
224 4675 0.805823
211 32747 0.805823
1275 5227 0.805823
26 6837 0.805879
53 10773 0.805879
568 43162 0.805879
628 47059 0.805879
9 3633 0.805935
177 24028 0.805935
528 38585 0.805935
588 44485 0.805935
33 9117 0.805991
97 15047 0.805991
105 9981 0.805991
114 17662 0.805991
0 2476 0.806047
114 17661 0.806047
30 6979 0.806104
134 20607 0.806104
210 25452 0.806104
384 32095 0.806104
407 32858 0.806104
464 35490 0.806104
519 6731 0.806104
628 47058 0.806104
53 10772 0.80616
116 18726 0.80616
501 36729 0.80616
568 43161 0.80616
572 43482 0.80616
582 44368 0.80616
628 47057 0.80616
630 47317 0.80616
33 9116 0.806216
370 31258 0.806216
414 33316 0.806216
568 43160 0.806216
1786 58493 0.806216
55 10975 0.806272
61 11311 0.806272
94 14898 0.806272
445 34045 0.806272
595 44803 0.806272
602 45415 0.806272
602 45415 0.806272
81 53627 0.806272
125 53769 0.806272
1616 2597 0.806272
40 8795 0.806328
102 15341 0.806328
298 26711 0.806328
464 35489 0.806328
496 36462 0.806328
496 36463 0.806328
596 44827 0.806328
631 47344 0.806328
1964 59331 0.806328
33 9115 0.806385
80 13363 0.806385
102 15340 0.806385
123 19511 0.806385
464 9115 0.806385
496 36460 0.806385
496 36461 0.806385
496 36697 0.806385
47 53474 0.806385
1463 56989 0.806385
42 8437 0.806441
158 22870 0.806441
159 22913 0.806441
445 2597 0.806441
496 36696 0.806441
528 38584 0.806441
628 47055 0.806441
628 47056 0.806441
73 53603 0.806441
21 6468 0.806497
55 10974 0.806497
72 13869 0.806497
120 6468 0.806497
361 29993 0.806497
559 42769 0.806497
628 47054 0.806497
628 42769 0.806497
1439 56827 0.806497
57 11878 0.806553
136 20695 0.806553
555 41337 0.806553
559 42768 0.806553
630 47316 0.806553
23 7337 0.806609
78 12835 0.806609
126 20217 0.806609
527 7337 0.806609
6 2913 0.806666
72 13849 0.806666
149 22544 0.806666
164 23115 0.806666
323 28208 0.806666
475 35909 0.806666
48 53485 0.806666
26 6836 0.806722
106 2465 0.806722
308 27196 0.806722
396 32695 0.806722
464 35488 0.806722
177 24027 0.806778
417 33381 0.806778
478 24027 0.806778
0 2475 0.806834
628 47053 0.806834
1032 54269 0.806834
6 2912 0.80689
213 25484 0.80689
477 36018 0.80689
578 43746 0.80689
602 16932 0.80689
609 45575 0.80689
602 16932 0.80689
609 45575 0.80689
993 53919 0.80689
457 43746 0.80689
53 10771 0.806947
123 19509 0.806947
123 19510 0.806947
524 37840 0.806947
565 32711 0.806947
588 44484 0.806947
628 47052 0.806947
634 47407 0.806947
126 7584 0.807003
389 32384 0.807003
523 37472 0.807003
628 47051 0.807003
52 9521 0.807059
149 22543 0.807059
6 2911 0.807115
9 3632 0.807115
310 27433 0.807115
343 28900 0.807115
362 30882 0.807115
762 50109 0.807115
997 53962 0.807115
16 5637 0.807171
2 7120 0.807171
1425 56710 0.807171
78 12834 0.807228
102 15339 0.807228
104 15968 0.807228
215 25516 0.807228
297 26512 0.807228
338 28696 0.807228
528 38583 0.807228
171 23248 0.807284
201 24915 0.807284
336 28782 0.807284
424 33725 0.807284
618 45849 0.807284
628 47050 0.807284
6 2910 0.80734
16 5636 0.80734
464 35486 0.80734
464 35487 0.80734
14 4639 0.807396
33 9114 0.807396
61 11310 0.807396
80 13362 0.807396
105 15512 0.807396
591 44548 0.807396
602 45414 0.807396
602 45414 0.807396
628 47049 0.807396
1794 24935 0.807396
72 13848 0.807452
153 22385 0.807452
177 24026 0.807452
192 24444 0.807452
210 25451 0.807452
528 38582 0.807452
579 43775 0.807452
6 2886 0.807509
11 10419 0.807509
55 10973 0.807509
384 32094 0.807509
494 36457 0.807509
570 43368 0.807509
582 44367 0.807509
628 9115 0.807509
84 14429 0.807565
481 36135 0.807565
1616 57732 0.807565
42 8436 0.807621
602 45413 0.807621
612 45810 0.807621
602 45413 0.807621
612 45810 0.807621
6 2885 0.807677
11 10402 0.807677
102 2885 0.807677
339 2885 0.807677
445 2885 0.807677
569 34848 0.807677
631 47343 0.807677
723 49445 0.807677
340 55458 0.807677
573 43499 0.807733
629 57282 0.807733
373 31582 0.80779
463 34958 0.80779
504 36771 0.80779
628 19388 0.80779
628 47048 0.80779
104 15967 0.807846
528 38581 0.807846
556 40886 0.807846
238 54477 0.807846
0 2474 0.807902
21 6467 0.807902
106 16641 0.807902
570 43367 0.807902
421 56031 0.807902
602 45412 0.807958
602 45412 0.807958
6 2884 0.808014
185 24268 0.808014
607 45476 0.808014
607 45476 0.808014
78 12833 0.808071
561 42810 0.808071
631 47342 0.808071
33 7512 0.808127
308 27195 0.808127
439 33968 0.808127
552 40824 0.808127
602 45411 0.808127
602 45411 0.808127
1345 56150 0.808127
38 9396 0.808183
106 16640 0.808183
1110 54788 0.808183
20 5154 0.808239
46 8423 0.808239
104 15966 0.808239
172 23293 0.808239
528 38580 0.808239
602 41549 0.808239
612 34848 0.808239
602 41549 0.808239
612 34848 0.808239
281 54909 0.808239
629 57281 0.808239
6 2883 0.808295
22 6710 0.808295
38 9332 0.808295
92 14427 0.808295
464 35485 0.808295
602 45410 0.808295
602 45410 0.808295
631 47341 0.808295
1079 54582 0.808295
1754 58340 0.808295
11 10401 0.808352
78 12832 0.808352
602 33960 0.808352
602 33960 0.808352
9 3631 0.808408
39 7901 0.808408
84 14428 0.808408
119 18476 0.808408
234 25736 0.808408
351 29641 0.808408
532 38958 0.808408
550 29641 0.808408
568 43159 0.808408
103 15444 0.808464
155 4678 0.808464
297 26511 0.808464
310 26511 0.808464
351 29640 0.808464
374 31688 0.808464
550 29640 0.808464
1781 44807 0.808464
0 2473 0.80852
3 2694 0.80852
21 6466 0.80852
72 13847 0.80852
372 6616 0.80852
78 12831 0.808576
525 37955 0.808576
570 43366 0.808576
30 6978 0.808633
55 10972 0.808633
326 28064 0.808633
451 34176 0.808633
725 58018 0.808633
36 8211 0.808689
94 14897 0.808689
238 36197 0.808689
23 7336 0.808745
368 31034 0.808745
414 33315 0.808745
527 7336 0.808745
233 25734 0.808801
245 25881 0.808801
269 26121 0.808801
308 27194 0.808801
408 32893 0.808801
532 38957 0.808801
628 47047 0.808801
23 7335 0.808857
120 18313 0.808857
126 20216 0.808857
342 28841 0.808857
527 7335 0.808857
573 34848 0.808857
630 47315 0.808857
102 15338 0.808914
136 20694 0.808914
570 34887 0.808914
22 6709 0.80897
106 16639 0.80897
107 17246 0.80897
107 17247 0.80897
529 8763 0.80897
84 14427 0.809026
151 21966 0.809026
463 34957 0.809026
559 42767 0.809026
26 6835 0.809082
72 13846 0.809082
94 14895 0.809082
94 6835 0.809082
94 14896 0.809082
114 17660 0.809082
153 22384 0.809082
184 24186 0.809082
561 42809 0.809082
969 53529 0.809082
1076 54565 0.809082
94 14894 0.809138
124 20104 0.809138
570 43365 0.809138
602 9328 0.809138
602 9328 0.809138
997 53961 0.809138
23 7334 0.809195
40 8794 0.809195
460 34386 0.809195
463 34956 0.809195
527 7334 0.809195
528 38579 0.809195
533 39555 0.809195
604 30148 0.809195
604 30148 0.809195
23 7333 0.809251
362 30881 0.809251
527 7333 0.809251
552 40823 0.809251
594 44629 0.809251
602 45408 0.809251
602 45409 0.809251
602 45408 0.809251
602 45409 0.809251
1258 55614 0.809251
151 21965 0.809307
1135 54926 0.809307
473 56455 0.809307
30 6977 0.809363
114 17659 0.809363
117 17914 0.809363
118 18263 0.809363
372 9981 0.809363
564 42988 0.809363
38 9331 0.809419
53 10747 0.809419
105 15511 0.809419
100 4304 0.809419
123 19508 0.809419
149 22542 0.809419
556 40885 0.809419
559 42766 0.809419
602 45407 0.809419
602 45407 0.809419
14 4638 0.809476
30 6976 0.809476
53 9981 0.809476
94 14893 0.809476
120 18312 0.809476
177 24025 0.809476
372 11008 0.809476
455 34214 0.809476
464 35482 0.809476
464 35483 0.809476
464 35484 0.809476
524 37839 0.809476
572 43481 0.809476
631 47340 0.809476
733 49583 0.809476
1082 54628 0.809476
0 2472 0.809532
276 26197 0.809532
389 32383 0.809532
538 40147 0.809532
628 47046 0.809532
247 54528 0.809532
308 27193 0.809588
390 32405 0.809588
416 33371 0.809588
506 32136 0.809588
548 24277 0.809588
582 44366 0.809588
609 45574 0.809588
609 45574 0.809588
619 46138 0.809588
37 9129 0.809644
352 9129 0.809644
362 30880 0.809644
472 35734 0.809644
555 41336 0.809644
84 14426 0.8097
105 15499 0.8097
523 37471 0.8097
602 45406 0.8097
602 45406 0.8097
38 9330 0.809757
362 30879 0.809757
464 35481 0.809757
602 45405 0.809757
602 45405 0.809757
338 28695 0.809813
570 43364 0.809813
602 45404 0.809813
602 45404 0.809813
451 56285 0.809813
114 17658 0.809869
445 34044 0.809869
458 34268 0.809869
512 37197 0.809869
628 47045 0.809869
630 47314 0.809869
30 6975 0.809925
39 7900 0.809925
94 14892 0.809925
117 17913 0.809925
120 18311 0.809925
350 29649 0.809925
579 43774 0.809925
602 45403 0.809925
602 45403 0.809925
733 49582 0.809925
1384 56433 0.809925
132 20482 0.809981
136 20693 0.809981
307 27153 0.809981
602 45397 0.809981
602 45398 0.809981
602 45399 0.809981
602 45400 0.809981
602 45401 0.809981
602 45402 0.809981
602 45397 0.809981
602 45398 0.809981
602 45399 0.809981
602 45400 0.809981
602 45401 0.809981
602 45402 0.809981
1483 27211 0.809981
382 31897 0.810038
208 25184 0.810094
382 31896 0.810094
272 54780 0.810094
72 13845 0.81015
382 31895 0.81015
246 25916 0.810206
362 30878 0.810206
582 44365 0.810206
602 45395 0.810206
602 45396 0.810206
602 45395 0.810206
602 45396 0.810206
36 8210 0.810262
124 20103 0.810262
602 45394 0.810262
602 45394 0.810262
241 25801 0.810319
572 43480 0.810319
612 45809 0.810319
612 45809 0.810319
628 9043 0.810319
633 47377 0.810319
1183 55163 0.810319
23 7332 0.810375
105 15498 0.810375
192 24443 0.810375
294 26422 0.810375
527 7332 0.810375
572 43479 0.810375
602 45393 0.810375
602 45393 0.810375
1788 58499 0.810375
0 2471 0.810431
37 9128 0.810431
101 15382 0.810431
126 20215 0.810431
445 34043 0.810431
602 45392 0.810431
602 45392 0.810431
72 13844 0.810487
84 14425 0.810487
373 31581 0.810487
602 45391 0.810487
602 45391 0.810487
400 55896 0.810487
1561 57387 0.810487
30 6974 0.810543
60 10595 0.810543
92 14779 0.810543
310 27432 0.810543
602 11748 0.810543
602 11748 0.810543
628 47044 0.810543
53 10746 0.8106
92 14778 0.8106
258 26000 0.8106
292 2259 0.8106
304 26876 0.8106
362 30877 0.8106
548 34933 0.8106
595 44802 0.8106
608 45490 0.8106
608 45490 0.8106
628 47043 0.8106
107 17245 0.810656
139 20822 0.810656
165 23154 0.810656
170 23203 0.810656
362 30876 0.810656
602 45390 0.810656
602 45390 0.810656
59 11760 0.810712
149 22541 0.810712
368 31069 0.810712
382 31894 0.810712
463 34949 0.810712
463 34950 0.810712
463 34951 0.810712
463 31895 0.810712
463 34952 0.810712
463 34953 0.810712
463 34954 0.810712
463 34955 0.810712
1202 55253 0.810712
361 29992 0.810768
463 34925 0.810768
463 34926 0.810768
463 34927 0.810768
463 34928 0.810768
463 34929 0.810768
463 34930 0.810768
463 34931 0.810768
463 34932 0.810768
463 34933 0.810768
463 34934 0.810768
463 34935 0.810768
463 34936 0.810768
463 34937 0.810768
463 34938 0.810768
463 34939 0.810768
463 34940 0.810768
463 34941 0.810768
463 34942 0.810768
463 34943 0.810768
463 34944 0.810768
463 34945 0.810768
463 34946 0.810768
463 34947 0.810768
463 34948 0.810768
464 29992 0.810768
630 26249 0.810768
504 56708 0.810768
72 13843 0.810824
106 16638 0.810824
341 16638 0.810824
463 34911 0.810824
463 34912 0.810824
463 34913 0.810824
463 34914 0.810824
463 11919 0.810824
463 34915 0.810824
463 34916 0.810824
463 34917 0.810824
463 34918 0.810824
463 34919 0.810824
463 34920 0.810824
463 34921 0.810824
463 34922 0.810824
463 34923 0.810824
463 34924 0.810824
524 37838 0.810824
570 43363 0.810824
463 34906 0.810881
463 34907 0.810881
463 34908 0.810881
463 34909 0.810881
463 34910 0.810881
42 8435 0.810937
66 11780 0.810937
105 15497 0.810937
446 34058 0.810937
463 34901 0.810937
463 34902 0.810937
463 34903 0.810937
463 34904 0.810937
463 34905 0.810937
559 42765 0.810937
1055 3856 0.810937
26 6834 0.810993
53 10745 0.810993
57 11877 0.810993
94 6834 0.810993
362 30875 0.810993
463 34896 0.810993
463 34897 0.810993
463 34898 0.810993
463 34899 0.810993
463 34900 0.810993
602 45389 0.810993
602 45389 0.810993
4 2460 0.811049
38 9329 0.811049
53 10744 0.811049
72 13842 0.811049
105 15496 0.811049
107 17244 0.811049
123 19498 0.811049
462 34401 0.811049
463 34889 0.811049
463 34890 0.811049
463 34891 0.811049
463 34892 0.811049
463 34893 0.811049
463 34894 0.811049
463 34895 0.811049
9 3630 0.811105
53 10743 0.811105
149 22540 0.811105
463 34883 0.811105
463 34884 0.811105
463 34885 0.811105
463 34886 0.811105
463 34887 0.811105
463 34888 0.811105
1196 55231 0.811105
30 6973 0.811162
72 13841 0.811162
98 14928 0.811162
172 23292 0.811162
439 33967 0.811162
463 34877 0.811162
463 34878 0.811162
463 34879 0.811162
463 34880 0.811162
463 34881 0.811162
463 34882 0.811162
528 38578 0.811162
59 6439 0.811218
100 19086 0.811218
151 21964 0.811218
153 22383 0.811218
463 34874 0.811218
463 34875 0.811218
463 11926 0.811218
463 34876 0.811218
47 2885 0.811218
1328 9331 0.811218
71 12299 0.811274
94 14891 0.811274
107 17243 0.811274
463 34873 0.811274
530 38709 0.811274
568 14781 0.811274
0 2449 0.81133
11 10399 0.81133
11 10400 0.81133
92 14777 0.81133
362 30874 0.81133
463 34871 0.81133
463 34872 0.81133
30 6972 0.811387
11 10398 0.811387
116 18725 0.811387
123 19497 0.811387
463 34867 0.811387
463 34868 0.811387
463 34869 0.811387
463 34870 0.811387
525 37954 0.811387
528 38577 0.811387
559 42764 0.811387
628 47042 0.811387
1370 56350 0.811387
37 9127 0.811443
11 10396 0.811443
11 10397 0.811443
105 15495 0.811443
126 20214 0.811443
149 22539 0.811443
463 34864 0.811443
463 34865 0.811443
463 34866 0.811443
9 3629 0.811499
11 10393 0.811499
11 10394 0.811499
11 10395 0.811499
71 12298 0.811499
177 24024 0.811499
362 30873 0.811499
401 32735 0.811499
463 34860 0.811499
463 34861 0.811499
463 34862 0.811499
463 34863 0.811499
602 45388 0.811499
602 45388 0.811499
154 22642 0.811555
292 26463 0.811555
362 30872 0.811555
366 30913 0.811555
445 34042 0.811555
463 34858 0.811555
463 34859 0.811555
505 36773 0.811555
610 34042 0.811555
610 34042 0.811555
1441 56841 0.811555
149 22538 0.811611
602 45387 0.811611
602 45387 0.811611
44 8759 0.811668
82 13241 0.811668
84 14424 0.811668
108 2259 0.811668
463 34857 0.811668
609 44364 0.811668
609 44364 0.811668
1098 54721 0.811668
149 22537 0.811724
463 34856 0.811724
572 43478 0.811724
610 45615 0.811724
610 45615 0.811724
812 58919 0.811724
362 30871 0.81178
602 45386 0.81178
602 45386 0.81178
68 12055 0.811836
151 21953 0.811836
161 23060 0.811836
463 34853 0.811836
463 34854 0.811836
463 34855 0.811836
50 9981 0.811892
463 34851 0.811892
463 34852 0.811892
42 8434 0.811949
104 15965 0.811949
463 34849 0.811949
463 34850 0.811949
498 56621 0.811949
602 45385 0.812005
602 45385 0.812005
723 49444 0.812005
84 14423 0.812061
336 28781 0.812061
369 31047 0.812061
384 32093 0.812061
463 34848 0.812061
509 12589 0.812061
570 43362 0.812061
609 45573 0.812061
609 45573 0.812061
841 59170 0.812061
200 24855 0.812117
581 24507 0.812117
582 44364 0.812117
762 33383 0.812117
760 58466 0.812117
44 8730 0.812173
463 34845 0.812173
463 34846 0.812173
463 34847 0.812173
23 7331 0.81223
105 15494 0.81223
107 17242 0.81223
139 20821 0.81223
160 23058 0.81223
352 29392 0.81223
527 7331 0.81223
570 43361 0.81223
719 49382 0.81223
423 18962 0.81223
43 10195 0.812286
594 44628 0.812286
341 5847 0.812342
33 9113 0.812398
463 34843 0.812398
463 34844 0.812398
580 44070 0.812398
100 19085 0.812454
528 10711 0.812454
602 45384 0.812454
610 45614 0.812454
602 45384 0.812454
610 45614 0.812454
628 47041 0.812454
156 53880 0.812454
103 15443 0.812511
173 23415 0.812511
463 34842 0.812511
538 40146 0.812511
548 40667 0.812511
26 6833 0.812567
11 10364 0.812567
11 10365 0.812567
124 20093 0.812567
296 26663 0.812567
362 30870 0.812567
466 35609 0.812567
595 44801 0.812567
48 53484 0.812567
16 5635 0.812623
122 19540 0.812623
331 28331 0.812623
463 34841 0.812623
597 44836 0.812623
602 45383 0.812623
602 45383 0.812623
211 26027 0.812623
418 33661 0.812679
475 35908 0.812679
528 35908 0.812679
1166 24372 0.812679
30 6971 0.812735
33 9044 0.812735
72 13840 0.812735
126 20213 0.812735
384 32092 0.812735
463 12637 0.812735
528 38576 0.812735
579 9981 0.812735
628 47040 0.812735
9 3598 0.812792
33 9043 0.812792
177 24023 0.812792
284 26302 0.812792
463 34840 0.812792
719 49381 0.812792
38 9328 0.812848
53 10742 0.812848
362 30868 0.812848
362 30869 0.812848
372 31685 0.812848
463 34839 0.812848
612 45808 0.812848
612 45808 0.812848
1249 55556 0.812848
61 11309 0.812904
463 10195 0.812904
9 3597 0.81296
11 10363 0.81296
84 14422 0.81296
183 24175 0.81296
345 29331 0.81296
602 45382 0.81296
602 45382 0.81296
1512 57215 0.81296
1735 58282 0.81296
345 29330 0.813016
409 32933 0.813016
463 34838 0.813016
475 35907 0.813016
602 45381 0.813016
609 45572 0.813016
602 45381 0.813016
609 45572 0.813016
723 49443 0.813016
1241 55452 0.813016
71 12296 0.813073
71 12297 0.813073
94 14890 0.813073
160 23057 0.813073
200 24854 0.813073
463 34837 0.813073
463 24445 0.813073
300 55156 0.813073
1550 57347 0.813073
31 7098 0.813129
32 7219 0.813129
61 11308 0.813129
59 11750 0.813129
104 15964 0.813129
149 22533 0.813129
149 22534 0.813129
149 22535 0.813129
149 22536 0.813129
389 32382 0.813129
445 20820 0.813129
464 35479 0.813129
464 35480 0.813129
627 46344 0.813129
627 46345 0.813129
627 46346 0.813129
627 46347 0.813129
627 46348 0.813129
0 2448 0.813185
22 6708 0.813185
149 2752 0.813185
149 22531 0.813185
149 22532 0.813185
187 24328 0.813185
331 28330 0.813185
361 29991 0.813185
627 57239 0.813185
627 57240 0.813185
105 11622 0.813241
126 20212 0.813241
149 22529 0.813241
149 22530 0.813241
192 24442 0.813241
195 24442 0.813241
369 11622 0.813241
372 11622 0.813241
528 11622 0.813241
559 42763 0.813241
599 44887 0.813241
1416 11622 0.813241
627 57238 0.813241
92 11745 0.813297
148 21059 0.813297
177 24022 0.813297
318 27898 0.813297
333 28454 0.813297
528 38575 0.813297
548 40666 0.813297
599 44886 0.813297
628 47039 0.813297
627 57237 0.813297
30 6952 0.813354
38 9326 0.813354
38 9327 0.813354
72 13831 0.813354
121 18616 0.813354
149 22525 0.813354
149 22526 0.813354
149 22527 0.813354
149 22528 0.813354
345 29329 0.813354
528 9327 0.813354
561 42808 0.813354
570 43360 0.813354
603 18616 0.813354
610 20820 0.813354
603 18616 0.813354
610 20820 0.813354
630 47313 0.813354
9 3596 0.81341
25 5849 0.81341
139 20820 0.81341
149 22514 0.81341
149 22515 0.81341
149 22516 0.81341
149 22517 0.81341
149 22518 0.81341
149 22519 0.81341
149 22520 0.81341
149 22521 0.81341
149 22522 0.81341
149 22523 0.81341
149 22524 0.81341
195 24505 0.81341
339 30719 0.81341
382 31893 0.81341
463 34836 0.81341
528 9981 0.81341
563 42905 0.81341
11 10362 0.813466
149 22508 0.813466
149 22509 0.813466
149 22510 0.813466
149 22511 0.813466
149 22512 0.813466
149 22513 0.813466
210 25450 0.813466
525 37953 0.813466
9 3595 0.813522
50 9980 0.813522
78 12813 0.813522
149 22502 0.813522
149 22503 0.813522
149 22504 0.813522
149 22505 0.813522
149 22506 0.813522
149 22507 0.813522
568 43158 0.813522
572 43477 0.813522
581 44141 0.813522
600 44941 0.813522
89 53667 0.813522
1234 55401 0.813522
1570 57462 0.813522
55 10971 0.813578
112 17223 0.813578
149 22498 0.813578
149 22499 0.813578
149 22500 0.813578
149 22501 0.813578
384 32091 0.813578
387 32221 0.813578
463 34835 0.813578
539 2259 0.813578
602 45380 0.813578
609 45571 0.813578
602 45380 0.813578
609 45571 0.813578
17 5687 0.813635
149 22490 0.813635
149 22491 0.813635
149 22492 0.813635
149 13869 0.813635
226 25696 0.813635
284 26301 0.813635
362 30867 0.813635
463 34834 0.813635
55 10970 0.813691
84 14421 0.813691
92 14421 0.813691
151 21952 0.813691
149 22484 0.813691
149 22485 0.813691
149 22486 0.813691
149 22487 0.813691
149 22488 0.813691
149 22489 0.813691
556 42418 0.813691
582 35175 0.813691
149 22481 0.813747
149 22482 0.813747
149 22483 0.813747
210 25449 0.813747
285 26272 0.813747
362 30866 0.813747
463 34833 0.813747
464 35478 0.813747
556 42417 0.813747
37 9126 0.813803
88 14183 0.813803
92 14776 0.813803
116 18724 0.813803
149 22479 0.813803
149 22480 0.813803
149 8584 0.813803
362 30865 0.813803
463 34831 0.813803
463 34832 0.813803
491 36406 0.813803
556 42416 0.813803
762 50108 0.813803
442 56199 0.813803
61 11307 0.813859
59 11749 0.813859
72 13830 0.813859
123 19496 0.813859
149 22476 0.813859
149 22477 0.813859
149 22478 0.813859
208 25183 0.813859
345 29328 0.813859
556 42415 0.813859
568 43157 0.813859
463 34830 0.813916
628 30148 0.813916
149 22475 0.813972
172 23291 0.813972
294 26421 0.813972
338 28694 0.813972
362 30863 0.813972
362 30864 0.813972
497 10195 0.813972
510 37189 0.813972
1342 56103 0.813972
9 3594 0.814028
97 15046 0.814028
110 16889 0.814028
126 15046 0.814028
149 22474 0.814028
172 23290 0.814028
336 15046 0.814028
464 15046 0.814028
509 15046 0.814028
525 37952 0.814028
568 19637 0.814028
602 45379 0.814028
602 45379 0.814028
628 15046 0.814028
634 15046 0.814028
182 54060 0.814028
281 54908 0.814028
627 15046 0.814028
4 2438 0.814084
30 6951 0.814084
36 8209 0.814084
50 8209 0.814084
59 11748 0.814084
105 15493 0.814084
136 20692 0.814084
151 21951 0.814084
149 22466 0.814084
362 30862 0.814084
369 8209 0.814084
628 47038 0.814084
11 10360 0.81414
11 10361 0.81414
53 10741 0.81414
131 20443 0.81414
136 19637 0.81414
151 21949 0.81414
151 21950 0.81414
149 22465 0.81414
398 32710 0.81414
463 34828 0.81414
463 34829 0.81414
570 43359 0.81414
628 47037 0.81414
1370 18952 0.81414
1562 57396 0.81414
46 10039 0.814197
64 9978 0.814197
84 14420 0.814197
149 22464 0.814197
197 24589 0.814197
284 26300 0.814197
362 30861 0.814197
463 34827 0.814197
464 35477 0.814197
561 42807 0.814197
0 2447 0.814253
417 33380 0.814253
38 9325 0.814309
50 9979 0.814309
11 10359 0.814309
57 11876 0.814309
149 22463 0.814309
339 30702 0.814309
362 30860 0.814309
420 33686 0.814309
463 34825 0.814309
463 34826 0.814309
602 45377 0.814309
602 45378 0.814309
602 45377 0.814309
602 45378 0.814309
1483 57099 0.814309
26 6793 0.814365
94 6793 0.814365
112 17222 0.814365
149 22461 0.814365
149 22462 0.814365
297 26510 0.814365
515 26510 0.814365
561 42799 0.814365
628 47036 0.814365
1106 54754 0.814365
68 12054 0.814421
105 2690 0.814421
136 20691 0.814421
210 25448 0.814421
372 2690 0.814421
463 34824 0.814421
556 42414 0.814421
564 40765 0.814421
1987 59411 0.814421
149 22460 0.814478
412 31166 0.814478
570 43358 0.814478
400 55895 0.814478
1570 57461 0.814478
169 7151 0.814534
552 40822 0.814534
573 43498 0.814534
1146 54954 0.814534
26 6792 0.81459
32 7218 0.81459
94 6792 0.81459
105 15492 0.81459
155 22852 0.81459
463 34823 0.81459
1384 56432 0.81459
1554 57357 0.81459
26 6791 0.814646
38 9324 0.814646
59 11747 0.814646
78 12812 0.814646
103 15426 0.814646
151 21948 0.814646
149 22459 0.814646
155 21948 0.814646
172 23289 0.814646
308 27192 0.814646
538 40145 0.814646
579 31670 0.814646
30 6950 0.814702
37 9125 0.814702
92 14775 0.814702
117 14775 0.814702
192 24441 0.814702
346 29134 0.814702
463 34822 0.814702
471 56417 0.814702
1483 14775 0.814702
0 2446 0.814759
126 20211 0.814759
128 20312 0.814759
151 21947 0.814759
389 32381 0.814759
524 37837 0.814759
602 36212 0.814759
602 36212 0.814759
78 12810 0.814815
78 12811 0.814815
123 19495 0.814815
131 20442 0.814815
362 9042 0.814815
362 30859 0.814815
372 15473 0.814815
556 42413 0.814815
563 42904 0.814815
568 43156 0.814815
579 43156 0.814815
610 45613 0.814815
610 45613 0.814815
641 47541 0.814815
4 2435 0.814871
4 2436 0.814871
4 2437 0.814871
0 2445 0.814871
16 5575 0.814871
46 10038 0.814871
72 13829 0.814871
104 15963 0.814871
106 16607 0.814871
106 16608 0.814871
106 16636 0.814871
106 16637 0.814871
107 17241 0.814871
123 15496 0.814871
126 20208 0.814871
126 20209 0.814871
126 20210 0.814871
136 20690 0.814871
151 21945 0.814871
151 21946 0.814871
149 22458 0.814871
155 22850 0.814871
155 22851 0.814871
173 23414 0.814871
277 26224 0.814871
345 29327 0.814871
362 30858 0.814871
362 21946 0.814871
414 33314 0.814871
464 5131 0.814871
496 36695 0.814871
509 36963 0.814871
556 36695 0.814871
577 20209 0.814871
579 43890 0.814871
628 47035 0.814871
802 51590 0.814871
229 54346 0.814871
1189 55190 0.814871
30 6949 0.814927
72 13828 0.814927
105 15465 0.814927
117 17912 0.814927
123 19494 0.814927
149 22446 0.814927
149 22457 0.814927
286 26342 0.814927
361 29990 0.814927
414 6462 0.814927
463 34821 0.814927
89 53666 0.814927
6 2882 0.814983
37 9124 0.814983
38 9323 0.814983
78 9255 0.814983
112 17202 0.814983
112 17203 0.814983
126 20207 0.814983
136 20689 0.814983
151 21944 0.814983
149 21944 0.814983
149 22445 0.814983
357 29725 0.814983
362 30856 0.814983
362 30857 0.814983
463 34820 0.814983
464 35476 0.814983
470 35670 0.814983
475 35906 0.814983
538 40144 0.814983
577 20207 0.814983
609 45570 0.814983
609 45570 0.814983
628 15338 0.814983
946 53263 0.814983
59 11746 0.81504
149 22444 0.81504
200 24853 0.81504
1067 54516 0.81504
21 6465 0.815096
538 40143 0.815096
23 7330 0.815152
50 9978 0.815152
84 14418 0.815152
84 14419 0.815152
112 17201 0.815152
126 20206 0.815152
149 22443 0.815152
352 29391 0.815152
527 7330 0.815152
555 41326 0.815152
602 45376 0.815152
602 45376 0.815152
316 27882 0.815208
609 45569 0.815208
609 45569 0.815208
107 17240 0.815264
154 22641 0.815264
53 10740 0.815321
124 20092 0.815321
135 5031 0.815321
384 32090 0.815321
496 36694 0.815321
569 43186 0.815321
579 43889 0.815321
26 6790 0.815377
30 6948 0.815377
38 9296 0.815377
75 12268 0.815377
151 14409 0.815377
304 21934 0.815377
525 37951 0.815377
945 21934 0.815377
0 2444 0.815433
30 6947 0.815433
59 11744 0.815433
59 11745 0.815433
126 20205 0.815433
362 30623 0.815433
403 32746 0.815433
528 38574 0.815433
1492 57151 0.815433
78 12809 0.815489
124 20091 0.815489
287 26346 0.815489
335 28608 0.815489
556 42402 0.815489
556 42403 0.815489
556 42404 0.815489
556 42405 0.815489
556 42406 0.815489
556 42407 0.815489
556 42408 0.815489
556 42409 0.815489
556 42410 0.815489
556 42411 0.815489
556 42412 0.815489
582 44363 0.815489
33 9042 0.815545
61 11280 0.815545
100 9042 0.815545
151 21934 0.815545
362 30855 0.815545
463 34819 0.815545
464 35475 0.815545
548 9042 0.815545
556 42393 0.815545
556 42394 0.815545
556 42395 0.815545
556 42396 0.815545
556 42397 0.815545
556 42398 0.815545
556 11133 0.815545
556 42399 0.815545
556 42400 0.815545
556 42401 0.815545
30 6946 0.815602
63 11108 0.815602
319 27992 0.815602
328 12219 0.815602
354 29496 0.815602
362 30854 0.815602
372 17891 0.815602
463 34818 0.815602
475 35905 0.815602
556 42385 0.815602
556 42386 0.815602
556 42387 0.815602
556 22524 0.815602
556 42388 0.815602
556 42389 0.815602
556 42390 0.815602
556 42391 0.815602
556 42392 0.815602
612 45807 0.815602
612 45807 0.815602
438 56170 0.815602
11 10358 0.815658
84 9331 0.815658
105 15464 0.815658
252 25959 0.815658
362 19514 0.815658
372 8270 0.815658
463 34816 0.815658
463 34817 0.815658
466 35608 0.815658
475 35904 0.815658
528 35904 0.815658
528 38573 0.815658
556 42380 0.815658
556 42381 0.815658
556 42382 0.815658
556 42383 0.815658
556 42384 0.815658
602 35904 0.815658
609 45568 0.815658
602 35904 0.815658
609 45568 0.815658
38 8270 0.815714
92 14774 0.815714
107 17239 0.815714
123 19493 0.815714
151 21933 0.815714
463 34815 0.815714
556 42378 0.815714
556 42379 0.815714
556 35453 0.815714
622 44832 0.815714
628 47033 0.815714
628 47034 0.815714
1125 24844 0.815714
59 11743 0.81577
313 27467 0.81577
472 35733 0.81577
508 37147 0.81577
556 42374 0.81577
556 42375 0.81577
556 42376 0.81577
556 42377 0.81577
556 11743 0.81577
947 37147 0.81577
84 14414 0.815826
210 25447 0.815826
333 28453 0.815826
372 31684 0.815826
503 36740 0.815826
556 37286 0.815826
556 42372 0.815826
556 42373 0.815826
579 43888 0.815826
30 6945 0.815883
206 25088 0.815883
349 29244 0.815883
345 29326 0.815883
475 35901 0.815883
475 35902 0.815883
475 18302 0.815883
475 35903 0.815883
556 42371 0.815883
280 54897 0.815883
120 18310 0.815939
362 30853 0.815939
556 42369 0.815939
556 42370 0.815939
569 43201 0.815939
43 10194 0.815995
123 19492 0.815995
151 21932 0.815995
475 14775 0.815995
475 35899 0.815995
475 35900 0.815995
568 43155 0.815995
602 45375 0.815995
602 45375 0.815995
628 47032 0.815995
627 57236 0.815995
16 5574 0.816051
38 9295 0.816051
105 15463 0.816051
120 18309 0.816051
149 22442 0.816051
579 22442 0.816051
505 36772 0.816107
556 42368 0.816107
640 14764 0.816107
2 7119 0.816164
33 9041 0.816164
37 9123 0.816164
59 8270 0.816164
57 11875 0.816164
112 17200 0.816164
331 14225 0.816164
475 35898 0.816164
48 53483 0.816164
377 55686 0.816164
155 22849 0.81622
564 42987 0.81622
628 47031 0.81622
63 11217 0.816276
82 13240 0.816276
126 20204 0.816276
568 43154 0.816276
602 45374 0.816276
602 45374 0.816276
47 53473 0.816276
16 5572 0.816332
16 5573 0.816332
33 9040 0.816332
38 9294 0.816332
50 9977 0.816332
53 10718 0.816332
53 9977 0.816332
79 12623 0.816332
72 3397 0.816332
107 17221 0.816332
121 18615 0.816332
133 6439 0.816332
264 26076 0.816332
325 28216 0.816332
463 34814 0.816332
561 42798 0.816332
603 18615 0.816332
603 18615 0.816332
16 5571 0.816388
11 10357 0.816388
53 10717 0.816388
72 10357 0.816388
72 10714 0.816388
107 17219 0.816388
107 17220 0.816388
136 17220 0.816388
439 33966 0.816388
463 34813 0.816388
556 42367 0.816388
1417 20820 0.816388
61 11279 0.816445
97 15045 0.816445
126 8270 0.816445
575 43568 0.816445
38 9293 0.816501
72 13827 0.816501
84 14413 0.816501
92 14773 0.816501
350 29648 0.816501
362 30852 0.816501
401 32734 0.816501
445 34041 0.816501
556 42366 0.816501
578 43745 0.816501
9 3593 0.816557
53 10716 0.816557
72 13826 0.816557
331 28329 0.816557
362 30851 0.816557
525 37950 0.816557
733 49581 0.816557
1587 57547 0.816557
1812 28329 0.816557
21 6464 0.816613
80 13361 0.816613
389 8421 0.816613
556 42364 0.816613
556 42365 0.816613
42 8433 0.816669
72 13825 0.816669
104 15962 0.816669
129 20333 0.816669
460 34385 0.816669
463 34812 0.816669
496 36691 0.816669
496 36692 0.816669
496 36693 0.816669
595 20333 0.816669
628 47029 0.816669
628 47030 0.816669
968 53480 0.816669
22 6707 0.816726
55 10969 0.816726
72 13806 0.816726
126 20203 0.816726
362 30850 0.816726
464 15068 0.816726
475 35897 0.816726
510 37188 0.816726
599 44885 0.816726
628 47028 0.816726
641 47540 0.816726
16 5570 0.816782
84 14412 0.816782
107 17218 0.816782
463 34811 0.816782
528 38572 0.816782
556 42362 0.816782
556 42363 0.816782
55 10968 0.816838
151 10968 0.816838
362 30849 0.816838
367 9721 0.816838
496 36690 0.816838
556 42361 0.816838
568 37712 0.816838
568 36262 0.816838
6 2881 0.816894
59 11705 0.816894
68 12053 0.816894
123 19491 0.816894
139 20819 0.816894
556 42359 0.816894
556 42360 0.816894
572 43476 0.816894
634 6462 0.816894
78 12808 0.81695
114 17657 0.81695
525 37949 0.81695
620 37949 0.81695
758 50057 0.81695
55 10967 0.817007
84 14411 0.817007
126 20202 0.817007
351 29639 0.817007
550 29639 0.817007
596 44826 0.817007
610 45612 0.817007
610 45612 0.817007
628 47027 0.817007
21 6463 0.817063
57 11874 0.817063
78 12807 0.817063
129 20343 0.817063
316 27881 0.817063
323 8256 0.817063
362 30848 0.817063
372 31682 0.817063
372 31683 0.817063
407 32857 0.817063
496 36689 0.817063
556 42358 0.817063
1346 56156 0.817063
42 8432 0.817119
11 10356 0.817119
55 10949 0.817119
110 10975 0.817119
210 2671 0.817119
252 25958 0.817119
362 30847 0.817119
372 31681 0.817119
463 34809 0.817119
463 34810 0.817119
496 36688 0.817119
590 44518 0.817119
1089 54677 0.817119
123 19490 0.817175
149 22441 0.817175
200 24852 0.817175
316 27880 0.817175
372 31678 0.817175
372 31679 0.817175
372 31680 0.817175
463 34807 0.817175
463 34808 0.817175
496 36687 0.817175
1169 55116 0.817175
55 10948 0.817231
107 17217 0.817231
372 5131 0.817231
372 31677 0.817231
525 37948 0.817231
556 42357 0.817231
345 9042 0.817288
372 31676 0.817288
458 34267 0.817288
555 41324 0.817288
555 41325 0.817288
612 9042 0.817288
612 9042 0.817288
270 54761 0.817288
8 5125 0.817344
22 6706 0.817344
28 6803 0.817344
33 9039 0.817344
53 10715 0.817344
55 10946 0.817344
55 10947 0.817344
107 17216 0.817344
307 27152 0.817344
317 27512 0.817344
324 27512 0.817344
341 29019 0.817344
382 9042 0.817344
463 34806 0.817344
463 9042 0.817344
556 42355 0.817344
556 42356 0.817344
566 27512 0.817344
568 43153 0.817344
568 9042 0.817344
602 45373 0.817344
602 45373 0.817344
1523 57255 0.817344
1528 57255 0.817344
55 10945 0.8174
119 18475 0.8174
126 20201 0.8174
131 20441 0.8174
339 30701 0.8174
372 31674 0.8174
372 31675 0.8174
384 32089 0.8174
391 32412 0.8174
464 35474 0.8174
496 36686 0.8174
512 37295 0.8174
556 42354 0.8174
602 45372 0.8174
602 45372 0.8174
72 13805 0.817456
107 17215 0.817456
373 31580 0.817456
372 31673 0.817456
390 32404 0.817456
555 41323 0.817456
628 47026 0.817456
630 47312 0.817456
53 10714 0.817513
66 11779 0.817513
72 13804 0.817513
121 18599 0.817513
372 31672 0.817513
463 34805 0.817513
603 18599 0.817513
603 18599 0.817513
81 53626 0.817513
0 2443 0.817569
33 9038 0.817569
55 10944 0.817569
153 22364 0.817569
345 29315 0.817569
610 45611 0.817569
612 45806 0.817569
610 45611 0.817569
612 45806 0.817569
634 47406 0.817569
1084 54654 0.817569
68 9042 0.817625
463 34804 0.817625
630 47311 0.817625
43 10193 0.817681
116 18710 0.817681
362 30846 0.817681
373 31579 0.817681
393 32528 0.817681
396 32694 0.817681
463 34803 0.817681
464 35473 0.817681
475 35896 0.817681
513 37300 0.817681
555 22537 0.817681
610 45610 0.817681
612 45805 0.817681
610 45610 0.817681
612 45805 0.817681
1241 55451 0.817681
0 2442 0.817737
43 10192 0.817737
55 10943 0.817737
72 13803 0.817737
120 2259 0.817737
126 20200 0.817737
373 31578 0.817737
556 42353 0.817737
577 20200 0.817737
612 45804 0.817737
612 45804 0.817737
628 47025 0.817737
631 47361 0.817737
463 34800 0.817794
463 34801 0.817794
463 34802 0.817794
628 47024 0.817794
8 5124 0.81785
55 8270 0.81785
556 42351 0.81785
556 42352 0.81785
602 45371 0.81785
602 45371 0.81785
630 47310 0.81785
645 47617 0.81785
1288 55726 0.81785
1416 55726 0.81785
19 5224 0.817906
16 5569 0.817906
64 11622 0.817906
88 14182 0.817906
107 17214 0.817906
297 26509 0.817906
594 44627 0.817906
602 45370 0.817906
602 45370 0.817906
631 47360 0.817906
59 11704 0.817962
208 25182 0.817962
384 32088 0.817962
528 9331 0.817962
573 43564 0.817962
498 56620 0.817962
16 5568 0.818018
11 10326 0.818018
121 18598 0.818018
445 34040 0.818018
463 34799 0.818018
603 18598 0.818018
603 18598 0.818018
626 44625 0.818018
53 10713 0.818075
71 12295 0.818075
114 17647 0.818075
138 20738 0.818075
542 40180 0.818075
638 47480 0.818075
992 28587 0.818075
1462 56985 0.818075
725 58017 0.818075
72 13802 0.818131
84 14410 0.818131
149 22440 0.818131
204 10029 0.818131
556 42350 0.818131
559 42762 0.818131
402 55905 0.818131
205 25038 0.818187
339 2757 0.818187
464 35472 0.818187
477 24935 0.818187
524 37836 0.818187
341 29018 0.818243
352 29390 0.818243
463 34798 0.818243
530 16682 0.818243
630 12059 0.818243
59 11703 0.818299
107 17213 0.818299
338 28693 0.818299
352 29389 0.818299
372 31671 0.818299
556 42349 0.818299
602 45369 0.818299
609 45567 0.818299
602 45369 0.818299
609 45567 0.818299
631 47359 0.818299
42 8431 0.818356
84 14408 0.818356
84 14409 0.818356
121 18597 0.818356
603 18597 0.818356
603 18597 0.818356
628 47023 0.818356
1270 55649 0.818356
11 10325 0.818412
55 10942 0.818412
72 13801 0.818412
84 9328 0.818412
149 22439 0.818412
155 22848 0.818412
236 25790 0.818412
335 28607 0.818412
396 32693 0.818412
445 34039 0.818412
463 34797 0.818412
464 35471 0.818412
556 42348 0.818412
610 2885 0.818412
610 2885 0.818412
619 46137 0.818412
729 49501 0.818412
84 14406 0.818468
84 14407 0.818468
106 16606 0.818468
120 18308 0.818468
159 22912 0.818468
409 32932 0.818468
561 42797 0.818468
569 43200 0.818468
630 47309 0.818468
441 34715 0.818468
9 3592 0.818524
11 10324 0.818524
78 12806 0.818524
215 25515 0.818524
372 31670 0.818524
372 10324 0.818524
463 34796 0.818524
599 44884 0.818524
53 10712 0.81858
94 14889 0.81858
114 17646 0.81858
196 24540 0.81858
277 26223 0.81858
463 4337 0.81858
538 40142 0.81858
626 11919 0.81858
630 47308 0.81858
8 5123 0.818637
84 14396 0.818637
127 20241 0.818637
151 21931 0.818637
332 28367 0.818637
463 34795 0.818637
470 35669 0.818637
606 20241 0.818637
606 20241 0.818637
634 47405 0.818637
72 13800 0.818693
159 22911 0.818693
200 12294 0.818693
209 25219 0.818693
362 30845 0.818693
384 32087 0.818693
463 34794 0.818693
602 45368 0.818693
602 45368 0.818693
106 16603 0.818749
106 16604 0.818749
106 16605 0.818749
503 36770 0.818749
630 47307 0.818749
726 49469 0.818749
1348 56187 0.818749
21 6462 0.818805
84 14394 0.818805
84 14395 0.818805
106 16601 0.818805
106 16602 0.818805
107 6462 0.818805
149 14394 0.818805
403 16932 0.818805
463 34793 0.818805
542 6462 0.818805
602 45367 0.818805
602 45367 0.818805
618 57184 0.818805
53 10711 0.818861
78 12805 0.818861
72 13799 0.818861
106 16600 0.818861
136 20688 0.818861
177 22389 0.818861
198 24593 0.818861
200 24851 0.818861
372 14745 0.818861
389 32380 0.818861
389 9518 0.818861
563 42903 0.818861
579 14745 0.818861
281 54907 0.818861
281 39574 0.818861
117 17911 0.818918
100 5070 0.818918
463 34792 0.818918
538 5070 0.818918
559 5070 0.818918
21 6461 0.818974
42 8430 0.818974
106 16572 0.818974
106 16599 0.818974
149 22438 0.818974
323 28207 0.818974
336 28780 0.818974
362 30844 0.818974
634 47404 0.818974
73 53602 0.818974
30 6944 0.81903
124 20090 0.81903
463 34791 0.81903
524 37835 0.81903
530 38708 0.81903
612 45803 0.81903
612 45803 0.81903
126 9841 0.819086
208 25181 0.819086
389 32379 0.819086
475 35895 0.819086
570 43357 0.819086
6 2880 0.819142
8 5122 0.819142
42 8429 0.819142
72 13798 0.819142
106 16571 0.819142
117 17910 0.819142
475 35894 0.819142
476 36016 0.819142
496 36685 0.819142
496 36016 0.819142
528 17910 0.819142
596 44825 0.819142
604 45464 0.819142
604 45464 0.819142
1252 55577 0.819142
1385 56440 0.819142
556 42347 0.819199
1239 55443 0.819199
728 58059 0.819199
14 4637 0.819255
21 6460 0.819255
153 22363 0.819255
556 18333 0.819255
42 8428 0.819311
33 9037 0.819311
57 11873 0.819311
78 12770 0.819311
106 16569 0.819311
106 16570 0.819311
149 22436 0.819311
149 22437 0.819311
195 24504 0.819311
336 28779 0.819311
352 29388 0.819311
463 34790 0.819311
528 38571 0.819311
556 2857 0.819311
579 43887 0.819311
602 45365 0.819311
602 45366 0.819311
602 45365 0.819311
602 45366 0.819311
636 47432 0.819311
716 49317 0.819311
629 57280 0.819311
1562 57395 0.819311
9 3591 0.819367
11 10323 0.819367
114 17645 0.819367
153 22362 0.819367
149 22435 0.819367
172 23288 0.819367
415 33359 0.819367
570 43356 0.819367
579 43886 0.819367
1550 57346 0.819367
50 9976 0.819423
11 10322 0.819423
106 16568 0.819423
149 22434 0.819423
372 31669 0.819423
415 33358 0.819423
559 42761 0.819423
570 11642 0.819423
594 11642 0.819423
645 47616 0.819423
484 56512 0.819423
3 2693 0.81948
97 15044 0.81948
183 24174 0.81948
351 29638 0.81948
550 29638 0.81948
555 41322 0.81948
582 11642 0.81948
628 47022 0.81948
1834 58775 0.81948
33 9035 0.819536
33 9036 0.819536
55 10941 0.819536
94 14888 0.819536
102 15337 0.819536
634 47403 0.819536
91 14602 0.819592
104 15961 0.819592
106 16567 0.819592
107 17193 0.819592
126 20199 0.819592
304 26965 0.819592
418 33660 0.819592
632 13034 0.819592
59 11702 0.819648
124 20089 0.819648
507 18952 0.819648
556 20089 0.819648
602 45364 0.819648
609 45566 0.819648
602 45364 0.819648
609 45566 0.819648
89 53665 0.819648
84 14393 0.819704
105 15462 0.819704
119 18436 0.819704
126 20198 0.819704
325 28215 0.819704
460 34384 0.819704
496 36684 0.819704
516 37333 0.819704
630 47306 0.819704
967 53435 0.819704
78 12769 0.819761
84 14392 0.819761
100 19084 0.819761
126 20197 0.819761
159 22910 0.819761
528 38570 0.819761
548 40665 0.819761
555 41321 0.819761
556 11324 0.819761
634 6767 0.819761
110 16888 0.819817
100 16529 0.819817
100 19083 0.819817
208 25180 0.819817
372 31668 0.819817
555 41320 0.819817
604 45463 0.819817
604 45463 0.819817
16 5567 0.819873
72 13787 0.819873
72 13797 0.819873
100 19082 0.819873
139 20818 0.819873
144 21013 0.819873
177 24021 0.819873
331 28328 0.819873
369 21013 0.819873
642 47559 0.819873
12 3851 0.819929
11 2259 0.819929
84 14391 0.819929
119 2465 0.819929
319 27991 0.819929
559 42760 0.819929
559 22533 0.819929
16 5540 0.819985
16 5566 0.819985
26 6789 0.819985
84 14390 0.819985
149 22433 0.819985
177 24020 0.819985
275 9467 0.819985
297 26508 0.819985
335 28606 0.819985
456 34219 0.819985
463 34789 0.819985
463 9173 0.819985
475 35893 0.819985
525 37947 0.819985
528 38569 0.819985
559 42759 0.819985
610 34219 0.819985
612 45802 0.819985
610 34219 0.819985
612 45802 0.819985
628 22433 0.819985
628 35893 0.819985
46 10037 0.820042
72 13786 0.820042
147 21052 0.820042
362 30843 0.820042
372 31667 0.820042
496 22464 0.820042
524 10037 0.820042
555 41319 0.820042
559 42757 0.820042
559 42758 0.820042
570 43355 0.820042
604 45462 0.820042
604 45462 0.820042
628 20817 0.820042
1832 58770 0.820042
8 5121 0.820098
16 5539 0.820098
26 6788 0.820098
37 9122 0.820098
61 11278 0.820098
149 22432 0.820098
258 25999 0.820098
304 26964 0.820098
372 10771 0.820098
440 33969 0.820098
463 34788 0.820098
516 37332 0.820098
559 42756 0.820098
568 5121 0.820098
612 45801 0.820098
612 45801 0.820098
977 53623 0.820098
0 2441 0.820154
8 5120 0.820154
16 5538 0.820154
103 15425 0.820154
107 17192 0.820154
464 8270 0.820154
464 35470 0.820154
496 36683 0.820154
559 42754 0.820154
559 42755 0.820154
564 8270 0.820154
570 43354 0.820154
628 47020 0.820154
628 5479 0.820154
628 47021 0.820154
16 5537 0.82021
36 8208 0.82021
33 9005 0.82021
104 15960 0.82021
106 16566 0.82021
114 17644 0.82021
243 25878 0.82021
362 30842 0.82021
464 35469 0.82021
497 36477 0.82021
510 17644 0.82021
570 43353 0.82021
11 8726 0.820266
68 12052 0.820266
619 5426 0.820266
1747 58307 0.820266
53 10710 0.820323
72 13785 0.820323
389 32377 0.820323
389 32378 0.820323
1424 56703 0.820323
16 5536 0.820379
17 5686 0.820379
100 19059 0.820379
100 19060 0.820379
100 19080 0.820379
100 19081 0.820379
463 34787 0.820379
21 6459 0.820435
23 7329 0.820435
462 34400 0.820435
527 7329 0.820435
602 45363 0.820435
602 45363 0.820435
43 10191 0.820491
84 14389 0.820491
92 14772 0.820491
100 11585 0.820491
100 19058 0.820491
134 8270 0.820491
463 34786 0.820491
619 46136 0.820491
628 8270 0.820491
281 54906 0.820491
9 3590 0.820547
2 7118 0.820547
92 8270 0.820547
304 2259 0.820547
520 37425 0.820547
548 40664 0.820547
1176 55141 0.820547
0 2440 0.820604
16 5535 0.820604
21 6439 0.820604
33 9004 0.820604
120 18307 0.820604
126 20195 0.820604
126 20196 0.820604
136 20686 0.820604
136 20687 0.820604
153 22361 0.820604
362 30841 0.820604
445 34038 0.820604
577 20196 0.820604
602 45362 0.820604
602 45362 0.820604
116 9039 0.82066
100 19057 0.82066
210 25446 0.82066
345 29313 0.82066
345 29314 0.82066
602 45361 0.82066
602 45361 0.82066
1189 55189 0.82066
30 6943 0.820716
53 8455 0.820716
84 14388 0.820716
252 25957 0.820716
345 29311 0.820716
345 29312 0.820716
463 34783 0.820716
463 34784 0.820716
463 34785 0.820716
594 44626 0.820716
628 14388 0.820716
8 5119 0.820772
92 14771 0.820772
106 16565 0.820772
111 16574 0.820772
100 19055 0.820772
100 19056 0.820772
240 25793 0.820772
345 29309 0.820772
345 29310 0.820772
389 32376 0.820772
463 34781 0.820772
463 34782 0.820772
507 36790 0.820772
559 42753 0.820772
609 45565 0.820772
609 45565 0.820772
619 46135 0.820772
100 19054 0.820828
345 29308 0.820828
345 19054 0.820828
366 3704 0.820828
385 32176 0.820828
508 37146 0.820828
579 43885 0.820828
628 47018 0.820828
628 47019 0.820828
640 47506 0.820828
947 37146 0.820828
1200 55244 0.820828
1482 3704 0.820828
16 5533 0.820885
16 5534 0.820885
55 10935 0.820885
102 15336 0.820885
107 17191 0.820885
144 21012 0.820885
153 22360 0.820885
149 22429 0.820885
149 22430 0.820885
149 22431 0.820885
345 29302 0.820885
345 14323 0.820885
345 2380 0.820885
345 29303 0.820885
345 29304 0.820885
368 31068 0.820885
411 33156 0.820885
463 34780 0.820885
464 35468 0.820885
528 38568 0.820885
548 40663 0.820885
559 42752 0.820885
570 43352 0.820885
591 44547 0.820885
628 47016 0.820885
628 47017 0.820885
30 6922 0.820941
111 16573 0.820941
139 20817 0.820941
221 25635 0.820941
414 33313 0.820941
555 41318 0.820941
573 43563 0.820941
630 47305 0.820941
726 49468 0.820941
30 6921 0.820997
53 10691 0.820997
84 10926 0.820997
101 15381 0.820997
107 17190 0.820997
100 19053 0.820997
124 20088 0.820997
153 22359 0.820997
149 22417 0.820997
149 22418 0.820997
149 22419 0.820997
528 22418 0.820997
528 38565 0.820997
528 38566 0.820997
528 38567 0.820997
556 42345 0.820997
556 42346 0.820997
628 47015 0.820997
17 5685 0.821053
42 8367 0.821053
78 12768 0.821053
126 20194 0.821053
335 28605 0.821053
440 33981 0.821053
555 41300 0.821053
577 20194 0.821053
628 47013 0.821053
628 47014 0.821053
634 12768 0.821053
1011 28605 0.821053
149 22416 0.821109
175 19637 0.821109
417 33379 0.821109
463 34778 0.821109
463 34779 0.821109
548 12839 0.821109
84 8270 0.821166
106 16563 0.821166
106 16564 0.821166
116 18709 0.821166
100 19052 0.821166
123 19481 0.821166
153 22358 0.821166
149 9616 0.821166
251 25944 0.821166
345 29301 0.821166
464 35467 0.821166
528 38564 0.821166
628 25944 0.821166
1028 19637 0.821166
1246 55513 0.821166
16 5532 0.821222
30 6920 0.821222
94 14887 0.821222
328 20937 0.821222
336 28778 0.821222
463 34777 0.821222
555 8270 0.821222
564 42986 0.821222
628 28778 0.821222
26 6787 0.821278
521 37427 0.821278
579 10771 0.821278
149 22415 0.821334
177 24019 0.821334
200 24850 0.821334
336 28770 0.821334
410 32936 0.821334
463 34775 0.821334
463 34776 0.821334
475 32080 0.821334
475 35892 0.821334
559 42751 0.821334
570 43351 0.821334
582 44361 0.821334
582 44362 0.821334
112 17199 0.82139
528 38563 0.82139
559 42750 0.82139
38 9292 0.821447
53 10690 0.821447
84 10690 0.821447
94 14886 0.821447
107 17189 0.821447
120 18306 0.821447
132 20481 0.821447
153 22357 0.821447
149 22414 0.821447
192 24440 0.821447
206 25087 0.821447
267 26096 0.821447
349 29243 0.821447
383 31913 0.821447
508 37145 0.821447
528 38562 0.821447
538 31409 0.821447
579 43884 0.821447
588 44483 0.821447
602 45360 0.821447
602 45360 0.821447
947 37145 0.821447
26 6786 0.821503
30 6919 0.821503
33 9003 0.821503
463 34774 0.821503
559 42749 0.821503
579 43883 0.821503
1493 57157 0.821503
16 5531 0.821559
21 6438 0.821559
33 9002 0.821559
38 9290 0.821559
38 9291 0.821559
59 11699 0.821559
59 11700 0.821559
59 11701 0.821559
68 12051 0.821559
78 12767 0.821559
84 14387 0.821559
84 11701 0.821559
107 17188 0.821559
149 22411 0.821559
149 22412 0.821559
149 22413 0.821559
172 23287 0.821559
210 25445 0.821559
268 26099 0.821559
396 32692 0.821559
415 33357 0.821559
464 35466 0.821559
475 35891 0.821559
528 38560 0.821559
528 11701 0.821559
528 38561 0.821559
545 40239 0.821559
555 41299 0.821559
556 22412 0.821559
576 29955 0.821559
579 43882 0.821559
602 45359 0.821559
602 45359 0.821559
628 37133 0.821559
628 47012 0.821559
281 54905 0.821559
16 5510 0.821615
42 8366 0.821615
38 9289 0.821615
43 10151 0.821615
396 32691 0.821615
464 35465 0.821615
559 42748 0.821615
628 39522 0.821615
33 9001 0.821671
11 10321 0.821671
53 10689 0.821671
149 22400 0.821671
200 24849 0.821671
445 34037 0.821671
582 44360 0.821671
609 45564 0.821671
610 45609 0.821671
609 45564 0.821671
610 45609 0.821671
72 8094 0.821728
109 15796 0.821728
483 36210 0.821728
559 42747 0.821728
602 45358 0.821728
602 45358 0.821728
1351 56231 0.821728
71 12294 0.821784
200 24848 0.821784
1407 56594 0.821784
31 7050 0.82184
508 37144 0.82184
641 47557 0.82184
947 37144 0.82184
400 55894 0.82184
352 29387 0.821896
570 43350 0.821896
72 13784 0.821952
110 16887 0.821952
134 20606 0.821952
149 22399 0.821952
42 8365 0.822009
33 9000 0.822009
38 9288 0.822009
11 10320 0.822009
11 4121 0.822009
53 10688 0.822009
55 10934 0.822009
57 11872 0.822009
80 13360 0.822009
84 14386 0.822009
100 19032 0.822009
149 22398 0.822009
195 24503 0.822009
269 10301 0.822009
362 30840 0.822009
362 19010 0.822009
396 32690 0.822009
464 35457 0.822009
464 35458 0.822009
464 35459 0.822009
464 35460 0.822009
464 35461 0.822009
464 35462 0.822009
464 35463 0.822009
464 35464 0.822009
997 53960 0.822009
1367 56332 0.822009
33 8999 0.822065
72 13783 0.822065
151 21930 0.822065
208 25179 0.822065
464 35454 0.822065
464 35455 0.822065
464 35456 0.822065
524 37834 0.822065
582 44357 0.822065
582 44358 0.822065
582 44359 0.822065
618 57183 0.822065
33 8998 0.822121
104 15959 0.822121
114 17643 0.822121
164 23114 0.822121
372 31666 0.822121
570 43349 0.822121
640 47505 0.822121
1010 54081 0.822121
1111 54081 0.822121
84 14385 0.822177
297 2259 0.822177
345 29300 0.822177
384 32086 0.822177
0 2428 0.822233
33 8996 0.822233
33 8997 0.822233
38 9240 0.822233
46 10036 0.822233
72 13782 0.822233
114 17642 0.822233
100 19031 0.822233
131 20440 0.822233
149 22396 0.822233
149 22397 0.822233
372 31665 0.822233
463 34773 0.822233
464 35448 0.822233
464 35449 0.822233
464 35450 0.822233
464 35451 0.822233
464 35452 0.822233
464 35453 0.822233
470 35668 0.822233
556 42344 0.822233
579 43881 0.822233
586 44457 0.822233
596 44824 0.822233
211 54182 0.822233
444 56209 0.822233
134 20605 0.82229
149 22394 0.82229
149 22395 0.82229
192 24439 0.82229
463 34772 0.82229
464 35447 0.82229
467 35652 0.82229
555 41298 0.82229
580 44069 0.82229
751 58376 0.82229
33 8972 0.822346
33 8973 0.822346
75 12267 0.822346
72 13781 0.822346
107 17187 0.822346
100 19030 0.822346
134 20604 0.822346
362 9005 0.822346
555 41297 0.822346
30 6918 0.822402
33 8970 0.822402
33 8971 0.822402
33 2443 0.822402
46 10035 0.822402
59 11698 0.822402
68 12050 0.822402
86 13995 0.822402
106 16529 0.822402
110 16886 0.822402
122 10134 0.822402
315 27483 0.822402
548 40662 0.822402
559 37111 0.822402
568 43152 0.822402
609 45563 0.822402
609 45563 0.822402
616 45845 0.822402
628 47011 0.822402
1016 28057 0.822402
1350 45845 0.822402
38 9239 0.822458
53 10687 0.822458
61 9042 0.822458
57 9042 0.822458
71 12293 0.822458
92 14770 0.822458
107 9042 0.822458
151 9042 0.822458
341 9042 0.822458
389 32375 0.822458
393 9042 0.822458
475 35890 0.822458
481 36134 0.822458
496 36682 0.822458
556 42343 0.822458
582 44356 0.822458
1229 55375 0.822458
55 10933 0.822514
92 14769 0.822514
331 28327 0.822514
366 28327 0.822514
538 40140 0.822514
538 40141 0.822514
644 47606 0.822514
22 6705 0.822571
23 7328 0.822571
33 8966 0.822571
33 8967 0.822571
33 8968 0.822571
33 8969 0.822571
59 11697 0.822571
153 22356 0.822571
323 28206 0.822571
475 35889 0.822571
527 7328 0.822571
572 43475 0.822571
579 43880 0.822571
628 47010 0.822571
633 47376 0.822571
21 6437 0.822627
33 8965 0.822627
84 6437 0.822627
119 18435 0.822627
418 33659 0.822627
463 31891 0.822627
524 18435 0.822627
579 43879 0.822627
602 45357 0.822627
602 45357 0.822627
2 7117 0.822683
384 32085 0.822683
570 43348 0.822683
0 2427 0.822739
16 5509 0.822739
21 6436 0.822739
36 8153 0.822739
33 8925 0.822739
33 8926 0.822739
38 9238 0.822739
11 10301 0.822739
11 10302 0.822739
53 8153 0.822739
53 10686 0.822739
55 10930 0.822739
55 10931 0.822739
55 10932 0.822739
57 11871 0.822739
79 12622 0.822739
72 13780 0.822739
111 16536 0.822739
111 8153 0.822739
119 18431 0.822739
119 18432 0.822739
119 18433 0.822739
119 18434 0.822739
153 22344 0.822739
153 22345 0.822739
153 22355 0.822739
149 22370 0.822739
149 22371 0.822739
149 10931 0.822739
149 22372 0.822739
149 22373 0.822739
149 22374 0.822739
149 22375 0.822739
149 22376 0.822739
149 22377 0.822739
149 22378 0.822739
149 22379 0.822739
149 22380 0.822739
149 22381 0.822739
149 22382 0.822739
149 11703 0.822739
149 22392 0.822739
149 22393 0.822739
171 7709 0.822739
171 2350 0.822739
191 24353 0.822739
258 25998 0.822739
296 26662 0.822739
304 13780 0.822739
345 29299 0.822739
345 11861 0.822739
464 10686 0.822739
496 36680 0.822739
496 36681 0.822739
528 10931 0.822739
528 38558 0.822739
528 38559 0.822739
528 31627 0.822739
555 41296 0.822739
556 42341 0.822739
556 38928 0.822739
556 42342 0.822739
559 42744 0.822739
559 42745 0.822739
559 42746 0.822739
579 43875 0.822739
579 10686 0.822739
579 43876 0.822739
579 43877 0.822739
579 43878 0.822739
594 44625 0.822739
595 44800 0.822739
602 45355 0.822739
602 45356 0.822739
610 45608 0.822739
602 45355 0.822739
602 45356 0.822739
610 45608 0.822739
640 47504 0.822739
1290 55735 0.822739
629 57279 0.822739
21 6435 0.822795
33 8923 0.822795
33 8924 0.822795
11 10300 0.822795
55 10929 0.822795
78 12766 0.822795
92 14768 0.822795
107 2976 0.822795
100 19029 0.822795
145 21033 0.822795
149 14343 0.822795
149 22368 0.822795
149 22369 0.822795
276 26196 0.822795
464 35446 0.822795
495 36459 0.822795
509 36956 0.822795
528 38554 0.822795
528 38555 0.822795
528 38556 0.822795
528 38557 0.822795
555 41295 0.822795
556 42340 0.822795
594 44624 0.822795
628 47009 0.822795
640 47503 0.822795
451 56284 0.822795
4 2434 0.822852
21 6430 0.822852
21 6431 0.822852
21 6432 0.822852
21 6433 0.822852
21 6434 0.822852
39 7899 0.822852
42 8363 0.822852
42 8364 0.822852
59 11696 0.822852
111 16533 0.822852
111 16534 0.822852
111 16535 0.822852
107 13717 0.822852
119 18429 0.822852
119 18430 0.822852
100 19026 0.822852
100 19027 0.822852
100 19028 0.822852
151 20177 0.822852
151 21929 0.822852
153 22341 0.822852
153 22342 0.822852
153 22343 0.822852
149 22348 0.822852
149 22349 0.822852
149 22350 0.822852
149 22351 0.822852
149 19028 0.822852
149 22352 0.822852
149 22353 0.822852
149 22354 0.822852
149 22365 0.822852
149 22366 0.822852
149 22367 0.822852
185 24267 0.822852
210 25444 0.822852
215 25514 0.822852
285 26271 0.822852
362 19026 0.822852
396 32689 0.822852
464 35445 0.822852
496 5291 0.822852
528 38550 0.822852
528 38551 0.822852
528 6432 0.822852
528 38552 0.822852
528 38553 0.822852
556 42338 0.822852
556 42339 0.822852
559 42743 0.822852
579 43872 0.822852
579 6431 0.822852
579 43873 0.822852
579 6432 0.822852
579 43874 0.822852
579 38552 0.822852
628 47008 0.822852
645 47615 0.822852
719 4731 0.822852
1096 54709 0.822852
279 54874 0.822852
9 3589 0.822908
53 10685 0.822908
75 12266 0.822908
84 14384 0.822908
107 17176 0.822908
119 18428 0.822908
149 22346 0.822908
149 22347 0.822908
210 25443 0.822908
362 30839 0.822908
416 33370 0.822908
528 38549 0.822908
555 41294 0.822908
556 42337 0.822908
604 3156 0.822908
604 3156 0.822908
628 41294 0.822908
1087 54669 0.822908
4 2433 0.822964
6 2879 0.822964
21 6380 0.822964
33 8921 0.822964
33 8922 0.822964
105 2879 0.822964
107 17175 0.822964
117 17909 0.822964
119 18412 0.822964
126 20193 0.822964
149 22335 0.822964
153 22340 0.822964
204 25073 0.822964
323 28197 0.822964
341 29016 0.822964
341 29017 0.822964
345 29297 0.822964
345 29298 0.822964
362 30838 0.822964
464 14763 0.822964
475 35888 0.822964
556 42336 0.822964
559 42742 0.822964
579 43871 0.822964
609 45562 0.822964
609 45562 0.822964
619 46134 0.822964
719 49380 0.822964
798 58740 0.822964
6 2878 0.82302
119 18411 0.82302
100 19025 0.82302
149 22334 0.82302
341 29015 0.82302
345 6927 0.82302
445 34036 0.82302
463 34771 0.82302
464 35444 0.82302
510 37187 0.82302
524 37187 0.82302
579 43869 0.82302
579 43870 0.82302
1020 54187 0.82302
8 5072 0.823076
16 2799 0.823076
17 5684 0.823076
21 6378 0.823076
21 6379 0.823076
53 10683 0.823076
53 10684 0.823076
59 11687 0.823076
72 13779 0.823076
84 14383 0.823076
107 17174 0.823076
100 19024 0.823076
149 22331 0.823076
149 22332 0.823076
149 22333 0.823076
445 34035 0.823076
463 34770 0.823076
494 36456 0.823076
528 38546 0.823076
528 38547 0.823076
528 14383 0.823076
528 38548 0.823076
555 20937 0.823076
628 47007 0.823076
651 47792 0.823076
13 4338 0.823133
8 5071 0.823133
21 6377 0.823133
28 6802 0.823133
33 8919 0.823133
33 8920 0.823133
33 3676 0.823133
11 10299 0.823133
53 10664 0.823133
59 10664 0.823133
59 11686 0.823133
72 13766 0.823133
72 13767 0.823133
72 13768 0.823133
84 14379 0.823133
84 14380 0.823133
84 14381 0.823133
84 14382 0.823133
110 16861 0.823133
112 17198 0.823133
118 18232 0.823133
119 18410 0.823133
100 19023 0.823133
127 20240 0.823133
151 21916 0.823133
149 22328 0.823133
149 22329 0.823133
149 22330 0.823133
177 24018 0.823133
336 28769 0.823133
372 31664 0.823133
393 32527 0.823133
393 5071 0.823133
404 32804 0.823133
424 33724 0.823133
464 35443 0.823133
476 36015 0.823133
487 9185 0.823133
528 2939 0.823133
528 38544 0.823133
528 38545 0.823133
559 42741 0.823133
572 43474 0.823133
579 43867 0.823133
579 43868 0.823133
588 44482 0.823133
606 20240 0.823133
606 20240 0.823133
628 47004 0.823133
628 47005 0.823133
628 47006 0.823133
719 22330 0.823133
96 53696 0.823133
1119 54823 0.823133
1168 55108 0.823133
1342 56102 0.823133
1414 56643 0.823133
1798 58561 0.823133
21 6376 0.823189
42 8362 0.823189
33 8868 0.823189
33 8918 0.823189
84 14377 0.823189
84 14378 0.823189
109 15795 0.823189
418 31669 0.823189
528 38543 0.823189
545 40238 0.823189
579 43866 0.823189
595 44799 0.823189
628 47003 0.823189
1547 57337 0.823189
0 2426 0.823245
33 8867 0.823245
53 10663 0.823245
55 10927 0.823245
55 10928 0.823245
59 11683 0.823245
59 11684 0.823245
59 11685 0.823245
57 11870 0.823245
78 12765 0.823245
84 14376 0.823245
106 9332 0.823245
111 16532 0.823245
121 18596 0.823245
336 9332 0.823245
350 11199 0.823245
464 35442 0.823245
510 37186 0.823245
559 9332 0.823245
603 18596 0.823245
610 45607 0.823245
603 18596 0.823245
610 45607 0.823245
628 47001 0.823245
628 47002 0.823245
645 47614 0.823245
726 49467 0.823245
328 11199 0.823245
30 6917 0.823301
33 8866 0.823301
149 22327 0.823301
445 34033 0.823301
445 34034 0.823301
1030 54265 0.823301
16 5508 0.823358
21 6375 0.823358
33 8863 0.823358
33 8864 0.823358
33 8865 0.823358
53 10662 0.823358
84 14374 0.823358
84 14375 0.823358
111 8303 0.823358
107 17173 0.823358
100 19012 0.823358
149 22324 0.823358
149 22325 0.823358
149 22326 0.823358
200 24847 0.823358
367 30967 0.823358
372 31663 0.823358
410 12692 0.823358
448 34127 0.823358
464 35435 0.823358
464 35436 0.823358
464 35437 0.823358
464 35438 0.823358
464 35439 0.823358
464 35440 0.823358
464 35441 0.823358
496 36679 0.823358
528 38542 0.823358
555 41293 0.823358
570 43347 0.823358
579 43865 0.823358
602 45354 0.823358
602 45354 0.823358
632 47363 0.823358
638 47479 0.823358
30 6916 0.823414
2 7116 0.823414
33 8861 0.823414
33 8862 0.823414
43 10150 0.823414
61 11277 0.823414
59 11682 0.823414
151 21915 0.823414
149 22323 0.823414
345 29296 0.823414
372 31662 0.823414
445 34032 0.823414
463 34768 0.823414
463 34769 0.823414
464 35422 0.823414
464 35423 0.823414
464 35424 0.823414
464 35425 0.823414
464 22323 0.823414
464 35426 0.823414
464 35427 0.823414
464 35428 0.823414
464 35429 0.823414
464 35430 0.823414
464 35431 0.823414
464 35432 0.823414
464 35433 0.823414
464 35434 0.823414
528 38541 0.823414
542 25184 0.823414
579 43864 0.823414
1076 54564 0.823414
15 4504 0.82347
14 4636 0.82347
16 5507 0.82347
11 10298 0.82347
84 14373 0.82347
126 20192 0.82347
129 20342 0.82347
149 22322 0.82347
155 22847 0.82347
170 23219 0.82347
178 23541 0.82347
207 25114 0.82347
347 29164 0.82347
464 35409 0.82347
464 35410 0.82347
464 35411 0.82347
464 35412 0.82347
464 35413 0.82347
464 35414 0.82347
464 35415 0.82347
464 35416 0.82347
464 35417 0.82347
464 35418 0.82347
464 35419 0.82347
464 35420 0.82347
464 35421 0.82347
528 38540 0.82347
568 43151 0.82347
575 43567 0.82347
577 20192 0.82347
592 4504 0.82347
1151 55001 0.82347
9 3567 0.823526
139 20816 0.823526
200 24846 0.823526
244 25842 0.823526
464 35405 0.823526
464 35406 0.823526
464 35407 0.823526
464 35408 0.823526
579 43863 0.823526
1092 54691 0.823526
21 6374 0.823582
2 7115 0.823582
42 8361 0.823582
33 8860 0.823582
124 20086 0.823582
124 20087 0.823582
210 25442 0.823582
464 35392 0.823582
464 35393 0.823582
464 35394 0.823582
464 35395 0.823582
464 35396 0.823582
464 35397 0.823582
464 35398 0.823582
464 35399 0.823582
464 35400 0.823582
464 35401 0.823582
464 35402 0.823582
464 35403 0.823582
464 35404 0.823582
602 45352 0.823582
602 45353 0.823582
602 45352 0.823582
602 45353 0.823582
442 56198 0.823582
6 2877 0.823639
2 7114 0.823639
44 8729 0.823639
53 10661 0.823639
111 16531 0.823639
120 18305 0.823639
119 16531 0.823639
100 19011 0.823639
126 20191 0.823639
149 22321 0.823639
155 22846 0.823639
345 16531 0.823639
445 34031 0.823639
464 35388 0.823639
464 35389 0.823639
464 35390 0.823639
464 35391 0.823639
528 10661 0.823639
556 42335 0.823639
582 44355 0.823639
645 47763 0.823639
1165 55087 0.823639
301 25440 0.823639
33 8859 0.823695
79 12621 0.823695
177 24017 0.823695
416 33369 0.823695
464 35387 0.823695
628 47000 0.823695
22 6704 0.823751
61 11276 0.823751
102 15335 0.823751
105 15461 0.823751
142 20975 0.823751
151 21909 0.823751
151 21910 0.823751
151 11699 0.823751
151 21911 0.823751
151 21912 0.823751
151 21913 0.823751
151 21914 0.823751
149 22320 0.823751
210 25441 0.823751
372 31661 0.823751
528 38539 0.823751
556 42333 0.823751
556 42334 0.823751
578 43773 0.823751
594 44623 0.823751
602 45350 0.823751
602 45351 0.823751
602 45350 0.823751
602 45351 0.823751
1239 55442 0.823751
627 57235 0.823751
22 6664 0.823807
23 7272 0.823807
40 4674 0.823807
126 20190 0.823807
275 26195 0.823807
464 35386 0.823807
527 7272 0.823807
556 42332 0.823807
596 31892 0.823807
1037 54292 0.823807
1759 58362 0.823807
0 2425 0.823863
119 18409 0.823863
116 18708 0.823863
149 22319 0.823863
153 22339 0.823863
195 24502 0.823863
336 28768 0.823863
345 29295 0.823863
528 38538 0.823863
556 42331 0.823863
582 44354 0.823863
14 4635 0.82392
33 8829 0.82392
38 9237 0.82392
53 10660 0.82392
151 21908 0.82392
149 22318 0.82392
308 4635 0.82392
446 34109 0.82392
463 34766 0.82392
463 34767 0.82392
568 43150 0.82392
579 43862 0.82392
602 45349 0.82392
602 45349 0.82392
628 46999 0.82392
762 50107 0.82392
1063 54483 0.82392
38 9236 0.823976
84 11700 0.823976
111 16530 0.823976
116 18707 0.823976
294 26420 0.823976
463 34765 0.823976
556 11700 0.823976
761 58486 0.823976
23 7271 0.824032
33 8828 0.824032
11 10297 0.824032
92 14767 0.824032
133 20514 0.824032
464 14386 0.824032
527 7271 0.824032
538 40139 0.824032
570 43346 0.824032
619 46133 0.824032
731 49562 0.824032
11 10296 0.824088
80 13359 0.824088
119 18408 0.824088
157 22865 0.824088
345 29294 0.824088
372 31660 0.824088
586 44456 0.824088
1015 54143 0.824088
2 7113 0.824144
107 17172 0.824144
177 24016 0.824144
414 33312 0.824144
483 36209 0.824144
486 36272 0.824144
602 8270 0.824144
602 45348 0.824144
602 8270 0.824144
602 45348 0.824144
1217 55312 0.824144
9 3566 0.824201
14 4634 0.824201
84 14372 0.824201
104 15949 0.824201
110 16860 0.824201
126 20189 0.824201
258 26028 0.824201
297 26505 0.824201
297 26506 0.824201
297 26507 0.824201
315 27482 0.824201
555 41285 0.824201
556 14372 0.824201
579 43861 0.824201
618 57182 0.824201
0 2424 0.824257
23 7270 0.824257
11 10295 0.824257
114 17641 0.824257
158 22869 0.824257
382 31892 0.824257
527 7270 0.824257
555 41284 0.824257
646 47624 0.824257
46 10034 0.824313
117 17908 0.824313
192 24438 0.824313
528 38537 0.824313
570 43343 0.824313
570 43344 0.824313
570 43345 0.824313
6 2864 0.824369
37 9121 0.824369
117 17907 0.824369
307 27151 0.824369
338 9121 0.824369
464 35385 0.824369
528 2864 0.824369
602 36702 0.824369
602 36702 0.824369
619 46132 0.824369
153 22338 0.824425
297 26487 0.824425
315 27481 0.824425
345 29293 0.824425
628 46998 0.824425
765 58530 0.824425
0 2423 0.824482
22 6663 0.824482
33 8827 0.824482
11 10294 0.824482
119 18407 0.824482
945 18952 0.824482
1710 58172 0.824482
16 5506 0.824538
30 6914 0.824538
30 6915 0.824538
50 9975 0.824538
84 14371 0.824538
116 18706 0.824538
153 22337 0.824538
155 22845 0.824538
362 30837 0.824538
456 28213 0.824538
464 35384 0.824538
602 35384 0.824538
602 35384 0.824538
719 49379 0.824538
78 12764 0.824594
107 17171 0.824594
192 24437 0.824594
352 29504 0.824594
362 12764 0.824594
372 31659 0.824594
532 38956 0.824594
656 38956 0.824594
33 8826 0.82465
107 17170 0.82465
463 34764 0.82465
528 38536 0.82465
579 43860 0.82465
619 46131 0.82465
139 20815 0.824706
151 21897 0.824706
307 27150 0.824706
463 34763 0.824706
483 36208 0.824706
515 37323 0.824706
570 43342 0.824706
609 45560 0.824706
609 45561 0.824706
609 45560 0.824706
609 45561 0.824706
628 46997 0.824706
0 2422 0.824763
14 4633 0.824763
30 6913 0.824763
50 9952 0.824763
191 2422 0.824763
206 11749 0.824763
258 26027 0.824763
332 28366 0.824763
366 2422 0.824763
459 34315 0.824763
582 44353 0.824763
609 45559 0.824763
609 45559 0.824763
628 46996 0.824763
17 5683 0.824819
85 13586 0.824819
84 14370 0.824819
107 17169 0.824819
114 17640 0.824819
446 34108 0.824819
524 37833 0.824819
555 41283 0.824819
579 43859 0.824819
124 20085 0.824875
309 22127 0.824875
602 45347 0.824875
602 45347 0.824875
139 20814 0.824931
171 23247 0.824931
415 33356 0.824931
456 34218 0.824931
528 38535 0.824931
532 9042 0.824931
556 42330 0.824931
656 9042 0.824931
0 2421 0.824987
21 6373 0.824987
50 9951 0.824987
46 10033 0.824987
55 10926 0.824987
123 19480 0.824987
177 24015 0.824987
496 6373 0.824987
528 38534 0.824987
600 44940 0.824987
751 58375 0.824987
785 58665 0.824987
114 17639 0.825044
117 17896 0.825044
192 24436 0.825044
389 32374 0.825044
393 17896 0.825044
464 35383 0.825044
33 8825 0.8251
63 11216 0.8251
93 11216 0.8251
320 27908 0.8251
570 43341 0.8251
600 44939 0.8251
117 17895 0.825156
382 31891 0.825156
628 46995 0.825156
16 5505 0.825212
40 8793 0.825212
55 10909 0.825212
71 12292 0.825212
72 13765 0.825212
84 11134 0.825212
84 2691 0.825212
119 18406 0.825212
124 12292 0.825212
149 8258 0.825212
347 29163 0.825212
351 29637 0.825212
372 31658 0.825212
453 34191 0.825212
524 37832 0.825212
550 29637 0.825212
568 18306 0.825212
579 43858 0.825212
630 46170 0.825212
1247 25944 0.825212
16 5502 0.825268
16 5503 0.825268
16 5504 0.825268
61 11275 0.825268
103 15424 0.825268
107 17168 0.825268
177 24014 0.825268
331 28326 0.825268
393 32526 0.825268
445 34030 0.825268
564 42985 0.825268
576 2259 0.825268
602 45346 0.825268
602 45346 0.825268
8 5070 0.825325
28 6801 0.825325
38 5070 0.825325
72 13764 0.825325
105 11600 0.825325
110 16859 0.825325
107 17167 0.825325
347 20361 0.825325
460 34383 0.825325
532 5070 0.825325
555 41282 0.825325
609 45558 0.825325
609 45558 0.825325
632 47362 0.825325
656 5070 0.825325
2122 59864 0.825325
17 5615 0.825381
61 11274 0.825381
86 13985 0.825381
84 14369 0.825381
100 19010 0.825381
352 29503 0.825381
538 40138 0.825381
556 19010 0.825381
568 43149 0.825381
602 45345 0.825381
611 45625 0.825381
602 45345 0.825381
611 45625 0.825381
1023 54209 0.825381
1125 54854 0.825381
451 56283 0.825381
6 2862 0.825437
6 2863 0.825437
80 13341 0.825437
72 8823 0.825437
86 13984 0.825437
110 16858 0.825437
107 17148 0.825437
172 23286 0.825437
464 35382 0.825437
622 46171 0.825437
2 7112 0.825493
33 8824 0.825493
38 9235 0.825493
11 10293 0.825493
92 14766 0.825493
347 29162 0.825493
352 29502 0.825493
463 34762 0.825493
528 38533 0.825493
107 17147 0.825549
112 17197 0.825549
237 25908 0.825549
528 38532 0.825549
719 49378 0.825549
1071 25876 0.825549
1538 57288 0.825549
59 4121 0.825606
116 18704 0.825606
116 18705 0.825606
126 20187 0.825606
126 20188 0.825606
559 42740 0.825606
568 43148 0.825606
1221 55330 0.825606
18 2267 0.825662
23 7269 0.825662
100 19009 0.825662
149 22317 0.825662
514 37320 0.825662
527 7269 0.825662
634 47421 0.825662
11 10274 0.825718
80 13340 0.825718
151 21896 0.825718
333 28452 0.825718
362 30836 0.825718
508 37143 0.825718
947 37143 0.825718
785 58664 0.825718
39 7898 0.825774
120 18303 0.825774
120 18304 0.825774
372 31657 0.825774
528 38531 0.825774
555 41280 0.825774
555 41281 0.825774
579 2690 0.825774
3 2692 0.82583
124 20077 0.82583
446 34107 0.82583
463 34761 0.82583
528 38530 0.82583
532 34107 0.82583
545 13441 0.82583
626 31891 0.82583
656 34107 0.82583
979 53651 0.82583
1043 54353 0.82583
20 5153 0.825887
112 17196 0.825887
100 19008 0.825887
297 18149 0.825887
463 34760 0.825887
84 14368 0.825943
579 43857 0.825943
116 18703 0.825999
149 22306 0.825999
1377 56398 0.825999
316 27879 0.826055
651 57475 0.826055
72 13763 0.826111
84 14367 0.826111
122 19539 0.826111
200 24845 0.826111
362 30835 0.826111
445 34029 0.826111
506 36780 0.826111
628 46994 0.826111
639 47502 0.826111
765 36780 0.826111
6 2861 0.826168
39 7897 0.826168
42 8360 0.826168
33 8823 0.826168
38 8360 0.826168
38 9234 0.826168
72 13762 0.826168
84 8360 0.826168
107 8823 0.826168
136 20685 0.826168
149 5426 0.826168
205 25037 0.826168
210 25440 0.826168
528 9234 0.826168
528 38529 0.826168
555 41278 0.826168
555 41279 0.826168
1079 54581 0.826168
30 6881 0.826224
11 10273 0.826224
124 20076 0.826224
155 22844 0.826224
463 34759 0.826224
532 38955 0.826224
656 38955 0.826224
33 8822 0.82628
84 14366 0.82628
425 5830 0.82628
532 38954 0.82628
559 42739 0.82628
656 38954 0.82628
44 8728 0.826336
123 19479 0.826336
609 45557 0.826336
609 45557 0.826336
631 25907 0.826336
33 8821 0.826392
11 8821 0.826392
57 11869 0.826392
68 12049 0.826392
105 15460 0.826392
112 17195 0.826392
532 38953 0.826392
532 39551 0.826392
532 39552 0.826392
579 43856 0.826392
602 45344 0.826392
602 45344 0.826392
656 39551 0.826392
656 39552 0.826392
656 38953 0.826392
0 2420 0.826449
6 2860 0.826449
80 13339 0.826449
192 24435 0.826449
596 44823 0.826449
8 5069 0.826505
31 7049 0.826505
84 14365 0.826505
149 22305 0.826505
177 24013 0.826505
296 24013 0.826505
455 34213 0.826505
519 37390 0.826505
528 22305 0.826505
1674 58008 0.826505
21 6372 0.826561
33 8820 0.826561
58 10374 0.826561
532 39550 0.826561
552 40821 0.826561
656 39550 0.826561
627 57234 0.826561
75 12265 0.826617
136 20684 0.826617
30 6880 0.826673
72 13761 0.826673
107 13761 0.826673
336 28767 0.826673
352 29501 0.826673
389 32373 0.826673
461 34393 0.826673
464 35381 0.826673
84 14364 0.82673
106 16528 0.82673
345 29292 0.82673
528 38528 0.82673
604 45461 0.82673
604 45461 0.82673
229 14404 0.82673
16 5481 0.826786
38 9233 0.826786
11 10272 0.826786
72 10272 0.826786
120 18302 0.826786
399 32720 0.826786
463 25218 0.826786
464 35380 0.826786
568 10272 0.826786
1293 14404 0.826786
0 2419 0.826842
68 12048 0.826842
214 25498 0.826842
475 35887 0.826842
581 44140 0.826842
628 46993 0.826842
33 8810 0.826898
38 9187 0.826898
61 11273 0.826898
84 14363 0.826898
90 14404 0.826898
92 14765 0.826898
304 9187 0.826898
308 27191 0.826898
325 28214 0.826898
512 9187 0.826898
543 14404 0.826898
563 42902 0.826898
628 46992 0.826898
1321 55916 0.826898
1553 55916 0.826898
3 2691 0.826954
59 11681 0.826954
72 13743 0.826954
151 21895 0.826954
149 22304 0.826954
373 31577 0.826954
396 32688 0.826954
415 33355 0.826954
464 35379 0.826954
528 35379 0.826954
556 35379 0.826954
609 45556 0.826954
609 45556 0.826954
1173 55137 0.826954
1246 55512 0.826954
72 13741 0.827011
72 13742 0.827011
116 18702 0.827011
422 33712 0.827011
597 44835 0.827011
33 8809 0.827067
53 10659 0.827067
72 13740 0.827067
243 25877 0.827067
282 25877 0.827067
336 20374 0.827067
362 30834 0.827067
464 35378 0.827067
512 20374 0.827067
622 46170 0.827067
648 25877 0.827067
1482 40452 0.827067
627 57233 0.827067
57 11868 0.827123
352 29500 0.827123
362 30833 0.827123
373 31576 0.827123
555 41277 0.827123
595 44798 0.827123
655 47837 0.827123
719 49377 0.827123
3 2690 0.827179
19 5223 0.827179
17 5614 0.827179
53 2690 0.827179
79 12620 0.827179
153 22336 0.827179
210 25439 0.827179
297 26486 0.827179
555 41276 0.827179
619 46130 0.827179
1525 57257 0.827179
760 58465 0.827179
84 14362 0.827235
622 46169 0.827235
628 46991 0.827235
641 47556 0.827235
1092 54690 0.827235
1576 57517 0.827235
53 10658 0.827292
331 28811 0.827292
345 29291 0.827292
350 27877 0.827292
372 31656 0.827292
463 34758 0.827292
464 35377 0.827292
628 46990 0.827292
763 50136 0.827292
1576 57513 0.827292
1576 57514 0.827292
1576 57515 0.827292
1576 57516 0.827292
2 7077 0.827348
64 11621 0.827348
114 17638 0.827348
100 19007 0.827348
149 22303 0.827348
630 47304 0.827348
1576 57512 0.827348
2 7076 0.827404
100 19006 0.827404
463 34757 0.827404
528 38527 0.827404
556 42329 0.827404
561 42796 0.827404
628 46989 0.827404
2 7075 0.82746
33 8808 0.82746
109 15794 0.82746
149 22302 0.82746
576 43744 0.82746
619 21221 0.82746
1009 9143 0.82746
16 5480 0.827516
137 20731 0.827516
177 24012 0.827516
568 43147 0.827516
448 56252 0.827516
105 15459 0.827573
139 20813 0.827573
389 32372 0.827573
463 34756 0.827573
532 39549 0.827573
561 42795 0.827573
656 39549 0.827573
1051 54403 0.827573
84 14361 0.827629
149 22301 0.827629
463 34755 0.827629
512 37294 0.827629
53 10657 0.827685
205 25036 0.827685
352 29499 0.827685
568 43146 0.827685
1074 5855 0.827685
1238 55440 0.827685
498 56619 0.827685
50 9950 0.827741
114 17627 0.827741
129 20341 0.827741
532 39548 0.827741
582 44352 0.827741
612 45800 0.827741
612 45800 0.827741
656 39548 0.827741
762 50106 0.827741
18 4839 0.827797
133 20513 0.827797
316 27878 0.827797
463 34754 0.827797
33 8807 0.827854
114 17626 0.827854
445 34028 0.827854
475 35886 0.827854
491 36420 0.827854
610 45606 0.827854
610 45606 0.827854
628 46988 0.827854
630 47303 0.827854
53 10656 0.82791
129 20340 0.82791
131 20439 0.82791
354 29495 0.82791
389 32371 0.82791
475 35885 0.82791
525 37946 0.82791
556 42328 0.82791
597 44834 0.82791
17 5613 0.827966
55 10908 0.827966
84 14359 0.827966
84 14360 0.827966
339 30700 0.827966
450 34168 0.827966
568 34027 0.827966
572 43472 0.827966
572 43473 0.827966
579 43855 0.827966
1747 58306 0.827966
53 10633 0.828022
149 22300 0.828022
619 46129 0.828022
630 47302 0.828022
73 53601 0.828022
149 22299 0.828078
612 8822 0.828078
612 8822 0.828078
1841 58804 0.828078
70 12106 0.828135
100 19005 0.828135
124 20075 0.828135
139 20812 0.828135
382 31890 0.828135
532 39546 0.828135
532 39547 0.828135
564 42984 0.828135
656 39546 0.828135
26 6785 0.828191
84 14357 0.828191
84 14358 0.828191
114 17625 0.828191
525 37945 0.828191
588 44481 0.828191
628 46987 0.828191
0 2408 0.828247
396 32687 0.828247
626 46311 0.828247
185 54074 0.828247
1782 58477 0.828247
11 10271 0.828303
78 12763 0.828303
72 13739 0.828303
204 25072 0.828303
284 26299 0.828303
351 29636 0.828303
362 30832 0.828303
550 29636 0.828303
37 9091 0.828359
84 14356 0.828359
153 22316 0.828359
192 24434 0.828359
195 24434 0.828359
459 33712 0.828359
568 43145 0.828359
628 46986 0.828359
634 47420 0.828359
104 15948 0.828416
235 25764 0.828416
532 39545 0.828416
568 43144 0.828416
628 46985 0.828416
43 10149 0.828472
200 17195 0.828472
358 29916 0.828472
26 6674 0.828528
11 10270 0.828528
102 12106 0.828528
149 12106 0.828528
338 28692 0.828528
433 33833 0.828528
461 33833 0.828528
120 18300 0.828584
120 18301 0.828584
203 24934 0.828584
286 24934 0.828584
341 29014 0.828584
463 34753 0.828584
528 38526 0.828584
556 42327 0.828584
579 43854 0.828584
1576 57511 0.828584
812 58918 0.828584
155 22843 0.82864
197 24588 0.82864
382 31889 0.82864
463 34752 0.82864
464 35376 0.82864
508 37142 0.82864
555 41275 0.82864
947 37142 0.82864
1089 10447 0.82864
336 15692 0.828697
609 45555 0.828697
612 32324 0.828697
609 45555 0.828697
612 32324 0.828697
1409 56614 0.828697
84 14355 0.828753
103 15423 0.828753
114 17624 0.828753
124 20074 0.828753
127 20308 0.828753
420 33685 0.828753
463 34751 0.828753
528 38524 0.828753
528 38525 0.828753
606 20308 0.828753
606 20308 0.828753
301 55174 0.828753
1420 56685 0.828753
50 9949 0.828809
59 11680 0.828809
72 10099 0.828809
106 8455 0.828809
100 19004 0.828809
126 20186 0.828809
177 24011 0.828809
188 24332 0.828809
464 35375 0.828809
524 37831 0.828809
528 38523 0.828809
559 8455 0.828809
577 20186 0.828809
602 45343 0.828809
602 45343 0.828809
628 38550 0.828809
288 54985 0.828809
1169 55115 0.828809
0 2407 0.828865
30 6879 0.828865
151 21894 0.828865
343 5426 0.828865
479 18826 0.828865
534 39576 0.828865
564 42983 0.828865
602 36768 0.828865
602 36768 0.828865
1443 56863 0.828865
625 6674 0.828865
34 7373 0.828921
120 18299 0.828921
121 18594 0.828921
121 18595 0.828921
344 7373 0.828921
345 29290 0.828921
351 29635 0.828921
464 35374 0.828921
532 39544 0.828921
550 29635 0.828921
594 44622 0.828921
603 18594 0.828921
603 18595 0.828921
603 18594 0.828921
603 18595 0.828921
719 49376 0.828921
592 57006 0.828921
107 17146 0.828978
123 19478 0.828978
126 20185 0.828978
512 37293 0.828978
528 38522 0.828978
571 20311 0.828978
628 46984 0.828978
1409 56613 0.828978
36 8152 0.829034
102 15334 0.829034
136 20683 0.829034
568 43142 0.829034
568 43143 0.829034
1246 55511 0.829034
1385 56439 0.829034
53 10632 0.82909
59 11642 0.82909
84 14354 0.82909
114 17623 0.82909
149 22288 0.82909
323 28196 0.82909
373 28196 0.82909
414 33311 0.82909
464 35373 0.82909
528 10287 0.82909
967 53434 0.82909
102 15333 0.829146
136 20682 0.829146
508 37141 0.829146
947 37141 0.829146
354 36620 0.829146
0 2406 0.829202
37 9090 0.829202
53 10631 0.829202
78 12762 0.829202
149 22287 0.829202
382 31888 0.829202
384 32084 0.829202
464 35371 0.829202
464 35372 0.829202
581 44139 0.829202
37 4203 0.829259
37 9089 0.829259
55 10907 0.829259
201 24914 0.829259
299 26718 0.829259
2 7074 0.829315
68 12047 0.829315
82 13239 0.829315
463 34750 0.829315
496 10072 0.829315
528 38521 0.829315
555 41274 0.829315
570 43340 0.829315
580 44068 0.829315
1246 55510 0.829315
1546 57322 0.829315
114 17622 0.829371
136 20681 0.829371
299 26717 0.829371
556 42326 0.829371
568 43141 0.829371
110 16857 0.829427
107 17145 0.829427
269 26120 0.829427
445 34027 0.829427
459 34314 0.829427
555 11324 0.829427
564 42982 0.829427
598 21947 0.829427
610 45605 0.829427
610 45605 0.829427
619 38791 0.829427
38 9186 0.829484
350 29647 0.829484
610 45604 0.829484
610 45604 0.829484
33 8806 0.82954
84 5120 0.82954
139 20811 0.82954
464 5120 0.82954
532 39543 0.82954
656 39543 0.82954
149 22286 0.829596
155 22842 0.829596
491 36419 0.829596
655 47836 0.829596
53 6780 0.829652
114 17621 0.829652
100 19003 0.829652
486 36271 0.829652
631 47358 0.829652
9 3564 0.829708
9 3565 0.829708
30 6878 0.829708
612 45799 0.829708
612 45799 0.829708
1730 58261 0.829708
33 8805 0.829765
112 17194 0.829765
338 28691 0.829765
460 10909 0.829765
631 47357 0.829765
1301 37185 0.829765
104 15947 0.829821
120 15003 0.829821
139 20810 0.829821
422 33711 0.829821
595 44797 0.829821
73 53600 0.829821
50 9948 0.829877
84 14353 0.829877
161 23059 0.829877
191 24352 0.829877
1385 26328 0.829877
1710 58171 0.829877
53 10630 0.829933
71 12291 0.829933
84 14351 0.829933
84 14352 0.829933
177 24010 0.829933
204 13360 0.829933
528 14351 0.829933
373 31575 0.829989
641 47267 0.829989
16 5479 0.830046
43 10148 0.830046
53 10629 0.830046
123 19477 0.830046
151 21893 0.830046
307 27149 0.830046
310 27431 0.830046
315 27480 0.830046
316 27877 0.830046
655 47834 0.830046
655 47835 0.830046
995 53951 0.830046
1409 9235 0.830046
38 9185 0.830102
61 11272 0.830102
112 17166 0.830102
100 19000 0.830102
126 20183 0.830102
126 20184 0.830102
195 24501 0.830102
577 20183 0.830102
577 20184 0.830102
628 20183 0.830102
36 8151 0.830158
6 2859 0.830214
84 5266 0.830214
136 20679 0.830214
136 20680 0.830214
159 23001 0.830214
243 25876 0.830214
267 26095 0.830214
347 29161 0.830214
345 29289 0.830214
104 15946 0.83027
304 26963 0.83027
336 28766 0.83027
528 38520 0.83027
532 39542 0.83027
556 42325 0.83027
656 39542 0.83027
965 53392 0.83027
11 10269 0.830327
112 17165 0.830327
535 39579 0.830327
556 42324 0.830327
345 29288 0.830383
403 32745 0.830383
445 34026 0.830383
464 35370 0.830383
532 39541 0.830383
656 39541 0.830383
53 10628 0.830439
151 21892 0.830439
555 41273 0.830439
580 44067 0.830439
616 45844 0.830439
1376 5031 0.830439
72 13738 0.830495
120 18298 0.830495
210 25438 0.830495
610 45603 0.830495
610 45603 0.830495
42 8358 0.830551
42 8359 0.830551
53 10627 0.830551
112 17164 0.830551
177 24009 0.830551
347 29160 0.830551
1552 57354 0.830551
1552 57355 0.830551
14 4632 0.830664
107 17144 0.830664
124 20073 0.830664
155 17144 0.830664
362 30831 0.830664
463 34749 0.830664
1552 57353 0.830664
0 2405 0.83072
8 5068 0.83072
84 14350 0.83072
102 15332 0.83072
103 15422 0.83072
114 17620 0.83072
351 29634 0.83072
463 34746 0.83072
463 34747 0.83072
463 34748 0.83072
550 29634 0.83072
0 2404 0.830776
2 7073 0.830776
43 10147 0.830776
112 17163 0.830776
100 18999 0.830776
126 20182 0.830776
463 34744 0.830776
463 34745 0.830776
464 35369 0.830776
577 20182 0.830776
1552 57352 0.830776
331 28810 0.830832
528 38519 0.830832
610 45602 0.830832
610 45602 0.830832
0 2403 0.830889
8 5067 0.830889
16 5478 0.830889
43 10146 0.830889
11 10268 0.830889
84 14349 0.830889
123 19476 0.830889
179 24101 0.830889
325 28213 0.830889
337 28537 0.830889
445 34025 0.830889
340 55457 0.830889
428 56083 0.830889
16 5477 0.830945
84 14348 0.830945
112 17162 0.830945
136 20678 0.830945
463 34743 0.830945
619 20199 0.830945
632 29510 0.830945
655 47833 0.830945
760 58464 0.830945
46 10032 0.831001
153 22315 0.831001
579 43853 0.831001
125 53768 0.831001
1450 56910 0.831001
53 10626 0.831057
84 14347 0.831057
94 14885 0.831057
104 15945 0.831057
420 33684 0.831057
496 36678 0.831057
628 5625 0.831057
21 6371 0.831113
11 10267 0.831113
123 19475 0.831113
124 20072 0.831113
362 30830 0.831113
389 32370 0.831113
463 34742 0.831113
602 45342 0.831113
602 45342 0.831113
628 46983 0.831113
16 5476 0.83117
38 9184 0.83117
114 17619 0.83117
155 22841 0.83117
345 29287 0.83117
549 6274 0.83117
610 45601 0.83117
610 45601 0.83117
642 47558 0.83117
1437 22547 0.83117
18 4838 0.831226
107 17143 0.831226
100 18998 0.831226
338 13784 0.831226
532 39540 0.831226
556 42323 0.831226
569 43199 0.831226
656 39540 0.831226
1552 57351 0.831226
109 15793 0.831282
107 17142 0.831282
136 20677 0.831282
139 20808 0.831282
139 20809 0.831282
372 31655 0.831282
802 58752 0.831282
0 2402 0.831338
12 3850 0.831338
14 4607 0.831338
296 26661 0.831338
532 39539 0.831338
548 40661 0.831338
572 43471 0.831338
582 44351 0.831338
628 46982 0.831338
656 39539 0.831338
57 11867 0.831394
107 17141 0.831394
139 20806 0.831394
139 20807 0.831394
384 32083 0.831394
414 11867 0.831394
524 37830 0.831394
538 40137 0.831394
572 43470 0.831394
572 20807 0.831394
602 45341 0.831394
602 45341 0.831394
641 47555 0.831394
106 16527 0.831451
100 18997 0.831451
124 20071 0.831451
139 20804 0.831451
139 20805 0.831451
149 22285 0.831451
373 7218 0.831451
559 42738 0.831451
566 43007 0.831451
608 45489 0.831451
608 45489 0.831451
628 22285 0.831451
53 10625 0.831507
100 18996 0.831507
139 10802 0.831507
372 31654 0.831507
594 44621 0.831507
628 46981 0.831507
38 9183 0.831563
100 18995 0.831563
139 20803 0.831563
158 22909 0.831563
341 29013 0.831563
382 31887 0.831563
525 37944 0.831563
532 39538 0.831563
656 39538 0.831563
37 9088 0.831619
127 20307 0.831619
464 35368 0.831619
532 39537 0.831619
553 39498 0.831619
572 43469 0.831619
582 44350 0.831619
606 20307 0.831619
606 20307 0.831619
656 39537 0.831619
68 12046 0.831675
100 10250 0.831675
375 31709 0.831675
494 36455 0.831675
564 42981 0.831675
573 43562 0.831675
600 32163 0.831675
1119 54822 0.831675
1328 55975 0.831675
21 6325 0.831732
155 22840 0.831732
310 27430 0.831732
315 27479 0.831732
323 28195 0.831732
463 34741 0.831732
576 43743 0.831732
582 44349 0.831732
1099 54723 0.831732
582 44348 0.831788
723 11864 0.831788
9 3563 0.831844
61 11265 0.831844
104 15944 0.831844
151 21891 0.831844
331 28809 0.831844
522 37465 0.831844
556 42322 0.831844
563 42901 0.831844
610 35446 0.831844
610 35446 0.831844
1091 54683 0.831844
1707 58154 0.831844
9 3561 0.8319
9 3562 0.8319
100 18994 0.8319
149 22283 0.8319
149 22284 0.8319
153 22314 0.8319
338 28681 0.8319
532 39536 0.8319
559 22284 0.8319
582 44347 0.8319
595 44796 0.8319
630 47301 0.8319
656 39536 0.8319
100 18993 0.831956
151 21890 0.831956
204 25071 0.831956
294 26419 0.831956
373 31574 0.831956
630 47300 0.831956
340 55456 0.831956
23 7268 0.832013
33 8804 0.832013
63 11215 0.832013
151 21889 0.832013
307 27147 0.832013
307 27148 0.832013
463 34740 0.832013
527 7268 0.832013
556 42321 0.832013
576 42321 0.832013
354 55532 0.832013
1457 56935 0.832013
22 6662 0.832069
101 15380 0.832069
144 21011 0.832069
149 22282 0.832069
582 44346 0.832069
610 45600 0.832069
610 45600 0.832069
630 47299 0.832069
44 5291 0.832125
53 10624 0.832125
88 14181 0.832125
106 16526 0.832125
111 5291 0.832125
463 34739 0.832125
508 16714 0.832125
947 16714 0.832125
21 6323 0.832181
21 6324 0.832181
59 11641 0.832181
84 6323 0.832181
100 18992 0.832181
307 27146 0.832181
1155 55030 0.832181
21 6322 0.832237
61 11264 0.832237
72 13737 0.832237
100 18990 0.832237
100 18991 0.832237
159 6322 0.832237
212 25482 0.832237
316 27876 0.832237
382 25482 0.832237
396 6322 0.832237
445 34024 0.832237
475 35884 0.832237
532 7849 0.832237
548 25482 0.832237
549 6322 0.832237
582 44345 0.832237
628 46980 0.832237
631 25482 0.832237
656 7849 0.832237
53 10623 0.832294
55 10623 0.832294
86 10623 0.832294
88 14180 0.832294
114 17618 0.832294
128 20311 0.832294
139 20802 0.832294
336 28765 0.832294
387 32220 0.832294
464 35367 0.832294
512 28765 0.832294
535 39578 0.832294
553 40834 0.832294
582 44344 0.832294
600 44938 0.832294
645 47762 0.832294
300 11742 0.832294
124 20070 0.83235
499 36702 0.83235
503 36769 0.83235
512 37292 0.83235
640 47539 0.83235
72 13736 0.832406
92 14764 0.832406
100 18989 0.832406
123 19474 0.832406
556 42319 0.832406
556 42320 0.832406
582 44343 0.832406
632 47370 0.832406
42 8314 0.832462
104 15943 0.832462
107 17122 0.832462
118 18231 0.832462
155 22839 0.832462
237 25907 0.832462
509 5222 0.832462
582 44342 0.832462
16 5475 0.832518
53 10622 0.832518
71 12290 0.832518
307 27144 0.832518
307 27145 0.832518
323 28194 0.832518
572 43468 0.832518
630 47298 0.832518
72 13735 0.832575
463 34738 0.832575
559 42737 0.832575
722 49427 0.832575
215 54231 0.832575
23 7267 0.832631
72 13719 0.832631
123 4265 0.832631
139 20801 0.832631
463 34737 0.832631
496 36677 0.832631
527 7267 0.832631
556 42318 0.832631
612 45798 0.832631
612 45798 0.832631
0 2401 0.832687
6 2858 0.832687
13 4337 0.832687
22 6661 0.832687
28 6800 0.832687
53 2858 0.832687
59 11640 0.832687
124 20069 0.832687
307 27143 0.832687
528 2478 0.832687
535 39577 0.832687
610 45599 0.832687
610 45599 0.832687
164 53929 0.832687
84 14346 0.832743
107 17121 0.832743
100 18988 0.832743
496 36676 0.832743
556 42317 0.832743
602 9153 0.832743
602 9153 0.832743
30 6877 0.832799
72 13718 0.832799
145 21032 0.832799
149 22281 0.832799
237 25906 0.832799
463 34736 0.832799
572 43467 0.832799
596 44822 0.832799
1028 49417 0.832799
33 8803 0.832856
92 3973 0.832856
149 22280 0.832856
200 24844 0.832856
277 26222 0.832856
320 28030 0.832856
384 32082 0.832856
532 11487 0.832856
656 11487 0.832856
23 7266 0.832912
43 10145 0.832912
63 6900 0.832912
59 11639 0.832912
103 15421 0.832912
139 20800 0.832912
205 25035 0.832912
352 29498 0.832912
357 29742 0.832912
445 20800 0.832912
497 6900 0.832912
527 7266 0.832912
568 43140 0.832912
622 7706 0.832912
628 46979 0.832912
1406 56591 0.832912
107 17120 0.832968
396 32686 0.832968
464 35366 0.832968
609 45554 0.832968
609 45554 0.832968
645 47761 0.832968
0 2400 0.833024
59 11638 0.833024
318 27897 0.833024
360 29927 0.833024
464 35365 0.833024
496 36675 0.833024
528 38518 0.833024
532 39535 0.833024
602 45340 0.833024
602 45340 0.833024
628 46978 0.833024
33 8802 0.83308
72 13717 0.83308
139 20799 0.83308
572 43466 0.83308
1421 56687 0.83308
4 2432 0.833137
154 22640 0.833137
212 25481 0.833137
214 25497 0.833137
417 33378 0.833137
549 40779 0.833137
609 45553 0.833137
609 45553 0.833137
139 20798 0.833193
532 39534 0.833193
538 40136 0.833193
555 41272 0.833193
656 39534 0.833193
11 10266 0.833249
122 19538 0.833249
297 26485 0.833249
524 37829 0.833249
464 35364 0.833305
532 39533 0.833305
602 45339 0.833305
602 45339 0.833305
620 46143 0.833305
22 6660 0.833361
11 10256 0.833361
139 20797 0.833361
153 22313 0.833361
237 25905 0.833361
602 25176 0.833361
602 25176 0.833361
628 46977 0.833361
970 53536 0.833361
451 56282 0.833361
1490 53536 0.833361
42 8313 0.833418
53 10621 0.833418
59 11637 0.833418
153 22312 0.833418
351 29610 0.833418
372 31653 0.833418
465 35600 0.833418
475 35883 0.833418
509 36955 0.833418
550 29610 0.833418
556 35600 0.833418
803 51591 0.833418
1426 56712 0.833418
41 8143 0.833474
43 10144 0.833474
11 10255 0.833474
84 14345 0.833474
100 18987 0.833474
292 26462 0.833474
362 30829 0.833474
463 34735 0.833474
581 44138 0.833474
976 53620 0.833474
798 58739 0.833474
107 17119 0.83353
149 22279 0.83353
237 25904 0.83353
253 25997 0.83353
297 26484 0.83353
33 8509 0.833586
114 17607 0.833586
136 20676 0.833586
139 20796 0.833586
153 22311 0.833586
254 25969 0.833586
446 20676 0.833586
28 6799 0.833642
41 8142 0.833642
127 20306 0.833642
139 20794 0.833642
139 20795 0.833642
240 25852 0.833642
316 27875 0.833642
606 20306 0.833642
606 20306 0.833642
1863 58872 0.833642
315 7131 0.833699
427 33761 0.833699
549 40778 0.833699
38 9182 0.833755
86 13983 0.833755
84 14344 0.833755
100 18985 0.833755
100 18986 0.833755
126 20181 0.833755
149 22268 0.833755
323 28193 0.833755
368 31067 0.833755
389 32369 0.833755
417 24822 0.833755
460 34382 0.833755
545 40236 0.833755
545 40237 0.833755
622 42191 0.833755
626 46310 0.833755
73 53599 0.833755
417 55995 0.833755
33 8758 0.833811
37 9087 0.833811
11 10254 0.833811
55 10906 0.833811
78 12761 0.833811
92 14763 0.833811
102 15331 0.833811
134 20603 0.833811
296 26660 0.833811
352 9087 0.833811
591 44546 0.833811
719 49375 0.833811
33 8757 0.833867
50 9947 0.833867
172 23285 0.833867
331 6667 0.833867
352 9947 0.833867
455 34212 0.833867
530 38707 0.833867
628 46976 0.833867
441 56176 0.833867
2 7072 0.833923
139 20793 0.833923
171 23246 0.833923
326 28063 0.833923
445 34023 0.833923
464 18991 0.833923
841 59169 0.833923
16 5474 0.83398
23 7265 0.83398
33 8755 0.83398
33 8756 0.83398
37 9086 0.83398
68 5222 0.83398
84 14343 0.83398
139 20792 0.83398
151 21879 0.83398
151 21888 0.83398
258 5474 0.83398
527 7265 0.83398
532 39532 0.83398
656 39532 0.83398
1519 57246 0.83398
1556 57246 0.83398
1772 58439 0.83398
33 8754 0.834036
59 11636 0.834036
72 13716 0.834036
139 20790 0.834036
139 20791 0.834036
151 21878 0.834036
285 13845 0.834036
330 28248 0.834036
545 40235 0.834036
588 44480 0.834036
643 3839 0.834036
0 2399 0.834092
84 14341 0.834092
84 14342 0.834092
102 15311 0.834092
100 18984 0.834092
124 20068 0.834092
139 20787 0.834092
139 20788 0.834092
139 20789 0.834092
297 15311 0.834092
548 40660 0.834092
586 44455 0.834092
41 8141 0.834148
61 11263 0.834148
92 14762 0.834148
139 11263 0.834148
403 32776 0.834148
427 33760 0.834148
532 39531 0.834148
656 39531 0.834148
6 2857 0.834204
139 20786 0.834204
304 26962 0.834204
530 38706 0.834204
538 40135 0.834204
545 40466 0.834204
602 45338 0.834204
602 45338 0.834204
1167 55098 0.834204
625 34729 0.834204
37 9085 0.834261
107 17118 0.834261
463 34734 0.834261
536 39585 0.834261
556 42316 0.834261
601 57072 0.834261
36 8150 0.834317
11 10253 0.834317
139 20784 0.834317
139 20785 0.834317
310 27429 0.834317
362 30828 0.834317
393 32525 0.834317
340 20484 0.834317
1252 20484 0.834317
438 56169 0.834317
39 7849 0.834373
33 8753 0.834373
78 12736 0.834373
119 3150 0.834373
151 21877 0.834373
310 27428 0.834373
345 21877 0.834373
445 8753 0.834373
475 35882 0.834373
1358 56261 0.834373
18 4837 0.834429
26 6673 0.834429
42 8312 0.834429
33 8752 0.834429
37 9084 0.834429
53 8312 0.834429
72 8312 0.834429
84 8312 0.834429
117 17894 0.834429
139 20783 0.834429
177 24008 0.834429
362 8312 0.834429
362 30827 0.834429
463 34733 0.834429
516 37331 0.834429
568 8312 0.834429
1367 56327 0.834429
1367 56328 0.834429
1367 56329 0.834429
1367 56330 0.834429
1367 56331 0.834429
0 2384 0.834485
72 2259 0.834485
84 9769 0.834485
103 15420 0.834485
153 22310 0.834485
545 40464 0.834485
545 40465 0.834485
553 40833 0.834485
559 42736 0.834485
630 47296 0.834485
630 47297 0.834485
723 2384 0.834485
33 8751 0.834542
144 21010 0.834542
360 29926 0.834542
445 34022 0.834542
464 35363 0.834542
483 36207 0.834542
528 21074 0.834542
538 40134 0.834542
572 34022 0.834542
726 49466 0.834542
30 6876 0.834598
92 14338 0.834598
120 18262 0.834598
149 22267 0.834598
296 26659 0.834598
307 27142 0.834598
310 27427 0.834598
383 31912 0.834598
436 33889 0.834598
463 34732 0.834598
464 35362 0.834598
545 27142 0.834598
549 40777 0.834598
22 6659 0.834654
33 4816 0.834654
52 9520 0.834654
200 24843 0.834654
445 34021 0.834654
559 42735 0.834654
630 47295 0.834654
94 14884 0.83471
119 18405 0.83471
151 21875 0.83471
151 21876 0.83471
463 34731 0.83471
528 38517 0.83471
628 46975 0.83471
36 8149 0.834766
44 8727 0.834766
124 20051 0.834766
396 32685 0.834766
445 34020 0.834766
490 36320 0.834766
524 8727 0.834766
628 46974 0.834766
1493 57156 0.834766
50 8148 0.834823
53 8148 0.834823
342 28840 0.834823
475 35881 0.834823
573 34966 0.834823
36 8148 0.834879
105 8148 0.834879
119 18388 0.834879
123 19473 0.834879
296 26658 0.834879
343 21964 0.834879
463 34730 0.834879
559 42734 0.834879
591 44565 0.834879
22 6658 0.834935
144 21009 0.834935
0 2382 0.834991
0 2383 0.834991
23 7264 0.834991
107 17117 0.834991
136 20675 0.834991
144 21008 0.834991
153 22309 0.834991
325 8531 0.834991
362 30826 0.834991
475 35880 0.834991
488 36277 0.834991
527 7264 0.834991
532 2876 0.834991
548 40659 0.834991
556 42314 0.834991
556 42315 0.834991
581 44137 0.834991
619 46126 0.834991
619 46127 0.834991
619 46128 0.834991
628 46973 0.834991
630 40659 0.834991
656 2876 0.834991
11 10252 0.835047
139 20782 0.835047
383 31929 0.835047
396 6061 0.835047
463 34728 0.835047
463 34729 0.835047
496 6061 0.835047
532 39530 0.835047
572 43465 0.835047
619 46125 0.835047
619 38433 0.835047
655 47854 0.835047
11 10251 0.835104
55 10251 0.835104
107 17116 0.835104
362 30825 0.835104
561 42794 0.835104
575 43566 0.835104
619 46124 0.835104
279 54873 0.835104
545 40463 0.83516
591 44564 0.83516
21 6321 0.835216
463 34727 0.835216
464 35361 0.835216
466 35607 0.835216
619 46123 0.835216
400 55893 0.835216
84 14340 0.835272
102 15310 0.835272
120 18261 0.835272
100 18982 0.835272
100 18983 0.835272
183 24173 0.835272
297 26483 0.835272
336 28764 0.835272
362 30824 0.835272
362 18983 0.835272
384 32081 0.835272
622 46168 0.835272
628 18983 0.835272
628 42729 0.835272
1045 54362 0.835272
1087 26483 0.835272
6 2856 0.835328
33 8750 0.835328
11 10249 0.835328
11 10250 0.835328
72 13715 0.835328
102 15308 0.835328
102 15309 0.835328
100 18980 0.835328
123 19462 0.835328
139 20781 0.835328
180 24161 0.835328
307 27141 0.835328
362 4771 0.835328
463 34726 0.835328
525 37943 0.835328
622 46167 0.835328
626 46343 0.835328
95 53686 0.835328
1852 58847 0.835328
71 12277 0.835385
104 15941 0.835385
104 15942 0.835385
124 20050 0.835385
139 20779 0.835385
139 20780 0.835385
153 22308 0.835385
163 23106 0.835385
187 24327 0.835385
224 25681 0.835385
307 27140 0.835385
331 28808 0.835385
345 29286 0.835385
406 12649 0.835385
459 34313 0.835385
464 35360 0.835385
602 45337 0.835385
602 45337 0.835385
1285 55723 0.835385
442 56197 0.835385
1445 56879 0.835385
26 6672 0.835441
23 7241 0.835441
23 7263 0.835441
50 9946 0.835441
46 10031 0.835441
55 10905 0.835441
84 14338 0.835441
84 14339 0.835441
151 21874 0.835441
149 14338 0.835441
333 28451 0.835441
362 30823 0.835441
367 30966 0.835441
373 31573 0.835441
396 32684 0.835441
418 33658 0.835441
463 34725 0.835441
527 7241 0.835441
527 7263 0.835441
538 40133 0.835441
545 14338 0.835441
545 40462 0.835441
561 42793 0.835441
569 43198 0.835441
622 6672 0.835441
628 46972 0.835441
62 30966 0.835441
86 13982 0.835497
123 19461 0.835497
139 20778 0.835497
486 36270 0.835497
26 6671 0.835553
33 8694 0.835553
38 9181 0.835553
82 13238 0.835553
100 18979 0.835553
123 19460 0.835553
149 22266 0.835553
630 47294 0.835553
16 5473 0.83561
139 20777 0.83561
1065 41224 0.83561
15 4503 0.835666
17 5612 0.835666
33 8693 0.835666
38 9180 0.835666
50 9945 0.835666
11 10247 0.835666
11 10248 0.835666
80 13338 0.835666
72 13714 0.835666
102 15307 0.835666
100 18978 0.835666
123 19459 0.835666
136 20674 0.835666
151 21873 0.835666
149 22265 0.835666
153 22307 0.835666
373 31564 0.835666
396 32683 0.835666
424 33723 0.835666
463 34724 0.835666
475 35879 0.835666
545 40461 0.835666
555 41271 0.835666
556 42313 0.835666
630 47293 0.835666
659 47862 0.835666
1558 57369 0.835666
21 6320 0.835722
36 8147 0.835722
37 9034 0.835722
37 9083 0.835722
53 10620 0.835722
92 14761 0.835722
94 14883 0.835722
107 17115 0.835722
119 18387 0.835722
144 21007 0.835722
149 22264 0.835722
464 35359 0.835722
512 37291 0.835722
538 40132 0.835722
555 41270 0.835722
619 46122 0.835722
622 46286 0.835722
270 54760 0.835722
288 22547 0.835722
1583 57539 0.835722
37 9033 0.835778
68 12045 0.835778
71 12276 0.835778
107 17114 0.835778
139 20776 0.835778
177 24007 0.835778
373 31563 0.835778
582 44341 0.835778
607 45475 0.835778
607 45475 0.835778
619 46121 0.835778
626 46342 0.835778
38 9179 0.835834
11 10238 0.835834
72 13713 0.835834
114 17606 0.835834
124 20049 0.835834
177 24006 0.835834
424 33722 0.835834
463 34723 0.835834
464 35358 0.835834
524 37828 0.835834
528 38516 0.835834
568 43139 0.835834
570 43339 0.835834
602 45336 0.835834
602 45336 0.835834
628 46971 0.835834
1398 21754 0.835834
38 9178 0.835891
11 10237 0.835891
106 11600 0.835891
149 22263 0.835891
344 29007 0.835891
463 34722 0.835891
634 47419 0.835891
8 5066 0.835947
55 10904 0.835947
100 18976 0.835947
100 18977 0.835947
123 19457 0.835947
123 19458 0.835947
149 22262 0.835947
191 24351 0.835947
528 38515 0.835947
588 44479 0.835947
602 45335 0.835947
615 45843 0.835947
602 45335 0.835947
615 45843 0.835947
633 47375 0.835947
38 9108 0.836003
121 18593 0.836003
124 20048 0.836003
139 20775 0.836003
396 32682 0.836003
581 44136 0.836003
603 18593 0.836003
603 18593 0.836003
0 2381 0.836059
12 3849 0.836059
131 20438 0.836059
177 24005 0.836059
389 32368 0.836059
481 36133 0.836059
444 56208 0.836059
0 2380 0.836115
37 9031 0.836115
37 9032 0.836115
11 10236 0.836115
59 11635 0.836115
57 11866 0.836115
100 18975 0.836115
139 20774 0.836115
352 29497 0.836115
406 18975 0.836115
530 38705 0.836115
545 40460 0.836115
553 20484 0.836115
572 43464 0.836115
599 44883 0.836115
630 47292 0.836115
1040 54341 0.836115
417 55994 0.836115
0 2379 0.836172
39 7848 0.836172
37 9030 0.836172
53 10619 0.836172
68 12044 0.836172
84 14337 0.836172
106 16525 0.836172
151 21872 0.836172
149 2939 0.836172
512 37290 0.836172
528 38514 0.836172
579 2939 0.836172
610 45598 0.836172
610 45598 0.836172
630 47291 0.836172
9 3560 0.836228
37 9029 0.836228
57 11865 0.836228
78 12735 0.836228
100 18974 0.836228
139 20773 0.836228
362 30821 0.836228
362 30822 0.836228
447 34115 0.836228
515 37322 0.836228
524 37185 0.836228
571 43442 0.836228
582 44340 0.836228
602 45334 0.836228
602 45334 0.836228
630 47290 0.836228
30 6875 0.836284
38 9107 0.836284
50 9944 0.836284
55 10902 0.836284
55 10903 0.836284
84 14336 0.836284
92 14760 0.836284
110 16856 0.836284
100 18972 0.836284
100 18973 0.836284
158 22908 0.836284
159 10903 0.836284
463 34720 0.836284
463 34721 0.836284
466 35606 0.836284
538 40131 0.836284
556 42312 0.836284
610 45596 0.836284
610 45597 0.836284
610 45596 0.836284
610 45597 0.836284
630 47289 0.836284
630 34729 0.836284
8 5065 0.83634
84 14334 0.83634
84 14335 0.83634
107 17113 0.83634
275 26194 0.83634
292 26461 0.83634
379 31731 0.83634
412 33235 0.83634
464 35357 0.83634
483 36206 0.83634
528 38513 0.83634
238 54476 0.83634
9 3559 0.836396
33 8692 0.836396
46 10030 0.836396
63 11214 0.836396
84 14333 0.836396
102 15306 0.836396
100 18971 0.836396
447 34114 0.836396
475 35878 0.836396
608 25841 0.836396
608 25841 0.836396
622 46285 0.836396
1365 10030 0.836396
59 11634 0.836453
68 12043 0.836453
107 17096 0.836453
139 20772 0.836453
173 23413 0.836453
210 7544 0.836453
459 34312 0.836453
470 35667 0.836453
576 43742 0.836453
602 42752 0.836453
602 42752 0.836453
633 47374 0.836453
38 9106 0.836509
50 9917 0.836509
101 15379 0.836509
123 19455 0.836509
123 19456 0.836509
136 20673 0.836509
212 25480 0.836509
524 37827 0.836509
630 47288 0.836509
1384 56431 0.836509
16 5472 0.836565
50 9916 0.836565
107 17094 0.836565
107 17095 0.836565
100 8687 0.836565
100 9998 0.836565
139 20771 0.836565
315 27813 0.836565
351 5472 0.836565
550 5472 0.836565
44 8726 0.836621
67 11728 0.836621
88 14179 0.836621
94 14882 0.836621
100 18970 0.836621
123 19454 0.836621
339 22462 0.836621
436 33888 0.836621
521 37426 0.836621
524 37826 0.836621
559 42733 0.836621
572 15284 0.836621
0 2378 0.836677
14 4606 0.836677
33 8691 0.836677
50 9915 0.836677
72 13712 0.836677
88 14178 0.836677
110 16855 0.836677
570 13624 0.836677
33 8690 0.836734
110 16854 0.836734
177 8687 0.836734
331 28807 0.836734
528 38512 0.836734
630 47287 0.836734
0 2377 0.83679
84 14332 0.83679
128 20310 0.83679
149 22261 0.83679
612 45797 0.83679
612 45797 0.83679
14 4605 0.836846
24 6071 0.836846
11 10235 0.836846
111 10235 0.836846
345 29285 0.836846
460 34381 0.836846
463 34719 0.836846
512 37289 0.836846
582 44339 0.836846
37 9028 0.836902
88 14177 0.836902
100 18969 0.836902
396 18006 0.836902
612 45796 0.836902
612 45796 0.836902
37 9027 0.836958
59 11633 0.836958
77 13082 0.836958
129 11031 0.836958
582 44338 0.836958
53 10618 0.837015
107 17093 0.837015
177 24004 0.837015
208 25178 0.837015
369 31172 0.837015
439 33965 0.837015
548 40658 0.837015
559 42732 0.837015
614 45821 0.837015
614 45821 0.837015
9 3558 0.837071
21 6319 0.837071
61 11262 0.837071
84 6319 0.837071
114 17605 0.837071
139 20770 0.837071
153 22298 0.837071
297 18135 0.837071
345 6319 0.837071
372 31652 0.837071
532 6319 0.837071
656 6319 0.837071
627 6319 0.837071
71 12275 0.837127
84 10934 0.837127
345 29283 0.837127
345 29284 0.837127
463 34718 0.837127
559 42731 0.837127
1151 55000 0.837127
37 9026 0.837183
463 34717 0.837183
483 36205 0.837183
528 38511 0.837183
595 44795 0.837183
1369 56334 0.837183
26 6670 0.837239
23 7240 0.837239
36 8146 0.837239
84 10714 0.837239
241 25800 0.837239
296 26657 0.837239
366 30965 0.837239
527 7240 0.837239
570 43338 0.837239
124 20047 0.837296
139 20769 0.837296
210 25437 0.837296
570 43337 0.837296
662 47883 0.837296
105 53725 0.837296
1686 58077 0.837296
38 9105 0.837352
362 20168 0.837352
559 42730 0.837352
572 43463 0.837352
620 46142 0.837352
181 54052 0.837352
1398 56517 0.837352
1462 56984 0.837352
50 9914 0.837408
75 12264 0.837408
153 22297 0.837408
464 35356 0.837408
528 38510 0.837408
555 41269 0.837408
559 42729 0.837408
803 9042 0.837408
452 56294 0.837408
23 7239 0.837464
42 2435 0.837464
11 10234 0.837464
119 18386 0.837464
149 11008 0.837464
475 35877 0.837464
527 7239 0.837464
614 45839 0.837464
614 45839 0.837464
628 46970 0.837464
969 53528 0.837464
283 54961 0.837464
1383 56423 0.837464
1449 56423 0.837464
21 6318 0.83752
11 10233 0.83752
60 10594 0.83752
210 25436 0.83752
338 28680 0.83752
373 31562 0.83752
508 37140 0.83752
947 37140 0.83752
1302 55788 0.83752
1363 56297 0.83752
26 6669 0.837577
11 10232 0.837577
84 14331 0.837577
195 24500 0.837577
475 35876 0.837577
559 42728 0.837577
570 24500 0.837577
630 47286 0.837577
0 2376 0.837633
8 5064 0.837633
114 17604 0.837633
257 25987 0.837633
378 31720 0.837633
439 33964 0.837633
559 8984 0.837633
608 45488 0.837633
612 24500 0.837633
608 45488 0.837633
612 24500 0.837633
106 16524 0.837689
139 20768 0.837689
149 22260 0.837689
226 25695 0.837689
378 31719 0.837689
535 39611 0.837689
26 6668 0.837745
53 10590 0.837745
106 16474 0.837745
106 16523 0.837745
297 11600 0.837745
463 18952 0.837745
612 45795 0.837745
612 45795 0.837745
655 40658 0.837745
3 2689 0.837801
106 16473 0.837801
119 18385 0.837801
149 22259 0.837801
347 29159 0.837801
384 32080 0.837801
532 39529 0.837801
545 22259 0.837801
622 46284 0.837801
50 9913 0.837858
107 17091 0.837858
107 17092 0.837858
114 17603 0.837858
139 20767 0.837858
362 30820 0.837858
445 34019 0.837858
480 36061 0.837858
12 3748 0.837914
463 34716 0.837914
610 45595 0.837914
610 45595 0.837914
663 47886 0.837914
55 10892 0.83797
576 43741 0.83797
609 45552 0.83797
612 45794 0.83797
609 45552 0.83797
612 45794 0.83797
53 10586 0.838026
53 10587 0.838026
53 10588 0.838026
53 10589 0.838026
83 5551 0.838026
177 24003 0.838026
414 5551 0.838026
463 34715 0.838026
528 38509 0.838026
620 46159 0.838026
177 24002 0.838082
350 29646 0.838082
463 34714 0.838082
464 35355 0.838082
548 40657 0.838082
553 40832 0.838082
572 43462 0.838082
579 43852 0.838082
640 47538 0.838082
33 8689 0.838139
33 4589 0.838139
78 12734 0.838139
103 15419 0.838139
149 22258 0.838139
463 34713 0.838139
470 35666 0.838139
602 45333 0.838139
602 45333 0.838139
620 46158 0.838139
631 47356 0.838139
14 4604 0.838195
33 8688 0.838195
53 10585 0.838195
106 16472 0.838195
151 21871 0.838195
528 38508 0.838195
579 43851 0.838195
626 46341 0.838195
628 46969 0.838195
653 47812 0.838195
758 50056 0.838195
2069 59671 0.838195
6 2855 0.838251
36 8145 0.838251
50 9912 0.838251
53 10584 0.838251
92 14759 0.838251
106 16471 0.838251
100 18968 0.838251
149 22256 0.838251
149 22257 0.838251
358 29915 0.838251
362 30819 0.838251
389 32367 0.838251
463 34712 0.838251
464 35353 0.838251
464 35354 0.838251
568 43138 0.838251
33 8687 0.838307
64 11620 0.838307
66 11759 0.838307
78 8687 0.838307
72 8687 0.838307
107 8687 0.838307
114 8687 0.838307
149 22255 0.838307
445 2442 0.838307
532 39528 0.838307
568 43137 0.838307
579 8687 0.838307
628 46968 0.838307
656 39528 0.838307
719 49388 0.838307
803 51633 0.838307
841 59168 0.838307
33 8686 0.838363
123 19453 0.838363
136 20672 0.838363
200 24842 0.838363
307 27138 0.838363
307 27139 0.838363
384 32079 0.838363
570 43336 0.838363
636 47464 0.838363
101 15378 0.83842
350 29645 0.83842
362 30818 0.83842
463 34711 0.83842
464 35352 0.83842
1185 55181 0.83842
94 14881 0.838476
612 45793 0.838476
612 45793 0.838476
16 5431 0.838532
16 5432 0.838532
123 19452 0.838532
153 22296 0.838532
198 24592 0.838532
224 12882 0.838532
494 36454 0.838532
559 42727 0.838532
1036 54287 0.838532
1327 55964 0.838532
451 56281 0.838532
33 8664 0.838588
200 24841 0.838588
440 33980 0.838588
630 47285 0.838588
667 48055 0.838588
1482 57081 0.838588
1782 58476 0.838588
53 10583 0.838644
72 13711 0.838644
149 22254 0.838644
508 37139 0.838644
525 37942 0.838644
634 2378 0.838644
947 37139 0.838644
471 25746 0.838644
1382 56421 0.838644
50 9911 0.838701
151 21870 0.838701
313 27466 0.838701
556 42311 0.838701
602 45332 0.838701
602 45332 0.838701
628 5031 0.838701
114 17602 0.838757
177 24001 0.838757
235 25763 0.838757
352 5005 0.838757
463 34710 0.838757
463 4106 0.838757
548 40656 0.838757
556 42310 0.838757
572 15714 0.838757
602 45331 0.838757
602 45331 0.838757
645 47760 0.838757
1419 56682 0.838757
33 8663 0.838813
139 20766 0.838813
316 8663 0.838813
325 28212 0.838813
445 20766 0.838813
602 45330 0.838813
602 45330 0.838813
628 46967 0.838813
166 53944 0.838813
100 18967 0.838869
602 45329 0.838869
612 45792 0.838869
612 45792 0.838869
602 45329 0.838869
612 45792 0.838869
612 45792 0.838869
26 6667 0.838925
33 8662 0.838925
464 32803 0.838925
496 36674 0.838925
528 38507 0.838925
11 10231 0.838982
297 26482 0.838982
362 30817 0.838982
528 38506 0.838982
532 10231 0.838982
567 25862 0.838982
609 45551 0.838982
609 45551 0.838982
628 46966 0.838982
656 10231 0.838982
1409 8670 0.838982
1499 8670 0.838982
14 4603 0.839038
61 11261 0.839038
88 14176 0.839038
106 16470 0.839038
128 20309 0.839038
139 20765 0.839038
573 43561 0.839038
599 44882 0.839038
624 37330 0.839038
1151 54999 0.839038
1482 57080 0.839038
11 10229 0.839094
11 10230 0.839094
100 18966 0.839094
345 29282 0.839094
389 5222 0.839094
403 28057 0.839094
467 35651 0.839094
628 46965 0.839094
14 4602 0.83915
42 8311 0.83915
11 10209 0.83915
393 32524 0.83915
572 43461 0.83915
1489 57138 0.83915
9 3548 0.839206
2 7071 0.839206
37 9025 0.839206
59 11608 0.839206
119 18384 0.839206
331 28806 0.839206
362 30816 0.839206
630 47284 0.839206
645 47759 0.839206
100 18965 0.839263
123 19451 0.839263
316 27874 0.839263
380 31750 0.839263
463 34709 0.839263
496 36673 0.839263
548 8256 0.839263
553 42267 0.839263
1863 58871 0.839263
11 10208 0.839319
59 11607 0.839319
100 18964 0.839319
548 40655 0.839319
628 46964 0.839319
178 23540 0.839375
362 8687 0.839375
389 17780 0.839375
579 43850 0.839375
1427 56723 0.839375
24 6070 0.839431
33 8660 0.839431
33 8661 0.839431
201 24913 0.839431
302 26859 0.839431
308 27190 0.839431
362 30815 0.839431
464 8687 0.839431
524 37825 0.839431
528 38505 0.839431
555 41268 0.839431
559 42726 0.839431
571 6070 0.839431
723 49442 0.839431
1036 54286 0.839431
328 55385 0.839431
1561 57386 0.839431
36 8101 0.839487
177 24000 0.839487
409 32931 0.839487
301 55173 0.839487
33 8658 0.839544
33 8659 0.839544
548 40654 0.839544
996 53959 0.839544
8 5063 0.8396
21 5063 0.8396
38 9104 0.8396
43 10143 0.8396
53 10582 0.8396
59 11605 0.8396
59 11606 0.8396
78 12733 0.8396
80 5063 0.8396
72 13709 0.8396
72 13710 0.8396
92 14758 0.8396
139 20764 0.8396
177 23998 0.8396
177 23999 0.8396
208 25177 0.8396
304 26961 0.8396
499 9721 0.8396
538 40130 0.8396
548 3945 0.8396
634 47418 0.8396
762 50105 0.8396
562 56871 0.8396
39 7847 0.839656
59 11604 0.839656
103 15418 0.839656
149 22253 0.839656
463 34708 0.839656
528 38504 0.839656
556 42309 0.839656
11 10207 0.839712
149 22241 0.839712
149 22252 0.839712
320 28029 0.839712
463 34706 0.839712
463 34707 0.839712
538 22241 0.839712
542 40179 0.839712
553 42266 0.839712
620 24011 0.839712
33 8657 0.839768
108 16025 0.839768
107 17090 0.839768
100 18963 0.839768
396 32681 0.839768
582 44337 0.839768
602 45328 0.839768
610 45594 0.839768
602 45328 0.839768
610 45594 0.839768
1506 57191 0.839768
38 9103 0.839825
84 10947 0.839825
254 25968 0.839825
305 25659 0.839825
336 28754 0.839825
362 30814 0.839825
528 38503 0.839825
579 43849 0.839825
663 47885 0.839825
354 10934 0.839825
42 8310 0.839881
11 10206 0.839881
82 13237 0.839881
276 26218 0.839881
409 32930 0.839881
453 34190 0.839881
528 38502 0.839881
555 41267 0.839881
602 45327 0.839881
602 45327 0.839881
628 46963 0.839881
245 54498 0.839881
495 56602 0.839881
42 8309 0.839937
117 17893 0.839937
149 22239 0.839937
149 22240 0.839937
460 23989 0.839937
532 39527 0.839937
572 43460 0.839937
602 45325 0.839937
602 45326 0.839937
602 45325 0.839937
602 45326 0.839937
297 55106 0.839937
1593 57590 0.839937
33 8656 0.839993
142 20974 0.839993
149 22237 0.839993
149 22238 0.839993
524 37824 0.839993
536 39584 0.839993
547 40316 0.839993
576 43740 0.839993
602 45324 0.839993
610 45593 0.839993
602 45324 0.839993
610 45593 0.839993
628 30659 0.839993
177 23997 0.840049
210 25435 0.840049
352 29475 0.840049
418 33657 0.840049
297 24149 0.840049
1553 57356 0.840049
26 6666 0.840106
33 8655 0.840106
53 10581 0.840106
149 22236 0.840106
528 38501 0.840106
1 53338 0.840106
962 53353 0.840106
297 21836 0.840106
53 10573 0.840162
55 10891 0.840162
114 17601 0.840162
155 22838 0.840162
373 8430 0.840162
464 35351 0.840162
524 37823 0.840162
609 45550 0.840162
609 45550 0.840162
628 46962 0.840162
655 47853 0.840162
803 9311 0.840162
0 2375 0.840218
16 5430 0.840218
46 10003 0.840218
86 13981 0.840218
106 8984 0.840218
149 22235 0.840218
149 14259 0.840218
169 23202 0.840218
352 8914 0.840218
358 13585 0.840218
463 34705 0.840218
496 36672 0.840218
573 43560 0.840218
628 46961 0.840218
636 47463 0.840218
762 47463 0.840218
31 7048 0.840274
210 25434 0.840274
628 46960 0.840274
640 47537 0.840274
667 48054 0.840274
9 3547 0.84033
18 2378 0.84033
11 10205 0.84033
66 11758 0.84033
120 18260 0.84033
124 20046 0.84033
149 22233 0.84033
149 22234 0.84033
155 22837 0.84033
252 25956 0.84033
315 27812 0.84033
582 44336 0.84033
1855 58859 0.84033
43 10142 0.840387
101 15377 0.840387
149 22232 0.840387
198 24591 0.840387
375 31708 0.840387
555 41258 0.840387
612 45791 0.840387
612 45791 0.840387
649 47790 0.840387
655 47852 0.840387
166 53943 0.840387
53 10572 0.840443
59 11602 0.840443
59 11603 0.840443
144 21006 0.840443
153 22295 0.840443
177 23996 0.840443
210 25433 0.840443
212 25479 0.840443
463 34704 0.840443
564 42980 0.840443
572 43459 0.840443
585 44398 0.840443
1092 54689 0.840443
9 3546 0.840499
11 10204 0.840499
155 3545 0.840499
369 31171 0.840499
506 36779 0.840499
568 3545 0.840499
663 47884 0.840499
1116 54810 0.840499
9 3545 0.840555
61 11260 0.840555
86 13980 0.840555
107 11260 0.840555
149 22231 0.840555
226 25694 0.840555
394 32547 0.840555
528 38500 0.840555
567 21036 0.840555
260 3545 0.840555
17 5611 0.840611
23 3545 0.840611
41 8140 0.840611
11 3545 0.840611
116 3545 0.840611
100 18961 0.840611
149 22230 0.840611
508 37138 0.840611
527 3545 0.840611
628 46959 0.840611
947 37138 0.840611
33 8587 0.840668
114 17600 0.840668
114 3545 0.840668
198 24590 0.840668
315 27811 0.840668
316 3545 0.840668
320 28028 0.840668
350 3545 0.840668
463 34703 0.840668
530 38704 0.840668
559 42725 0.840668
581 44135 0.840668
628 16571 0.840668
283 54960 0.840668
297 55105 0.840668
1482 21452 0.840668
0 2364 0.840724
8 5037 0.840724
33 5222 0.840724
86 13979 0.840724
94 14880 0.840724
116 18690 0.840724
610 45592 0.840724
610 45592 0.840724
297 55104 0.840724
427 14599 0.840724
469 56391 0.840724
149 22229 0.84078
323 28192 0.84078
396 32680 0.84078
630 47283 0.84078
640 47536 0.84078
210 25432 0.840836
534 39575 0.840836
552 11614 0.840836
21 6317 0.840892
58 10373 0.840892
80 13337 0.840892
107 17089 0.840892
310 27426 0.840892
466 35605 0.840892
1361 56289 0.840892
11 10203 0.840949
53 10571 0.840949
149 22228 0.840949
345 29273 0.840949
339 30699 0.840949
384 32078 0.840949
570 43335 0.840949
630 47282 0.840949
205 25034 0.841005
463 34702 0.841005
528 38499 0.841005
556 42308 0.841005
599 44935 0.841005
630 47281 0.841005
636 46126 0.841005
444 56207 0.841005
82 13236 0.841061
120 18259 0.841061
375 31707 0.841061
610 45591 0.841061
610 45591 0.841061
628 46958 0.841061
279 54872 0.841061
124 20045 0.841117
127 20305 0.841117
570 43334 0.841117
606 20305 0.841117
606 20305 0.841117
663 21536 0.841117
0 2363 0.841173
3 2686 0.841173
33 8586 0.841173
153 22294 0.841173
315 27810 0.841173
602 45323 0.841173
602 45323 0.841173
1156 55032 0.841173
421 56030 0.841173
11 10202 0.84123
53 10570 0.84123
55 10890 0.84123
84 14330 0.84123
92 14756 0.84123
92 14757 0.84123
94 14879 0.84123
177 4469 0.84123
237 25903 0.84123
532 39526 0.84123
534 39574 0.84123
655 47851 0.84123
656 39526 0.84123
38 9102 0.841286
82 13235 0.841286
86 13978 0.841286
100 18960 0.841286
345 29272 0.841286
602 45322 0.841286
602 45322 0.841286
2122 59863 0.841286
53 2826 0.841342
53 10569 0.841342
107 17078 0.841342
136 20671 0.841342
149 22227 0.841342
345 29271 0.841342
352 29474 0.841342
532 39525 0.841342
570 43333 0.841342
572 34018 0.841342
609 45549 0.841342
609 45549 0.841342
656 39525 0.841342
270 54759 0.841342
0 2362 0.841398
9 3544 0.841398
30 6874 0.841398
41 8490 0.841398
11 10201 0.841398
53 10567 0.841398
53 10568 0.841398
55 10889 0.841398
55 10568 0.841398
100 18959 0.841398
149 22226 0.841398
210 25431 0.841398
362 30813 0.841398
459 34311 0.841398
463 34700 0.841398
463 34701 0.841398
528 38498 0.841398
766 50291 0.841398
1718 58202 0.841398
33 8585 0.841455
58 10372 0.841455
72 13708 0.841455
100 18958 0.841455
149 22225 0.841455
463 31906 0.841455
532 39524 0.841455
538 40129 0.841455
548 40653 0.841455
572 43458 0.841455
596 44821 0.841455
628 18958 0.841455
733 49580 0.841455
766 50469 0.841455
969 53527 0.841455
44 8725 0.841511
110 16853 0.841511
117 17892 0.841511
100 18957 0.841511
126 20180 0.841511
310 27425 0.841511
445 34018 0.841511
464 35350 0.841511
490 36319 0.841511
532 18743 0.841511
555 41257 0.841511
577 20180 0.841511
582 44335 0.841511
599 44934 0.841511
628 35350 0.841511
656 18743 0.841511
663 48014 0.841511
766 50468 0.841511
1087 54668 0.841511
8 5036 0.841567
17 5610 0.841567
38 9101 0.841567
53 10566 0.841567
94 14878 0.841567
177 23995 0.841567
195 24499 0.841567
316 27873 0.841567
384 11749 0.841567
464 35349 0.841567
516 30447 0.841567
556 5036 0.841567
561 42792 0.841567
619 46120 0.841567
766 50467 0.841567
1398 56516 0.841567
25 5848 0.841623
21 6278 0.841623
107 17077 0.841623
100 18956 0.841623
500 28413 0.841623
548 40652 0.841623
609 45548 0.841623
609 45548 0.841623
636 47462 0.841623
33 8584 0.841679
114 17590 0.841679
323 28191 0.841679
350 29644 0.841679
478 36024 0.841679
532 39523 0.841679
567 43010 0.841679
570 43332 0.841679
612 45790 0.841679
612 45790 0.841679
645 47758 0.841679
656 39523 0.841679
31 7047 0.841736
94 14877 0.841736
139 20763 0.841736
153 22293 0.841736
275 26193 0.841736
463 34699 0.841736
545 40459 0.841736
579 43848 0.841736
595 44794 0.841736
602 45321 0.841736
602 45321 0.841736
630 47280 0.841736
631 47355 0.841736
106 16469 0.841792
226 25693 0.841792
373 31561 0.841792
389 25693 0.841792
464 16469 0.841792
466 35604 0.841792
508 37137 0.841792
514 37319 0.841792
572 43457 0.841792
596 44820 0.841792
602 45320 0.841792
602 45320 0.841792
658 47857 0.841792
947 37137 0.841792
1226 55368 0.841792
1309 55810 0.841792
8 5035 0.841848
11 10184 0.841848
11 10185 0.841848
53 10565 0.841848
104 15940 0.841848
184 24185 0.841848
367 31033 0.841848
384 32077 0.841848
463 34698 0.841848
524 37822 0.841848
594 44620 0.841848
628 46956 0.841848
628 46957 0.841848
6 2844 0.841904
8 5034 0.841904
100 18955 0.841904
151 21863 0.841904
311 27462 0.841904
463 34697 0.841904
464 35348 0.841904
528 38497 0.841904
529 38625 0.841904
557 16070 0.841904
803 51632 0.841904
651 57474 0.841904
37 9014 0.84196
512 37288 0.84196
532 39522 0.84196
612 45789 0.84196
612 45789 0.84196
656 39522 0.84196
663 48013 0.84196
9 3543 0.842017
42 8308 0.842017
104 15912 0.842017
153 22292 0.842017
463 34695 0.842017
463 34696 0.842017
532 39521 0.842017
571 43441 0.842017
640 47535 0.842017
656 39521 0.842017
0 2361 0.842073
20 5152 0.842073
33 5152 0.842073
11 10183 0.842073
94 14876 0.842073
153 22291 0.842073
177 23994 0.842073
334 5152 0.842073
628 19053 0.842073
11 10182 0.842129
61 11259 0.842129
131 20437 0.842129
463 34693 0.842129
463 34694 0.842129
559 42724 0.842129
572 43456 0.842129
628 46955 0.842129
719 47445 0.842129
3 2685 0.842185
9 3542 0.842185
16 5429 0.842185
57 11863 0.842185
104 15911 0.842185
307 27137 0.842185
463 34692 0.842185
464 16348 0.842185
494 36453 0.842185
559 42723 0.842185
1169 55114 0.842185
17 5609 0.842241
40 8722 0.842241
11 10181 0.842241
84 14329 0.842241
116 18689 0.842241
392 32415 0.842241
453 34189 0.842241
548 40651 0.842241
555 41256 0.842241
283 54959 0.842241
72 13707 0.842298
341 29012 0.842298
352 29473 0.842298
373 31560 0.842298
463 34690 0.842298
463 34691 0.842298
528 38496 0.842298
568 11275 0.842298
628 46954 0.842298
0 2360 0.842354
37 8822 0.842354
112 17161 0.842354
139 20761 0.842354
139 20762 0.842354
180 24160 0.842354
287 26366 0.842354
307 27136 0.842354
310 27424 0.842354
384 32076 0.842354
458 34266 0.842354
508 10357 0.842354
528 38495 0.842354
549 40776 0.842354
552 40820 0.842354
614 45838 0.842354
614 45838 0.842354
766 50466 0.842354
947 10357 0.842354
1772 58438 0.842354
1872 58903 0.842354
8 5033 0.84241
33 8583 0.84241
38 9100 0.84241
410 33154 0.84241
463 34689 0.84241
463 2455 0.84241
464 35347 0.84241
528 38494 0.84241
545 40458 0.84241
570 43331 0.84241
582 43331 0.84241
602 45319 0.84241
602 45319 0.84241
634 47417 0.84241
640 47534 0.84241
766 24822 0.84241
1417 56671 0.84241
16 5428 0.842466
11 10179 0.842466
11 10180 0.842466
59 11601 0.842466
84 14328 0.842466
165 23153 0.842466
418 33656 0.842466
453 22547 0.842466
459 34310 0.842466
597 44833 0.842466
1203 23153 0.842466
1291 55742 0.842466
1291 55743 0.842466
562 56870 0.842466
38 9099 0.842522
11 9543 0.842522
100 18954 0.842522
336 28753 0.842522
564 42979 0.842522
602 45318 0.842522
602 45318 0.842522
628 46952 0.842522
628 46953 0.842522
632 47369 0.842522
1121 54833 0.842522
1291 55741 0.842522
722 57987 0.842522
84 14327 0.842579
323 10688 0.842579
325 16620 0.842579
464 35346 0.842579
528 38493 0.842579
532 39520 0.842579
582 44334 0.842579
1482 57079 0.842579
46 10002 0.842635
11 10178 0.842635
91 14601 0.842635
107 17075 0.842635
107 17076 0.842635
149 22224 0.842635
310 27423 0.842635
345 29270 0.842635
100 18953 0.842691
446 18953 0.842691
548 40650 0.842691
555 41255 0.842691
1060 54440 0.842691
9 3541 0.842747
84 14326 0.842747
91 14600 0.842747
119 18383 0.842747
100 18383 0.842747
204 3945 0.842747
369 31170 0.842747
463 34688 0.842747
555 41254 0.842747
553 42265 0.842747
630 47279 0.842747
297 32069 0.842747
451 56280 0.842747
40 8721 0.842803
100 18951 0.842803
153 22290 0.842803
191 24350 0.842803
200 24840 0.842803
595 13081 0.842803
1481 57078 0.842803
26 6665 0.84286
38 9061 0.84286
94 14875 0.84286
118 18230 0.84286
121 18592 0.84286
243 25875 0.84286
310 27422 0.84286
373 31559 0.84286
372 31651 0.84286
464 35345 0.84286
528 38492 0.84286
603 18592 0.84286
603 18592 0.84286
1291 55740 0.84286
8 5032 0.842916
20 5151 0.842916
24 6069 0.842916
11 10177 0.842916
94 14874 0.842916
111 8724 0.842916
116 18688 0.842916
139 20760 0.842916
149 22223 0.842916
153 22289 0.842916
396 32679 0.842916
447 34113 0.842916
475 35875 0.842916
538 40128 0.842916
563 42900 0.842916
570 43330 0.842916
619 13927 0.842916
1060 54439 0.842916
1735 58281 0.842916
2 7070 0.842972
100 18950 0.842972
201 24912 0.842972
339 30698 0.842972
447 12945 0.842972
483 36204 0.842972
528 38491 0.842972
555 41253 0.842972
300 55155 0.842972
34 7372 0.843028
53 10554 0.843028
106 16468 0.843028
107 17074 0.843028
177 23993 0.843028
208 25176 0.843028
362 30812 0.843028
384 32075 0.843028
532 39519 0.843028
568 43136 0.843028
656 39519 0.843028
1291 55739 0.843028
38 9060 0.843084
71 10155 0.843084
104 15910 0.843084
142 20973 0.843084
234 25735 0.843084
331 28805 0.843084
572 43455 0.843084
582 26460 0.843084
636 47461 0.843084
1400 56549 0.843084
30 6873 0.843141
2 7068 0.843141
2 7069 0.843141
210 25430 0.843141
276 26217 0.843141
320 28027 0.843141
496 32685 0.843141
532 21877 0.843141
532 39518 0.843141
568 21877 0.843141
641 26459 0.843141
656 21877 0.843141
656 39518 0.843141
985 53759 0.843141
0 2359 0.843197
2 7028 0.843197
2 7029 0.843197
2 7030 0.843197
33 2359 0.843197
37 9013 0.843197
80 13336 0.843197
72 13706 0.843197
210 9013 0.843197
464 35344 0.843197
570 43329 0.843197
573 43559 0.843197
610 27989 0.843197
612 45788 0.843197
610 27989 0.843197
612 45788 0.843197
630 43328 0.843197
766 50465 0.843197
348 26328 0.843197
2 7027 0.843253
88 14175 0.843253
227 25705 0.843253
382 31886 0.843253
422 33710 0.843253
528 38490 0.843253
532 39517 0.843253
582 44333 0.843253
604 45460 0.843253
608 45487 0.843253
604 45460 0.843253
608 45487 0.843253
645 47757 0.843253
656 39517 0.843253
8 5031 0.843309
2 7026 0.843309
38 9059 0.843309
78 12732 0.843309
100 12732 0.843309
237 25902 0.843309
463 34687 0.843309
2 7025 0.843365
53 10553 0.843365
72 13705 0.843365
110 10826 0.843365
114 8206 0.843365
144 21005 0.843365
149 10553 0.843365
169 23201 0.843365
372 10553 0.843365
464 35343 0.843365
508 37136 0.843365
512 7025 0.843365
549 40775 0.843365
557 32171 0.843365
568 43135 0.843365
570 43328 0.843365
610 33540 0.843365
610 33540 0.843365
622 46283 0.843365
947 37136 0.843365
1015 54142 0.843365
0 2358 0.843422
339 30697 0.843422
384 32074 0.843422
389 32366 0.843422
436 33887 0.843422
464 35342 0.843422
532 39516 0.843422
582 38872 0.843422
656 39516 0.843422
145 5608 0.843478
151 21862 0.843478
170 23218 0.843478
357 29741 0.843478
339 30696 0.843478
981 53687 0.843478
2 7024 0.843534
296 26656 0.843534
339 30695 0.843534
463 34686 0.843534
628 46951 0.843534
193 54124 0.843534
220 25563 0.84359
409 32929 0.84359
508 37135 0.84359
628 46949 0.84359
628 46950 0.84359
947 37135 0.84359
297 55103 0.84359
1393 56479 0.84359
1418 56680 0.84359
2 7023 0.843646
78 12731 0.843646
91 14599 0.843646
92 14755 0.843646
177 23992 0.843646
203 24933 0.843646
391 32411 0.843646
582 43334 0.843646
100 18949 0.843703
175 23497 0.843703
331 28804 0.843703
339 30684 0.843703
506 36778 0.843703
610 45590 0.843703
610 45590 0.843703
628 46947 0.843703
628 46948 0.843703
630 47278 0.843703
945 53242 0.843703
1143 54948 0.843703
1256 49597 0.843703
18 4836 0.843759
38 9058 0.843759
11 10161 0.843759
78 12730 0.843759
107 17073 0.843759
128 4457 0.843759
331 28803 0.843759
362 12008 0.843759
373 31558 0.843759
461 34392 0.843759
538 12008 0.843759
628 46946 0.843759
762 50104 0.843759
484 12008 0.843759
1782 12008 0.843759
36 8100 0.843815
33 8581 0.843815
33 8582 0.843815
55 10886 0.843815
55 10887 0.843815
55 10888 0.843815
86 13977 0.843815
192 24433 0.843815
513 37299 0.843815
528 38489 0.843815
582 44332 0.843815
245 54497 0.843815
1864 58873 0.843815
2122 59862 0.843815
6 2843 0.843871
11 10160 0.843871
55 10885 0.843871
72 13704 0.843871
210 25429 0.843871
269 26153 0.843871
339 6963 0.843871
339 30683 0.843871
464 35341 0.843871
602 45317 0.843871
602 45317 0.843871
628 46945 0.843871
650 47791 0.843871
55 10884 0.843927
123 19450 0.843927
140 20894 0.843927
196 24539 0.843927
569 43197 0.843927
582 44331 0.843927
630 47277 0.843927
467 35650 0.843984
612 2455 0.843984
612 2455 0.843984
630 47276 0.843984
55 10861 0.84404
108 5608 0.84404
119 18382 0.84404
463 34685 0.84404
546 40242 0.84404
1512 57214 0.84404
174 23489 0.844096
304 26960 0.844096
334 28485 0.844096
555 41252 0.844096
1422 56693 0.844096
55 10859 0.844152
55 10860 0.844152
67 11727 0.844152
71 12274 0.844152
107 17072 0.844152
117 17891 0.844152
131 20436 0.844152
307 27135 0.844152
339 30682 0.844152
532 39515 0.844152
555 41251 0.844152
2 6990 0.844208
2 7021 0.844208
2 7022 0.844208
11 10159 0.844208
605 45467 0.844208
605 45467 0.844208
1333 56022 0.844208
1518 9012 0.844208
1819 58648 0.844208
6 2842 0.844265
9 3540 0.844265
26 6615 0.844265
33 8527 0.844265
100 18689 0.844265
177 23991 0.844265
236 25789 0.844265
384 32073 0.844265
582 44330 0.844265
600 44937 0.844265
6 2841 0.844321
2 6989 0.844321
11 10158 0.844321
84 14325 0.844321
107 17071 0.844321
310 14325 0.844321
528 38486 0.844321
528 38487 0.844321
528 38488 0.844321
581 44134 0.844321
595 44793 0.844321
1409 56612 0.844321
2 6987 0.844377
2 6988 0.844377
57 11862 0.844377
68 12042 0.844377
528 38485 0.844377
595 44792 0.844377
55 10858 0.844433
71 12273 0.844433
118 18229 0.844433
389 32365 0.844433
463 34683 0.844433
463 34684 0.844433
528 38484 0.844433
570 43326 0.844433
570 43327 0.844433
630 47275 0.844433
245 54496 0.844433
6 2840 0.844489
33 8526 0.844489
50 9910 0.844489
112 17160 0.844489
524 37821 0.844489
528 38479 0.844489
528 38480 0.844489
528 38481 0.844489
528 38482 0.844489
528 38483 0.844489
1027 54239 0.844489
4 2431 0.844546
9 3539 0.844546
2 6986 0.844546
57 11861 0.844546
144 21004 0.844546
210 8231 0.844546
445 34017 0.844546
528 38478 0.844546
0 2357 0.844602
17 5608 0.844602
21 6277 0.844602
11 10157 0.844602
102 15305 0.844602
111 5608 0.844602
240 25851 0.844602
532 39514 0.844602
555 41250 0.844602
641 47554 0.844602
642 47596 0.844602
1276 47554 0.844602
126 20179 0.844658
155 22836 0.844658
160 23056 0.844658
339 30681 0.844658
528 38477 0.844658
14 4601 0.844714
2 6985 0.844714
118 18228 0.844714
136 20670 0.844714
151 21861 0.844714
360 29925 0.844714
532 39513 0.844714
570 43325 0.844714
630 47274 0.844714
656 39513 0.844714
562 56869 0.844714
21 6276 0.84477
26 6614 0.84477
33 8525 0.84477
267 26094 0.84477
345 29269 0.84477
339 30680 0.84477
369 31169 0.84477
548 40649 0.84477
581 44133 0.84477
602 45316 0.84477
604 45459 0.84477
602 45316 0.84477
604 45459 0.84477
636 47460 0.84477
89 53664 0.84477
59 11600 0.844827
94 14873 0.844827
103 15417 0.844827
122 19537 0.844827
292 26460 0.844827
363 30005 0.844827
375 31706 0.844827
480 36060 0.844827
524 37820 0.844827
528 38476 0.844827
602 45315 0.844827
602 45315 0.844827
442 56196 0.844827
55 10857 0.844883
155 22835 0.844883
177 23990 0.844883
200 24839 0.844883
323 28190 0.844883
528 38475 0.844883
528 2826 0.844883
588 32680 0.844883
1008 54037 0.844883
37 9012 0.844939
64 11619 0.844939
94 14872 0.844939
110 16834 0.844939
393 32523 0.844939
532 39512 0.844939
552 40831 0.844939
578 9331 0.844939
656 39512 0.844939
55 10856 0.844995
80 13335 0.844995
84 11003 0.844995
572 43454 0.844995
215 54230 0.844995
72 13703 0.845051
100 18948 0.845051
151 21860 0.845051
210 25428 0.845051
311 27461 0.845051
360 29924 0.845051
525 37941 0.845051
528 38474 0.845051
628 46943 0.845051
628 46944 0.845051
645 47756 0.845051
181 54051 0.845051
469 56390 0.845051
77 13081 0.845108
123 19449 0.845108
180 24159 0.845108
200 24838 0.845108
210 25427 0.845108
557 41548 0.845108
18 4835 0.845164
21 6275 0.845164
2 6984 0.845164
40 8720 0.845164
50 6275 0.845164
55 10855 0.845164
200 16682 0.845164
372 31650 0.845164
528 38473 0.845164
564 42978 0.845164
570 43324 0.845164
602 45314 0.845164
602 45314 0.845164
619 46119 0.845164
988 53860 0.845164
1409 46119 0.845164
1441 42299 0.845164
8 5030 0.84522
20 5150 0.84522
37 9011 0.84522
108 15921 0.84522
118 15921 0.84522
532 39511 0.84522
622 46282 0.84522
656 39511 0.84522
1023 54208 0.84522
112 17159 0.845276
114 17589 0.845276
100 18947 0.845276
149 22214 0.845276
630 47273 0.845276
618 57181 0.845276
0 2356 0.845332
11 10156 0.845332
68 12041 0.845332
463 34682 0.845332
496 36671 0.845332
512 37287 0.845332
580 25108 0.845332
26 6613 0.845389
53 10552 0.845389
102 15304 0.845389
119 18381 0.845389
610 45589 0.845389
612 45787 0.845389
610 45589 0.845389
612 45787 0.845389
628 46942 0.845389
630 47272 0.845389
106 16467 0.845445
136 20669 0.845445
183 24266 0.845445
339 20669 0.845445
437 33893 0.845445
532 39510 0.845445
656 39510 0.845445
25 5847 0.845501
50 9909 0.845501
235 25762 0.845501
315 27809 0.845501
445 34016 0.845501
463 34681 0.845501
528 38472 0.845501
602 45313 0.845501
602 45313 0.845501
734 49593 0.845501
36 8099 0.845557
50 9891 0.845557
139 20759 0.845557
623 21861 0.845557
23 7238 0.845613
43 10091 0.845613
120 18258 0.845613
155 22127 0.845613
527 7238 0.845613
555 41249 0.845613
597 44870 0.845613
610 45588 0.845613
610 45588 0.845613
665 21861 0.845613
802 21861 0.845613
352 8225 0.84567
409 32928 0.84567
463 34680 0.84567
483 22449 0.84567
528 38471 0.84567
590 21861 0.84567
597 44869 0.84567
624 21861 0.84567
650 21861 0.84567
9 3508 0.845726
78 11172 0.845726
126 20178 0.845726
126 10926 0.845726
126 8303 0.845726
153 22278 0.845726
210 25426 0.845726
336 28752 0.845726
369 11008 0.845726
445 34015 0.845726
528 38470 0.845726
577 20178 0.845726
628 46941 0.845726
232 28752 0.845726
2 6983 0.845782
39 7846 0.845782
59 11599 0.845782
72 13693 0.845782
149 22213 0.845782
316 27872 0.845782
332 28365 0.845782
384 32072 0.845782
415 33354 0.845782
515 28365 0.845782
263 54697 0.845782
469 56389 0.845782
335 9924 0.845838
663 48012 0.845838
0 2355 0.845894
19 5222 0.845894
53 10551 0.845894
100 18946 0.845894
139 20758 0.845894
335 28604 0.845894
517 37370 0.845894
555 41241 0.845894
609 45547 0.845894
609 45547 0.845894
625 57227 0.845894
6 2839 0.845951
58 10371 0.845951
118 18227 0.845951
126 20177 0.845951
577 20177 0.845951
602 45312 0.845951
602 45312 0.845951
11 10155 0.846007
80 13334 0.846007
100 4336 0.846007
258 26026 0.846007
370 31257 0.846007
528 21877 0.846007
555 10155 0.846007
598 44873 0.846007
602 45311 0.846007
602 45311 0.846007
126 10934 0.846063
155 22834 0.846063
370 31256 0.846063
384 32071 0.846063
414 33310 0.846063
577 10934 0.846063
628 46940 0.846063
639 47501 0.846063
1409 56611 0.846063
94 14871 0.846119
225 25675 0.846119
532 39509 0.846119
538 40127 0.846119
556 42307 0.846119
580 44066 0.846119
595 44791 0.846119
656 39509 0.846119
766 50464 0.846119
1332 56015 0.846119
17 5607 0.846175
53 2658 0.846175
114 17588 0.846175
171 23245 0.846175
323 28189 0.846175
329 28345 0.846175
331 28802 0.846175
373 28189 0.846175
453 34188 0.846175
528 38469 0.846175
570 43323 0.846175
602 45310 0.846175
602 45310 0.846175
639 47500 0.846175
1278 55660 0.846175
2 6982 0.846232
104 15909 0.846232
339 6982 0.846232
339 30679 0.846232
524 15974 0.846232
532 39508 0.846232
586 44454 0.846232
612 45786 0.846232
612 45786 0.846232
656 39508 0.846232
483 36203 0.846288
628 46939 0.846288
630 47271 0.846288
655 47850 0.846288
143 53833 0.846288
19 5221 0.846344
136 20668 0.846344
138 20737 0.846344
151 21859 0.846344
628 21859 0.846344
716 49316 0.846344
114 17587 0.8464
439 33963 0.8464
463 34679 0.8464
464 10975 0.8464
528 38468 0.8464
2 6981 0.846456
43 10090 0.846456
11 10154 0.846456
57 11860 0.846456
72 10154 0.846456
72 13692 0.846456
131 20435 0.846456
398 32709 0.846456
412 33234 0.846456
559 42722 0.846456
580 44065 0.846456
719 49387 0.846456
1444 56865 0.846456
618 57180 0.846456
100 18945 0.846513
149 22212 0.846513
339 30678 0.846513
556 42306 0.846513
609 45546 0.846513
609 45546 0.846513
2 6961 0.846569
108 15920 0.846569
139 20757 0.846569
345 29268 0.846569
532 39507 0.846569
553 42264 0.846569
622 46281 0.846569
656 39507 0.846569
618 57179 0.846569
21 6274 0.846625
149 22211 0.846625
347 29158 0.846625
370 31255 0.846625
524 37819 0.846625
602 45309 0.846625
602 45309 0.846625
1074 54548 0.846625
1122 54835 0.846625
23 7237 0.846681
114 17586 0.846681
119 18380 0.846681
177 23989 0.846681
205 25024 0.846681
527 7237 0.846681
555 41240 0.846681
568 43134 0.846681
218 54260 0.846681
139 20756 0.846737
286 26341 0.846737
304 26959 0.846737
36 8098 0.846794
33 8524 0.846794
46 10001 0.846794
124 20044 0.846794
136 20667 0.846794
528 38467 0.846794
628 46938 0.846794
992 53899 0.846794
14 4600 0.84685
66 11757 0.84685
72 13691 0.84685
141 20939 0.84685
410 33153 0.84685
464 11563 0.84685
467 35649 0.84685
570 43322 0.84685
572 43453 0.84685
582 44329 0.84685
602 45307 0.84685
602 45308 0.84685
602 45307 0.84685
602 45308 0.84685
33 8523 0.846906
40 8719 0.846906
52 9519 0.846906
53 10550 0.846906
72 13690 0.846906
120 18257 0.846906
1004 33978 0.846906
1121 54832 0.846906
562 56868 0.846906
26 6612 0.846962
84 14324 0.846962
124 20043 0.846962
235 25761 0.846962
307 27134 0.846962
313 27465 0.846962
396 22976 0.846962
464 35340 0.846962
552 14727 0.846962
555 41239 0.846962
677 48233 0.846962
105 53724 0.846962
26 6611 0.847018
44 8724 0.847018
37 9009 0.847018
37 9010 0.847018
72 13689 0.847018
139 20755 0.847018
396 32678 0.847018
546 40241 0.847018
95 8724 0.847018
136 20666 0.847075
177 23988 0.847075
284 26298 0.847075
294 26418 0.847075
396 6274 0.847075
407 26298 0.847075
532 39506 0.847075
563 42899 0.847075
634 47416 0.847075
656 39506 0.847075
398 55877 0.847075
0 2354 0.847131
126 12553 0.847131
149 22209 0.847131
149 22210 0.847131
258 26025 0.847131
610 45587 0.847131
610 45587 0.847131
622 46280 0.847131
451 56279 0.847131
798 58738 0.847131
86 13976 0.847187
141 20938 0.847187
424 33721 0.847187
538 40126 0.847187
762 50103 0.847187
55 10854 0.847243
315 27808 0.847243
362 30811 0.847243
663 48011 0.847243
3 2684 0.847299
11 10153 0.847299
53 10549 0.847299
55 10852 0.847299
55 10853 0.847299
124 20042 0.847299
175 23496 0.847299
372 31649 0.847299
643 47597 0.847299
2 6960 0.847356
23 7236 0.847356
255 26014 0.847356
527 7236 0.847356
566 43006 0.847356
568 43133 0.847356
628 46937 0.847356
1409 56610 0.847356
42 8307 0.847412
350 29625 0.847412
582 44328 0.847412
645 47755 0.847412
678 48235 0.847412
1595 57618 0.847412
1597 57628 0.847412
1812 58625 0.847412
2 6958 0.847468
2 6959 0.847468
59 6958 0.847468
107 17070 0.847468
117 17890 0.847468
120 18256 0.847468
134 20602 0.847468
173 23409 0.847468
173 23410 0.847468
173 23411 0.847468
173 23412 0.847468
177 23987 0.847468
545 6958 0.847468
613 45820 0.847468
613 45820 0.847468
663 48010 0.847468
762 50102 0.847468
84 14323 0.847524
173 23407 0.847524
173 23408 0.847524
499 36701 0.847524
1964 7391 0.847524
331 28801 0.847581
612 45785 0.847581
612 45785 0.847581
628 46936 0.847581
23 7235 0.847637
38 9057 0.847637
178 23539 0.847637
367 31032 0.847637
503 31032 0.847637
527 7235 0.847637
555 41238 0.847637
1597 57627 0.847637
1747 58305 0.847637
21 6273 0.847693
50 9890 0.847693
55 10551 0.847693
144 21003 0.847693
610 45586 0.847693
610 45586 0.847693
78 12729 0.847749
339 30667 0.847749
602 45306 0.847749
612 45784 0.847749
602 45306 0.847749
612 45784 0.847749
630 47270 0.847749
0 2353 0.847805
33 8522 0.847805
55 2691 0.847805
80 13333 0.847805
117 17889 0.847805
100 18940 0.847805
124 20041 0.847805
177 23986 0.847805
378 31718 0.847805
464 35339 0.847805
612 45783 0.847805
612 45783 0.847805
30 6872 0.847862
2 6957 0.847862
72 13688 0.847862
124 20040 0.847862
171 23244 0.847862
362 30810 0.847862
634 47415 0.847862
172 23284 0.847918
634 47414 0.847918
723 15043 0.847918
68 12040 0.847974
120 18255 0.847974
149 22208 0.847974
259 38067 0.847974
9 3507 0.84803
107 17069 0.84803
161 23093 0.84803
177 23985 0.84803
341 29011 0.84803
678 48234 0.84803
0 2352 0.848086
107 17048 0.848086
196 24538 0.848086
351 29609 0.848086
550 29609 0.848086
630 47269 0.848086
95 53685 0.848086
1185 55180 0.848086
1543 57314 0.848086
77 13080 0.848143
139 20754 0.848143
463 34678 0.848143
475 35874 0.848143
512 37286 0.848143
602 17889 0.848143
602 17889 0.848143
30 53429 0.848143
294 55045 0.848143
798 58737 0.848143
14 4599 0.848199
26 6610 0.848199
55 10827 0.848199
94 6610 0.848199
100 18937 0.848199
100 18938 0.848199
100 18939 0.848199
126 20176 0.848199
440 33979 0.848199
464 35337 0.848199
464 35338 0.848199
559 20176 0.848199
577 20176 0.848199
602 45305 0.848199
602 45305 0.848199
663 48009 0.848199
1195 55225 0.848199
0 2351 0.848255
2 6956 0.848255
102 15303 0.848255
100 18935 0.848255
100 18936 0.848255
298 26710 0.848255
335 21452 0.848255
678 48262 0.848255
0 2350 0.848311
41 8489 0.848311
104 15908 0.848311
100 18934 0.848311
634 47413 0.848311
1015 54141 0.848311
41 8488 0.848367
55 10826 0.848367
72 13687 0.848367
84 14322 0.848367
114 17585 0.848367
173 23406 0.848367
342 28839 0.848367
72 13686 0.848424
92 14754 0.848424
94 14870 0.848424
104 15907 0.848424
343 28899 0.848424
416 32069 0.848424
463 34677 0.848424
528 38466 0.848424
556 19559 0.848424
570 43321 0.848424
630 47268 0.848424
1597 57626 0.848424
0 2349 0.84848
43 10089 0.84848
107 17047 0.84848
163 23105 0.84848
343 28898 0.84848
619 46117 0.84848
619 46118 0.84848
628 46935 0.84848
84 14321 0.848536
100 18933 0.848536
318 27896 0.848536
561 42791 0.848536
576 34404 0.848536
604 22919 0.848536
604 22919 0.848536
1039 54324 0.848536
37 9008 0.848592
78 12709 0.848592
100 12709 0.848592
134 20601 0.848592
389 12709 0.848592
532 22189 0.848592
656 22189 0.848592
663 48008 0.848592
104 15906 0.848648
343 28897 0.848648
463 34676 0.848648
202 54156 0.848648
42 8306 0.848705
59 11588 0.848705
72 13685 0.848705
155 15904 0.848705
336 28751 0.848705
362 30809 0.848705
508 37134 0.848705
947 37134 0.848705
182 54059 0.848705
84 14320 0.848761
107 17046 0.848761
149 9927 0.848761
178 23537 0.848761
204 25061 0.848761
311 25061 0.848761
336 10357 0.848761
437 33892 0.848761
440 33978 0.848761
521 33978 0.848761
21 6272 0.848817
58 10370 0.848817
60 10593 0.848817
84 14319 0.848817
134 20600 0.848817
212 25478 0.848817
446 34106 0.848817
582 44327 0.848817
6 2838 0.848873
59 11587 0.848873
100 18932 0.848873
506 36777 0.848873
572 43452 0.848873
628 46934 0.848929
19 5220 0.848986
33 8521 0.848986
126 20175 0.848986
204 25060 0.848986
595 44790 0.848986
8 5029 0.849042
99 14952 0.849042
180 24158 0.849042
237 25901 0.849042
336 28750 0.849042
95 53684 0.849098
320 28026 0.849154
628 46933 0.849154
72 13677 0.84921
121 18591 0.84921
100 18928 0.84921
349 29242 0.84921
339 30666 0.84921
528 38465 0.84921
538 40125 0.84921
559 42721 0.84921
580 44064 0.84921
603 18591 0.84921
609 45545 0.84921
603 18591 0.84921
609 45545 0.84921
94 14869 0.849267
101 15376 0.849267
310 20893 0.849267
493 36431 0.849267
628 46932 0.849267
6 2837 0.849323
37 9007 0.849323
82 13216 0.849323
84 14318 0.849323
404 32803 0.849323
459 34309 0.849323
513 37298 0.849323
238 54475 0.849323
100 18926 0.849379
100 18927 0.849379
570 43320 0.849379
602 45304 0.849379
602 45304 0.849379
984 23003 0.849379
23 7234 0.849435
154 22639 0.849435
172 23283 0.849435
463 34675 0.849435
527 7234 0.849435
556 42305 0.849435
3 2683 0.849491
26 6609 0.849491
100 18925 0.849491
528 38464 0.849491
564 42977 0.849491
628 46931 0.849491
17 5606 0.849548
2 6955 0.849548
44 5090 0.849548
171 23243 0.849548
339 30665 0.849548
362 30808 0.849548
530 38703 0.849548
1459 56940 0.849548
100 18924 0.849604
463 34674 0.849604
496 36670 0.849604
572 43451 0.849604
608 45486 0.849604
608 45486 0.849604
619 17889 0.849604
619 46116 0.849604
630 47267 0.849604
610 57109 0.849604
33 2583 0.84966
33 8520 0.84966
11 10152 0.84966
100 18923 0.84966
370 31254 0.84966
512 37285 0.84966
555 41237 0.84966
612 45782 0.84966
612 45782 0.84966
619 41237 0.84966
1597 57625 0.84966
50 9889 0.849716
11 10134 0.849716
110 10134 0.849716
110 16833 0.849716
338 28679 0.849716
30 53428 0.849716
303 55196 0.849716
9 3506 0.849772
15 4502 0.849772
86 13975 0.849772
114 17584 0.849772
100 5809 0.849772
135 20598 0.849772
297 55102 0.849772
0 2348 0.849829
118 18226 0.849829
149 20176 0.849829
532 39505 0.849829
602 45303 0.849829
602 45303 0.849829
656 39505 0.849829
57 11859 0.849885
84 14317 0.849885
532 39504 0.849885
622 46279 0.849885
656 39504 0.849885
389 32364 0.849941
630 47266 0.849941
663 48007 0.849941
11 10132 0.849997
11 10133 0.849997
72 10133 0.849997
107 17045 0.849997
144 21002 0.849997
369 31168 0.849997
570 43319 0.849997
55 10825 0.850053
59 11586 0.850053
84 14316 0.850053
92 14753 0.850053
1332 56014 0.850053
26 6608 0.85011
2 6954 0.85011
107 17044 0.85011
139 20753 0.85011
384 32070 0.85011
568 43132 0.85011
572 43450 0.85011
602 45301 0.85011
602 45302 0.85011
602 45301 0.85011
602 45302 0.85011
619 46115 0.85011
1490 57143 0.85011
107 17043 0.850166
212 25477 0.850166
382 2359 0.850166
492 15376 0.850166
1248 55555 0.850166
123 19448 0.850222
177 23984 0.850222
296 26655 0.850222
373 31557 0.850222
1351 56230 0.850222
2 6953 0.850278
97 15043 0.850278
102 15302 0.850278
418 33655 0.850278
532 19447 0.850278
656 19447 0.850278
30 53427 0.850278
175 11618 0.850334
682 48296 0.850334
1192 55202 0.850334
417 55993 0.850334
21 6271 0.850391
44 8723 0.850391
559 42720 0.850391
569 43196 0.850391
612 45781 0.850391
612 45781 0.850391
622 24712 0.850391
628 18686 0.850391
645 47754 0.850391
750 49746 0.850391
0 2347 0.850447
177 23983 0.850447
214 25496 0.850447
510 37185 0.850447
637 47467 0.850447
678 48261 0.850447
98 53705 0.850447
11 10130 0.850503
11 10131 0.850503
445 34014 0.850503
528 38463 0.850503
297 55101 0.850503
11 10129 0.850559
72 13676 0.850559
316 27871 0.850559
436 33886 0.850559
464 15043 0.850559
508 37133 0.850559
947 37133 0.850559
11 10128 0.850615
84 14315 0.850615
107 17042 0.850615
331 28800 0.850615
378 31717 0.850615
64 11618 0.850672
310 27421 0.850672
556 39403 0.850672
602 45300 0.850672
602 45300 0.850672
619 46114 0.850672
230 54374 0.850672
402 55904 0.850672
123 19447 0.850728
177 23982 0.850728
570 43318 0.850728
60 5031 0.850784
57 11858 0.850784
82 13215 0.850784
445 34013 0.850784
524 37818 0.850784
569 43195 0.850784
602 45299 0.850784
602 45299 0.850784
88 14165 0.85084
92 14752 0.85084
126 20174 0.85084
173 23405 0.85084
345 29267 0.85084
362 30807 0.85084
403 32775 0.85084
463 34673 0.85084
532 39503 0.85084
656 39503 0.85084
218 54259 0.85084
38 9056 0.850896
118 18225 0.850896
126 20173 0.850896
414 33309 0.850896
463 34672 0.850896
532 39502 0.850896
548 34672 0.850896
577 20173 0.850896
597 44868 0.850896
656 39502 0.850896
107 17041 0.850953
532 39501 0.850953
538 5606 0.850953
553 5606 0.850953
610 26600 0.850953
103 15393 0.851009
116 18687 0.851009
100 18922 0.851009
149 22207 0.851009
316 27870 0.851009
472 35732 0.851009
532 39500 0.851009
656 39500 0.851009
183 24264 0.851065
183 24265 0.851065
320 28025 0.851065
373 31546 0.851065
568 43131 0.851065
602 45298 0.851065
602 45298 0.851065
631 47354 0.851065
43 10088 0.851121
116 18686 0.851121
160 23055 0.851121
318 27895 0.851121
464 35336 0.851121
496 36669 0.851121
511 37195 0.851121
555 41236 0.851121
602 45297 0.851121
602 18893 0.851121
602 45297 0.851121
602 18893 0.851121
9 3505 0.851177
192 24432 0.851177
195 24432 0.851177
445 34012 0.851177
630 47265 0.851177
33 8519 0.851234
44 8676 0.851234
84 14314 0.851234
124 20039 0.851234
220 25562 0.851234
331 28799 0.851234
345 29266 0.851234
528 38462 0.851234
59 11585 0.85129
153 22277 0.85129
460 34380 0.85129
605 41093 0.85129
609 45544 0.85129
605 41093 0.85129
609 45544 0.85129
1000 53984 0.85129
442 56195 0.85129
1424 56702 0.85129
40 8718 0.851346
1276 10155 0.851346
475 35873 0.851402
630 47264 0.851402
682 48295 0.851402
270 54758 0.851402
1523 57254 0.851402
2 4816 0.851458
38 4816 0.851458
124 20038 0.851458
160 23054 0.851458
341 4816 0.851458
412 33233 0.851458
139 20752 0.851515
349 22899 0.851515
630 47263 0.851515
247 54527 0.851515
2 6932 0.851571
59 11584 0.851571
72 13675 0.851571
154 22638 0.851571
310 27420 0.851571
464 35333 0.851571
464 35334 0.851571
464 35335 0.851571
483 36202 0.851571
532 39499 0.851571
378 28457 0.851571
3 2682 0.851627
6 2836 0.851627
55 2836 0.851627
124 20037 0.851627
210 25425 0.851627
528 2836 0.851627
532 39498 0.851627
620 46157 0.851627
656 39498 0.851627
30 53426 0.851627
1203 55259 0.851627
424 56065 0.851627
2 6931 0.851683
23 7233 0.851683
107 2478 0.851683
123 19446 0.851683
220 25654 0.851683
315 27807 0.851683
527 7233 0.851683
33 8472 0.851739
362 21062 0.851739
522 37464 0.851739
30 53425 0.851739
1327 55963 0.851739
86 13974 0.851796
107 17040 0.851796
123 19445 0.851796
200 24837 0.851796
412 33232 0.851796
0 2346 0.851852
222 25636 0.851852
345 29265 0.851852
1203 54276 0.851852
114 17583 0.851908
568 43130 0.851908
570 43317 0.851908
30 53424 0.851908
1360 56273 0.851908
26 6607 0.851964
53 10548 0.851964
72 13674 0.851964
332 11483 0.851964
409 32927 0.851964
612 45780 0.851964
612 45780 0.851964
630 47262 0.851964
415 55980 0.851964
13 4269 0.85202
251 25943 0.85202
528 38461 0.85202
36 8097 0.852077
310 8741 0.852077
602 45296 0.852077
602 45296 0.852077
619 46113 0.852077
618 29425 0.852077
88 14164 0.852133
104 15905 0.852133
342 28838 0.852133
545 16324 0.852133
604 45458 0.852133
604 45458 0.852133
628 46930 0.852133
120 18254 0.852189
116 18685 0.852189
310 27419 0.852189
464 35332 0.852189
582 44326 0.852189
149 22206 0.852245
192 24431 0.852245
100 18921 0.852301
123 19444 0.852301
464 35331 0.852301
532 39497 0.852301
609 45543 0.852301
609 45543 0.852301
628 46928 0.852301
628 46929 0.852301
656 39497 0.852301
21 6270 0.852358
65 11483 0.852358
77 13079 0.852358
622 46278 0.852358
1398 56515 0.852358
1597 57624 0.852358
2 6930 0.852414
36 5608 0.852414
106 16466 0.852414
177 23981 0.852414
261 10045 0.852414
440 33977 0.852414
532 39496 0.852414
538 40124 0.852414
582 44325 0.852414
656 39496 0.852414
1560 57381 0.852414
1788 58498 0.852414
681 48293 0.85247
30 53423 0.85247
454 56300 0.85247
104 15904 0.852526
210 8562 0.852526
546 8562 0.852526
86 13973 0.852582
114 17582 0.852582
124 20036 0.852582
463 34671 0.852582
555 41235 0.852582
576 43739 0.852582
33 8471 0.852639
57 11857 0.852639
155 22833 0.852639
50 9888 0.852695
11 10127 0.852695
84 14313 0.852695
124 20035 0.852695
333 28450 0.852695
508 37132 0.852695
518 37377 0.852695
619 46112 0.852695
630 47261 0.852695
666 5608 0.852695
947 37132 0.852695
2 6928 0.852751
2 6929 0.852751
177 23980 0.852751
329 28344 0.852751
345 29264 0.852751
459 34308 0.852751
529 38624 0.852751
30 53422 0.852751
2 6927 0.852807
33 6927 0.852807
37 9006 0.852807
11 10126 0.852807
72 6927 0.852807
114 6927 0.852807
100 5606 0.852807
124 20034 0.852807
508 6927 0.852807
525 37940 0.852807
532 6927 0.852807
596 44819 0.852807
656 6927 0.852807
947 6927 0.852807
11 10125 0.852863
131 20434 0.852863
134 20591 0.852863
180 24157 0.852863
9 3504 0.85292
21 6269 0.85292
106 16430 0.85292
623 46291 0.85292
53 10547 0.852976
235 25760 0.852976
334 28639 0.852976
349 29241 0.852976
459 34307 0.852976
2 6926 0.853032
52 9518 0.853032
72 13673 0.853032
100 18920 0.853032
335 28603 0.853032
370 31253 0.853032
549 40774 0.853032
29 6769 0.853088
309 27206 0.853088
113 16653 0.853144
114 17581 0.853144
183 24263 0.853144
367 31031 0.853144
463 34669 0.853144
463 34670 0.853144
464 35330 0.853144
525 37939 0.853144
545 40457 0.853144
553 42263 0.853144
1594 57606 0.853144
37 8964 0.853201
53 10546 0.853201
59 11582 0.853201
59 11583 0.853201
71 12272 0.853201
78 12708 0.853201
104 15903 0.853201
177 23979 0.853201
292 26459 0.853201
467 35648 0.853201
510 37184 0.853201
532 10535 0.853201
555 10546 0.853201
612 4784 0.853201
612 4784 0.853201
630 47260 0.853201
656 10535 0.853201
686 48374 0.853201
762 50101 0.853201
1590 57566 0.853201
11 10116 0.853257
192 24429 0.853257
192 24430 0.853257
445 34011 0.853257
612 45779 0.853257
612 45779 0.853257
53 10536 0.853313
90 14403 0.853313
382 31885 0.853313
532 39495 0.853313
543 14403 0.853313
561 42790 0.853313
641 47553 0.853313
656 39495 0.853313
1226 55367 0.853313
1480 54287 0.853313
33 8470 0.853369
59 11581 0.853369
497 36476 0.853369
500 36722 0.853369
545 20177 0.853369
555 41234 0.853369
667 32733 0.853369
561 56858 0.853369
14 4598 0.853426
2 6925 0.853426
53 10535 0.853426
111 16502 0.853426
396 32677 0.853426
437 33891 0.853426
104 15874 0.853482
548 40648 0.853482
582 44324 0.853482
46 10000 0.853538
384 32069 0.853538
475 35872 0.853538
545 35872 0.853538
609 45542 0.853538
609 45542 0.853538
622 46277 0.853538
646 47623 0.853538
672 17429 0.853538
12 3747 0.853594
11 10115 0.853594
114 17580 0.853594
220 25652 0.853594
220 25653 0.853594
373 31545 0.853594
528 17580 0.853594
582 44323 0.853594
667 48053 0.853594
719 49386 0.853594
104 15873 0.85365
124 20033 0.85365
220 25650 0.85365
220 25651 0.85365
343 28896 0.85365
339 30664 0.85365
483 36201 0.85365
582 44322 0.85365
602 45295 0.85365
602 45295 0.85365
628 46927 0.85365
59 11580 0.853707
91 14598 0.853707
151 7115 0.853707
621 46166 0.853707
53 10534 0.853763
77 5606 0.853763
149 22205 0.853763
320 28024 0.853763
526 9918 0.853763
723 49441 0.853763
373 31544 0.853819
525 37938 0.853819
634 47412 0.853819
26 6606 0.853875
2 6924 0.853875
200 15572 0.853875
570 43316 0.853875
8 5028 0.853931
36 8096 0.853931
53 10533 0.853931
72 13672 0.853931
114 17579 0.853931
372 8096 0.853931
512 37284 0.853931
528 38460 0.853931
556 42304 0.853931
9 3503 0.853988
33 8469 0.853988
413 33271 0.853988
224 25680 0.854044
463 34668 0.854044
579 43847 0.854044
991 14318 0.854044
336 28749 0.8541
628 46926 0.8541
803 51631 0.8541
146 5491 0.854156
465 35599 0.854156
552 40830 0.854156
628 46925 0.854156
728 58058 0.854156
0 2345 0.854212
33 8468 0.854212
630 47259 0.854212
10 2760 0.854269
92 14751 0.854269
126 20172 0.854269
373 31543 0.854269
528 38459 0.854269
545 40456 0.854269
612 45778 0.854269
612 45778 0.854269
630 47258 0.854269
484 56511 0.854269
46 9999 0.854325
97 15042 0.854325
101 15042 0.854325
104 15872 0.854325
124 9999 0.854325
296 26654 0.854325
508 37131 0.854325
514 9999 0.854325
517 9999 0.854325
628 46924 0.854325
947 37131 0.854325
7 53357 0.854325
417 55992 0.854325
16 5427 0.854381
130 20347 0.854381
160 23053 0.854381
362 20815 0.854381
463 34667 0.854381
568 17429 0.854381
622 46276 0.854381
14 4557 0.854437
61 11258 0.854437
84 14312 0.854437
220 25649 0.854437
628 46923 0.854437
667 48052 0.854437
505 56721 0.854437
84 14311 0.854493
100 18919 0.854493
192 24428 0.854493
612 45777 0.854493
612 45777 0.854493
72 13671 0.85455
153 22276 0.85455
333 28449 0.85455
380 31749 0.85455
463 34666 0.85455
602 45294 0.85455
609 45541 0.85455
602 45294 0.85455
609 45541 0.85455
55 10824 0.854606
118 18224 0.854606
445 34010 0.854606
463 34665 0.854606
766 50463 0.854606
26 6547 0.854662
38 9055 0.854662
11 10114 0.854662
78 10114 0.854662
94 6547 0.854662
117 17888 0.854662
116 10114 0.854662
149 22204 0.854662
200 10114 0.854662
345 10114 0.854662
382 31884 0.854662
512 10114 0.854662
512 37283 0.854662
575 10114 0.854662
602 45293 0.854662
602 45293 0.854662
442 56194 0.854662
2 6923 0.854718
23 7186 0.854718
43 10087 0.854718
59 11569 0.854718
72 13670 0.854718
177 23978 0.854718
285 11569 0.854718
349 29281 0.854718
422 33709 0.854718
508 37130 0.854718
527 7186 0.854718
549 40773 0.854718
556 11569 0.854718
612 45776 0.854718
612 45776 0.854718
947 37130 0.854718
105 53723 0.854718
1512 28840 0.854718
0 2342 0.854774
0 2343 0.854774
0 2344 0.854774
100 18918 0.854774
220 25648 0.854774
346 29133 0.854774
372 31648 0.854774
512 37282 0.854774
529 38668 0.854774
533 39554 0.854774
545 11005 0.854774
556 3573 0.854774
594 44619 0.854774
595 44789 0.854774
1213 55294 0.854774
424 56064 0.854774
106 16429 0.854831
110 16832 0.854831
155 22832 0.854831
320 28023 0.854831
331 28798 0.854831
339 30663 0.854831
392 32414 0.854831
509 36954 0.854831
535 39610 0.854831
582 44321 0.854831
1330 55999 0.854831
438 56168 0.854831
896 59665 0.854831
37 8963 0.854887
59 11568 0.854887
106 16428 0.854887
169 23200 0.854887
177 23977 0.854887
496 10642 0.854887
545 13833 0.854887
663 48006 0.854887
2 6890 0.854943
2 6891 0.854943
155 22831 0.854943
310 27418 0.854943
335 28602 0.854943
339 30662 0.854943
389 32363 0.854943
406 32816 0.854943
597 44867 0.854943
602 4457 0.854943
602 4457 0.854943
21 6216 0.854999
177 23976 0.854999
307 27133 0.854999
510 37183 0.854999
568 43129 0.854999
758 23976 0.854999
30 53421 0.854999
111 16501 0.855055
225 25674 0.855055
308 27189 0.855055
346 29132 0.855055
24 6068 0.855112
2 6889 0.855112
33 8467 0.855112
100 18917 0.855112
508 37129 0.855112
528 10535 0.855112
947 37129 0.855112
1127 54882 0.855112
451 56278 0.855112
119 18379 0.855168
149 18379 0.855168
352 29472 0.855168
393 5514 0.855168
528 18379 0.855168
628 46922 0.855168
686 48373 0.855168
1192 55201 0.855168
123 19443 0.855224
144 21001 0.855224
153 22275 0.855224
389 32362 0.855224
582 44320 0.855224
641 47552 0.855224
17 5520 0.85528
36 8095 0.85528
53 10532 0.85528
226 3945 0.85528
548 40647 0.85528
679 48266 0.85528
679 48267 0.85528
679 48268 0.85528
84 14310 0.855336
126 20171 0.855336
177 23975 0.855336
678 48260 0.855336
1788 58497 0.855336
149 22203 0.855393
220 25647 0.855393
619 46111 0.855393
731 49561 0.855393
40 8717 0.855449
70 12105 0.855449
123 19428 0.855449
464 35329 0.855449
640 47533 0.855449
188 54088 0.855449
1184 55165 0.855449
1597 57623 0.855449
16 5426 0.855505
59 11567 0.855505
77 13078 0.855505
151 21858 0.855505
246 25915 0.855505
336 28748 0.855505
379 31730 0.855505
622 46275 0.855505
679 48265 0.855505
1 17422 0.855505
2 6888 0.855561
80 13323 0.855561
84 14309 0.855561
101 15375 0.855561
463 34664 0.855561
546 40240 0.855561
23 7185 0.855617
59 11565 0.855617
59 11566 0.855617
78 2378 0.855617
339 30661 0.855617
527 7185 0.855617
545 40455 0.855617
1236 55425 0.855617
366 30964 0.855674
420 33683 0.855674
2 6887 0.85573
36 8094 0.85573
42 8251 0.85573
120 18253 0.85573
149 22202 0.85573
512 37281 0.85573
33 8466 0.855786
41 8487 0.855786
43 10086 0.855786
100 18916 0.855786
508 37128 0.855786
678 48259 0.855786
947 37128 0.855786
57 11856 0.855842
124 20022 0.855842
463 34663 0.855842
636 47459 0.855842
1225 55355 0.855842
21 6215 0.855898
2 6886 0.855898
50 6215 0.855898
362 30805 0.855898
362 30806 0.855898
532 39494 0.855898
545 40454 0.855898
555 20306 0.855898
559 9757 0.855898
630 47257 0.855898
656 39494 0.855898
0 2341 0.855955
84 14308 0.855955
38 9054 0.856011
11 8717 0.856011
100 18915 0.856011
192 24427 0.856011
310 27417 0.856011
370 31252 0.856011
528 38458 0.856011
602 45292 0.856011
602 45292 0.856011
628 46921 0.856011
126 20170 0.856067
134 20590 0.856067
350 2478 0.856067
0 2340 0.856123
64 11617 0.856123
199 9918 0.856123
459 11617 0.856123
559 42719 0.856123
663 48005 0.856123
678 48258 0.856123
1044 54358 0.856123
729 58084 0.856123
50 9887 0.856179
46 9998 0.856179
144 21000 0.856179
149 22201 0.856179
508 30574 0.856179
548 40646 0.856179
630 47256 0.856179
947 30574 0.856179
464 35328 0.856236
570 43315 0.856236
602 45291 0.856236
602 45291 0.856236
678 48257 0.856236
285 26338 0.856292
370 31251 0.856292
382 31883 0.856292
401 32733 0.856292
459 32733 0.856292
46 9997 0.856348
174 23488 0.856348
563 42898 0.856348
582 44319 0.856348
619 46110 0.856348
473 7069 0.856348
1770 58431 0.856348
72 13661 0.856404
124 20021 0.856404
139 20751 0.856404
254 25967 0.85646
370 31250 0.85646
496 11778 0.85646
508 11778 0.85646
528 38457 0.85646
579 11778 0.85646
947 11778 0.85646
354 55531 0.85646
86 13972 0.856517
104 15871 0.856517
126 20169 0.856517
150 21082 0.856517
251 11749 0.856517
528 38456 0.856517
628 46920 0.856517
11 10113 0.856573
86 13971 0.856573
392 32445 0.856573
38 9053 0.856629
53 10531 0.856629
112 17158 0.856629
149 22200 0.856629
208 25175 0.856629
396 32676 0.856629
532 39493 0.856629
556 42303 0.856629
568 43128 0.856629
1480 26199 0.856629
72 13660 0.856685
122 19528 0.856685
339 30660 0.856685
619 46109 0.856685
678 48256 0.856685
1101 54743 0.856685
36 8093 0.856741
86 13970 0.856741
100 11568 0.856741
25 5846 0.856798
100 18914 0.856798
173 23403 0.856798
173 23404 0.856798
463 34662 0.856798
491 36418 0.856798
508 37127 0.856798
556 42302 0.856798
612 45775 0.856798
612 45775 0.856798
628 46919 0.856798
716 49315 0.856798
947 37127 0.856798
1423 49315 0.856798
33 8465 0.856854
323 28179 0.856854
463 34661 0.856854
525 37937 0.856854
532 39492 0.856854
542 37937 0.856854
579 43846 0.856854
595 44788 0.856854
612 45774 0.856854
612 45774 0.856854
656 39492 0.856854
92 14750 0.85691
320 28022 0.85691
459 34306 0.85691
678 48255 0.85691
719 12980 0.85691
84 14307 0.856966
84 10448 0.856966
142 20972 0.856966
153 22274 0.856966
330 28247 0.856966
396 32675 0.856966
678 48254 0.856966
1386 56447 0.856966
53 10530 0.857022
221 25634 0.857022
336 28747 0.857022
663 48004 0.857022
1021 5891 0.857022
1594 10112 0.857022
11 10112 0.857079
72 10112 0.857079
100 18913 0.857079
136 10112 0.857079
177 23974 0.857079
209 25218 0.857079
396 32674 0.857079
404 32802 0.857079
553 42262 0.857079
607 45474 0.857079
607 45474 0.857079
628 46918 0.857079
630 47255 0.857079
295 25218 0.857079
39 7845 0.857135
38 8983 0.857135
149 22188 0.857135
149 22199 0.857135
153 22273 0.857135
177 23973 0.857135
339 30659 0.857135
464 30659 0.857135
508 23973 0.857135
532 8983 0.857135
555 41222 0.857135
656 8983 0.857135
678 48253 0.857135
685 42243 0.857135
947 23973 0.857135
294 55044 0.857135
1613 57722 0.857135
21 6214 0.857191
92 14749 0.857191
124 20020 0.857191
351 29608 0.857191
475 35871 0.857191
508 37126 0.857191
549 6214 0.857191
550 29608 0.857191
947 37126 0.857191
11 10111 0.857247
72 13658 0.857247
72 13659 0.857247
107 17020 0.857247
261 26033 0.857247
307 27132 0.857247
331 28797 0.857247
552 40829 0.857247
559 42718 0.857247
1710 58170 0.857247
34 7371 0.857303
50 9815 0.857303
11 10110 0.857303
123 19427 0.857303
149 22187 0.857303
183 24262 0.857303
210 25424 0.857303
217 25551 0.857303
253 25996 0.857303
323 28178 0.857303
373 31542 0.857303
492 9947 0.857303
559 25424 0.857303
680 10206 0.857303
11 10109 0.85736
72 10109 0.85736
351 11439 0.85736
528 38455 0.85736
550 11439 0.85736
568 43127 0.85736
663 48003 0.85736
2 6885 0.857416
84 14306 0.857416
120 18223 0.857416
136 20665 0.857416
147 5166 0.857416
151 21857 0.857416
191 24349 0.857416
463 34660 0.857416
763 32087 0.857416
264 54717 0.857416
16 5425 0.857472
26 6546 0.857472
2 6884 0.857472
90 14402 0.857472
94 6546 0.857472
155 5426 0.857472
220 6546 0.857472
351 29607 0.857472
413 33270 0.857472
528 38454 0.857472
543 14402 0.857472
550 29607 0.857472
40 8716 0.857528
100 18912 0.857528
126 13833 0.857528
173 23402 0.857528
463 34659 0.857528
528 38453 0.857528
555 41221 0.857528
577 13833 0.857528
675 48215 0.857528
301 55172 0.857528
528 38452 0.857584
570 43314 0.857584
1160 55069 0.857584
1595 57617 0.857584
23 7182 0.857641
23 7183 0.857641
23 7184 0.857641
151 21856 0.857641
178 23536 0.857641
310 27416 0.857641
320 28021 0.857641
350 23536 0.857641
371 7183 0.857641
527 7182 0.857641
527 7183 0.857641
527 7184 0.857641
536 39583 0.857641
563 42897 0.857641
1597 57622 0.857641
0 2339 0.857697
2 6883 0.857697
55 10823 0.857697
155 10823 0.857697
173 23401 0.857697
220 25646 0.857697
663 37202 0.857697
1610 57714 0.857697
72 13657 0.857753
86 13969 0.857753
331 28796 0.857753
363 28796 0.857753
404 32801 0.857753
418 33654 0.857753
464 35327 0.857753
553 42261 0.857753
628 46917 0.857753
11 10100 0.857809
11 4816 0.857809
68 12039 0.857809
72 4816 0.857809
91 14597 0.857809
92 14748 0.857809
113 7115 0.857809
450 34167 0.857809
464 4816 0.857809
480 36059 0.857809
528 38451 0.857809
597 13176 0.857809
622 46274 0.857809
2 6882 0.857865
52 9517 0.857865
72 13656 0.857865
151 21855 0.857865
382 31882 0.857865
553 42260 0.857865
595 44787 0.857865
622 46273 0.857865
1332 56013 0.857865
1503 57185 0.857865
9 3502 0.857922
38 8982 0.857922
153 22272 0.857922
299 26716 0.857922
464 35326 0.857922
528 38449 0.857922
528 38450 0.857922
528 10688 0.857922
641 47551 0.857922
246 54512 0.857922
119 18339 0.857978
369 31167 0.857978
373 31541 0.857978
532 39491 0.857978
555 18339 0.857978
582 44318 0.857978
656 39491 0.857978
723 49440 0.857978
1595 57616 0.857978
46 9996 0.858034
220 25645 0.858034
341 29010 0.858034
535 29010 0.858034
555 41220 0.858034
553 42259 0.858034
602 45290 0.858034
602 45290 0.858034
21 6213 0.85809
46 9995 0.85809
103 15392 0.85809
160 23052 0.85809
545 40453 0.85809
655 47849 0.85809
163 23104 0.858146
339 30658 0.858146
525 37936 0.858146
536 37936 0.858146
1128 54890 0.858146
24 6067 0.858203
2 6852 0.858203
2 6853 0.858203
57 11855 0.858203
72 13655 0.858203
463 34658 0.858203
549 10447 0.858203
84 14305 0.858259
446 34105 0.858259
481 36132 0.858259
528 38445 0.858259
528 38446 0.858259
528 38447 0.858259
528 38448 0.858259
538 40123 0.858259
545 40452 0.858259
555 41219 0.858259
556 42301 0.858259
602 45289 0.858259
602 45289 0.858259
1488 57132 0.858259
33 8464 0.858315
316 6882 0.858315
329 28343 0.858315
510 37182 0.858315
528 38443 0.858315
528 38444 0.858315
628 46916 0.858315
72 13654 0.858371
343 28895 0.858371
339 30640 0.858371
373 31540 0.858371
439 33962 0.858371
528 38441 0.858371
528 38442 0.858371
559 42717 0.858371
575 43565 0.858371
619 46108 0.858371
628 46915 0.858371
726 49465 0.858371
16 5424 0.858427
553 42249 0.858427
95 53683 0.858427
1595 57615 0.858427
370 31249 0.858484
467 35647 0.858484
567 43009 0.858484
2 6851 0.85854
11 10099 0.85854
91 3922 0.85854
123 19426 0.85854
153 22271 0.85854
186 24314 0.85854
612 45773 0.85854
612 45773 0.85854
636 47458 0.85854
0 2338 0.858596
11 10098 0.858596
100 18911 0.858596
220 25644 0.858596
367 31030 0.858596
463 34657 0.858596
482 28311 0.858596
521 37461 0.858596
528 38440 0.858596
532 39490 0.858596
545 40451 0.858596
545 38894 0.858596
630 47254 0.858596
656 39490 0.858596
1595 57614 0.858596
2 6849 0.858652
2 6850 0.858652
72 13653 0.858652
122 19527 0.858652
153 22270 0.858652
208 25174 0.858652
296 26653 0.858652
331 28795 0.858652
382 31882 0.858652
396 32673 0.858652
528 38439 0.858652
532 39488 0.858652
532 39489 0.858652
619 46107 0.858652
636 47457 0.858652
656 39488 0.858652
656 39489 0.858652
967 28795 0.858652
461 56365 0.858652
2 6848 0.858708
72 10180 0.858708
126 20168 0.858708
395 32553 0.858708
413 33269 0.858708
528 38438 0.858708
532 32553 0.858708
556 42300 0.858708
577 20168 0.858708
656 32553 0.858708
766 50462 0.858708
970 28601 0.858708
1584 57540 0.858708
2 6847 0.858765
11 10097 0.858765
64 11616 0.858765
100 18909 0.858765
100 18910 0.858765
422 33708 0.858765
459 33708 0.858765
528 38437 0.858765
551 21072 0.858765
563 38437 0.858765
581 44132 0.858765
678 48252 0.858765
766 21072 0.858765
1490 28601 0.858765
677 46163 0.858765
2 6846 0.858821
68 12038 0.858821
71 12271 0.858821
155 22830 0.858821
335 28601 0.858821
379 31729 0.858821
412 33231 0.858821
508 37125 0.858821
515 37321 0.858821
532 39487 0.858821
573 43558 0.858821
615 45842 0.858821
615 45842 0.858821
656 39487 0.858821
947 37125 0.858821
0 2337 0.858877
18 4834 0.858877
11 2337 0.858877
72 2337 0.858877
104 15870 0.858877
173 23400 0.858877
177 23400 0.858877
339 30639 0.858877
463 18189 0.858877
496 36668 0.858877
512 37280 0.858877
581 12709 0.858877
13 4268 0.858933
11 10096 0.858933
72 13652 0.858933
106 16427 0.858933
123 19425 0.858933
131 20433 0.858933
192 6546 0.858933
197 24587 0.858933
362 30804 0.858933
463 34656 0.858933
464 35325 0.858933
645 47753 0.858933
682 48294 0.858933
378 55693 0.858933
1533 57268 0.858933
77 13077 0.858989
94 14868 0.858989
406 32815 0.858989
486 36269 0.858989
528 38435 0.858989
528 38436 0.858989
553 42248 0.858989
570 43313 0.858989
596 44818 0.858989
751 58374 0.858989
21 6211 0.859046
21 6212 0.859046
33 8377 0.859046
50 9886 0.859046
11 10095 0.859046
55 4976 0.859046
59 11564 0.859046
72 13651 0.859046
84 14304 0.859046
100 18908 0.859046
373 18190 0.859046
396 6211 0.859046
528 38434 0.859046
528 10465 0.859046
549 40772 0.859046
553 42247 0.859046
568 43126 0.859046
766 50461 0.859046
1103 54747 0.859046
2 6845 0.859102
37 8962 0.859102
38 8981 0.859102
53 10529 0.859102
92 10529 0.859102
343 28894 0.859102
341 29009 0.859102
339 7219 0.859102
459 34305 0.859102
496 36667 0.859102
528 38433 0.859102
536 39582 0.859102
555 41218 0.859102
599 44933 0.859102
609 45540 0.859102
609 45540 0.859102
16 5423 0.859158
31 7046 0.859158
11 10094 0.859158
59 11563 0.859158
84 14303 0.859158
91 14596 0.859158
145 21031 0.859158
307 27131 0.859158
517 37369 0.859158
528 38432 0.859158
532 39486 0.859158
536 39581 0.859158
608 29271 0.859158
608 29271 0.859158
656 39486 0.859158
945 26942 0.859158
504 56707 0.859158
1865 58875 0.859158
21 6210 0.859214
2 6844 0.859214
317 27511 0.859214
555 41217 0.859214
553 42246 0.859214
1396 56500 0.859214
38 8980 0.85927
53 10528 0.85927
57 11854 0.85927
296 26652 0.85927
351 29606 0.85927
508 37124 0.85927
528 38430 0.85927
528 38431 0.85927
536 39580 0.85927
550 29606 0.85927
584 44387 0.85927
675 48214 0.85927
947 37124 0.85927
741 56500 0.85927
40 8715 0.859327
55 10822 0.859327
107 17019 0.859327
459 34304 0.859327
703 48858 0.859327
2 6813 0.859383
59 6274 0.859383
346 29131 0.859383
630 47253 0.859383
679 48264 0.859383
1533 57267 0.859383
72 13650 0.859439
325 28205 0.859439
463 34655 0.859439
464 35324 0.859439
475 35870 0.859439
564 42976 0.859439
623 46290 0.859439
417 55991 0.859439
2 6812 0.859495
11 10093 0.859495
53 10527 0.859495
55 10821 0.859495
57 11845 0.859495
72 13649 0.859495
116 18684 0.859495
458 34265 0.859495
463 34654 0.859495
464 35323 0.859495
581 10514 0.859495
628 46914 0.859495
679 48263 0.859495
3 2681 0.859552
71 12270 0.859552
463 34653 0.859552
582 44317 0.859552
628 46913 0.859552
689 48429 0.859552
2 6811 0.859608
59 11562 0.859608
72 13648 0.859608
107 17018 0.859608
464 35322 0.859608
528 38429 0.859608
541 39932 0.859608
622 32397 0.859608
630 31251 0.859608
630 47252 0.859608
634 47411 0.859608
703 48857 0.859608
153 22269 0.859664
366 30963 0.859664
464 35321 0.859664
475 35869 0.859664
532 39485 0.859664
568 43125 0.859664
582 44316 0.859664
602 45288 0.859664
602 45288 0.859664
622 46272 0.859664
632 47368 0.859664
424 56063 0.859664
78 12707 0.85972
532 39483 0.85972
532 39484 0.85972
656 39483 0.85972
656 39484 0.85972
582 44315 0.859776
9 3501 0.859833
2 6810 0.859833
78 12706 0.859833
77 13076 0.859833
140 20893 0.859833
528 38428 0.859833
541 10510 0.859833
590 44545 0.859833
628 46912 0.859833
678 48251 0.859833
703 44632 0.859833
1613 34798 0.859833
8 4981 0.859889
36 8055 0.859889
11 10092 0.859889
63 11213 0.859889
59 11561 0.859889
100 18907 0.859889
307 27130 0.859889
325 28204 0.859889
463 34652 0.859889
464 35320 0.859889
545 40450 0.859889
545 10527 0.859889
545 11561 0.859889
579 10092 0.859889
602 45287 0.859889
612 45772 0.859889
602 45287 0.859889
612 45772 0.859889
628 35320 0.859889
628 10092 0.859889
703 48916 0.859889
1347 56183 0.859889
11 10071 0.859945
123 19424 0.859945
528 38427 0.859945
570 34652 0.859945
585 44397 0.859945
630 47251 0.859945
1361 56288 0.859945
84 14302 0.860001
464 35319 0.860001
599 44932 0.860001
602 45286 0.860001
602 45286 0.860001
1417 56670 0.860001
1613 57721 0.860001
2 6807 0.860057
2 6808 0.860057
2 6809 0.860057
52 9516 0.860057
11 10070 0.860057
59 11540 0.860057
59 11541 0.860057
57 11844 0.860057
116 16403 0.860057
122 19526 0.860057
153 22251 0.860057
325 28203 0.860057
339 30638 0.860057
463 34650 0.860057
463 34651 0.860057
528 38426 0.860057
545 38426 0.860057
579 43845 0.860057
663 48002 0.860057
733 49579 0.860057
23 7181 0.860114
33 8376 0.860114
97 8376 0.860114
136 20664 0.860114
240 25850 0.860114
331 20347 0.860114
343 28893 0.860114
527 7181 0.860114
528 38425 0.860114
553 8376 0.860114
582 44314 0.860114
2 6806 0.86017
59 11539 0.86017
107 17017 0.86017
114 17578 0.86017
149 22186 0.86017
167 23169 0.86017
173 23399 0.86017
200 24836 0.86017
331 28794 0.86017
366 30962 0.86017
463 34649 0.86017
464 35318 0.86017
691 48595 0.86017
1383 9518 0.86017
1449 9518 0.86017
26 6545 0.860226
53 10516 0.860226
55 10516 0.860226
59 11537 0.860226
59 11538 0.860226
106 16426 0.860226
107 17016 0.860226
123 19423 0.860226
194 24452 0.860226
293 26393 0.860226
372 31647 0.860226
508 37122 0.860226
508 37123 0.860226
521 37460 0.860226
524 17016 0.860226
528 38424 0.860226
576 43738 0.860226
622 46271 0.860226
628 46911 0.860226
947 37122 0.860226
947 37123 0.860226
43 10085 0.860282
53 10515 0.860282
72 13647 0.860282
252 25954 0.860282
252 25955 0.860282
390 13005 0.860282
570 43312 0.860282
675 48213 0.860282
1207 55271 0.860282
1834 58774 0.860282
84 14301 0.860338
100 18906 0.860338
343 28887 0.860338
463 34647 0.860338
463 34648 0.860338
570 43311 0.860338
582 44313 0.860338
630 47250 0.860338
716 49314 0.860338
252 54588 0.860338
0 2336 0.860395
55 10820 0.860395
61 11257 0.860395
124 20019 0.860395
389 2378 0.860395
445 34009 0.860395
499 36700 0.860395
602 10820 0.860395
602 10820 0.860395
683 48339 0.860395
1330 55998 0.860395
0 2335 0.860451
11 10069 0.860451
84 14300 0.860451
528 38423 0.860451
532 39482 0.860451
622 46270 0.860451
656 39482 0.860451
1456 56923 0.860451
33 8374 0.860507
33 8375 0.860507
77 13075 0.860507
72 13075 0.860507
84 14299 0.860507
187 24326 0.860507
339 30637 0.860507
372 31646 0.860507
573 8375 0.860507
575 43644 0.860507
579 31646 0.860507
72 10235 0.860563
72 13639 0.860563
114 17577 0.860563
200 24835 0.860563
325 28202 0.860563
339 30636 0.860563
710 49032 0.860563
21 6209 0.860619
2 6805 0.860619
55 10819 0.860619
106 16425 0.860619
389 32361 0.860619
1023 54207 0.860619
72 13638 0.860676
121 18590 0.860676
124 20018 0.860676
159 23000 0.860676
375 31705 0.860676
463 34646 0.860676
528 38422 0.860676
603 18590 0.860676
603 18590 0.860676
377 55685 0.860676
561 56857 0.860676
33 8373 0.860732
55 10818 0.860732
72 13637 0.860732
84 13455 0.860732
84 10500 0.860732
149 22185 0.860732
319 27990 0.860732
418 5323 0.860732
418 33653 0.860732
436 33885 0.860732
508 37120 0.860732
508 37121 0.860732
555 41216 0.860732
553 42245 0.860732
556 42299 0.860732
602 45284 0.860732
602 45285 0.860732
612 45771 0.860732
612 6545 0.860732
602 45284 0.860732
602 45285 0.860732
612 45771 0.860732
612 6545 0.860732
628 46909 0.860732
628 46910 0.860732
659 47861 0.860732
947 37120 0.860732
947 37121 0.860732
1794 58523 0.860732
1840 58803 0.860732
3 2680 0.860788
9 3500 0.860788
26 6544 0.860788
2 6804 0.860788
11 10068 0.860788
61 11237 0.860788
61 11256 0.860788
94 6544 0.860788
103 15391 0.860788
114 17576 0.860788
404 29510 0.860788
463 34645 0.860788
508 37119 0.860788
532 39480 0.860788
532 39481 0.860788
549 40771 0.860788
555 11396 0.860788
553 42244 0.860788
559 42716 0.860788
582 44312 0.860788
595 44786 0.860788
628 46908 0.860788
656 39480 0.860788
656 39481 0.860788
947 37119 0.860788
313 55311 0.860788
473 56454 0.860788
0 2318 0.860844
38 8979 0.860844
11 2318 0.860844
104 15868 0.860844
104 15869 0.860844
122 19525 0.860844
339 30633 0.860844
339 30634 0.860844
339 30635 0.860844
362 30803 0.860844
559 42715 0.860844
602 45283 0.860844
602 45283 0.860844
710 49031 0.860844
731 49560 0.860844
1008 10176 0.860844
2 6768 0.8609
57 11843 0.8609
339 30632 0.8609
463 34644 0.8609
528 38421 0.8609
555 41200 0.8609
615 45841 0.8609
615 45841 0.8609
136 20663 0.860957
564 42975 0.860957
582 44311 0.860957
704 48918 0.860957
2 6767 0.861013
88 14163 0.861013
107 17015 0.861013
341 10161 0.861013
392 5491 0.861013
602 45282 0.861013
602 45282 0.861013
628 46907 0.861013
630 47249 0.861013
294 55043 0.861013
3 2679 0.861069
84 14298 0.861069
173 23398 0.861069
220 25643 0.861069
509 24935 0.861069
524 37817 0.861069
548 40645 0.861069
599 44931 0.861069
602 45281 0.861069
602 45281 0.861069
681 48292 0.861069
0 2317 0.861125
2 6766 0.861125
77 13061 0.861125
352 29471 0.861125
464 35317 0.861125
570 43310 0.861125
576 43737 0.861125
612 45770 0.861125
612 45770 0.861125
628 46906 0.861125
164 53928 0.861125
650 57468 0.861125
36 8054 0.861181
120 18222 0.861181
123 8054 0.861181
155 22829 0.861181
177 23972 0.861181
382 31880 0.861181
382 31881 0.861181
528 38420 0.861181
599 44930 0.861181
663 48001 0.861181
1329 55981 0.861181
2 6764 0.861238
2 6765 0.861238
33 8372 0.861238
11 6764 0.861238
72 13636 0.861238
103 15390 0.861238
100 18905 0.861238
126 8054 0.861238
316 27869 0.861238
319 27989 0.861238
370 31248 0.861238
548 40644 0.861238
555 8054 0.861238
559 42714 0.861238
563 27989 0.861238
586 44453 0.861238
602 45280 0.861238
602 45280 0.861238
628 46905 0.861238
630 47247 0.861238
630 47248 0.861238
9 3499 0.861294
2 6762 0.861294
2 6763 0.861294
59 11536 0.861294
83 13117 0.861294
72 13635 0.861294
339 30622 0.861294
370 31247 0.861294
556 42298 0.861294
704 15112 0.861294
72 13634 0.86135
114 17575 0.86135
126 20167 0.86135
134 20589 0.86135
339 30621 0.86135
392 32444 0.86135
419 33674 0.86135
458 34264 0.86135
463 34643 0.86135
528 38419 0.86135
630 47246 0.86135
1330 55997 0.86135
53 10514 0.861406
71 12269 0.861406
79 12601 0.861406
83 13116 0.861406
91 14594 0.861406
100 18904 0.861406
144 20999 0.861406
237 25900 0.861406
464 35316 0.861406
555 41199 0.861406
582 44310 0.861406
689 48428 0.861406
120 18221 0.861462
370 31246 0.861462
532 39479 0.861462
553 42243 0.861462
585 27463 0.861462
622 46269 0.861462
622 42243 0.861462
628 46904 0.861462
656 39479 0.861462
1075 54561 0.861462
1158 27463 0.861462
2 6760 0.861519
2 6761 0.861519
42 8250 0.861519
33 8371 0.861519
90 14401 0.861519
144 20998 0.861519
158 22907 0.861519
220 25642 0.861519
304 26949 0.861519
339 30620 0.861519
404 32800 0.861519
464 10755 0.861519
508 37118 0.861519
543 14401 0.861519
582 44309 0.861519
630 47245 0.861519
689 48427 0.861519
947 37118 0.861519
1641 57834 0.861519
2 6759 0.861575
53 10513 0.861575
389 32360 0.861575
559 42713 0.861575
648 47778 0.861575
201 54150 0.861575
16 2259 0.861631
26 6543 0.861631
2 6738 0.861631
68 12037 0.861631
72 13633 0.861631
358 24935 0.861631
373 31539 0.861631
570 43309 0.861631
628 46903 0.861631
618 57178 0.861631
1789 58505 0.861631
107 2582 0.861687
296 26651 0.861687
333 28448 0.861687
463 34642 0.861687
528 38418 0.861687
580 44063 0.861687
1017 54162 0.861687
2 6737 0.861743
107 17014 0.861743
134 20588 0.861743
339 30619 0.861743
455 34211 0.861743
496 28981 0.861743
509 36953 0.861743
521 37459 0.861743
528 38417 0.861743
533 39553 0.861743
549 40770 0.861743
555 41198 0.861743
553 42242 0.861743
619 38780 0.861743
688 37459 0.861743
716 49313 0.861743
681 37459 0.861743
0 2315 0.8618
0 2316 0.8618
4 2430 0.8618
14 4556 0.8618
11 10067 0.8618
65 11482 0.8618
92 14747 0.8618
136 20662 0.8618
419 33673 0.8618
463 34641 0.8618
464 14747 0.8618
528 38416 0.8618
545 40449 0.8618
582 44308 0.8618
612 45769 0.8618
612 45769 0.8618
710 49029 0.8618
710 49030 0.8618
803 51630 0.8618
1425 49313 0.8618
15 4441 0.861856
136 20661 0.861856
149 22184 0.861856
316 27868 0.861856
341 29000 0.861856
341 29001 0.861856
379 31728 0.861856
528 38415 0.861856
545 40448 0.861856
549 27868 0.861856
568 43124 0.861856
580 44062 0.861856
628 46902 0.861856
1572 57493 0.861856
1623 57757 0.861856
0 2314 0.861912
21 6208 0.861912
23 7180 0.861912
11 10066 0.861912
53 10512 0.861912
77 13060 0.861912
72 13632 0.861912
107 17013 0.861912
100 18903 0.861912
124 20017 0.861912
149 22183 0.861912
338 28678 0.861912
370 31245 0.861912
382 31879 0.861912
512 37279 0.861912
524 37816 0.861912
527 7180 0.861912
528 38413 0.861912
528 38414 0.861912
532 39478 0.861912
630 47244 0.861912
656 39478 0.861912
763 50135 0.861912
1420 56684 0.861912
2 6736 0.861968
23 7177 0.861968
23 7178 0.861968
23 7179 0.861968
82 13214 0.861968
72 13624 0.861968
84 8741 0.861968
126 20166 0.861968
149 22181 0.861968
149 22182 0.861968
307 27129 0.861968
316 27867 0.861968
341 28999 0.861968
339 30618 0.861968
439 28249 0.861968
527 7177 0.861968
527 7178 0.861968
527 7179 0.861968
532 30618 0.861968
559 42712 0.861968
619 46106 0.861968
656 30618 0.861968
4 2429 0.862024
9 3487 0.862024
21 2429 0.862024
2 6735 0.862024
23 7136 0.862024
23 7137 0.862024
55 10817 0.862024
136 20660 0.862024
200 24834 0.862024
307 27128 0.862024
373 31538 0.862024
527 7136 0.862024
527 7137 0.862024
528 38412 0.862024
555 41197 0.862024
553 6735 0.862024
553 42223 0.862024
553 42241 0.862024
612 45768 0.862024
612 45768 0.862024
622 46268 0.862024
628 22317 0.862024
705 48970 0.862024
1280 55706 0.862024
1604 57680 0.862024
23 7133 0.862081
23 7134 0.862081
23 7135 0.862081
136 20657 0.862081
136 20658 0.862081
136 20659 0.862081
147 21051 0.862081
149 14305 0.862081
307 27127 0.862081
392 32443 0.862081
412 33230 0.862081
463 34640 0.862081
527 7133 0.862081
527 7134 0.862081
527 7135 0.862081
663 48000 0.862081
705 48969 0.862081
0 2313 0.862137
14 4555 0.862137
2 6734 0.862137
23 7131 0.862137
23 7132 0.862137
43 10084 0.862137
100 18902 0.862137
149 22170 0.862137
149 22180 0.862137
210 25423 0.862137
336 28746 0.862137
339 30617 0.862137
371 31388 0.862137
463 34639 0.862137
475 10447 0.862137
527 7131 0.862137
527 7132 0.862137
528 38410 0.862137
528 38411 0.862137
541 7131 0.862137
538 12492 0.862137
545 14301 0.862137
549 40769 0.862137
553 42221 0.862137
553 42222 0.862137
568 43123 0.862137
578 43772 0.862137
703 46274 0.862137
23 7130 0.862193
59 11534 0.862193
59 11535 0.862193
77 13059 0.862193
124 20016 0.862193
126 20165 0.862193
149 22166 0.862193
149 22167 0.862193
149 22168 0.862193
149 22169 0.862193
210 25422 0.862193
241 25841 0.862193
387 32219 0.862193
393 32522 0.862193
429 33777 0.862193
527 7130 0.862193
528 38407 0.862193
528 38408 0.862193
528 38409 0.862193
545 40447 0.862193
568 43122 0.862193
577 20165 0.862193
582 44307 0.862193
602 45279 0.862193
602 45279 0.862193
84 9519 0.862249
149 22164 0.862249
149 22165 0.862249
192 24426 0.862249
325 28201 0.862249
362 30802 0.862249
490 36318 0.862249
508 37117 0.862249
545 40445 0.862249
545 40446 0.862249
555 41196 0.862249
569 43194 0.862249
630 47243 0.862249
645 47752 0.862249
947 37117 0.862249
11 10064 0.862305
11 10065 0.862305
53 6151 0.862305
77 13058 0.862305
91 14593 0.862305
100 13738 0.862305
149 22163 0.862305
153 22250 0.862305
176 23504 0.862305
339 30616 0.862305
369 6151 0.862305
528 38406 0.862305
532 39476 0.862305
532 39477 0.862305
545 11191 0.862305
612 45767 0.862305
612 45767 0.862305
656 39476 0.862305
656 39477 0.862305
686 48372 0.862305
126 20164 0.862362
149 22162 0.862362
173 23397 0.862362
220 25641 0.862362
370 31244 0.862362
389 32359 0.862362
463 34638 0.862362
490 36317 0.862362
528 38404 0.862362
528 38405 0.862362
546 40323 0.862362
577 20164 0.862362
655 47848 0.862362
763 50134 0.862362
1647 57867 0.862362
22 6657 0.862418
53 10511 0.862418
126 20163 0.862418
186 24313 0.862418
251 25942 0.862418
331 28793 0.862418
373 31537 0.862418
577 20163 0.862418
766 50460 0.862418
25 53409 0.862418
1340 56078 0.862418
1461 56968 0.862418
0 2312 0.862474
21 6152 0.862474
55 10816 0.862474
107 17012 0.862474
124 20015 0.862474
147 21050 0.862474
167 23168 0.862474
309 27205 0.862474
320 28020 0.862474
548 40643 0.862474
555 18921 0.862474
556 42297 0.862474
580 44061 0.862474
612 45765 0.862474
612 45766 0.862474
612 45765 0.862474
612 45766 0.862474
374 55667 0.862474
1472 57050 0.862474
610 6308 0.862474
0 2311 0.86253
36 8053 0.86253
100 18900 0.86253
153 22249 0.86253
160 23051 0.86253
459 34303 0.86253
463 34637 0.86253
500 36721 0.86253
548 13763 0.86253
595 44785 0.86253
630 47242 0.86253
89 31558 0.86253
1424 56701 0.86253
2 6733 0.862586
88 14162 0.862586
107 16992 0.862586
116 18672 0.862586
139 20750 0.862586
316 27866 0.862586
339 30615 0.862586
370 31243 0.862586
464 35314 0.862586
464 35315 0.862586
507 36789 0.862586
580 44060 0.862586
766 50459 0.862586
803 8256 0.862586
1091 36789 0.862586
31 7045 0.862643
37 8961 0.862643
50 6151 0.862643
61 11236 0.862643
102 15292 0.862643
136 20656 0.862643
389 32358 0.862643
568 11236 0.862643
619 46105 0.862643
707 49011 0.862643
1417 56669 0.862643
0 2310 0.862699
9 3486 0.862699
2 6732 0.862699
33 8370 0.862699
77 9518 0.862699
77 13057 0.862699
107 16991 0.862699
134 20587 0.862699
136 20655 0.862699
171 23242 0.862699
315 27806 0.862699
553 42220 0.862699
556 42296 0.862699
628 46901 0.862699
707 49010 0.862699
1599 57635 0.862699
1625 57764 0.862699
1734 28280 0.862699
1783 58480 0.862699
16 5375 0.862755
2 6731 0.862755
33 8369 0.862755
107 16990 0.862755
134 20585 0.862755
134 20586 0.862755
463 34636 0.862755
582 44306 0.862755
619 46104 0.862755
663 47999 0.862755
710 49281 0.862755
964 53379 0.862755
9 3485 0.862811
14 4554 0.862811
8 4980 0.862811
23 7129 0.862811
50 9885 0.862811
11 10055 0.862811
107 16989 0.862811
139 20749 0.862811
323 28177 0.862811
527 7129 0.862811
528 38403 0.862811
532 39475 0.862811
553 11508 0.862811
656 39475 0.862811
687 48380 0.862811
703 48915 0.862811
134 20584 0.862867
136 13966 0.862867
149 3274 0.862867
350 29624 0.862867
463 34635 0.862867
475 35868 0.862867
598 44872 0.862867
630 47241 0.862867
2 6730 0.862924
101 15374 0.862924
122 19524 0.862924
136 8077 0.862924
177 23971 0.862924
240 25849 0.862924
545 38624 0.862924
549 6151 0.862924
602 45278 0.862924
602 45278 0.862924
619 46103 0.862924
703 48914 0.862924
711 49284 0.862924
1307 55806 0.862924
72 13623 0.86298
122 19523 0.86298
310 27415 0.86298
349 13623 0.86298
418 33652 0.86298
475 35867 0.86298
582 44305 0.86298
619 46102 0.86298
710 49280 0.86298
24 6066 0.863036
23 7128 0.863036
33 8368 0.863036
59 6151 0.863036
72 13622 0.863036
119 18338 0.863036
100 18899 0.863036
207 25113 0.863036
210 25421 0.863036
222 25670 0.863036
226 25692 0.863036
253 25995 0.863036
371 31387 0.863036
384 32068 0.863036
464 7128 0.863036
527 7128 0.863036
528 38402 0.863036
555 41195 0.863036
633 47373 0.863036
0 2309 0.863092
42 8249 0.863092
92 14746 0.863092
161 23092 0.863092
524 37815 0.863092
559 8249 0.863092
619 10155 0.863092
1390 56467 0.863092
6 2835 0.863148
23 7067 0.863148
78 12705 0.863148
319 27988 0.863148
320 28019 0.863148
382 31878 0.863148
393 32521 0.863148
413 33268 0.863148
519 37389 0.863148
527 7067 0.863148
528 36212 0.863148
548 40642 0.863148
582 44304 0.863148
628 46900 0.863148
21 6151 0.863205
38 8978 0.863205
72 13621 0.863205
123 3628 0.863205
154 22637 0.863205
393 32520 0.863205
463 34634 0.863205
476 36014 0.863205
582 44303 0.863205
11 10054 0.863261
53 10510 0.863261
107 16988 0.863261
200 24833 0.863261
298 26709 0.863261
329 28342 0.863261
341 28998 0.863261
339 30614 0.863261
370 31242 0.863261
474 35746 0.863261
491 36417 0.863261
553 42218 0.863261
553 42219 0.863261
570 43308 0.863261
581 44131 0.863261
626 46340 0.863261
703 48913 0.863261
1385 26981 0.863261
798 58736 0.863261
0 2308 0.863317
92 14745 0.863317
122 19522 0.863317
334 13005 0.863317
339 30613 0.863317
418 33651 0.863317
528 6151 0.863317
559 42711 0.863317
609 45538 0.863317
609 45539 0.863317
609 45538 0.863317
609 45539 0.863317
634 27205 0.863317
648 47777 0.863317
1644 57850 0.863317
22 6656 0.863373
72 13620 0.863373
371 31386 0.863373
393 5425 0.863373
496 36666 0.863373
528 38401 0.863373
555 41194 0.863373
619 46101 0.863373
1644 57849 0.863373
72 13619 0.863429
114 17574 0.863429
100 18898 0.863429
200 24832 0.863429
339 30593 0.863429
339 30594 0.863429
412 33229 0.863429
532 39474 0.863429
628 46899 0.863429
630 34693 0.863429
656 39474 0.863429
689 11841 0.863429
1448 56904 0.863429
650 57467 0.863429
1644 57848 0.863429
14 4553 0.863486
64 11615 0.863486
310 27414 0.863486
350 29623 0.863486
339 30592 0.863486
362 30801 0.863486
369 31166 0.863486
393 31166 0.863486
463 34633 0.863486
532 31166 0.863486
563 42896 0.863486
622 46267 0.863486
656 31166 0.863486
707 49009 0.863486
2140 59938 0.863486
33 8334 0.863542
72 13618 0.863542
126 20162 0.863542
149 22151 0.863542
371 31385 0.863542
463 34632 0.863542
488 36276 0.863542
508 10514 0.863542
577 20162 0.863542
675 48212 0.863542
947 10514 0.863542
0 2307 0.863598
2 6729 0.863598
173 23396 0.863598
190 24345 0.863598
369 31165 0.863598
389 32357 0.863598
396 6151 0.863598
463 34631 0.863598
522 37463 0.863598
528 38400 0.863598
619 46100 0.863598
642 47595 0.863598
188 54087 0.863598
72 13617 0.863654
97 15041 0.863654
111 16500 0.863654
339 30591 0.863654
476 36013 0.863654
553 42217 0.863654
570 43307 0.863654
711 49282 0.863654
711 49283 0.863654
0 2306 0.86371
39 7844 0.86371
42 8248 0.86371
44 8675 0.86371
369 31164 0.86371
532 39473 0.86371
549 6274 0.86371
580 44059 0.86371
580 23545 0.86371
628 46898 0.86371
656 39473 0.86371
89 53663 0.86371
9 3484 0.863767
79 12600 0.863767
94 14867 0.863767
103 15389 0.863767
136 20654 0.863767
149 22150 0.863767
316 27865 0.863767
362 30800 0.863767
396 32672 0.863767
490 36316 0.863767
628 46897 0.863767
0 2305 0.863823
72 13616 0.863823
532 39472 0.863823
556 42295 0.863823
595 44783 0.863823
595 44784 0.863823
609 45537 0.863823
609 45537 0.863823
641 47550 0.863823
656 39472 0.863823
689 48426 0.863823
215 54229 0.863823
1187 55187 0.863823
1832 58769 0.863823
0 2304 0.863879
11 10053 0.863879
107 16987 0.863879
212 25476 0.863879
339 30590 0.863879
553 42207 0.863879
553 42216 0.863879
564 42974 0.863879
612 45764 0.863879
612 45764 0.863879
630 47240 0.863879
1641 57833 0.863879
53 10509 0.863935
528 38399 0.863935
553 42206 0.863935
602 45277 0.863935
612 45763 0.863935
602 45277 0.863935
612 45763 0.863935
628 46896 0.863935
671 48174 0.863935
687 48379 0.863935
9 3483 0.863991
463 34630 0.863991
553 42205 0.863991
564 42973 0.863991
602 45276 0.863991
602 45276 0.863991
624 46308 0.863991
628 20303 0.863991
1641 57832 0.863991
9 3482 0.864048
16 5374 0.864048
2 6703 0.864048
11 5663 0.864048
149 22149 0.864048
200 24831 0.864048
277 26221 0.864048
463 34629 0.864048
475 35866 0.864048
533 39573 0.864048
592 57005 0.864048
1613 57720 0.864048
37 8960 0.864104
103 15388 0.864104
100 18897 0.864104
317 27510 0.864104
316 27864 0.864104
341 28997 0.864104
350 29622 0.864104
339 30589 0.864104
396 32671 0.864104
439 33961 0.864104
570 43306 0.864104
582 44302 0.864104
602 45275 0.864104
602 45275 0.864104
628 26608 0.864104
1109 23003 0.864104
0 2303 0.86416
11 10051 0.86416
11 10052 0.86416
151 21837 0.86416
149 22148 0.86416
475 35865 0.86416
490 36405 0.86416
600 44936 0.86416
674 48186 0.86416
9 3481 0.864216
107 16986 0.864216
317 27541 0.864216
367 31029 0.864216
419 33672 0.864216
463 2455 0.864216
463 34628 0.864216
549 6151 0.864216
711 49294 0.864216
9 3480 0.864272
23 7066 0.864272
40 8714 0.864272
331 28792 0.864272
527 7066 0.864272
602 45274 0.864272
602 45274 0.864272
628 46895 0.864272
122 19521 0.864329
225 25673 0.864329
350 18529 0.864329
382 31877 0.864329
522 37462 0.864329
524 37814 0.864329
528 38398 0.864329
553 42203 0.864329
553 42204 0.864329
682 48333 0.864329
715 49311 0.864329
718 49344 0.864329
718 49345 0.864329
718 49346 0.864329
1015 54140 0.864329
1026 54236 0.864329
21 6150 0.864385
144 20997 0.864385
528 38397 0.864385
552 40828 0.864385
582 44301 0.864385
718 49294 0.864385
643 57423 0.864385
11 10050 0.864441
92 14744 0.864441
126 14744 0.864441
310 27413 0.864441
393 32519 0.864441
524 37813 0.864441
535 39609 0.864441
572 43449 0.864441
577 14744 0.864441
582 44300 0.864441
612 45762 0.864441
612 45762 0.864441
628 46894 0.864441
100 18896 0.864497
336 28736 0.864497
463 34627 0.864497
464 35313 0.864497
555 41193 0.864497
556 35313 0.864497
570 43304 0.864497
570 43305 0.864497
703 24403 0.864497
710 49279 0.864497
181 54050 0.864497
1383 56422 0.864497
504 28057 0.864497
1449 56422 0.864497
0 2302 0.864553
126 20161 0.864553
369 17784 0.864553
458 34263 0.864553
475 35863 0.864553
475 35864 0.864553
553 42202 0.864553
577 20161 0.864553
718 49343 0.864553
469 56388 0.864553
1597 57621 0.864553
72 13615 0.86461
338 28677 0.86461
338 15360 0.86461
508 37116 0.86461
704 48917 0.86461
723 6274 0.86461
947 37116 0.86461
0 2301 0.864666
77 8658 0.864666
148 21058 0.864666
339 30588 0.864666
389 32356 0.864666
503 21058 0.864666
570 43303 0.864666
1153 55016 0.864666
681 57669 0.864666
8 4979 0.864722
77 13056 0.864722
532 39471 0.864722
553 42201 0.864722
717 49325 0.864722
717 49326 0.864722
717 49327 0.864722
717 49328 0.864722
717 49329 0.864722
717 49330 0.864722
1182 55162 0.864722
72 13614 0.864778
324 28009 0.864778
320 28018 0.864778
602 45273 0.864778
602 45273 0.864778
620 46156 0.864778
704 28018 0.864778
717 49323 0.864778
717 49324 0.864778
802 58751 0.864778
180 24156 0.864834
299 26715 0.864834
464 35312 0.864834
609 45536 0.864834
609 45536 0.864834
628 46893 0.864834
704 28021 0.864834
711 49293 0.864834
723 35312 0.864834
723 49439 0.864834
277 26220 0.864891
325 28200 0.864891
361 29605 0.864891
384 27877 0.864891
630 47239 0.864891
733 49578 0.864891
766 50458 0.864891
77 13055 0.864947
104 15867 0.864947
409 32926 0.864947
463 34626 0.864947
553 42200 0.864947
604 45457 0.864947
604 45457 0.864947
1770 58430 0.864947
21 6149 0.865003
55 10815 0.865003
100 18895 0.865003
323 28176 0.865003
341 18895 0.865003
549 6149 0.865003
642 22137 0.865003
701 48820 0.865003
708 49012 0.865003
717 49322 0.865003
2 6702 0.865059
44 8674 0.865059
83 13115 0.865059
72 13612 0.865059
72 13613 0.865059
100 18894 0.865059
175 23495 0.865059
210 25420 0.865059
555 41192 0.865059
555 20074 0.865059
553 42199 0.865059
580 44058 0.865059
717 49338 0.865059
2 6701 0.865115
61 11235 0.865115
316 8058 0.865115
338 28676 0.865115
339 30587 0.865115
369 8058 0.865115
521 37458 0.865115
532 39470 0.865115
628 46892 0.865115
656 39470 0.865115
701 28676 0.865115
711 49292 0.865115
36 8052 0.865172
99 14951 0.865172
134 20583 0.865172
147 21049 0.865172
274 26166 0.865172
316 27863 0.865172
320 28017 0.865172
379 31727 0.865172
582 44299 0.865172
602 45272 0.865172
602 45272 0.865172
1335 56028 0.865172
0 2300 0.865228
124 20014 0.865228
206 25086 0.865228
323 28175 0.865228
382 31876 0.865228
414 33308 0.865228
422 33707 0.865228
555 41191 0.865228
553 11442 0.865228
678 48250 0.865228
707 49008 0.865228
1344 56141 0.865228
8 4978 0.865284
36 3984 0.865284
99 14950 0.865284
107 16985 0.865284
173 23395 0.865284
241 25840 0.865284
274 26165 0.865284
307 27126 0.865284
578 43771 0.865284
619 2418 0.865284
678 48249 0.865284
21 6148 0.86534
36 8051 0.86534
75 12263 0.86534
240 25848 0.86534
386 32198 0.86534
463 34625 0.86534
602 45271 0.86534
602 45271 0.86534
630 47238 0.86534
706 32198 0.86534
723 49438 0.86534
246 54511 0.86534
13 4267 0.865397
11 10049 0.865397
59 10049 0.865397
57 2418 0.865397
77 13054 0.865397
118 18197 0.865397
220 25640 0.865397
299 26714 0.865397
99 14949 0.865453
150 21081 0.865453
196 24537 0.865453
371 31384 0.865453
389 32355 0.865453
409 32925 0.865453
463 34624 0.865453
573 43557 0.865453
620 46155 0.865453
630 47237 0.865453
23 7065 0.865509
104 15866 0.865509
274 26175 0.865509
307 10357 0.865509
361 30062 0.865509
384 32067 0.865509
463 15835 0.865509
527 7065 0.865509
546 40322 0.865509
582 44298 0.865509
608 30062 0.865509
608 30062 0.865509
1613 57719 0.865509
708 57818 0.865509
1772 58437 0.865509
38 8977 0.865565
126 20160 0.865565
200 24830 0.865565
331 28791 0.865565
414 6274 0.865565
556 42294 0.865565
176 5426 0.865565
1046 54366 0.865565
2 6700 0.865621
46 9994 0.865621
53 10508 0.865621
72 13611 0.865621
104 15865 0.865621
123 9433 0.865621
305 26971 0.865621
350 29621 0.865621
362 30799 0.865621
490 9994 0.865621
529 38667 0.865621
582 44296 0.865621
582 44297 0.865621
600 45059 0.865621
612 45761 0.865621
612 45761 0.865621
631 47353 0.865621
643 48449 0.865621
841 59167 0.865621
2 6699 0.865678
100 18893 0.865678
508 37115 0.865678
532 39469 0.865678
545 40444 0.865678
628 46891 0.865678
656 39469 0.865678
947 37115 0.865678
319 27978 0.865734
325 28199 0.865734
463 34623 0.865734
553 42193 0.865734
556 42293 0.865734
570 43301 0.865734
570 43302 0.865734
581 44130 0.865734
630 47236 0.865734
634 47410 0.865734
705 48968 0.865734
95 53682 0.865734
1009 54064 0.865734
26 6542 0.86579
136 20653 0.86579
373 31536 0.86579
403 32774 0.86579
532 39468 0.86579
585 44417 0.86579
602 27117 0.86579
602 45270 0.86579
602 27117 0.86579
602 45270 0.86579
630 47235 0.86579
656 39468 0.86579
689 48425 0.86579
713 49301 0.86579
38 8976 0.865846
72 13610 0.865846
124 20013 0.865846
368 31066 0.865846
713 49300 0.865846
23 7064 0.865902
527 7064 0.865902
582 44295 0.865902
612 18158 0.865902
612 18158 0.865902
685 48369 0.865902
80 13322 0.865959
99 14947 0.865959
99 14948 0.865959
274 14948 0.865959
530 38702 0.865959
564 42972 0.865959
602 45269 0.865959
602 45269 0.865959
630 47234 0.865959
260 54661 0.865959
1286 18994 0.865959
1735 58280 0.865959
23 7063 0.866015
78 12704 0.866015
72 13609 0.866015
409 32924 0.866015
463 34622 0.866015
527 7063 0.866015
534 39628 0.866015
545 40443 0.866015
628 46890 0.866015
691 5031 0.866015
1120 54828 0.866015
14 4552 0.866071
21 6147 0.866071
2 6698 0.866071
100 15940 0.866071
131 20432 0.866071
132 20480 0.866071
134 20582 0.866071
352 29470 0.866071
339 30586 0.866071
362 30798 0.866071
418 33650 0.866071
500 36720 0.866071
516 37354 0.866071
532 39466 0.866071
532 39467 0.866071
538 40122 0.866071
564 42971 0.866071
573 43556 0.866071
619 46099 0.866071
626 46339 0.866071
656 39466 0.866071
656 39467 0.866071
1059 54435 0.866071
2 6696 0.866127
2 6697 0.866127
68 12035 0.866127
97 6274 0.866127
132 20479 0.866127
136 20652 0.866127
165 18476 0.866127
406 32814 0.866127
528 38396 0.866127
555 41190 0.866127
619 46098 0.866127
257 8256 0.866127
21 6146 0.866183
84 14297 0.866183
92 6146 0.866183
92 14743 0.866183
103 15387 0.866183
126 20159 0.866183
134 20573 0.866183
151 21836 0.866183
339 20684 0.866183
369 6146 0.866183
372 6146 0.866183
388 32238 0.866183
528 38395 0.866183
549 40768 0.866183
549 6146 0.866183
555 41189 0.866183
563 42895 0.866183
619 46097 0.866183
720 49393 0.866183
1160 55068 0.866183
1312 9790 0.866183
1882 58965 0.866183
46 9974 0.86624
72 13608 0.86624
126 20158 0.86624
335 28577 0.86624
373 5608 0.86624
412 33228 0.86624
555 41188 0.86624
577 20158 0.86624
580 44057 0.86624
602 45268 0.86624
602 45268 0.86624
1644 57847 0.86624
0 2299 0.866296
23 7062 0.866296
36 8050 0.866296
11 10048 0.866296
124 20002 0.866296
136 20651 0.866296
200 24829 0.866296
200 6151 0.866296
383 31928 0.866296
496 36665 0.866296
527 7062 0.866296
546 40321 0.866296
559 42710 0.866296
570 43300 0.866296
586 44452 0.866296
590 44544 0.866296
602 45267 0.866296
602 45267 0.866296
1021 54194 0.866296
1108 24935 0.866296
21 6145 0.866352
149 11191 0.866352
284 26297 0.866352
369 31163 0.866352
463 34621 0.866352
496 31163 0.866352
524 37812 0.866352
545 18695 0.866352
553 42192 0.866352
556 14006 0.866352
602 45266 0.866352
602 45266 0.866352
630 47233 0.866352
632 47367 0.866352
683 11308 0.866352
136 53794 0.866352
2 6694 0.866408
2 6695 0.866408
91 14592 0.866408
149 22147 0.866408
548 40641 0.866408
628 46889 0.866408
691 47591 0.866408
126 20157 0.866464
210 25419 0.866464
537 39668 0.866464
577 20157 0.866464
630 47232 0.866464
667 48051 0.866464
766 50457 0.866464
101 15320 0.866521
107 16984 0.866521
194 24451 0.866521
553 42191 0.866521
720 49389 0.866521
720 49390 0.866521
720 49391 0.866521
720 49392 0.866521
720 49407 0.866521
720 49408 0.866521
720 49409 0.866521
720 49410 0.866521
720 49411 0.866521
1153 2880 0.866521
397 55863 0.866521
345 29256 0.866577
369 31162 0.866577
404 32799 0.866577
528 38394 0.866577
548 40640 0.866577
619 46096 0.866577
720 49405 0.866577
720 49406 0.866577
136 53793 0.866577
53 10500 0.866633
71 12258 0.866633
77 13009 0.866633
545 10500 0.866633
602 45265 0.866633
602 45265 0.866633
711 49291 0.866633
720 49404 0.866633
1153 55015 0.866633
1417 56668 0.866633
418 29302 0.866689
609 45535 0.866689
609 45535 0.866689
522 56795 0.866689
11 10047 0.866745
43 10083 0.866745
82 13213 0.866745
192 24425 0.866745
284 26296 0.866745
343 28886 0.866745
470 35665 0.866745
472 35731 0.866745
553 42190 0.866745
945 53241 0.866745
1644 57846 0.866745
109 15884 0.866802
463 34620 0.866802
532 39465 0.866802
553 42189 0.866802
609 45534 0.866802
609 45534 0.866802
656 39465 0.866802
16 5373 0.866858
38 8975 0.866858
50 9854 0.866858
323 28174 0.866858
422 33706 0.866858
553 42188 0.866858
570 43299 0.866858
602 45264 0.866858
602 45264 0.866858
633 47372 0.866858
99 14946 0.866914
104 15837 0.866914
330 28246 0.866914
528 38393 0.866914
532 39464 0.866914
656 39464 0.866914
2 6654 0.86697
331 28790 0.86697
602 45263 0.86697
602 45263 0.86697
634 27000 0.86697
680 48282 0.86697
803 27000 0.86697
89 53662 0.86697
651 57473 0.86697
57 11842 0.867026
78 12703 0.867026
72 13607 0.867026
564 42970 0.867026
568 43121 0.867026
1441 56840 0.867026
1450 56909 0.867026
1664 57832 0.867026
104 15836 0.867083
475 35862 0.867083
508 37114 0.867083
553 42187 0.867083
570 43298 0.867083
602 45262 0.867083
602 45262 0.867083
947 37114 0.867083
37 8959 0.867139
214 8360 0.867139
508 37113 0.867139
947 37113 0.867139
9 3479 0.867195
320 28016 0.867195
339 30578 0.867195
2122 59861 0.867195
23 7061 0.867251
305 15714 0.867251
316 13530 0.867251
527 7061 0.867251
544 40198 0.867251
568 13368 0.867251
620 46154 0.867251
665 48023 0.867251
705 48967 0.867251
712 49298 0.867251
88 5671 0.867307
111 16499 0.867307
113 16801 0.867307
199 16801 0.867307
464 35311 0.867307
524 37811 0.867307
710 49278 0.867307
4 2418 0.867364
170 23217 0.867364
220 25639 0.867364
373 31535 0.867364
576 43736 0.867364
716 57924 0.867364
84 14296 0.86742
370 31241 0.86742
532 39463 0.86742
596 44817 0.86742
602 45261 0.86742
602 45261 0.86742
656 39463 0.86742
122 19520 0.867476
331 28789 0.867476
369 31161 0.867476
553 42186 0.867476
556 42283 0.867476
602 45260 0.867476
612 45759 0.867476
612 45760 0.867476
602 45260 0.867476
612 45759 0.867476
612 45760 0.867476
662 47882 0.867476
11 9992 0.867532
11 9993 0.867532
72 9993 0.867532
372 31645 0.867532
582 44294 0.867532
288 54984 0.867532
2 6653 0.867588
11 9991 0.867588
409 32923 0.867588
591 44563 0.867588
628 46887 0.867588
628 46888 0.867588
1632 57792 0.867588
1783 58479 0.867588
199 24628 0.867645
534 39627 0.867645
541 31382 0.867645
37 8958 0.867701
11 9990 0.867701
100 18892 0.867701
151 21835 0.867701
320 28015 0.867701
370 31240 0.867701
614 45837 0.867701
614 45837 0.867701
0 2290 0.867757
4 2417 0.867757
9 3478 0.867757
14 4551 0.867757
46 9973 0.867757
59 11514 0.867757
347 20655 0.867757
339 30577 0.867757
490 9973 0.867757
602 45259 0.867757
612 45758 0.867757
602 45259 0.867757
612 45758 0.867757
105 53722 0.867757
610 57108 0.867757
0 2289 0.867813
92 14742 0.867813
236 25788 0.867813
372 31644 0.867813
528 38392 0.867813
594 44618 0.867813
602 45258 0.867813
602 45258 0.867813
650 57466 0.867813
38 8974 0.867869
11 9989 0.867869
100 18891 0.867869
122 19519 0.867869
163 14293 0.867869
241 7303 0.867869
393 32518 0.867869
525 37935 0.867869
600 45058 0.867869
620 46151 0.867869
620 46152 0.867869
620 46153 0.867869
1033 54275 0.867869
1684 58074 0.867869
11 9988 0.867926
72 13606 0.867926
463 34619 0.867926
582 44293 0.867926
620 46147 0.867926
620 46148 0.867926
620 46149 0.867926
620 46150 0.867926
1684 58069 0.867926
1684 58070 0.867926
1684 58071 0.867926
1684 58072 0.867926
1684 58073 0.867926
1782 58475 0.867926
180 24155 0.867982
630 47231 0.867982
690 48431 0.867982
9 3447 0.868038
102 15291 0.868038
533 28015 0.868038
37 8957 0.868094
11 9987 0.868094
104 15834 0.868094
104 15835 0.868094
114 17573 0.868094
208 25173 0.868094
373 17573 0.868094
538 7040 0.868094
630 47230 0.868094
989 53889 0.868094
126 20156 0.86815
206 25085 0.86815
568 43120 0.86815
644 47605 0.86815
762 50100 0.86815
1316 55857 0.86815
398 55876 0.86815
124 20001 0.868207
155 22828 0.868207
293 26392 0.868207
307 27125 0.868207
339 30576 0.868207
524 37810 0.868207
588 44517 0.868207
762 50099 0.868207
1662 57962 0.868207
1668 57991 0.868207
1668 57992 0.868207
1668 57993 0.868207
1668 57994 0.868207
1668 57995 0.868207
20 5149 0.868263
59 11513 0.868263
79 12599 0.868263
107 16974 0.868263
107 16983 0.868263
100 18890 0.868263
149 11513 0.868263
316 27862 0.868263
350 27862 0.868263
531 38710 0.868263
548 40639 0.868263
591 44562 0.868263
628 46886 0.868263
718 49342 0.868263
1353 56239 0.868263
1652 57893 0.868263
11 9986 0.868319
133 20512 0.868319
226 5222 0.868319
299 7294 0.868319
323 28173 0.868319
369 31160 0.868319
475 35861 0.868319
11 9985 0.868375
78 12702 0.868375
144 20996 0.868375
183 24261 0.868375
459 34302 0.868375
541 39931 0.868375
575 43643 0.868375
630 47229 0.868375
44 8673 0.868431
78 12692 0.868431
107 16973 0.868431
310 27412 0.868431
581 44129 0.868431
619 46095 0.868431
696 48751 0.868431
3 2678 0.868488
2 6652 0.868488
84 14295 0.868488
316 27861 0.868488
372 31643 0.868488
413 33267 0.868488
703 27861 0.868488
718 49341 0.868488
1354 56253 0.868488
11 9984 0.868544
72 9984 0.868544
107 16972 0.868544
292 26458 0.868544
299 25680 0.868544
316 27860 0.868544
339 30575 0.868544
386 32197 0.868544
706 32197 0.868544
718 49340 0.868544
1340 56077 0.868544
155 22827 0.8686
339 30574 0.8686
591 44561 0.8686
1155 55029 0.8686
1597 44530 0.8686
36 8049 0.868656
37 8956 0.868656
112 17157 0.868656
352 29469 0.868656
490 17586 0.868656
553 42184 0.868656
553 42185 0.868656
556 21062 0.868656
68 12034 0.868712
84 14294 0.868712
559 42709 0.868712
578 43770 0.868712
692 48623 0.868712
95 45461 0.868712
122 19507 0.868769
382 31875 0.868769
490 36404 0.868769
2 6651 0.868825
11 9960 0.868825
126 20155 0.868825
588 44516 0.868825
628 46885 0.868825
710 49277 0.868825
37 8955 0.868881
71 12257 0.868881
103 15386 0.868881
124 12257 0.868881
298 26708 0.868881
463 34618 0.868881
630 47228 0.868881
668 48145 0.868881
372 3303 0.868937
467 35646 0.868937
528 38391 0.868937
541 39930 0.868937
678 48248 0.868937
688 48404 0.868937
692 48622 0.868937
1467 57009 0.868937
16 5372 0.868993
59 11512 0.868993
64 11614 0.868993
84 14293 0.868993
103 15385 0.868993
161 23091 0.868993
464 35310 0.868993
1647 57866 0.868993
1652 57892 0.868993
0 2288 0.86905
35 7294 0.86905
103 15384 0.86905
200 24828 0.86905
208 25172 0.86905
266 26088 0.86905
460 24828 0.86905
570 43297 0.86905
582 44292 0.86905
678 48247 0.86905
1078 26088 0.86905
39 7843 0.869106
11 9959 0.869106
113 16800 0.869106
122 19506 0.869106
299 26713 0.869106
370 31239 0.869106
581 44128 0.869106
612 45757 0.869106
612 45757 0.869106
999 53979 0.869106
1175 55139 0.869106
423 56050 0.869106
37 8917 0.869162
11 9958 0.869162
119 9282 0.869162
149 22146 0.869162
559 42708 0.869162
734 49592 0.869162
2 6650 0.869218
39 7842 0.869218
126 20154 0.869218
177 2259 0.869218
439 10607 0.869218
464 20154 0.869218
541 31376 0.869218
630 47227 0.869218
1202 55252 0.869218
2 6649 0.869274
124 20000 0.869274
151 21834 0.869274
149 22145 0.869274
177 23970 0.869274
323 28172 0.869274
341 28996 0.869274
403 25972 0.869274
11 9957 0.869331
77 13007 0.869331
77 13008 0.869331
124 19999 0.869331
733 49577 0.869331
100 18889 0.869387
123 19422 0.869387
175 23494 0.869387
628 46884 0.869387
678 48246 0.869387
689 48424 0.869387
692 48708 0.869387
717 14588 0.869387
331 28788 0.869443
341 28995 0.869443
496 36664 0.869443
628 46883 0.869443
692 30966 0.869443
451 56277 0.869443
86 13968 0.869499
107 16971 0.869499
112 17130 0.869499
126 20153 0.869499
360 15541 0.869499
532 39462 0.869499
577 20153 0.869499
656 39462 0.869499
1196 15541 0.869499
77 13006 0.869555
204 25059 0.869555
564 42969 0.869555
570 43296 0.869555
634 9339 0.869555
325 28198 0.869612
373 31534 0.869612
528 38390 0.869612
612 45756 0.869612
612 45756 0.869612
628 46882 0.869612
1594 57605 0.869612
1905 59035 0.869612
26 6541 0.869668
316 27859 0.869668
350 29620 0.869668
389 32354 0.869668
460 26713 0.869668
575 17850 0.869668
647 47744 0.869668
592 57004 0.869668
103 15364 0.869724
466 35619 0.869724
563 42894 0.869724
1143 54947 0.869724
1392 42846 0.869724
36 8048 0.86978
107 16970 0.86978
124 19998 0.86978
124 5031 0.86978
220 25638 0.86978
393 32517 0.86978
464 35309 0.86978
591 44560 0.86978
1067 54515 0.86978
72 13595 0.869836
149 22144 0.869836
299 26853 0.869836
528 38389 0.869836
531 38952 0.869836
193 54123 0.869836
1023 54206 0.869836
33 8333 0.869893
40 8713 0.869893
65 11481 0.869893
57 11841 0.869893
118 8333 0.869893
200 24827 0.869893
350 5323 0.869893
538 40121 0.869893
1405 56588 0.869893
0 2287 0.869949
38 8936 0.869949
339 30573 0.869949
371 31383 0.869949
373 31533 0.869949
84 14291 0.870005
84 14292 0.870005
112 11778 0.870005
142 20971 0.870005
437 33890 0.870005
480 36058 0.870005
609 45533 0.870005
609 45533 0.870005
1347 56182 0.870005
11 9956 0.870061
72 9956 0.870061
118 18196 0.870061
131 20431 0.870061
200 24826 0.870061
316 10179 0.870061
331 28787 0.870061
366 28787 0.870061
553 42167 0.870061
568 43119 0.870061
587 44477 0.870061
623 46289 0.870061
692 48707 0.870061
522 56794 0.870061
11 9955 0.870117
310 27411 0.870117
541 40094 0.870117
619 46094 0.870117
1173 55136 0.870117
2 6648 0.870174
36 8047 0.870174
224 25679 0.870174
255 26013 0.870174
339 30571 0.870174
339 30572 0.870174
463 34617 0.870174
594 44617 0.870174
1046 54365 0.870174
782 58641 0.870174
23 7060 0.87023
407 32856 0.87023
527 7060 0.87023
231 54399 0.87023
1794 58522 0.87023
77 13005 0.870286
82 13212 0.870286
92 14741 0.870286
524 17560 0.870286
532 39461 0.870286
656 39461 0.870286
689 48423 0.870286
11 9954 0.870342
46 9972 0.870342
177 23969 0.870342
200 24825 0.870342
319 27977 0.870342
490 9972 0.870342
551 40783 0.870342
1084 54653 0.870342
53 8941 0.870398
528 38388 0.870398
541 40093 0.870398
37 8916 0.870455
549 40767 0.870455
693 48709 0.870455
712 49297 0.870455
766 50456 0.870455
1348 56186 0.870455
1613 57718 0.870455
72 13594 0.870511
674 48185 0.870511
2 6646 0.870567
2 6647 0.870567
100 18888 0.870567
339 30570 0.870567
419 32747 0.870567
436 33884 0.870567
556 42282 0.870567
633 47371 0.870567
2 6645 0.870623
63 11212 0.870623
80 13321 0.870623
126 20152 0.870623
326 28062 0.870623
341 28993 0.870623
341 28994 0.870623
339 30569 0.870623
548 40638 0.870623
8 4977 0.870679
2 6634 0.870679
38 8935 0.870679
11 9953 0.870679
373 31532 0.870679
555 39395 0.870679
1964 59330 0.870679
11 5222 0.870736
78 5222 0.870736
72 5222 0.870736
107 16969 0.870736
123 16969 0.870736
316 27858 0.870736
393 16969 0.870736
446 34104 0.870736
523 37470 0.870736
548 40637 0.870736
626 46338 0.870736
696 48764 0.870736
95 53681 0.870736
1384 56430 0.870736
2 6633 0.870792
59 11511 0.870792
126 20151 0.870792
323 28171 0.870792
384 32066 0.870792
475 35860 0.870792
577 20151 0.870792
628 46881 0.870792
522 56793 0.870792
50 9853 0.870848
528 38387 0.870848
528 17875 0.870848
532 17875 0.870848
631 47352 0.870848
656 17875 0.870848
689 48589 0.870848
703 48912 0.870848
417 55990 0.870848
1339 56056 0.870848
629 57278 0.870848
1663 57963 0.870848
141 20937 0.870904
371 31382 0.870904
630 47226 0.870904
1849 58834 0.870904
26 6540 0.87096
389 32353 0.87096
582 44291 0.87096
622 46266 0.87096
630 47225 0.87096
2 6630 0.871017
2 6631 0.871017
2 6632 0.871017
55 10688 0.871017
104 15833 0.871017
144 20995 0.871017
292 26457 0.871017
316 18881 0.871017
384 32065 0.871017
409 32922 0.871017
619 46093 0.871017
438 56167 0.871017
24 6065 0.871073
50 8934 0.871073
127 20304 0.871073
183 24260 0.871073
315 27805 0.871073
339 30560 0.871073
483 36200 0.871073
606 20304 0.871073
606 20304 0.871073
630 47224 0.871073
690 48430 0.871073
23 7059 0.871129
78 12691 0.871129
435 33853 0.871129
446 34103 0.871129
527 7059 0.871129
710 49276 0.871129
972 53557 0.871129
23 7040 0.871185
23 7040 0.871185
53 10499 0.871185
149 22143 0.871185
282 26283 0.871185
310 27410 0.871185
527 7040 0.871185
527 7040 0.871185
630 47223 0.871185
55 10814 0.871241
131 20430 0.871241
302 26858 0.871241
310 27409 0.871241
393 32516 0.871241
531 38951 0.871241
556 42281 0.871241
628 46880 0.871241
50 9852 0.871298
43 10082 0.871298
107 16968 0.871298
299 7294 0.871298
331 28786 0.871298
464 35308 0.871298
585 44416 0.871298
2 6629 0.871354
23 7039 0.871354
463 34616 0.871354
472 35730 0.871354
527 7039 0.871354
541 40092 0.871354
545 40442 0.871354
1372 56358 0.871354
8 4976 0.87141
84 14290 0.87141
307 27124 0.87141
475 11678 0.87141
511 37194 0.87141
563 42893 0.87141
564 42968 0.87141
619 46092 0.87141
230 54373 0.87141
2 6628 0.871466
525 37934 0.871466
559 42707 0.871466
582 44290 0.871466
614 45836 0.871466
614 45836 0.871466
713 49299 0.871466
1418 56679 0.871466
1603 57672 0.871466
42 8247 0.871523
78 12690 0.871523
545 40441 0.871523
553 42166 0.871523
570 43295 0.871523
669 48155 0.871523
670 48155 0.871523
26 6539 0.871579
91 14591 0.871579
94 6539 0.871579
220 6539 0.871579
351 29605 0.871579
499 36699 0.871579
550 29605 0.871579
11 5130 0.871635
151 11581 0.871635
334 5130 0.871635
362 30797 0.871635
464 35307 0.871635
508 37112 0.871635
553 11486 0.871635
559 42706 0.871635
588 44515 0.871635
628 46878 0.871635
628 43644 0.871635
628 46879 0.871635
947 37112 0.871635
1318 28021 0.871635
53 10498 0.871691
77 13004 0.871691
72 13593 0.871691
107 16967 0.871691
122 19505 0.871691
124 19997 0.871691
463 34615 0.871691
628 46876 0.871691
628 46877 0.871691
683 48338 0.871691
2 6627 0.871747
38 8934 0.871747
50 9851 0.871747
84 14288 0.871747
84 14289 0.871747
555 41187 0.871747
553 42165 0.871747
689 48588 0.871747
505 56720 0.871747
66 8672 0.871804
122 8672 0.871804
323 8672 0.871804
710 49275 0.871804
42 8246 0.87186
44 8672 0.87186
84 14287 0.87186
126 20150 0.87186
134 20572 0.87186
341 28991 0.87186
496 8672 0.87186
545 40440 0.87186
549 8672 0.87186
582 44289 0.87186
614 8672 0.87186
614 8672 0.87186
1543 57313 0.87186
11 9908 0.871916
351 29604 0.871916
389 32351 0.871916
389 32352 0.871916
393 32515 0.871916
508 37111 0.871916
550 29604 0.871916
630 47222 0.871916
701 28999 0.871916
947 37111 0.871916
1096 54708 0.871916
1297 55768 0.871916
1778 58460 0.871916
2 6626 0.871972
36 8009 0.871972
38 8933 0.871972
11 9907 0.871972
77 13003 0.871972
101 15319 0.871972
153 22248 0.871972
192 24424 0.871972
331 28785 0.871972
435 33852 0.871972
568 43118 0.871972
612 45755 0.871972
612 45755 0.871972
1384 56429 0.871972
2 6625 0.872028
53 10497 0.872028
59 11510 0.872028
77 13002 0.872028
223 25659 0.872028
289 26372 0.872028
612 45754 0.872028
612 45754 0.872028
622 46265 0.872028
693 48729 0.872028
704 48966 0.872028
920 25659 0.872028
1017 54161 0.872028
77 13001 0.872085
84 10514 0.872085
91 14590 0.872085
100 18887 0.872085
541 40091 0.872085
1216 55303 0.872085
1840 25801 0.872085
14 4550 0.872141
8 4975 0.872141
2 6595 0.872141
100 18886 0.872141
134 20571 0.872141
331 28784 0.872141
406 32813 0.872141
503 4094 0.872141
531 38950 0.872141
609 45531 0.872141
609 45532 0.872141
609 45531 0.872141
609 45532 0.872141
689 48587 0.872141
103 15363 0.872197
220 14865 0.872197
380 31748 0.872197
652 47796 0.872197
689 48586 0.872197
707 49007 0.872197
149 22142 0.872253
310 27408 0.872253
463 34614 0.872253
464 22142 0.872253
528 22142 0.872253
564 22142 0.872253
21 6144 0.872309
553 42164 0.872309
596 4701 0.872309
630 47221 0.872309
9 3446 0.872366
33 8332 0.872366
72 13592 0.872366
149 22141 0.872366
316 27857 0.872366
331 28777 0.872366
453 26339 0.872366
464 9396 0.872366
531 38949 0.872366
630 47220 0.872366
665 27118 0.872366
341 28990 0.872422
528 38386 0.872422
1113 54800 0.872422
61 11234 0.872478
77 13000 0.872478
155 22826 0.872478
200 24824 0.872478
282 26282 0.872478
552 40827 0.872478
628 46875 0.872478
630 47219 0.872478
689 48585 0.872478
720 49403 0.872478
77 12980 0.872534
80 13320 0.872534
72 13591 0.872534
130 20346 0.872534
220 25628 0.872534
363 20346 0.872534
366 20346 0.872534
479 36068 0.872534
494 36452 0.872534
528 9803 0.872534
587 44476 0.872534
612 45753 0.872534
612 45753 0.872534
709 49014 0.872534
711 49290 0.872534
271 49469 0.872534
124 19996 0.87259
154 22636 0.87259
292 26456 0.87259
316 27856 0.87259
350 27856 0.87259
628 46874 0.87259
677 57642 0.87259
38 8932 0.872647
50 9850 0.872647
126 9850 0.872647
362 30796 0.872647
1676 58014 0.872647
42 8245 0.872703
37 8915 0.872703
59 11509 0.872703
59 11509 0.872703
100 18885 0.872703
325 15060 0.872703
439 33960 0.872703
479 33960 0.872703
531 33960 0.872703
552 40826 0.872703
559 33960 0.872703
2 6594 0.872759
38 8931 0.872759
11 9906 0.872759
106 16424 0.872759
123 16424 0.872759
134 20570 0.872759
475 35859 0.872759
612 37128 0.872759
612 37128 0.872759
710 49274 0.872759
164 53927 0.872759
1160 55067 0.872759
452 16424 0.872759
15 4440 0.872815
43 10029 0.872815
72 13590 0.872815
134 20569 0.872815
210 25418 0.872815
220 25627 0.872815
528 38385 0.872815
541 40090 0.872815
619 46091 0.872815
2 6592 0.872871
2 6593 0.872871
113 16799 0.872871
107 16966 0.872871
128 20332 0.872871
151 6592 0.872871
443 33989 0.872871
516 37353 0.872871
585 44415 0.872871
437 56164 0.872871
85 13585 0.872928
113 16798 0.872928
122 19504 0.872928
127 20303 0.872928
580 44056 0.872928
606 20303 0.872928
606 20303 0.872928
77 12979 0.872984
464 35306 0.872984
1143 54946 0.872984
1179 55149 0.872984
713 57903 0.872984
84 14286 0.87304
112 17129 0.87304
285 26337 0.87304
367 31028 0.87304
530 38701 0.87304
630 47218 0.87304
417 55989 0.87304
1541 10155 0.87304
2 6591 0.873096
38 8930 0.873096
151 21833 0.873096
619 46090 0.873096
9 3445 0.873152
23 7038 0.873152
92 14740 0.873152
114 17562 0.873152
126 14740 0.873152
265 26101 0.873152
369 31159 0.873152
527 7038 0.873152
577 14740 0.873152
612 45752 0.873152
612 45752 0.873152
668 48144 0.873152
1611 26101 0.873152
42 8244 0.873209
11 9905 0.873209
100 18884 0.873209
306 26974 0.873209
568 9408 0.873209
582 44288 0.873209
596 44816 0.873209
679 48277 0.873209
1662 57961 0.873209
37 8914 0.873265
55 8934 0.873265
86 8934 0.873265
101 15318 0.873265
106 16423 0.873265
126 20148 0.873265
126 20149 0.873265
160 23050 0.873265
165 23152 0.873265
316 27855 0.873265
369 8934 0.873265
372 6451 0.873265
379 31726 0.873265
496 36663 0.873265
523 37469 0.873265
568 43117 0.873265
577 20148 0.873265
577 20149 0.873265
690 48470 0.873265
689 48584 0.873265
709 48470 0.873265
758 50055 0.873265
72 13589 0.873321
126 20140 0.873321
210 25417 0.873321
367 5031 0.873321
568 43116 0.873321
582 44287 0.873321
612 45751 0.873321
612 45751 0.873321
946 53262 0.873321
401 55901 0.873321
1718 58201 0.873321
42 8243 0.873377
88 8243 0.873377
100 18883 0.873377
200 24823 0.873377
319 27976 0.873377
464 35305 0.873377
490 36403 0.873377
528 38384 0.873377
1180 55151 0.873377
42 8242 0.873433
475 35858 0.873433
532 39460 0.873433
582 44286 0.873433
595 44782 0.873433
656 39460 0.873433
946 2259 0.873433
1437 56783 0.873433
43 10028 0.87349
53 10496 0.87349
72 13567 0.87349
72 13568 0.87349
118 18195 0.87349
316 27854 0.87349
350 27854 0.87349
496 36662 0.87349
599 44929 0.87349
59 11508 0.873546
107 16965 0.873546
617 45847 0.873546
628 46873 0.873546
42 53454 0.873546
241 25839 0.873602
450 24326 0.873602
528 38383 0.873602
532 39459 0.873602
576 43735 0.873602
582 44285 0.873602
628 21235 0.873602
656 39459 0.873602
107 16925 0.873658
338 28675 0.873658
373 11550 0.873658
463 34613 0.873658
549 40766 0.873658
663 47998 0.873658
667 48141 0.873658
50 9849 0.873714
64 11550 0.873714
94 14866 0.873714
118 11550 0.873714
316 11550 0.873714
515 36112 0.873714
1361 56287 0.873714
94 14865 0.873771
324 28008 0.873771
581 44127 0.873771
668 48143 0.873771
1388 56463 0.873771
1492 57150 0.873771
64 11549 0.873827
100 18881 0.873827
177 18881 0.873827
307 27123 0.873827
418 33649 0.873827
692 18881 0.873827
9 3444 0.873883
16 3444 0.873883
21 6143 0.873883
55 10784 0.873883
68 12033 0.873883
118 18194 0.873883
124 18194 0.873883
310 2932 0.873883
339 30559 0.873883
373 18194 0.873883
418 18194 0.873883
553 42163 0.873883
11 9904 0.873939
90 14400 0.873939
123 19413 0.873939
460 34379 0.873939
543 14400 0.873939
595 44781 0.873939
612 45750 0.873939
612 45750 0.873939
628 46872 0.873939
126 20139 0.873995
316 21834 0.873995
509 36952 0.873995
552 40825 0.873995
577 20139 0.873995
668 48142 0.873995
1045 54361 0.873995
16 5371 0.874052
210 15360 0.874052
341 28989 0.874052
413 33266 0.874052
612 31906 0.874052
612 31906 0.874052
766 50455 0.874052
1511 57210 0.874052
1623 57756 0.874052
124 19986 0.874108
135 20597 0.874108
177 23968 0.874108
204 25058 0.874108
316 9903 0.874108
556 42280 0.874108
559 42705 0.874108
630 36003 0.874108
679 48276 0.874108
687 47402 0.874108
15 4439 0.874164
11 9902 0.874164
11 9903 0.874164
72 9903 0.874164
100 18880 0.874164
127 20302 0.874164
307 27122 0.874164
341 28988 0.874164
341 18880 0.874164
463 34612 0.874164
553 42162 0.874164
606 20302 0.874164
606 20302 0.874164
655 25627 0.874164
36 8008 0.87422
155 22825 0.87422
476 36012 0.87422
512 30201 0.87422
546 15360 0.87422
683 48337 0.87422
177 23967 0.874276
462 34399 0.874276
463 34611 0.874276
464 35304 0.874276
528 8360 0.874276
107 16924 0.874333
100 18879 0.874333
329 28341 0.874333
528 38379 0.874333
528 38380 0.874333
528 38381 0.874333
528 38382 0.874333
552 10440 0.874333
570 43294 0.874333
1852 58846 0.874333
9 3443 0.874389
8 4974 0.874389
11 9901 0.874389
59 11507 0.874389
103 15361 0.874389
103 15362 0.874389
104 15832 0.874389
107 3443 0.874389
310 27407 0.874389
336 28735 0.874389
341 28987 0.874389
528 38377 0.874389
528 38378 0.874389
531 38948 0.874389
541 40089 0.874389
602 45257 0.874389
602 45257 0.874389
645 47751 0.874389
686 48371 0.874389
1394 56482 0.874389
23 7037 0.874445
38 8929 0.874445
53 10495 0.874445
100 18878 0.874445
322 15752 0.874445
527 7037 0.874445
528 38375 0.874445
528 8929 0.874445
528 38376 0.874445
193 54122 0.874445
1352 56235 0.874445
4 2416 0.874501
28 6798 0.874501
59 11506 0.874501
86 13958 0.874501
210 25416 0.874501
464 19816 0.874501
496 36661 0.874501
528 38373 0.874501
528 38374 0.874501
531 38947 0.874501
553 6587 0.874501
1237 55427 0.874501
103 15360 0.874557
118 18193 0.874557
366 20347 0.874557
720 49402 0.874557
11 6648 0.874614
11 9900 0.874614
124 19985 0.874614
320 28014 0.874614
409 32921 0.874614
528 38372 0.874614
553 42161 0.874614
683 48336 0.874614
1771 58435 0.874614
11 9863 0.87467
150 21080 0.87467
237 25899 0.87467
329 28340 0.87467
333 28447 0.87467
371 31381 0.87467
460 24822 0.87467
464 3156 0.87467
693 48728 0.87467
1839 58797 0.87467
68 12032 0.874726
180 24154 0.874726
200 24822 0.874726
356 29701 0.874726
370 31238 0.874726
371 31380 0.874726
388 32237 0.874726
528 38371 0.874726
612 45749 0.874726
612 45749 0.874726
645 47750 0.874726
26 6538 0.874782
11 9862 0.874782
53 10494 0.874782
66 11756 0.874782
72 13566 0.874782
131 20429 0.874782
351 11756 0.874782
339 30558 0.874782
369 31158 0.874782
460 34378 0.874782
528 38370 0.874782
550 11756 0.874782
570 11155 0.874782
22 6655 0.874838
71 12256 0.874838
72 13565 0.874838
124 19984 0.874838
200 9827 0.874838
210 25415 0.874838
361 30061 0.874838
373 31525 0.874838
475 35857 0.874838
532 39458 0.874838
545 40439 0.874838
656 39458 0.874838
689 48583 0.874838
12 3746 0.874895
35 7293 0.874895
38 8928 0.874895
82 11550 0.874895
104 15831 0.874895
100 18877 0.874895
158 22906 0.874895
390 32403 0.874895
474 35745 0.874895
528 38369 0.874895
532 39457 0.874895
538 40120 0.874895
11 9861 0.874951
124 19983 0.874951
419 33671 0.874951
490 36402 0.874951
496 36660 0.874951
528 38368 0.874951
530 38700 0.874951
553 42160 0.874951
570 43293 0.874951
612 45748 0.874951
612 45748 0.874951
1772 58436 0.874951
0 2286 0.875007
120 18220 0.875007
149 22140 0.875007
236 25787 0.875007
316 27853 0.875007
331 2286 0.875007
363 2286 0.875007
508 37110 0.875007
524 37809 0.875007
528 38367 0.875007
555 41186 0.875007
614 45835 0.875007
614 45835 0.875007
636 21765 0.875007
947 37110 0.875007
2 6590 0.875063
36 8007 0.875063
53 10493 0.875063
59 11495 0.875063
102 15290 0.875063
531 38946 0.875063
545 38946 0.875063
38 8927 0.875119
100 18876 0.875119
122 19503 0.875119
619 46089 0.875119
701 15360 0.875119
959 53325 0.875119
1046 15830 0.875119
1169 55113 0.875119
23 7036 0.875176
78 12689 0.875176
389 12689 0.875176
490 36401 0.875176
527 7036 0.875176
528 38365 0.875176
528 38366 0.875176
559 11778 0.875176
59 11494 0.875232
107 16923 0.875232
213 25483 0.875232
220 25626 0.875232
464 35303 0.875232
528 38364 0.875232
542 40178 0.875232
556 42279 0.875232
609 45530 0.875232
609 45530 0.875232
692 48706 0.875232
703 48911 0.875232
365 55625 0.875232
23 7035 0.875288
362 30795 0.875288
396 11419 0.875288
527 7035 0.875288
568 15782 0.875288
798 58735 0.875288
23 7034 0.875344
100 8726 0.875344
339 8726 0.875344
527 7034 0.875344
784 50878 0.875344
21 6108 0.8754
23 7032 0.8754
23 7033 0.8754
527 7032 0.8754
527 7033 0.8754
531 38945 0.8754
556 42278 0.8754
612 45747 0.8754
612 45747 0.8754
307 27121 0.875457
545 12822 0.875457
1289 55730 0.875457
33 8331 0.875513
122 19502 0.875513
362 30794 0.875513
528 38363 0.875513
580 44055 0.875513
53 10492 0.875569
559 20291 0.875569
572 43448 0.875569
707 49006 0.875569
1293 55751 0.875569
12 3745 0.875625
72 13564 0.875625
84 14285 0.875625
103 15359 0.875625
173 23394 0.875625
226 25691 0.875625
316 27852 0.875625
362 30793 0.875625
396 32670 0.875625
513 37297 0.875625
555 41185 0.875625
580 44054 0.875625
697 15779 0.875625
710 49273 0.875625
8 4973 0.875681
316 27851 0.875681
350 28250 0.875681
534 39626 0.875681
1144 54949 0.875681
61 11233 0.875738
68 12031 0.875738
78 12688 0.875738
310 27406 0.875738
331 11233 0.875738
413 33265 0.875738
548 40636 0.875738
649 47789 0.875738
758 50054 0.875738
19 5219 0.875794
384 12688 0.875794
559 42704 0.875794
640 47532 0.875794
8 4972 0.87585
100 10155 0.87585
173 23393 0.87585
177 23966 0.87585
528 38362 0.87585
556 42277 0.87585
600 45057 0.87585
682 48332 0.87585
105 53721 0.87585
16 5370 0.875906
111 16498 0.875906
315 27804 0.875906
488 20374 0.875906
682 48331 0.875906
94 14864 0.875962
107 16922 0.875962
123 19412 0.875962
151 21832 0.875962
373 31524 0.875962
433 33832 0.875962
545 40438 0.875962
555 41176 0.875962
682 48330 0.875962
11 9860 0.876019
200 24821 0.876019
464 35302 0.876019
553 42148 0.876019
682 48328 0.876019
682 48329 0.876019
946 22137 0.876019
1134 54925 0.876019
63 11211 0.876075
124 19982 0.876075
124 15278 0.876075
369 31157 0.876075
630 47217 0.876075
636 47456 0.876075
682 48327 0.876075
692 28021 0.876075
716 57923 0.876075
1693 58102 0.876075
9 3442 0.876131
46 9971 0.876131
55 10782 0.876131
55 10783 0.876131
77 12978 0.876131
80 13318 0.876131
80 13319 0.876131
72 13563 0.876131
91 14589 0.876131
103 15358 0.876131
124 19981 0.876131
140 14589 0.876131
331 28776 0.876131
345 29255 0.876131
369 8360 0.876131
371 31379 0.876131
464 35301 0.876131
508 37109 0.876131
519 37388 0.876131
531 35854 0.876131
546 40320 0.876131
581 44126 0.876131
582 44283 0.876131
582 44284 0.876131
626 46336 0.876131
626 46337 0.876131
669 33264 0.876131
710 49272 0.876131
947 37109 0.876131
1609 8360 0.876131
23 7031 0.876187
84 14284 0.876187
91 14588 0.876187
126 20138 0.876187
292 14588 0.876187
371 31378 0.876187
384 32064 0.876187
396 32669 0.876187
463 34610 0.876187
475 35856 0.876187
508 37108 0.876187
524 37808 0.876187
527 7031 0.876187
528 38361 0.876187
545 15836 0.876187
568 32669 0.876187
577 20138 0.876187
586 44451 0.876187
602 45256 0.876187
602 45256 0.876187
642 19088 0.876187
704 14588 0.876187
947 37108 0.876187
1511 57209 0.876187
46 9970 0.876243
59 11493 0.876243
91 14587 0.876243
107 16921 0.876243
150 21079 0.876243
464 35300 0.876243
524 37807 0.876243
528 38357 0.876243
528 38358 0.876243
528 38359 0.876243
528 38360 0.876243
585 44414 0.876243
807 51648 0.876243
21 3112 0.8763
46 9969 0.8763
53 10472 0.8763
72 13561 0.8763
72 13562 0.8763
177 23965 0.8763
331 28775 0.8763
372 31642 0.8763
528 10472 0.8763
528 38354 0.8763
528 38355 0.8763
528 38356 0.8763
528 32062 0.8763
532 39455 0.8763
532 39456 0.8763
553 9822 0.8763
570 43292 0.8763
656 39455 0.8763
656 39456 0.8763
663 47997 0.8763
701 48819 0.8763
1693 58101 0.8763
21 6107 0.876356
59 11492 0.876356
220 25625 0.876356
316 27850 0.876356
508 37107 0.876356
528 38349 0.876356
528 38350 0.876356
528 38351 0.876356
528 38352 0.876356
528 38353 0.876356
559 42703 0.876356
647 47743 0.876356
690 28021 0.876356
947 37107 0.876356
313 55310 0.876356
9 3441 0.876412
46 9968 0.876412
258 4872 0.876412
299 26852 0.876412
339 30557 0.876412
404 32798 0.876412
528 38347 0.876412
528 38348 0.876412
532 39454 0.876412
549 40765 0.876412
555 41175 0.876412
641 3852 0.876412
656 39454 0.876412
50 9848 0.876468
53 10471 0.876468
59 11490 0.876468
59 11491 0.876468
72 13550 0.876468
72 13560 0.876468
212 25475 0.876468
373 31523 0.876468
384 32063 0.876468
472 35729 0.876468
528 38346 0.876468
551 31523 0.876468
553 42147 0.876468
628 46871 0.876468
23 7000 0.876524
106 16422 0.876524
110 16831 0.876524
119 18337 0.876524
177 23964 0.876524
345 29254 0.876524
463 34609 0.876524
527 7000 0.876524
545 40437 0.876524
559 42702 0.876524
569 43193 0.876524
692 12977 0.876524
1504 57186 0.876524
79 12598 0.876581
103 15357 0.876581
220 14863 0.876581
333 28446 0.876581
418 33648 0.876581
463 34608 0.876581
501 36728 0.876581
636 47455 0.876581
690 31523 0.876581
1241 55450 0.876581
1680 58042 0.876581
8 4901 0.876637
38 8888 0.876637
50 8360 0.876637
53 8360 0.876637
61 11232 0.876637
72 10100 0.876637
94 14863 0.876637
107 16920 0.876637
316 10100 0.876637
345 29252 0.876637
345 29253 0.876637
429 33776 0.876637
528 38345 0.876637
531 38944 0.876637
556 42276 0.876637
576 43734 0.876637
612 45746 0.876637
612 45746 0.876637
1023 54205 0.876637
2 6589 0.876693
55 10781 0.876693
528 38344 0.876693
602 45255 0.876693
602 45255 0.876693
628 46870 0.876693
730 49509 0.876693
1624 57760 0.876693
2 6588 0.876749
134 20568 0.876749
173 20568 0.876749
173 23392 0.876749
210 25414 0.876749
296 20568 0.876749
320 28013 0.876749
391 32410 0.876749
486 36268 0.876749
490 36400 0.876749
548 40635 0.876749
559 42701 0.876749
582 44282 0.876749
609 45529 0.876749
609 45529 0.876749
670 48168 0.876749
687 48378 0.876749
23 6999 0.876805
116 18671 0.876805
100 18875 0.876805
341 28986 0.876805
490 36399 0.876805
496 36659 0.876805
519 37416 0.876805
527 6999 0.876805
762 50098 0.876805
72 13549 0.876862
205 25023 0.876862
275 15830 0.876862
310 27405 0.876862
322 27962 0.876862
406 32812 0.876862
553 42146 0.876862
626 46335 0.876862
695 48735 0.876862
1070 54521 0.876862
8 4900 0.876918
100 18874 0.876918
140 20892 0.876918
149 3156 0.876918
413 33264 0.876918
528 38343 0.876918
595 44780 0.876918
602 45254 0.876918
602 45254 0.876918
634 47409 0.876918
673 48179 0.876918
723 49437 0.876918
54 53506 0.876918
37 8913 0.876974
71 12255 0.876974
72 13547 0.876974
72 13548 0.876974
91 14586 0.876974
122 19501 0.876974
124 19980 0.876974
296 26650 0.876974
307 27120 0.876974
310 27404 0.876974
316 13547 0.876974
320 28012 0.876974
331 20374 0.876974
366 20374 0.876974
462 9643 0.876974
464 35299 0.876974
528 38342 0.876974
541 40088 0.876974
545 40436 0.876974
595 44779 0.876974
671 47216 0.876974
682 48326 0.876974
686 48370 0.876974
707 49005 0.876974
1603 57671 0.876974
59 11489 0.87703
104 15830 0.87703
160 23049 0.87703
240 25847 0.87703
463 20698 0.87703
463 34607 0.87703
545 40435 0.87703
548 40634 0.87703
556 42275 0.87703
628 46869 0.87703
711 49289 0.87703
13 4266 0.877086
33 8330 0.877086
341 28985 0.877086
373 31522 0.877086
459 34301 0.877086
463 4106 0.877086
691 48594 0.877086
40 8644 0.877143
102 15289 0.877143
463 34606 0.877143
463 34606 0.877143
576 43733 0.877143
581 44125 0.877143
595 44778 0.877143
600 45056 0.877143
1251 29701 0.877143
2 6587 0.877199
33 8329 0.877199
107 16919 0.877199
153 22247 0.877199
357 29740 0.877199
464 35298 0.877199
553 42145 0.877199
582 44281 0.877199
730 49508 0.877199
59 11488 0.877255
72 13546 0.877255
100 18872 0.877255
352 29446 0.877255
371 31377 0.877255
460 34377 0.877255
553 42144 0.877255
575 43642 0.877255
590 44543 0.877255
652 47795 0.877255
21 6106 0.877311
2 6586 0.877311
101 15317 0.877311
100 18871 0.877311
177 23963 0.877311
307 27119 0.877311
316 6106 0.877311
362 30792 0.877311
463 34605 0.877311
524 37806 0.877311
657 4495 0.877311
46 9967 0.877368
79 12597 0.877368
220 25624 0.877368
299 26851 0.877368
439 33959 0.877368
446 34102 0.877368
665 9461 0.877368
710 49271 0.877368
1339 56055 0.877368
14 4549 0.877424
2 6567 0.877424
464 35297 0.877424
532 39453 0.877424
656 39453 0.877424
2 6565 0.87748
2 6566 0.87748
151 21831 0.87748
582 44279 0.87748
582 44280 0.87748
653 47811 0.87748
705 49002 0.87748
730 49507 0.87748
1865 58874 0.87748
53 10470 0.877536
524 37805 0.877536
528 38341 0.877536
531 38943 0.877536
564 42967 0.877536
1564 57417 0.877536
19 5188 0.877592
84 3338 0.877592
126 20137 0.877592
194 24450 0.877592
409 32920 0.877592
577 20137 0.877592
600 45055 0.877592
622 46264 0.877592
766 50454 0.877592
1719 58220 0.877592
71 12254 0.877649
352 29445 0.877649
434 33841 0.877649
553 42143 0.877649
573 43555 0.877649
37 8912 0.877705
149 22139 0.877705
208 25171 0.877705
362 18534 0.877705
413 33263 0.877705
463 34604 0.877705
559 42700 0.877705
568 43115 0.877705
582 44278 0.877705
628 46868 0.877705
682 48325 0.877705
689 26132 0.877705
1441 56839 0.877705
16 5369 0.877761
117 17887 0.877761
177 23962 0.877761
179 4495 0.877761
233 25733 0.877761
304 26948 0.877761
422 33705 0.877761
464 35296 0.877761
524 37804 0.877761
531 38942 0.877761
532 39452 0.877761
628 46867 0.877761
630 47216 0.877761
656 39452 0.877761
12 3744 0.877817
26 6498 0.877817
33 8328 0.877817
59 11487 0.877817
80 13317 0.877817
104 15829 0.877817
107 16901 0.877817
107 16917 0.877817
107 16918 0.877817
120 18218 0.877817
120 18219 0.877817
369 31156 0.877817
392 32442 0.877817
459 34300 0.877817
531 38941 0.877817
541 40087 0.877817
551 40782 0.877817
692 48705 0.877817
365 55624 0.877817
376 55674 0.877817
88 14161 0.877873
339 30556 0.877873
531 38940 0.877873
553 42142 0.877873
604 45456 0.877873
604 45456 0.877873
628 46866 0.877873
417 55988 0.877873
583 56950 0.877873
1625 57763 0.877873
50 9847 0.87793
11 9859 0.87793
104 15828 0.87793
120 5829 0.87793
100 18870 0.87793
133 20511 0.87793
149 22138 0.87793
299 26850 0.87793
369 31155 0.87793
369 9847 0.87793
536 11600 0.87793
555 41174 0.87793
553 39876 0.87793
553 42141 0.87793
573 43554 0.87793
581 44124 0.87793
582 44277 0.87793
730 49506 0.87793
131 20428 0.877986
192 24423 0.877986
353 29485 0.877986
528 38340 0.877986
555 41173 0.877986
630 47215 0.877986
709 49013 0.877986
8 4899 0.878042
21 6105 0.878042
2 6564 0.878042
53 10469 0.878042
84 14283 0.878042
106 16421 0.878042
100 18869 0.878042
124 19979 0.878042
261 26032 0.878042
476 36011 0.878042
528 38339 0.878042
532 39451 0.878042
551 40781 0.878042
555 41172 0.878042
590 44542 0.878042
609 45527 0.878042
609 45528 0.878042
609 45527 0.878042
609 45528 0.878042
656 39451 0.878042
695 48733 0.878042
695 48734 0.878042
1644 57845 0.878042
26 6497 0.878098
292 26455 0.878098
369 6998 0.878098
372 6998 0.878098
396 32668 0.878098
532 39450 0.878098
541 40086 0.878098
552 6998 0.878098
599 44928 0.878098
628 46865 0.878098
656 39450 0.878098
689 48582 0.878098
695 48732 0.878098
784 50902 0.878098
9 3440 0.878154
53 6998 0.878154
135 20596 0.878154
291 26377 0.878154
371 31376 0.878154
389 32350 0.878154
479 36067 0.878154
511 37193 0.878154
528 6998 0.878154
636 47454 0.878154
719 30768 0.878154
763 50133 0.878154
766 50453 0.878154
1158 55054 0.878154
209 25217 0.878211
692 48704 0.878211
766 50452 0.878211
50 6998 0.878267
112 17128 0.878267
316 27849 0.878267
351 9998 0.878267
372 31641 0.878267
384 32062 0.878267
475 35855 0.878267
513 37296 0.878267
550 9998 0.878267
600 45054 0.878267
682 48324 0.878267
1646 57863 0.878267
8 4898 0.878323
2 6563 0.878323
107 16900 0.878323
307 27118 0.878323
319 27974 0.878323
319 27975 0.878323
412 33227 0.878323
508 37106 0.878323
545 40434 0.878323
551 27975 0.878323
582 44276 0.878323
612 45745 0.878323
612 45745 0.878323
730 49505 0.878323
947 37106 0.878323
1052 54406 0.878323
1202 55251 0.878323
1500 4898 0.878323
1593 53786 0.878323
21 6104 0.878379
2 6561 0.878379
2 6562 0.878379
84 14282 0.878379
132 20478 0.878379
177 23961 0.878379
205 25022 0.878379
210 25413 0.878379
351 29599 0.878379
459 34299 0.878379
531 38939 0.878379
532 39449 0.878379
551 40780 0.878379
550 29599 0.878379
641 47549 0.878379
656 39449 0.878379
766 50451 0.878379
300 55154 0.878379
120 18217 0.878435
100 18868 0.878435
183 24259 0.878435
228 25687 0.878435
304 26947 0.878435
445 34008 0.878435
506 36776 0.878435
545 9733 0.878435
555 9827 0.878435
595 44777 0.878435
661 47872 0.878435
695 48750 0.878435
1760 58369 0.878435
1793 58517 0.878435
6 2828 0.878492
2 6560 0.878492
50 9803 0.878492
110 16830 0.878492
107 16899 0.878492
126 20136 0.878492
127 11191 0.878492
531 38938 0.878492
553 42135 0.878492
576 43732 0.878492
606 11191 0.878492
606 11191 0.878492
642 47594 0.878492
2 6559 0.878548
38 8887 0.878548
112 17127 0.878548
153 22246 0.878548
393 11073 0.878548
521 37457 0.878548
559 42699 0.878548
580 44053 0.878548
600 5583 0.878548
628 46864 0.878548
679 48275 0.878548
690 48469 0.878548
689 46864 0.878548
245 54495 0.878548
505 56719 0.878548
9 3439 0.878604
153 22245 0.878604
323 28161 0.878604
555 41171 0.878604
582 44275 0.878604
602 45253 0.878604
602 45253 0.878604
766 50450 0.878604
19 5187 0.87866
2 6558 0.87866
35 7292 0.87866
122 19500 0.87866
159 22999 0.87866
177 23960 0.87866
292 26454 0.87866
320 28011 0.87866
329 28339 0.87866
335 28576 0.87866
362 30791 0.87866
375 31704 0.87866
531 38936 0.87866
531 38937 0.87866
555 41170 0.87866
553 42134 0.87866
659 47860 0.87866
689 48581 0.87866
400 55892 0.87866
2 6507 0.878716
59 11486 0.878716
84 14281 0.878716
159 11486 0.878716
323 11486 0.878716
422 33704 0.878716
464 35295 0.878716
490 36398 0.878716
490 30140 0.878716
500 36719 0.878716
526 37970 0.878716
532 30140 0.878716
556 42258 0.878716
617 45846 0.878716
656 30140 0.878716
688 13647 0.878716
697 48765 0.878716
1019 54175 0.878716
3 2677 0.878773
72 13545 0.878773
91 14585 0.878773
100 18867 0.878773
124 12291 0.878773
299 26849 0.878773
308 27188 0.878773
315 5608 0.878773
319 27973 0.878773
332 27188 0.878773
339 30554 0.878773
339 30555 0.878773
410 33152 0.878773
447 34112 0.878773
464 35294 0.878773
480 36057 0.878773
512 27188 0.878773
553 42133 0.878773
628 46863 0.878773
704 48965 0.878773
105 5608 0.878773
552 2677 0.878773
2 6506 0.878829
59 5787 0.878829
110 16829 0.878829
119 18336 0.878829
339 30553 0.878829
366 30961 0.878829
439 33958 0.878829
463 34603 0.878829
476 36010 0.878829
524 16986 0.878829
528 16986 0.878829
530 38699 0.878829
553 42131 0.878829
553 42132 0.878829
564 42966 0.878829
587 44475 0.878829
628 46862 0.878829
628 18336 0.878829
642 24836 0.878829
690 48467 0.878829
690 48468 0.878829
967 53433 0.878829
1624 57759 0.878829
1672 14730 0.878829
2 6504 0.878885
2 6505 0.878885
82 13211 0.878885
612 45744 0.878885
612 45744 0.878885
667 48140 0.878885
689 48580 0.878885
784 27055 0.878885
284 26295 0.878941
392 32441 0.878941
439 33957 0.878941
462 34398 0.878941
496 36658 0.878941
555 41169 0.878941
553 30202 0.878941
553 42130 0.878941
582 44274 0.878941
628 46861 0.878941
21 6103 0.878997
11 8674 0.878997
43 10027 0.878997
126 20135 0.878997
141 20936 0.878997
200 24820 0.878997
310 27403 0.878997
370 31237 0.878997
385 32175 0.878997
464 35293 0.878997
494 36451 0.878997
545 13752 0.878997
630 47213 0.878997
630 47214 0.878997
1477 57064 0.878997
9 3438 0.879054
37 8911 0.879054
11 9858 0.879054
53 10468 0.879054
72 9858 0.879054
106 16393 0.879054
119 18335 0.879054
315 27795 0.879054
369 31154 0.879054
372 31640 0.879054
463 9311 0.879054
524 37803 0.879054
528 38338 0.879054
545 39741 0.879054
553 42129 0.879054
612 45743 0.879054
612 45743 0.879054
619 46088 0.879054
628 46860 0.879054
689 4006 0.879054
1438 5608 0.879054
0 2285 0.87911
16 5368 0.87911
23 6998 0.87911
55 6998 0.87911
84 14280 0.87911
120 18216 0.87911
153 22244 0.87911
180 24153 0.87911
315 27794 0.87911
527 6998 0.87911
531 38935 0.87911
545 10561 0.87911
559 21232 0.87911
559 42698 0.87911
663 24520 0.87911
415 55979 0.87911
21 6102 0.879166
2 6503 0.879166
50 9802 0.879166
11 9857 0.879166
53 10467 0.879166
59 11466 0.879166
72 13543 0.879166
72 13544 0.879166
158 19967 0.879166
177 23959 0.879166
369 31153 0.879166
464 19967 0.879166
524 37802 0.879166
528 38337 0.879166
534 39625 0.879166
586 44450 0.879166
674 48184 0.879166
1386 56446 0.879166
8 4897 0.879222
36 8006 0.879222
53 10466 0.879222
72 13533 0.879222
112 17126 0.879222
151 3960 0.879222
154 22635 0.879222
186 24312 0.879222
316 27848 0.879222
335 28575 0.879222
351 29598 0.879222
339 30552 0.879222
464 10466 0.879222
528 17126 0.879222
528 38336 0.879222
531 38934 0.879222
531 4897 0.879222
550 29598 0.879222
619 17126 0.879222
89 53661 0.879222
8 4896 0.879278
34 7370 0.879278
11 9856 0.879278
43 10026 0.879278
92 14738 0.879278
92 14739 0.879278
104 15808 0.879278
151 21821 0.879278
177 23958 0.879278
316 27847 0.879278
339 30541 0.879278
528 38334 0.879278
528 38335 0.879278
531 38933 0.879278
532 39447 0.879278
532 39448 0.879278
619 46087 0.879278
656 39447 0.879278
656 39448 0.879278
803 51629 0.879278
38 8884 0.879335
38 8885 0.879335
38 8886 0.879335
46 9966 0.879335
57 11840 0.879335
121 18572 0.879335
100 18866 0.879335
126 20134 0.879335
151 21820 0.879335
195 24498 0.879335
382 31874 0.879335
393 32514 0.879335
418 33647 0.879335
528 8886 0.879335
531 38932 0.879335
548 40633 0.879335
577 20134 0.879335
603 18572 0.879335
603 18572 0.879335
659 47859 0.879335
1383 19637 0.879335
1449 19637 0.879335
21 6101 0.879391
77 12977 0.879391
102 15288 0.879391
289 26371 0.879391
537 39667 0.879391
545 40433 0.879391
549 6101 0.879391
553 42128 0.879391
766 14374 0.879391
996 22877 0.879391
1153 55014 0.879391
1832 58768 0.879391
2 6502 0.879447
33 8327 0.879447
68 12030 0.879447
107 16898 0.879447
124 19968 0.879447
518 37376 0.879447
530 38698 0.879447
541 40075 0.879447
549 40763 0.879447
549 40764 0.879447
580 44052 0.879447
713 57902 0.879447
57 11839 0.879503
77 12976 0.879503
104 15807 0.879503
140 14566 0.879503
170 23216 0.879503
319 27972 0.879503
369 31152 0.879503
371 31375 0.879503
528 38330 0.879503
528 38331 0.879503
528 38332 0.879503
528 38333 0.879503
532 39445 0.879503
532 39446 0.879503
609 45526 0.879503
609 45526 0.879503
628 46859 0.879503
656 39445 0.879503
656 39446 0.879503
1340 56076 0.879503
1644 57844 0.879503
2 6501 0.879559
57 11838 0.879559
94 6199 0.879559
101 15316 0.879559
141 20935 0.879559
373 31521 0.879559
559 42697 0.879559
597 44866 0.879559
690 48466 0.879559
271 54768 0.879559
278 54866 0.879559
8 4895 0.879616
11 9855 0.879616
53 10465 0.879616
72 13532 0.879616
122 19499 0.879616
276 26216 0.879616
307 2422 0.879616
524 37800 0.879616
524 37801 0.879616
553 42127 0.879616
710 49270 0.879616
720 49401 0.879616
290 55011 0.879616
314 55317 0.879616
1630 57783 0.879616
2 6500 0.879672
53 10447 0.879672
110 16828 0.879672
100 18864 0.879672
100 18865 0.879672
126 20133 0.879672
200 24819 0.879672
403 32773 0.879672
548 40632 0.879672
568 43114 0.879672
577 20133 0.879672
588 44514 0.879672
619 46086 0.879672
628 46857 0.879672
628 46858 0.879672
762 2259 0.879672
283 54958 0.879672
1304 55792 0.879672
38 8883 0.879728
99 14945 0.879728
114 17561 0.879728
149 22137 0.879728
213 25544 0.879728
220 25623 0.879728
350 29603 0.879728
463 34602 0.879728
508 37105 0.879728
549 40762 0.879728
555 41168 0.879728
553 42117 0.879728
602 45252 0.879728
612 45742 0.879728
602 45252 0.879728
612 45742 0.879728
619 41168 0.879728
633 47402 0.879728
766 37105 0.879728
947 37105 0.879728
1443 56862 0.879728
26 6496 0.879784
11 9821 0.879784
100 18863 0.879784
155 22824 0.879784
173 23391 0.879784
177 23957 0.879784
396 32667 0.879784
528 38329 0.879784
532 39444 0.879784
553 42116 0.879784
582 44273 0.879784
612 45741 0.879784
612 45741 0.879784
656 39444 0.879784
682 48322 0.879784
682 48323 0.879784
16 5344 0.87984
33 8326 0.87984
37 8910 0.87984
59 11465 0.87984
153 22243 0.87984
228 25686 0.87984
253 25994 0.87984
258 26024 0.87984
339 30540 0.87984
387 32218 0.87984
463 34601 0.87984
546 40319 0.87984
553 42115 0.87984
556 42256 0.87984
556 42257 0.87984
568 43113 0.87984
579 43844 0.87984
602 45251 0.87984
602 45251 0.87984
622 46263 0.87984
1031 54266 0.87984
8 4894 0.879897
77 12975 0.879897
149 22136 0.879897
[truncated: 930,419 more chars]
