# Supplementary material for: Multi-angle information aggregation for inductive temporal graph embedding
Source: PeerJ Comput Sci. 2024 Nov 26;10:e2560. doi: 10.7717/peerj-cs.2560 (PMC11623124; doi:10.7717/peerj-cs.2560)
Supplement: Supplemental Information 1 [file peerj-cs-10-2560-s001.zip › data/amazon/node2label.txt]

2257 5
2258 5
2259 4
2260 5
2261 5
2262 3
2263 5
2264 5
2265 4
2266 3
2267 5
2268 2
2269 5
2270 5
2271 4
2272 5
2273 1
2274 5
2275 3
2276 5
2277 2
2278 5
2279 5
2280 5
2281 4
2282 2
2283 5
2284 2
2285 5
2286 1
2287 5
2288 5
2289 5
2290 5
2291 5
2292 5
2293 4
2294 4
2295 5
2296 5
2297 5
2298 5
2299 5
2300 5
2301 5
2302 5
2303 1
2304 5
2305 5
2306 5
2307 5
2308 4
2309 5
2310 5
2311 5
2312 5
2313 5
2314 5
2315 5
2316 4
2317 2
2318 5
2319 5
2320 5
2321 5
2322 5
2323 5
2324 5
2325 4
2326 4
2327 5
2328 1
2329 1
2330 3
2331 1
2332 2
2333 4
2334 5
2335 5
2336 5
2337 4
2338 5
2339 5
2340 5
2341 5
2342 2
2343 5
2344 5
2345 2
2346 5
2347 4
2348 5
2349 5
2350 5
2351 3
2352 4
2353 5
2354 5
2355 1
2356 5
2357 4
2358 2
2359 2
2360 5
2361 4
2362 4
2363 3
2364 5
2365 5
2366 4
2367 4
2368 5
2369 5
2370 5
2371 3
2372 4
2373 1
2374 3
2375 5
2376 5
2377 3
2378 5
2379 5
2380 2
2381 4
2382 5
2383 4
2384 3
2385 1
2386 5
2387 5
2388 5
2389 4
2390 5
2391 5
2392 3
2393 5
2394 3
2395 5
2396 5
2397 4
2398 5
2399 3
2400 4
2401 4
2402 1
2403 5
2404 3
2405 1
2406 4
2407 5
2408 3
2409 5
2410 5
2411 3
2412 1
2413 5
2414 5
2415 5
2416 5
2417 4
2418 5
2419 1
2420 3
2421 4
2422 4
2423 1
2424 5
2425 1
2426 1
2427 4
2428 3
2429 4
2430 3
2431 3
2432 4
2433 3
2434 4
2435 2
2436 2
2437 2
2438 2
2439 1
2440 5
2441 5
2442 2
2443 1
2444 5
2445 5
2446 5
2447 1
2448 5
2449 5
2450 5
2451 5
2452 5
2453 5
2454 4
2455 5
2456 5
2457 1
2458 5
2459 5
2460 5
2461 3
2462 4
2463 1
2464 5
2465 4
2466 2
2467 2
2468 3
2469 5
2470 4
2471 4
2472 4
2473 5
2474 1
2475 5
2476 4
2477 3
2478 5
2479 5
2480 1
2481 2
2482 5
2483 1
2484 5
2485 5
2486 1
2487 3
2488 4
2489 1
2490 1
2491 1
2492 5
2493 4
2494 5
2495 3
2496 5
2497 5
2498 1
2499 3
2500 1
2501 3
2502 5
2503 5
2504 5
2505 1
2506 5
2507 4
2508 3
2509 5
2510 4
2511 5
2512 5
2513 4
2514 2
2515 4
2516 4
2517 5
2518 4
2519 5
2520 3
2521 1
2522 5
2523 1
2524 4
2525 5
2526 5
2527 5
2528 5
2529 5
2530 4
2531 4
2532 5
2533 3
2534 5
2535 5
2536 1
2537 4
2538 3
2539 5
2540 5
2541 1
2542 1
2543 4
2544 1
2545 4
2546 5
2547 5
2548 5
2549 5
2550 5
2551 5
2552 5
2553 5
2554 5
2555 3
2556 5
2557 5
2558 5
2559 5
2560 5
2561 4
2562 5
2563 4
2564 4
2565 5
2566 5
2567 2
2568 5
2569 5
2570 5
2571 4
2572 5
2573 5
2574 5
2575 5
2576 5
2577 5
2578 5
2579 5
2580 5
2581 5
2582 5
2583 4
2584 5
2585 5
2586 5
2587 5
2588 5
2589 5
2590 5
2591 5
2592 5
2593 5
2594 1
2595 5
2596 5
2597 2
2598 5
2599 5
2600 5
2601 5
2602 1
2603 5
2604 5
2605 4
2606 3
2607 5
2608 5
2609 5
2610 3
2611 5
2612 5
2613 5
2614 5
2615 1
2616 3
2617 1
2618 4
2619 5
2620 5
2621 5
2622 5
2623 5
2624 3
2625 5
2626 5
2627 5
2628 4
2629 1
2630 1
2631 5
2632 4
2633 1
2634 5
2635 4
2636 3
2637 1
2638 1
2639 5
2640 4
2641 5
2642 5
2643 5
2644 5
2645 1
2646 5
2647 5
2648 5
2649 5
2650 5
2651 4
2652 1
2653 5
2654 4
2655 4
2656 5
2657 5
2658 5
2659 5
2660 5
2661 5
2662 5
2663 1
2664 1
2665 2
2666 4
2667 5
2668 5
2669 5
2670 1
2671 1
2672 5
2673 5
2674 2
2675 4
2676 5
2677 5
2678 1
2679 5
2680 4
2681 4
2682 5
2683 5
2684 5
2685 5
2686 1
2687 4
2688 4
2689 4
2690 5
2691 5
2692 1
2693 1
2694 2
2695 4
2696 4
2697 5
2698 1
2699 5
2700 1
2701 2
2702 5
2703 4
2704 1
2705 5
2706 5
2707 3
2708 3
2709 1
2710 2
2711 5
2712 2
2713 5
2714 5
2715 5
2716 4
2717 4
2718 5
2719 4
2720 2
2721 5
2722 2
2723 1
2724 4
2725 5
2726 3
2727 1
2728 5
2729 3
2730 3
2731 5
2732 4
2733 5
2734 4
2735 5
2736 5
2737 5
2738 2
2739 4
2740 5
2741 5
2742 5
2743 3
2744 5
2745 5
2746 5
2747 5
2748 5
2749 5
2750 3
2751 5
2752 4
2753 2
2754 4
2755 5
2756 5
2757 3
2758 5
2759 3
2760 5
2761 4
2762 2
2763 1
2764 4
2765 5
2766 1
2767 5
2768 1
2769 5
2770 5
2771 4
2772 5
2773 5
2774 4
2775 5
2776 4
2777 4
2778 4
2779 5
2780 1
2781 5
2782 5
2783 5
2784 1
2785 5
2786 5
2787 5
2788 5
2789 1
2790 4
2791 5
2792 4
2793 4
2794 5
2795 4
2796 5
2797 5
2798 5
2799 3
2800 2
2801 1
2802 1
2803 5
2804 5
2805 1
2806 1
2807 4
2808 5
2809 4
2810 5
2811 5
2812 3
2813 5
2814 5
2815 5
2816 4
2817 1
2818 3
2819 2
2820 5
2821 5
2822 3
2823 5
2824 5
2825 5
2826 3
2827 1
2828 1
2829 5
2830 4
2831 5
2832 5
2833 5
2834 5
2835 3
2836 5
2837 3
2838 5
2839 5
2840 4
2841 5
2842 5
2843 3
2844 3
2845 5
2846 1
2847 5
2848 2
2849 4
2850 5
2851 5
2852 4
2853 5
2854 5
2855 1
2856 4
2857 3
2858 4
2859 5
2860 4
2861 5
2862 5
2863 5
2864 2
2865 4
2866 5
2867 5
2868 5
2869 4
2870 5
2871 5
2872 5
2873 5
2874 5
2875 5
2876 5
2877 3
2878 1
2879 4
2880 5
2881 5
2882 4
2883 2
2884 4
2885 5
2886 5
2887 5
2888 4
2889 5
2890 4
2891 1
2892 5
2893 5
2894 4
2895 2
2896 5
2897 5
2898 5
2899 5
2900 4
2901 5
2902 4
2903 5
2904 4
2905 5
2906 3
2907 5
2908 5
2909 5
2910 5
2911 4
2912 2
2913 1
2914 5
2915 5
2916 2
2917 4
2918 4
2919 4
2920 5
2921 5
2922 5
2923 5
2924 5
2925 4
2926 3
2927 3
2928 5
2929 1
2930 5
2931 5
2932 5
2933 2
2934 5
2935 2
2936 5
2937 3
2938 5
2939 2
2940 2
2941 5
2942 2
2943 5
2944 4
2945 5
2946 5
2947 1
2948 5
2949 4
2950 5
2951 1
2952 3
2953 5
2954 5
2955 5
2956 4
2957 4
2958 3
2959 2
2960 4
2961 5
2962 5
2963 4
2964 5
2965 1
2966 5
2967 4
2968 3
2969 5
2970 5
2971 5
2972 5
2973 4
2974 5
2975 1
2976 3
2977 4
2978 3
2979 5
2980 5
2981 1
2982 1
2983 5
2984 5
2985 1
2986 4
2987 4
2988 5
2989 5
2990 5
2991 3
2992 4
2993 1
2994 5
2995 5
2996 4
2997 1
2998 5
2999 1
3000 1
3001 1
3002 5
3003 5
3004 5
3005 5
3006 4
3007 2
3008 5
3009 4
3010 2
3011 5
3012 5
3013 4
3014 4
3015 5
3016 1
3017 5
3018 2
3019 1
3020 1
3021 1
3022 4
3023 5
3024 4
3025 2
3026 4
3027 4
3028 1
3029 3
3030 5
3031 5
3032 5
3033 5
3034 5
3035 5
3036 5
3037 4
3038 2
3039 1
3040 5
3041 5
3042 5
3043 1
3044 5
3045 4
3046 4
3047 5
3048 2
3049 2
3050 5
3051 5
3052 5
3053 5
3054 4
3055 2
3056 5
3057 5
3058 5
3059 1
3060 4
3061 2
3062 5
3063 5
3064 5
3065 5
3066 5
3067 4
3068 1
3069 4
3070 5
3071 5
3072 5
3073 4
3074 1
3075 5
3076 4
3077 2
3078 4
3079 4
3080 5
3081 5
3082 5
3083 4
3084 5
3085 4
3086 5
3087 5
3088 2
3089 4
3090 5
3091 1
3092 5
3093 5
3094 4
3095 5
3096 5
3097 1
3098 4
3099 4
3100 5
3101 5
3102 5
3103 5
3104 5
3105 2
3106 4
3107 5
3108 5
3109 5
3110 5
3111 5
3112 5
3113 5
3114 5
3115 3
3116 5
3117 4
3118 1
3119 5
3120 5
3121 1
3122 4
3123 5
3124 3
3125 5
3126 4
3127 2
3128 3
3129 5
3130 5
3131 4
3132 5
3133 5
3134 5
3135 5
3136 4
3137 5
3138 5
3139 5
3140 5
3141 4
3142 5
3143 5
3144 4
3145 1
3146 1
3147 2
3148 4
3149 5
3150 5
3151 3
3152 5
3153 5
3154 2
3155 4
3156 5
3157 2
3158 4
3159 5
3160 3
3161 5
3162 5
3163 5
3164 2
3165 4
3166 5
3167 5
3168 5
3169 5
3170 5
3171 5
3172 2
3173 5
3174 5
3175 4
3176 5
3177 2
3178 4
3179 4
3180 5
3181 5
3182 4
3183 5
3184 5
3185 5
3186 4
3187 3
3188 3
3189 5
3190 1
3191 5
3192 5
3193 5
3194 4
3195 5
3196 4
3197 5
3198 1
3199 4
3200 1
3201 1
3202 1
3203 4
3204 5
3205 5
3206 5
3207 5
3208 5
3209 4
3210 4
3211 3
3212 4
3213 3
3214 5
3215 5
3216 5
3217 5
3218 5
3219 4
3220 1
3221 1
3222 5
3223 5
3224 5
3225 4
3226 3
3227 5
3228 5
3229 1
3230 5
3231 4
3232 5
3233 5
3234 5
3235 5
3236 5
3237 5
3238 5
3239 4
3240 3
3241 5
3242 5
3243 1
3244 4
3245 5
3246 2
3247 5
3248 4
3249 1
3250 5
3251 1
3252 4
3253 5
3254 5
3255 5
3256 4
3257 4
3258 3
3259 5
3260 5
3261 5
3262 5
3263 5
3264 5
3265 5
3266 5
3267 3
3268 5
3269 5
3270 5
3271 5
3272 5
3273 5
3274 4
3275 5
3276 4
3277 5
3278 4
3279 4
3280 5
3281 2
3282 5
3283 4
3284 5
3285 5
3286 3
3287 5
3288 5
3289 2
3290 5
3291 5
3292 5
3293 5
3294 5
3295 5
3296 1
3297 5
3298 4
3299 5
3300 5
3301 5
3302 1
3303 5
3304 5
3305 3
3306 5
3307 5
3308 5
3309 5
3310 1
3311 5
3312 3
3313 4
3314 5
3315 3
3316 5
3317 4
3318 2
3319 5
3320 5
3321 5
3322 5
3323 3
3324 5
3325 4
3326 5
3327 5
3328 5
3329 5
3330 2
3331 5
3332 3
3333 4
3334 1
3335 5
3336 5
3337 5
3338 4
3339 3
3340 1
3341 3
3342 3
3343 4
3344 2
3345 2
3346 1
3347 4
3348 2
3349 3
3350 3
3351 5
3352 5
3353 5
3354 5
3355 5
3356 5
3357 5
3358 5
3359 5
3360 4
3361 4
3362 5
3363 3
3364 5
3365 5
3366 5
3367 5
3368 5
3369 5
3370 3
3371 5
3372 5
3373 5
3374 3
3375 5
3376 1
3377 4
3378 5
3379 1
3380 5
3381 4
3382 3
3383 4
3384 1
3385 5
3386 4
3387 5
3388 5
3389 5
3390 1
3391 5
3392 5
3393 5
3394 5
3395 5
3396 5
3397 1
3398 4
3399 5
3400 5
3401 5
3402 5
3403 5
3404 4
3405 5
3406 5
3407 1
3408 5
3409 3
3410 3
3411 3
3412 2
3413 5
3414 5
3415 1
3416 5
3417 5
3418 5
3419 4
3420 5
3421 5
3422 5
3423 5
3424 4
3425 5
3426 2
3427 2
3428 5
3429 4
3430 5
3431 5
3432 4
3433 5
3434 5
3435 5
3436 5
3437 4
3438 5
3439 3
3440 5
3441 1
3442 4
3443 5
3444 1
3445 1
3446 1
3447 2
3448 1
3449 4
3450 1
3451 1
3452 5
3453 3
3454 1
3455 4
3456 5
3457 5
3458 5
3459 5
3460 5
3461 5
3462 5
3463 5
3464 5
3465 2
3466 5
3467 5
3468 5
3469 5
3470 5
3471 4
3472 4
3473 5
3474 5
3475 3
3476 5
3477 5
3478 5
3479 5
3480 4
3481 4
3482 3
3483 4
3484 2
3485 1
3486 5
3487 5
3488 5
3489 3
3490 4
3491 5
3492 5
3493 5
3494 5
3495 5
3496 4
3497 3
3498 5
3499 3
3500 5
3501 2
3502 4
3503 4
3504 4
3505 2
3506 1
3507 1
3508 5
3509 3
3510 1
3511 2
3512 5
3513 5
3514 3
3515 5
3516 5
3517 4
3518 5
3519 4
3520 3
3521 5
3522 5
3523 5
3524 4
3525 5
3526 5
3527 4
3528 5
3529 1
3530 4
3531 5
3532 1
3533 5
3534 5
3535 5
3536 5
3537 5
3538 5
3539 1
3540 3
3541 4
3542 4
3543 3
3544 1
3545 4
3546 2
3547 5
3548 2
3549 3
3550 5
3551 5
3552 5
3553 5
3554 3
3555 5
3556 5
3557 1
3558 2
3559 5
3560 1
3561 1
3562 4
3563 2
3564 1
3565 2
3566 2
3567 1
3568 5
3569 5
3570 5
3571 5
3572 4
3573 5
3574 5
3575 5
3576 5
3577 5
3578 5
3579 5
3580 1
3581 5
3582 5
3583 5
3584 5
3585 5
3586 1
3587 5
3588 1
3589 1
3590 1
3591 4
3592 2
3593 4
3594 4
3595 5
3596 3
3597 1
3598 2
3599 5
3600 5
3601 5
3602 5
3603 2
3604 5
3605 5
3606 5
3607 5
3608 5
3609 5
3610 5
3611 5
3612 5
3613 3
3614 3
3615 5
3616 2
3617 2
3618 4
3619 3
3620 5
3621 5
3622 4
3623 5
3624 3
3625 5
3626 5
3627 5
3628 1
3629 5
3630 1
3631 5
3632 1
3633 4
3634 1
3635 5
3636 1
3637 5
3638 2
3639 5
3640 4
3641 5
3642 5
3643 5
3644 5
3645 5
3646 3
3647 5
3648 5
3649 5
3650 2
3651 5
3652 4
3653 4
3654 5
3655 5
3656 5
3657 5
3658 5
3659 1
3660 1
3661 1
3662 2
3663 1
3664 5
3665 5
3666 5
3667 1
3668 3
3669 5
3670 5
3671 3
3672 4
3673 4
3674 5
3675 5
3676 1
3677 5
3678 4
3679 1
3680 5
3681 4
3682 5
3683 3
3684 5
3685 5
3686 5
3687 5
3688 1
3689 5
3690 5
3691 5
3692 1
3693 2
3694 3
3695 4
3696 3
3697 1
3698 4
3699 5
3700 4
3701 1
3702 5
3703 5
3704 5
3705 5
3706 5
3707 5
3708 5
3709 5
3710 1
3711 4
3712 1
3713 5
3714 1
3715 4
3716 5
3717 5
3718 1
3719 5
3720 5
3721 5
3722 5
3723 5
3724 5
3725 5
3726 5
3727 5
3728 1
3729 5
3730 5
3731 5
3732 5
3733 5
3734 5
3735 5
3736 5
3737 5
3738 5
3739 5
3740 3
3741 4
3742 5
3743 5
3744 5
3745 5
3746 5
3747 5
3748 4
3749 5
3750 4
3751 4
3752 3
3753 1
3754 4
3755 5
3756 1
3757 5
3758 5
3759 1
3760 1
3761 3
3762 1
3763 1
3764 5
3765 5
3766 4
3767 5
3768 5
3769 5
3770 5
3771 1
3772 5
3773 5
3774 4
3775 5
3776 5
3777 5
3778 5
3779 1
3780 4
3781 4
3782 1
3783 5
3784 5
3785 3
3786 1
3787 4
3788 1
3789 5
3790 5
3791 5
3792 1
3793 5
3794 5
3795 5
3796 5
3797 5
3798 5
3799 5
3800 4
3801 3
3802 5
3803 5
3804 4
3805 2
3806 4
3807 2
3808 3
3809 1
3810 5
3811 1
3812 3
3813 5
3814 2
3815 5
3816 1
3817 5
3818 3
3819 5
3820 5
3821 5
3822 4
3823 4
3824 5
3825 4
3826 5
3827 5
3828 5
3829 5
3830 1
3831 4
3832 5
3833 5
3834 3
3835 5
3836 4
3837 5
3838 5
3839 5
3840 2
3841 5
3842 4
3843 5
3844 5
3845 2
3846 2
3847 3
3848 4
3849 5
3850 5
3851 3
3852 1
3853 3
3854 4
3855 5
3856 4
3857 5
3858 5
3859 3
3860 2
3861 5
3862 5
3863 5
3864 5
3865 5
3866 5
3867 5
3868 3
3869 5
3870 1
3871 5
3872 5
3873 1
3874 5
3875 5
3876 5
3877 5
3878 4
3879 5
3880 5
3881 2
3882 5
3883 5
3884 5
3885 5
3886 5
3887 5
3888 5
3889 5
3890 5
3891 5
3892 1
3893 2
3894 5
3895 5
3896 4
3897 3
3898 5
3899 1
3900 2
3901 5
3902 1
3903 5
3904 5
3905 3
3906 5
3907 5
3908 5
3909 5
3910 5
3911 5
3912 5
3913 4
3914 5
3915 5
3916 1
3917 3
3918 4
3919 1
3920 5
3921 5
3922 5
3923 4
3924 5
3925 5
3926 5
3927 4
3928 4
3929 1
3930 5
3931 3
3932 3
3933 5
3934 2
3935 5
3936 4
3937 4
3938 1
3939 4
3940 5
3941 2
3942 5
3943 1
3944 2
3945 5
3946 1
3947 4
3948 2
3949 1
3950 3
3951 5
3952 2
3953 5
3954 5
3955 5
3956 5
3957 5
3958 5
3959 5
3960 5
3961 5
3962 5
3963 1
3964 5
3965 5
3966 3
3967 4
3968 3
3969 4
3970 1
3971 3
3972 5
3973 5
3974 2
3975 5
3976 5
3977 4
3978 4
3979 3
3980 5
3981 5
3982 5
3983 5
3984 5
3985 5
3986 5
3987 1
3988 2
3989 5
3990 4
3991 5
3992 1
3993 5
3994 5
3995 1
3996 5
3997 2
3998 3
3999 5
4000 5
4001 5
4002 5
4003 5
4004 5
4005 5
4006 5
4007 4
4008 5
4009 5
4010 5
4011 5
4012 2
4013 1
4014 5
4015 2
4016 4
4017 4
4018 5
4019 5
4020 5
4021 5
4022 1
4023 5
4024 5
4025 4
4026 4
4027 2
4028 5
4029 5
4030 4
4031 5
4032 5
4033 5
4034 5
4035 5
4036 5
4037 5
4038 5
4039 5
4040 5
4041 1
4042 1
4043 5
4044 5
4045 5
4046 3
4047 5
4048 1
4049 5
4050 2
4051 5
4052 5
4053 4
4054 1
4055 5
4056 5
4057 5
4058 5
4059 5
4060 5
4061 5
4062 5
4063 5
4064 5
4065 1
4066 5
4067 5
4068 5
4069 5
4070 5
4071 1
4072 5
4073 5
4074 5
4075 1
4076 4
4077 5
4078 2
4079 5
4080 5
4081 5
4082 3
4083 5
4084 5
4085 4
4086 5
4087 4
4088 5
4089 4
4090 4
4091 5
4092 4
4093 5
4094 5
4095 1
4096 5
4097 3
4098 5
4099 1
4100 5
4101 5
4102 5
4103 1
4104 5
4105 5
4106 5
4107 1
4108 5
4109 5
4110 5
4111 5
4112 5
4113 1
4114 5
4115 5
4116 4
4117 5
4118 5
4119 5
4120 5
4121 5
4122 5
4123 5
4124 1
4125 5
4126 5
4127 5
4128 5
4129 4
4130 5
4131 5
4132 5
4133 1
4134 4
4135 2
4136 5
4137 5
4138 1
4139 5
4140 1
4141 5
4142 2
4143 5
4144 1
4145 5
4146 3
4147 5
4148 5
4149 5
4150 5
4151 1
4152 5
4153 4
4154 5
4155 4
4156 5
4157 5
4158 5
4159 5
4160 5
4161 5
4162 5
4163 5
4164 4
4165 5
4166 2
4167 5
4168 5
4169 5
4170 5
4171 5
4172 5
4173 4
4174 5
4175 5
4176 5
4177 5
4178 2
4179 1
4180 5
4181 5
4182 5
4183 1
4184 5
4185 4
4186 5
4187 5
4188 5
4189 5
4190 5
4191 5
4192 5
4193 5
4194 5
4195 5
4196 5
4197 4
4198 5
4199 2
4200 1
4201 1
4202 5
4203 1
4204 5
4205 3
4206 5
4207 5
4208 5
4209 3
4210 1
4211 5
4212 5
4213 5
4214 5
4215 1
4216 5
4217 5
4218 3
4219 5
4220 5
4221 5
4222 5
4223 5
4224 5
4225 5
4226 5
4227 4
4228 5
4229 5
4230 1
4231 5
4232 5
4233 5
4234 5
4235 3
4236 5
4237 1
4238 5
4239 5
4240 5
4241 5
4242 2
4243 1
4244 5
4245 5
4246 1
4247 5
4248 5
4249 4
4250 5
4251 5
4252 5
4253 5
4254 5
4255 4
4256 5
4257 5
4258 5
4259 5
4260 1
4261 4
4262 4
4263 2
4264 5
4265 4
4266 5
4267 3
4268 1
4269 1
4270 1
4271 5
4272 5
4273 5
4274 4
4275 4
4276 5
4277 5
4278 5
4279 5
4280 5
4281 1
4282 1
4283 5
4284 5
4285 5
4286 5
4287 5
4288 5
4289 5
4290 5
4291 5
4292 3
4293 3
4294 1
4295 5
4296 3
4297 5
4298 1
4299 5
4300 5
4301 5
4302 4
4303 5
4304 4
4305 3
4306 5
4307 5
4308 4
4309 4
4310 5
4311 5
4312 5
4313 5
4314 5
4315 5
4316 5
4317 5
4318 4
4319 5
4320 4
4321 5
4322 5
4323 5
4324 5
4325 3
4326 5
4327 5
4328 4
4329 5
4330 5
4331 5
4332 1
4333 1
4334 1
4335 2
4336 5
4337 2
4338 5
4339 5
4340 5
4341 2
4342 4
4343 1
4344 5
4345 5
4346 5
4347 5
4348 5
4349 5
4350 5
4351 2
4352 1
4353 4
4354 1
4355 4
4356 1
4357 4
4358 5
4359 5
4360 5
4361 5
4362 5
4363 5
4364 1
4365 1
4366 5
4367 3
4368 5
4369 5
4370 1
4371 4
4372 4
4373 4
4374 5
4375 1
4376 5
4377 5
4378 4
4379 5
4380 5
4381 4
4382 5
4383 4
4384 5
4385 5
4386 3
4387 5
4388 5
4389 5
4390 5
4391 5
4392 5
4393 4
4394 5
4395 5
4396 4
4397 5
4398 5
4399 5
4400 5
4401 5
4402 5
4403 5
4404 4
4405 4
4406 1
4407 5
4408 1
4409 5
4410 4
4411 5
4412 5
4413 1
4414 5
4415 5
4416 2
4417 1
4418 5
4419 4
4420 5
4421 4
4422 3
4423 5
4424 4
4425 5
4426 5
4427 1
4428 4
4429 5
4430 5
4431 5
4432 5
4433 5
4434 4
4435 5
4436 5
4437 5
4438 4
4439 5
4440 5
4441 5
4442 5
4443 5
4444 5
4445 5
4446 1
4447 1
4448 5
4449 2
4450 5
4451 4
4452 5
4453 5
4454 3
4455 1
4456 5
4457 4
4458 1
4459 5
4460 5
4461 3
4462 5
4463 5
4464 5
4465 3
4466 5
4467 5
4468 5
4469 5
4470 5
4471 5
4472 5
4473 4
4474 5
4475 3
4476 5
4477 5
4478 4
4479 4
4480 5
4481 5
4482 4
4483 5
4484 5
4485 5
4486 3
4487 5
4488 5
4489 5
4490 5
4491 5
4492 5
4493 4
4494 5
4495 3
4496 3
4497 4
4498 5
4499 4
4500 5
4501 4
4502 5
4503 4
4504 1
4505 5
4506 1
4507 2
4508 4
4509 5
4510 5
4511 5
4512 3
4513 5
4514 5
4515 5
4516 2
4517 5
4518 5
4519 5
4520 5
4521 5
4522 2
4523 2
4524 5
4525 5
4526 4
4527 5
4528 5
4529 4
4530 4
4531 5
4532 2
4533 4
4534 5
4535 1
4536 4
4537 3
4538 1
4539 5
4540 5
4541 1
4542 5
4543 4
4544 4
4545 4
4546 4
4547 2
4548 2
4549 5
4550 4
4551 1
4552 5
4553 5
4554 2
4555 5
4556 1
4557 2
4558 5
4559 5
4560 5
4561 5
4562 5
4563 3
4564 5
4565 5
4566 5
4567 5
4568 1
4569 4
4570 5
4571 5
4572 5
4573 4
4574 1
4575 5
4576 5
4577 5
4578 5
4579 4
4580 5
4581 5
4582 5
4583 5
4584 4
4585 5
4586 4
4587 5
4588 5
4589 1
4590 4
4591 5
4592 5
4593 5
4594 5
4595 5
4596 5
4597 2
4598 5
4599 4
4600 5
4601 5
4602 1
4603 1
4604 4
4605 3
4606 2
4607 5
4608 1
4609 5
4610 4
4611 5
4612 5
4613 5
4614 5
4615 5
4616 4
4617 5
4618 5
4619 2
4620 5
4621 5
4622 5
4623 5
4624 5
4625 4
4626 1
4627 4
4628 4
4629 3
4630 5
4631 3
4632 5
4633 2
4634 5
4635 5
4636 2
4637 5
4638 2
4639 2
4640 5
4641 2
4642 2
4643 3
4644 2
4645 4
4646 5
4647 5
4648 5
4649 5
4650 1
4651 4
4652 5
4653 5
4654 5
4655 4
4656 4
4657 4
4658 5
4659 5
4660 5
4661 5
4662 5
4663 5
4664 5
4665 5
4666 5
4667 4
4668 4
4669 4
4670 5
4671 5
4672 1
4673 5
4674 5
4675 5
4676 3
4677 5
4678 4
4679 5
4680 4
4681 5
4682 5
4683 3
4684 5
4685 5
4686 5
4687 3
4688 5
4689 5
4690 5
4691 5
4692 5
4693 5
4694 4
4695 4
4696 5
4697 5
4698 5
4699 5
4700 5
4701 3
4702 5
4703 5
4704 4
4705 1
4706 5
4707 5
4708 2
4709 5
4710 5
4711 4
4712 5
4713 5
4714 5
4715 5
4716 5
4717 3
4718 5
4719 5
4720 4
4721 5
4722 5
4723 3
4724 3
4725 4
4726 5
4727 1
4728 3
4729 5
4730 3
4731 5
4732 4
4733 2
4734 3
4735 5
4736 4
4737 5
4738 4
4739 5
4740 5
4741 1
4742 5
4743 5
4744 4
4745 5
4746 5
4747 5
4748 5
4749 3
4750 5
4751 3
4752 5
4753 5
4754 3
4755 5
4756 3
4757 4
4758 5
4759 5
4760 5
4761 5
4762 4
4763 4
4764 5
4765 5
4766 5
4767 5
4768 5
4769 5
4770 5
4771 5
4772 5
4773 5
4774 5
4775 5
4776 3
4777 4
4778 1
4779 5
4780 4
4781 5
4782 5
4783 5
4784 2
4785 5
4786 5
4787 3
4788 5
4789 4
4790 4
4791 5
4792 5
4793 5
4794 5
4795 5
4796 5
4797 5
4798 5
4799 5
4800 2
4801 5
4802 5
4803 5
4804 5
4805 5
4806 5
4807 5
4808 5
4809 5
4810 1
4811 5
4812 1
4813 5
4814 5
4815 5
4816 5
4817 5
4818 5
4819 5
4820 5
4821 5
4822 5
4823 4
4824 5
4825 4
4826 5
4827 5
4828 5
4829 5
4830 5
4831 5
4832 4
4833 3
4834 5
4835 5
4836 1
4837 5
4838 1
4839 2
4840 1
4841 4
4842 1
4843 5
4844 4
4845 5
4846 1
4847 1
4848 5
4849 5
4850 4
4851 5
4852 5
4853 5
4854 5
4855 5
4856 4
4857 3
4858 5
4859 5
4860 1
4861 3
4862 1
4863 5
4864 5
4865 1
4866 5
4867 4
4868 3
4869 1
4870 5
4871 1
4872 4
4873 4
4874 5
4875 1
4876 4
4877 5
4878 5
4879 4
4880 5
4881 5
4882 5
4883 2
4884 4
4885 5
4886 4
4887 1
4888 5
4889 3
4890 5
4891 3
4892 5
4893 1
4894 3
4895 1
4896 1
4897 5
4898 4
4899 5
4900 5
4901 5
4902 5
4903 1
4904 5
4905 5
4906 5
4907 5
4908 5
4909 2
4910 5
4911 5
4912 1
4913 5
4914 1
4915 5
4916 2
4917 3
4918 1
4919 3
4920 3
4921 1
4922 2
4923 5
4924 5
4925 5
4926 5
4927 5
4928 5
4929 5
4930 3
4931 4
4932 5
4933 5
4934 5
4935 4
4936 5
4937 5
4938 5
4939 5
4940 5
4941 5
4942 3
4943 5
4944 5
4945 3
4946 3
4947 4
4948 3
4949 5
4950 5
4951 5
4952 5
4953 5
4954 3
4955 5
4956 5
4957 4
4958 5
4959 5
4960 5
4961 5
4962 5
4963 5
4964 5
4965 5
4966 5
4967 5
4968 5
4969 4
4970 4
4971 5
4972 1
4973 1
4974 1
4975 5
4976 1
4977 5
4978 1
4979 1
4980 1
4981 1
4982 2
4983 3
4984 5
4985 5
4986 5
4987 5
4988 5
4989 2
4990 5
4991 5
4992 5
4993 4
4994 5
4995 5
4996 5
4997 5
4998 2
4999 4
5000 5
5001 5
5002 2
5003 5
5004 1
5005 5
5006 5
5007 5
5008 4
5009 5
5010 1
5011 5
5012 5
5013 5
5014 5
5015 5
5016 5
5017 5
5018 5
5019 5
5020 4
5021 5
5022 3
5023 5
5024 4
5025 5
5026 5
5027 4
5028 1
5029 5
5030 5
5031 5
5032 4
5033 1
5034 5
5035 1
5036 4
5037 5
5038 3
5039 5
5040 5
5041 3
5042 4
5043 5
5044 5
5045 5
5046 4
5047 4
5048 5
5049 5
5050 5
5051 5
5052 5
5053 2
5054 4
5055 5
5056 5
5057 5
5058 2
5059 5
5060 5
5061 5
5062 4
5063 5
5064 1
5065 5
5066 1
5067 5
5068 1
5069 1
5070 5
5071 4
5072 2
5073 5
5074 5
5075 5
5076 4
5077 2
5078 5
5079 5
5080 2
5081 2
5082 4
5083 5
5084 5
5085 5
5086 5
5087 5
5088 5
5089 5
5090 5
5091 4
5092 5
5093 3
5094 5
5095 5
5096 3
5097 3
5098 5
5099 5
5100 4
5101 5
5102 5
5103 5
5104 3
5105 5
5106 5
5107 2
5108 2
5109 5
5110 5
5111 3
5112 5
5113 5
5114 1
5115 5
5116 5
5117 5
5118 5
5119 5
5120 5
5121 1
5122 5
5123 5
5124 2
5125 5
5126 3
5127 1
5128 5
5129 4
5130 1
5131 5
5132 5
5133 5
5134 5
5135 3
5136 5
5137 5
5138 3
5139 5
5140 5
5141 4
5142 5
5143 5
5144 5
5145 4
5146 4
5147 5
5148 1
5149 4
5150 5
5151 5
5152 3
5153 5
5154 4
5155 5
5156 5
5157 4
5158 4
5159 5
5160 5
5161 4
5162 5
5163 5
5164 4
5165 5
5166 2
5167 5
5168 4
5169 5
5170 5
5171 4
5172 5
5173 5
5174 5
5175 3
5176 4
5177 5
5178 3
5179 5
5180 5
5181 5
5182 5
5183 5
5184 5
5185 5
5186 5
5187 5
5188 4
5189 4
5190 2
5191 5
5192 1
5193 2
5194 1
5195 1
5196 2
5197 5
5198 5
5199 5
5200 3
5201 4
5202 4
5203 4
5204 3
5205 4
5206 5
5207 5
5208 5
5209 3
5210 5
5211 5
5212 4
5213 5
5214 5
5215 5
5216 5
5217 5
5218 5
5219 5
5220 2
5221 1
5222 5
5223 5
5224 5
5225 2
5226 5
5227 5
5228 5
5229 3
5230 5
5231 4
5232 5
5233 4
5234 5
5235 1
5236 5
5237 4
5238 5
5239 1
5240 4
5241 5
5242 4
5243 5
5244 5
5245 4
5246 1
5247 3
5248 4
5249 1
5250 5
5251 4
5252 5
5253 4
5254 5
5255 2
5256 5
5257 5
5258 5
5259 5
5260 5
5261 4
5262 1
5263 4
5264 1
5265 5
5266 5
5267 3
5268 5
5269 5
5270 5
5271 5
5272 5
5273 5
5274 5
5275 1
5276 5
5277 5
5278 5
5279 4
5280 5
5281 5
5282 5
5283 2
5284 5
5285 4
5286 5
5287 4
5288 5
5289 5
5290 5
5291 5
5292 4
5293 5
5294 1
5295 5
5296 4
5297 3
5298 5
5299 5
5300 4
5301 1
5302 5
5303 5
5304 4
5305 4
5306 5
5307 2
5308 5
5309 5
5310 5
5311 5
5312 4
5313 4
5314 5
5315 5
5316 5
5317 5
5318 3
5319 4
5320 2
5321 5
5322 1
5323 4
5324 5
5325 5
5326 3
5327 5
5328 5
5329 1
5330 5
5331 5
5332 5
5333 4
5334 5
5335 5
5336 4
5337 1
5338 4
5339 3
5340 5
5341 4
5342 3
5343 3
5344 5
5345 4
5346 5
5347 4
5348 5
5349 5
5350 4
5351 5
5352 5
5353 3
5354 5
5355 5
5356 1
5357 5
5358 5
5359 5
5360 1
5361 4
5362 4
5363 1
5364 5
5365 5
5366 3
5367 1
5368 2
5369 5
5370 1
5371 4
5372 1
5373 4
5374 2
5375 3
5376 4
5377 4
5378 5
5379 5
5380 4
5381 3
5382 5
5383 5
5384 1
5385 5
5386 3
5387 3
5388 4
5389 5
5390 5
5391 3
5392 5
5393 4
5394 4
5395 5
5396 2
5397 5
5398 5
5399 5
5400 4
5401 5
5402 5
5403 5
5404 5
5405 5
5406 4
5407 5
5408 5
5409 5
5410 5
5411 5
5412 5
5413 4
5414 4
5415 5
5416 5
5417 5
5418 5
5419 5
5420 5
5421 5
5422 5
5423 4
5424 5
5425 4
5426 5
5427 2
5428 5
5429 5
5430 5
5431 4
5432 1
5433 2
5434 1
5435 4
5436 3
5437 3
5438 5
5439 5
5440 5
5441 5
5442 4
5443 5
5444 5
5445 5
5446 5
5447 5
5448 5
5449 4
5450 5
5451 4
5452 4
5453 2
5454 5
5455 4
5456 4
5457 3
5458 3
5459 1
5460 5
5461 5
5462 5
5463 2
5464 1
5465 5
5466 5
5467 5
5468 4
5469 5
5470 5
5471 3
5472 5
5473 5
5474 4
5475 5
5476 5
5477 5
5478 5
5479 5
5480 4
5481 1
5482 4
5483 4
5484 3
5485 3
5486 3
5487 4
5488 2
5489 5
5490 5
5491 5
5492 5
5493 4
5494 5
5495 5
5496 5
5497 5
5498 5
5499 4
5500 5
5501 5
5502 5
5503 3
5504 5
5505 1
5506 1
5507 5
5508 2
5509 1
5510 5
5511 5
5512 5
5513 4
5514 3
5515 2
5516 5
5517 5
5518 1
5519 3
5520 5
5521 4
5522 5
5523 5
5524 5
5525 5
5526 5
5527 5
5528 2
5529 4
5530 2
5531 2
5532 5
5533 3
5534 5
5535 4
5536 5
5537 5
5538 5
5539 3
5540 4
5541 1
5542 2
5543 3
5544 5
5545 3
5546 5
5547 5
5548 4
5549 5
5550 5
5551 2
5552 5
5553 5
5554 5
5555 2
5556 5
5557 5
5558 5
5559 3
5560 5
5561 5
5562 5
5563 3
5564 4
5565 5
5566 1
5567 1
5568 4
5569 1
5570 5
5571 5
5572 3
5573 5
5574 5
5575 5
5576 5
5577 1
5578 5
5579 3
5580 4
5581 5
5582 5
5583 3
5584 5
5585 1
5586 5
5587 5
5588 5
5589 5
5590 5
5591 5
5592 5
5593 5
5594 5
5595 4
5596 4
5597 5
5598 4
5599 5
5600 3
5601 3
5602 1
5603 1
5604 5
5605 3
5606 5
5607 1
5608 5
5609 3
5610 5
5611 1
5612 1
5613 1
5614 1
5615 3
5616 5
5617 5
5618 4
5619 4
5620 5
5621 5
5622 5
5623 5
5624 3
5625 4
5626 5
5627 5
5628 5
5629 5
5630 5
5631 5
5632 5
5633 5
5634 5
5635 2
5636 1
5637 5
5638 4
5639 5
5640 1
5641 5
5642 5
5643 4
5644 5
5645 4
5646 5
5647 4
5648 5
5649 5
5650 2
5651 5
5652 5
5653 5
5654 5
5655 3
5656 5
5657 1
5658 5
5659 3
5660 2
5661 1
5662 4
5663 4
5664 2
5665 5
5666 4
5667 5
5668 5
5669 1
5670 5
5671 4
5672 5
5673 1
5674 5
5675 5
5676 1
5677 5
5678 5
5679 5
5680 1
5681 4
5682 5
5683 5
5684 2
5685 1
5686 5
5687 2
5688 5
5689 1
5690 1
5691 4
5692 3
5693 4
5694 5
5695 5
5696 2
5697 4
5698 1
5699 4
5700 3
5701 5
5702 5
5703 1
5704 1
5705 5
5706 1
5707 5
5708 4
5709 5
5710 4
5711 5
5712 4
5713 5
5714 3
5715 5
5716 5
5717 5
5718 1
5719 5
5720 5
5721 5
5722 5
5723 5
5724 5
5725 2
5726 4
5727 5
5728 4
5729 1
5730 5
5731 5
5732 1
5733 4
5734 5
5735 1
5736 5
5737 4
5738 5
5739 3
5740 5
5741 4
5742 5
5743 4
5744 5
5745 5
5746 5
5747 5
5748 5
5749 5
5750 5
5751 5
5752 3
5753 3
5754 1
5755 5
5756 3
5757 4
5758 5
5759 1
5760 1
5761 5
5762 3
5763 1
5764 2
5765 5
5766 4
5767 5
5768 5
5769 1
5770 5
5771 5
5772 4
5773 5
5774 5
5775 5
5776 5
5777 2
5778 4
5779 5
5780 3
5781 5
5782 5
5783 5
5784 5
5785 4
5786 5
5787 5
5788 3
5789 5
5790 5
5791 5
5792 5
5793 5
5794 5
5795 1
5796 5
5797 4
5798 4
5799 5
5800 5
5801 4
5802 4
5803 5
5804 5
5805 2
5806 4
5807 1
5808 5
5809 5
5810 4
5811 5
5812 5
5813 4
5814 5
5815 5
5816 3
5817 5
5818 5
5819 4
5820 5
5821 5
5822 5
5823 1
5824 5
5825 4
5826 4
5827 5
5828 5
5829 5
5830 5
5831 3
5832 4
5833 4
5834 3
5835 5
5836 5
5837 1
5838 1
5839 4
5840 2
5841 1
5842 1
5843 5
5844 4
5845 5
5846 5
5847 5
5848 2
5849 2
5850 5
5851 4
5852 2
5853 4
5854 5
5855 5
5856 5
5857 5
5858 5
5859 5
5860 2
5861 4
5862 2
5863 5
5864 5
5865 5
5866 5
5867 4
5868 5
5869 5
5870 5
5871 1
5872 5
5873 5
5874 4
5875 5
5876 1
5877 5
5878 5
5879 5
5880 1
5881 5
5882 5
5883 1
5884 4
5885 4
5886 4
5887 5
5888 5
5889 2
5890 5
5891 5
5892 2
5893 5
5894 5
5895 3
5896 5
5897 5
5898 5
5899 5
5900 5
5901 5
5902 5
5903 4
5904 5
5905 5
5906 2
5907 5
5908 5
5909 5
5910 1
5911 4
5912 3
5913 4
5914 2
5915 5
5916 1
5917 4
5918 5
5919 1
5920 3
5921 5
5922 3
5923 5
5924 4
5925 1
5926 3
5927 2
5928 5
5929 4
5930 4
5931 5
5932 5
5933 5
5934 5
5935 5
5936 5
5937 5
5938 4
5939 4
5940 5
5941 4
5942 5
5943 5
5944 5
5945 5
5946 5
5947 2
5948 5
5949 5
5950 5
5951 5
5952 5
5953 2
5954 2
5955 5
5956 2
5957 5
5958 5
5959 5
5960 4
5961 4
5962 5
5963 5
5964 3
5965 4
5966 2
5967 1
5968 5
5969 5
5970 5
5971 5
5972 5
5973 1
5974 5
5975 5
5976 5
5977 3
5978 5
5979 5
5980 4
5981 4
5982 2
5983 5
5984 3
5985 5
5986 5
5987 5
5988 5
5989 4
5990 5
5991 5
5992 5
5993 5
5994 4
5995 5
5996 5
5997 5
5998 5
5999 4
6000 5
6001 5
6002 4
6003 1
6004 5
6005 3
6006 4
6007 5
6008 3
6009 5
6010 5
6011 5
6012 5
6013 5
6014 4
6015 5
6016 5
6017 3
6018 5
6019 4
6020 5
6021 5
6022 5
6023 5
6024 2
6025 5
6026 5
6027 5
6028 4
6029 4
6030 5
6031 5
6032 5
6033 5
6034 5
6035 5
6036 5
6037 4
6038 1
6039 5
6040 2
6041 5
6042 5
6043 1
6044 3
6045 2
6046 5
6047 5
6048 5
6049 5
6050 5
6051 5
6052 5
6053 5
6054 1
6055 4
6056 5
6057 1
6058 5
6059 5
6060 5
6061 5
6062 5
6063 4
6064 4
6065 5
6066 4
6067 4
6068 1
6069 4
6070 5
6071 2
6072 1
6073 5
6074 5
6075 3
6076 4
6077 4
6078 5
6079 5
6080 5
6081 1
6082 3
6083 5
6084 5
6085 5
6086 5
6087 5
6088 1
6089 5
6090 4
6091 2
6092 5
6093 5
6094 4
6095 1
6096 5
6097 2
6098 5
6099 1
6100 4
6101 4
6102 5
6103 5
6104 5
6105 4
6106 5
6107 1
6108 5
6109 5
6110 4
6111 5
6112 5
6113 5
6114 5
6115 1
6116 5
6117 5
6118 2
6119 4
6120 4
6121 2
6122 1
6123 5
6124 3
6125 3
6126 4
6127 1
6128 4
6129 5
6130 4
6131 5
6132 5
6133 3
6134 5
6135 5
6136 4
6137 4
6138 4
6139 4
6140 4
6141 4
6142 2
6143 5
6144 2
6145 3
6146 5
6147 5
6148 4
6149 5
6150 5
6151 4
6152 4
6153 4
6154 5
6155 2
6156 5
6157 5
6158 5
6159 1
6160 3
6161 5
6162 5
6163 1
6164 5
6165 2
6166 3
6167 5
6168 3
6169 5
6170 1
6171 5
6172 1
6173 5
6174 5
6175 3
6176 4
6177 5
6178 5
6179 5
6180 5
6181 5
6182 3
6183 2
6184 4
6185 2
6186 4
6187 2
6188 2
6189 5
6190 5
6191 5
6192 2
6193 5
6194 4
6195 5
6196 2
6197 5
6198 5
6199 5
6200 2
6201 1
6202 5
6203 1
6204 5
6205 5
6206 1
6207 5
6208 4
6209 3
6210 5
6211 5
6212 5
6213 2
6214 5
6215 1
6216 1
6217 5
6218 5
6219 5
6220 5
6221 1
6222 2
6223 5
6224 5
6225 2
6226 5
6227 5
6228 5
6229 5
6230 5
6231 5
6232 5
6233 4
6234 4
6235 5
6236 1
6237 4
6238 4
6239 1
6240 4
6241 3
6242 5
6243 5
6244 4
6245 5
6246 4
6247 1
6248 4
6249 5
6250 5
6251 5
6252 5
6253 5
6254 5
6255 5
6256 5
6257 5
6258 5
6259 5
6260 4
6261 2
6262 2
6263 5
6264 5
6265 4
6266 5
6267 5
6268 5
6269 5
6270 3
6271 5
6272 4
6273 5
6274 5
6275 5
6276 5
6277 4
6278 1
6279 5
6280 5
6281 5
6282 5
6283 4
6284 5
6285 5
6286 5
6287 5
6288 3
6289 5
6290 4
6291 3
6292 5
6293 4
6294 4
6295 1
6296 5
6297 5
6298 5
6299 5
6300 5
6301 5
6302 5
6303 5
6304 5
6305 5
6306 5
6307 3
6308 3
6309 5
6310 5
6311 1
6312 4
6313 5
6314 5
6315 4
6316 5
6317 5
6318 2
6319 3
6320 5
6321 4
6322 5
6323 1
6324 5
6325 5
6326 2
6327 5
6328 4
6329 4
6330 5
6331 5
6332 5
6333 4
6334 5
6335 5
6336 5
6337 5
6338 5
6339 5
6340 5
6341 5
6342 2
6343 5
6344 5
6345 5
6346 5
6347 1
6348 5
6349 5
6350 3
6351 3
6352 5
6353 5
6354 5
6355 4
6356 1
6357 2
6358 4
6359 5
6360 5
6361 5
6362 5
6363 3
6364 5
6365 5
6366 5
6367 4
6368 5
6369 4
6370 5
6371 5
6372 5
6373 3
6374 5
6375 2
6376 5
6377 5
6378 1
6379 1
6380 2
6381 5
6382 4
6383 4
6384 4
6385 3
6386 1
6387 5
6388 4
6389 5
6390 5
6391 5
6392 3
6393 5
6394 1
6395 2
6396 5
6397 1
6398 5
6399 1
6400 4
6401 1
6402 4
6403 5
6404 5
6405 3
6406 5
6407 4
6408 5
6409 4
6410 4
6411 5
6412 5
6413 5
6414 5
6415 5
6416 1
6417 5
6418 5
6419 5
6420 5
6421 1
6422 5
6423 4
6424 5
6425 1
6426 5
6427 3
6428 5
6429 5
6430 1
6431 2
6432 1
6433 1
6434 3
6435 1
6436 1
6437 1
6438 5
6439 5
6440 5
6441 5
6442 1
6443 5
6444 5
6445 5
6446 5
6447 5
6448 5
6449 5
6450 5
6451 5
6452 4
6453 5
6454 5
6455 5
6456 1
6457 5
6458 5
6459 1
6460 1
6461 5
6462 4
6463 3
6464 2
6465 5
6466 1
6467 4
6468 2
6469 2
6470 4
6471 5
6472 5
6473 5
6474 1
6475 4
6476 5
6477 2
6478 4
6479 3
6480 5
6481 4
6482 4
6483 5
6484 4
6485 5
6486 1
6487 1
6488 5
6489 5
6490 4
6491 5
6492 5
6493 5
6494 1
6495 2
6496 1
6497 4
6498 5
6499 4
6500 5
6501 3
6502 5
6503 5
6504 5
6505 5
6506 5
6507 5
6508 5
6509 1
6510 5
6511 1
6512 1
6513 2
6514 5
6515 5
6516 5
6517 3
6518 5
6519 5
6520 4
6521 5
6522 5
6523 5
6524 5
6525 2
6526 5
6527 5
6528 1
6529 5
6530 3
6531 5
6532 4
6533 5
6534 2
6535 5
6536 5
6537 5
6538 5
6539 1
6540 1
6541 4
6542 5
6543 5
6544 5
6545 1
6546 5
6547 3
6548 4
6549 5
6550 5
6551 5
6552 5
6553 4
6554 4
6555 5
6556 4
6557 3
6558 4
6559 4
6560 5
6561 4
6562 5
6563 5
6564 5
6565 4
6566 1
6567 1
6568 5
6569 1
6570 5
6571 3
6572 3
6573 1
6574 5
6575 5
6576 3
6577 5
6578 5
6579 2
6580 4
6581 2
6582 3
6583 5
6584 1
6585 5
6586 5
6587 4
6588 5
6589 5
6590 4
6591 4
6592 2
6593 1
6594 2
6595 2
6596 5
6597 5
6598 5
6599 2
6600 5
6601 1
6602 5
6603 4
6604 5
6605 3
6606 5
6607 4
6608 5
6609 4
6610 1
6611 1
6612 5
6613 4
6614 3
6615 2
6616 5
6617 5
6618 5
6619 5
6620 2
6621 1
6622 1
6623 5
6624 4
6625 2
6626 5
6627 2
6628 5
6629 5
6630 4
6631 2
6632 5
6633 5
6634 5
6635 5
6636 5
6637 5
6638 3
6639 5
6640 5
6641 3
6642 5
6643 4
6644 5
6645 5
6646 5
6647 5
6648 5
6649 2
6650 3
6651 5
6652 1
6653 5
6654 1
6655 5
6656 5
6657 5
6658 5
6659 1
6660 5
6661 2
6662 5
6663 5
6664 1
6665 5
6666 5
6667 5
6668 1
6669 4
6670 4
6671 4
6672 4
6673 3
6674 4
6675 5
6676 5
6677 1
6678 5
6679 5
6680 1
6681 1
6682 5
6683 5
6684 5
6685 5
6686 3
6687 3
6688 4
6689 5
6690 5
6691 5
6692 5
6693 5
6694 5
6695 1
6696 5
6697 5
6698 5
6699 5
6700 5
6701 2
6702 3
6703 5
6704 2
6705 1
6706 4
6707 1
6708 1
6709 1
6710 1
6711 3
6712 4
6713 1
6714 5
6715 1
6716 5
6717 3
6718 1
6719 5
6720 4
6721 4
6722 5
6723 1
6724 4
6725 5
6726 5
6727 1
6728 5
6729 5
6730 5
6731 5
6732 4
6733 5
6734 5
6735 5
6736 5
6737 1
6738 4
6739 4
6740 4
6741 4
6742 5
6743 4
6744 4
6745 5
6746 3
6747 5
6748 5
6749 5
6750 5
6751 5
6752 5
6753 5
6754 4
6755 5
6756 5
6757 3
6758 5
6759 5
6760 5
6761 5
6762 1
6763 4
6764 5
6765 1
6766 5
6767 5
6768 5
6769 5
6770 2
6771 5
6772 2
6773 2
6774 5
6775 5
6776 1
6777 3
6778 5
6779 1
6780 5
6781 1
6782 5
6783 1
6784 4
6785 4
6786 4
6787 5
6788 5
6789 4
6790 4
6791 3
6792 5
6793 5
6794 3
6795 5
6796 5
6797 5
6798 4
6799 4
6800 5
6801 5
6802 5
6803 4
6804 4
6805 4
6806 5
6807 1
6808 4
6809 5
6810 1
6811 1
6812 1
6813 5
6814 5
6815 4
6816 4
6817 3
6818 1
6819 5
6820 5
6821 5
6822 4
6823 4
6824 1
6825 5
6826 3
6827 5
6828 3
6829 1
6830 1
6831 5
6832 1
6833 2
6834 1
6835 1
6836 3
6837 5
6838 4
6839 5
6840 4
6841 5
6842 5
6843 4
6844 5
6845 2
6846 5
6847 1
6848 5
6849 1
6850 1
6851 5
6852 1
6853 5
6854 4
6855 5
6856 1
6857 5
6858 5
6859 5
6860 5
6861 2
6862 5
6863 1
6864 5
6865 1
6866 5
6867 4
6868 2
6869 5
6870 5
6871 5
6872 1
6873 1
6874 1
6875 3
6876 1
6877 5
6878 1
6879 4
6880 1
6881 1
6882 1
6883 3
6884 5
6885 5
6886 3
6887 5
6888 5
6889 5
6890 5
6891 5
6892 4
6893 5
6894 5
6895 5
6896 5
6897 5
6898 5
6899 5
6900 5
6901 5
6902 4
6903 5
6904 5
6905 3
6906 5
6907 5
6908 5
6909 3
6910 4
6911 5
6912 5
6913 1
6914 1
6915 1
6916 1
6917 1
6918 1
6919 2
6920 2
6921 5
6922 1
6923 3
6924 2
6925 1
6926 5
6927 5
6928 5
6929 5
6930 5
6931 5
6932 1
6933 5
6934 5
6935 5
6936 5
6937 2
6938 5
6939 1
6940 5
6941 4
6942 1
6943 5
6944 1
6945 1
6946 1
6947 4
6948 2
6949 1
6950 1
6951 4
6952 2
6953 5
6954 5
6955 5
6956 5
6957 5
6958 5
6959 5
6960 5
6961 5
6962 5
6963 4
6964 2
6965 4
6966 3
6967 5
6968 5
6969 5
6970 4
6971 1
6972 3
6973 1
6974 1
6975 1
6976 2
6977 5
6978 4
6979 2
6980 1
6981 5
6982 1
6983 4
6984 5
6985 5
6986 5
6987 5
6988 5
6989 5
6990 4
6991 5
6992 4
6993 1
6994 4
6995 5
6996 5
6997 4
6998 3
6999 5
7000 4
7001 2
7002 5
7003 4
7004 5
7005 5
7006 4
7007 1
7008 5
7009 3
7010 5
7011 5
7012 2
7013 2
7014 2
7015 1
7016 4
7017 5
7018 5
7019 5
7020 1
7021 5
7022 5
7023 4
7024 5
7025 5
7026 5
7027 5
7028 5
7029 4
7030 4
7031 5
7032 3
7033 5
7034 5
7035 5
7036 5
7037 3
7038 4
7039 2
7040 4
7041 1
7042 2
7043 1
7044 2
7045 2
7046 1
7047 1
7048 2
7049 3
7050 5
7051 1
7052 1
7053 1
7054 2
7055 1
7056 1
7057 1
7058 1
7059 1
7060 2
7061 5
7062 1
7063 5
7064 1
7065 2
7066 5
7067 5
7068 5
7069 3
7070 1
7071 5
7072 4
7073 5
7074 1
7075 4
7076 1
7077 5
7078 5
7079 1
7080 4
7081 5
7082 5
7083 5
7084 2
7085 5
7086 5
7087 5
7088 1
7089 5
7090 2
7091 5
7092 1
7093 2
7094 1
7095 5
7096 4
7097 5
7098 1
7099 1
7100 5
7101 2
7102 1
7103 3
7104 5
7105 4
7106 2
7107 5
7108 5
7109 5
7110 5
7111 5
7112 5
7113 4
7114 4
7115 5
7116 2
7117 4
7118 5
7119 5
7120 5
7121 5
7122 5
7123 4
7124 5
7125 4
7126 4
7127 4
7128 4
7129 1
7130 5
7131 5
7132 1
7133 1
7134 5
7135 1
7136 1
7137 1
7138 5
7139 4
7140 4
7141 4
7142 5
7143 4
7144 3
7145 5
7146 5
7147 2
7148 1
7149 5
7150 3
7151 5
7152 5
7153 1
7154 1
7155 3
7156 4
7157 5
7158 5
7159 2
7160 5
7161 3
7162 4
7163 1
7164 4
7165 2
7166 5
7167 5
7168 5
7169 2
7170 3
7171 5
7172 2
7173 1
7174 4
7175 5
7176 5
7177 1
7178 4
7179 1
7180 2
7181 5
7182 1
7183 5
7184 4
7185 5
7186 5
7187 5
7188 3
7189 4
7190 5
7191 5
7192 5
7193 5
7194 5
7195 3
7196 5
7197 5
7198 1
7199 1
7200 1
7201 1
7202 1
7203 1
7204 1
7205 1
7206 5
7207 5
7208 5
7209 1
7210 4
7211 1
7212 5
7213 4
7214 1
7215 5
7216 1
7217 2
7218 1
7219 1
7220 3
7221 1
7222 3
7223 1
7224 5
7225 1
7226 1
7227 3
7228 2
7229 3
7230 3
7231 2
7232 5
7233 1
7234 1
7235 5
7236 1
7237 1
7238 1
7239 5
7240 4
7241 5
7242 2
7243 5
7244 4
7245 3
7246 2
7247 5
7248 2
7249 5
7250 1
7251 2
7252 3
7253 1
7254 5
7255 4
7256 5
7257 5
7258 5
7259 5
7260 5
7261 4
7262 5
7263 5
7264 5
7265 5
7266 2
7267 5
7268 1
7269 5
7270 5
7271 2
7272 5
7273 5
7274 5
7275 4
7276 4
7277 5
7278 5
7279 4
7280 2
7281 5
7282 2
7283 5
7284 1
7285 1
7286 4
7287 5
7288 1
7289 2
7290 1
7291 4
7292 5
7293 5
7294 3
7295 5
7296 3
7297 5
7298 4
7299 5
7300 4
7301 2
7302 5
7303 4
7304 2
7305 5
7306 5
7307 5
7308 5
7309 5
7310 4
7311 5
7312 1
7313 5
7314 3
7315 2
7316 5
7317 5
7318 5
7319 5
7320 3
7321 4
7322 3
7323 4
7324 5
7325 5
7326 4
7327 5
7328 5
7329 4
7330 5
7331 5
7332 4
7333 5
7334 5
7335 5
7336 5
7337 5
7338 5
7339 4
7340 5
7341 4
7342 1
7343 5
7344 5
7345 5
7346 5
7347 1
7348 1
7349 5
7350 2
7351 1
7352 1
7353 1
7354 5
7355 1
7356 3
7357 5
7358 5
7359 5
7360 5
7361 3
7362 4
7363 5
7364 5
7365 5
7366 5
7367 4
7368 5
7369 1
7370 5
7371 2
7372 5
7373 5
7374 5
7375 5
7376 2
7377 3
7378 5
7379 5
7380 5
7381 5
7382 1
7383 4
7384 4
7385 2
7386 5
7387 5
7388 1
7389 5
7390 5
7391 5
7392 1
7393 2
7394 5
7395 5
7396 5
7397 5
7398 2
7399 3
7400 1
7401 5
7402 3
7403 3
7404 5
7405 4
7406 2
7407 1
7408 5
7409 5
7410 5
7411 5
7412 5
7413 5
7414 2
7415 5
7416 4
7417 5
7418 5
7419 5
7420 1
7421 2
7422 5
7423 5
7424 4
7425 5
7426 4
7427 5
7428 5
7429 1
7430 2
7431 4
7432 4
7433 4
7434 5
7435 3
7436 4
7437 1
7438 2
7439 5
7440 5
7441 2
7442 5
7443 1
7444 5
7445 2
7446 3
7447 5
7448 4
7449 5
7450 4
7451 3
7452 5
7453 5
7454 5
7455 5
7456 5
7457 5
7458 5
7459 1
7460 3
7461 5
7462 1
7463 5
7464 5
7465 5
7466 5
7467 5
7468 5
7469 5
7470 5
7471 4
7472 5
7473 3
7474 5
7475 5
7476 5
7477 4
7478 5
7479 5
7480 5
7481 5
7482 1
7483 5
7484 3
7485 4
7486 3
7487 5
7488 1
7489 5
7490 5
7491 5
7492 4
7493 1
7494 1
7495 1
7496 2
7497 4
7498 5
7499 5
7500 3
7501 5
7502 5
7503 5
7504 5
7505 5
7506 5
7507 1
7508 5
7509 3
7510 1
7511 5
7512 5
7513 4
7514 5
7515 4
7516 3
7517 5
7518 5
7519 1
7520 2
7521 3
7522 3
7523 5
7524 5
7525 5
7526 5
7527 5
7528 4
7529 5
7530 4
7531 1
7532 5
7533 4
7534 5
7535 4
7536 2
7537 3
7538 1
7539 3
7540 4
7541 5
7542 3
7543 4
7544 3
7545 5
7546 5
7547 4
7548 5
7549 1
7550 3
7551 5
7552 2
7553 2
7554 4
7555 5
7556 5
7557 5
7558 3
7559 5
7560 5
7561 5
7562 5
7563 3
7564 5
7565 5
7566 5
7567 1
7568 5
7569 5
7570 5
7571 5
7572 5
7573 5
7574 5
7575 5
7576 5
7577 5
7578 5
7579 5
7580 5
7581 4
7582 5
7583 5
7584 5
7585 5
7586 1
7587 1
7588 5
7589 2
7590 5
7591 5
7592 5
7593 3
7594 5
7595 4
7596 4
7597 5
7598 4
7599 5
7600 5
7601 3
7602 1
7603 3
7604 2
7605 5
7606 4
7607 4
7608 5
7609 5
7610 5
7611 1
7612 5
7613 5
7614 1
7615 4
7616 3
7617 2
7618 5
7619 3
7620 5
7621 5
7622 5
7623 5
7624 5
7625 5
7626 4
7627 3
7628 5
7629 5
7630 5
7631 5
7632 5
7633 3
7634 1
7635 2
7636 3
7637 5
7638 5
7639 1
7640 5
7641 2
7642 5
7643 5
7644 5
7645 5
7646 5
7647 1
7648 5
7649 5
7650 5
7651 5
7652 5
7653 5
7654 4
7655 4
7656 5
7657 5
7658 5
7659 5
7660 5
7661 1
7662 5
7663 5
7664 5
7665 5
7666 5
7667 2
7668 4
7669 5
7670 5
7671 5
7672 5
7673 1
7674 5
7675 2
7676 1
7677 5
7678 2
7679 3
7680 1
7681 1
7682 2
7683 1
7684 1
7685 2
7686 5
7687 4
7688 3
7689 1
7690 5
7691 1
7692 4
7693 5
7694 4
7695 5
7696 3
7697 5
7698 3
7699 5
7700 5
7701 2
7702 5
7703 5
7704 4
7705 2
7706 5
7707 5
7708 1
7709 2
7710 5
7711 4
7712 4
7713 5
7714 5
7715 3
7716 2
7717 3
7718 5
7719 4
7720 4
7721 5
7722 5
7723 5
7724 5
7725 5
7726 5
7727 5
7728 3
7729 1
7730 5
7731 2
7732 5
7733 4
7734 3
7735 3
7736 3
7737 5
7738 5
7739 4
7740 5
7741 2
7742 1
7743 5
7744 5
7745 2
7746 4
7747 5
7748 2
7749 4
7750 5
7751 2
7752 5
7753 4
7754 5
7755 1
7756 5
7757 3
7758 1
7759 5
7760 5
7761 5
7762 5
7763 5
7764 5
7765 4
7766 1
7767 5
7768 5
7769 5
7770 3
7771 5
7772 5
7773 3
7774 2
7775 4
7776 1
7777 4
7778 4
7779 5
7780 5
7781 3
7782 5
7783 5
7784 5
7785 1
7786 5
7787 5
7788 4
7789 3
7790 1
7791 5
7792 1
7793 1
7794 1
7795 5
7796 2
7797 5
7798 4
7799 5
7800 5
7801 4
7802 5
7803 5
7804 5
7805 4
7806 5
7807 4
7808 5
7809 5
7810 5
7811 1
7812 5
7813 5
7814 4
7815 5
7816 5
7817 5
7818 3
7819 2
7820 4
7821 1
7822 2
7823 1
7824 5
7825 5
7826 5
7827 4
7828 1
7829 1
7830 5
7831 2
7832 1
7833 5
7834 5
7835 1
7836 1
7837 1
7838 4
7839 1
7840 5
7841 3
7842 4
7843 5
7844 5
7845 3
7846 5
7847 1
7848 4
7849 5
7850 5
7851 5
7852 3
7853 5
7854 5
7855 5
7856 4
7857 5
7858 5
7859 5
7860 5
7861 1
7862 5
7863 4
7864 3
7865 2
7866 2
7867 5
7868 3
7869 5
7870 5
7871 5
7872 3
7873 5
7874 3
7875 5
7876 4
7877 5
7878 2
7879 5
7880 3
7881 2
7882 5
7883 5
7884 1
7885 4
7886 5
7887 3
7888 5
7889 4
7890 5
7891 5
7892 4
7893 5
7894 1
7895 5
7896 1
7897 5
7898 5
7899 5
7900 1
7901 2
7902 5
7903 5
7904 4
7905 5
7906 3
7907 4
7908 4
7909 5
7910 3
7911 5
7912 3
7913 4
7914 2
7915 2
7916 5
7917 5
7918 5
7919 3
7920 5
7921 5
7922 4
7923 1
7924 2
7925 2
7926 4
7927 4
7928 5
7929 3
7930 4
7931 5
7932 5
7933 3
7934 5
7935 5
7936 3
7937 1
7938 5
7939 5
7940 4
7941 5
7942 1
7943 4
7944 5
7945 3
7946 4
7947 4
7948 3
7949 5
7950 1
7951 3
7952 1
7953 5
7954 5
7955 5
7956 5
7957 3
7958 2
7959 5
7960 4
7961 5
7962 4
7963 5
7964 5
7965 5
7966 1
7967 3
7968 5
7969 5
7970 1
7971 5
7972 1
7973 5
7974 4
7975 3
7976 3
7977 3
7978 5
7979 4
7980 1
7981 5
7982 5
7983 5
7984 5
7985 5
7986 1
7987 3
7988 4
7989 5
7990 5
7991 5
7992 4
7993 2
7994 5
7995 1
7996 5
7997 5
7998 4
7999 5
8000 5
8001 4
8002 2
8003 4
8004 5
8005 5
8006 2
8007 3
8008 2
8009 1
8010 5
8011 4
8012 2
8013 4
8014 5
8015 2
8016 3
8017 5
8018 5
8019 5
8020 5
8021 5
8022 2
8023 3
8024 5
8025 2
8026 4
8027 5
8028 1
8029 5
8030 5
8031 4
8032 3
8033 5
8034 5
8035 4
8036 5
8037 3
8038 4
8039 4
8040 5
8041 2
8042 5
8043 5
8044 5
8045 5
8046 5
8047 5
8048 2
8049 1
8050 5
8051 5
8052 1
8053 1
8054 4
8055 1
8056 3
8057 5
8058 5
8059 4
8060 4
8061 5
8062 1
8063 5
8064 4
8065 5
8066 5
8067 5
8068 5
8069 5
8070 5
8071 1
8072 5
8073 4
8074 5
8075 3
8076 3
8077 1
8078 2
8079 4
8080 3
8081 3
8082 5
8083 5
8084 5
8085 5
8086 4
8087 5
8088 4
8089 2
8090 4
8091 3
8092 5
8093 5
8094 1
8095 1
8096 1
8097 1
8098 1
8099 5
8100 1
8101 2
8102 5
8103 3
8104 4
8105 5
8106 5
8107 5
8108 1
8109 5
8110 5
8111 2
8112 5
8113 5
8114 2
8115 5
8116 5
8117 5
8118 3
8119 5
8120 5
8121 2
8122 2
8123 2
8124 5
8125 5
8126 5
8127 5
8128 5
8129 5
8130 5
8131 5
8132 4
8133 5
8134 5
8135 5
8136 5
8137 5
8138 5
8139 5
8140 2
8141 1
8142 5
8143 2
8144 2
8145 5
8146 4
8147 5
8148 2
8149 5
8150 5
8151 4
8152 1
8153 1
8154 1
8155 4
8156 3
8157 5
8158 5
8159 5
8160 5
8161 3
8162 1
8163 5
8164 5
8165 5
8166 3
8167 5
8168 5
8169 5
8170 5
8171 1
8172 5
8173 5
8174 5
8175 5
8176 5
8177 1
8178 3
8179 5
8180 5
8181 5
8182 4
8183 5
8184 5
8185 2
8186 4
8187 5
8188 4
8189 5
8190 1
8191 5
8192 5
8193 5
8194 5
8195 5
8196 5
8197 5
8198 5
8199 5
8200 5
8201 1
8202 1
8203 1
8204 3
8205 5
8206 4
8207 5
8208 5
8209 1
8210 5
8211 3
8212 4
8213 1
8214 2
8215 1
8216 5
8217 5
8218 5
8219 4
8220 5
8221 5
8222 5
8223 5
8224 5
8225 4
8226 5
8227 5
8228 5
8229 5
8230 5
8231 5
8232 5
8233 2
8234 5
8235 4
8236 5
8237 5
8238 5
8239 5
8240 5
8241 3
8242 4
8243 3
8244 1
8245 4
8246 1
8247 1
8248 4
8249 3
8250 3
8251 1
8252 5
8253 4
8254 5
8255 5
8256 3
8257 5
8258 5
8259 5
8260 4
8261 2
8262 1
8263 1
8264 4
8265 3
8266 4
8267 5
8268 1
8269 1
8270 5
8271 3
8272 1
8273 5
8274 5
8275 5
8276 4
8277 1
8278 5
8279 5
8280 3
8281 5
8282 3
8283 5
8284 4
8285 1
8286 5
8287 3
8288 5
8289 1
8290 5
8291 4
8292 5
8293 4
8294 5
8295 5
8296 2
8297 5
8298 5
8299 4
8300 5
8301 5
8302 3
8303 3
8304 5
8305 4
8306 5
8307 1
8308 5
8309 2
8310 1
8311 5
8312 5
8313 4
8314 2
8315 5
8316 4
8317 3
8318 3
8319 2
8320 5
8321 4
8322 1
8323 5
8324 5
8325 3
8326 5
8327 4
8328 1
8329 5
8330 5
8331 5
8332 5
8333 5
8334 5
8335 2
8336 2
8337 2
8338 1
8339 5
8340 2
8341 4
8342 1
8343 3
8344 5
8345 4
8346 1
8347 1
8348 5
8349 4
8350 5
8351 4
8352 4
8353 4
8354 2
8355 5
8356 3
8357 5
8358 1
8359 1
8360 1
8361 1
8362 5
8363 1
8364 2
8365 4
8366 2
8367 5
8368 4
8369 2
8370 4
8371 1
8372 5
8373 5
8374 2
8375 4
8376 5
8377 5
8378 5
8379 5
8380 5
8381 4
8382 5
8383 4
8384 5
8385 5
8386 3
8387 4
8388 5
8389 4
8390 4
8391 3
8392 5
8393 4
8394 5
8395 5
8396 1
8397 5
8398 5
8399 5
8400 4
8401 5
8402 5
8403 3
8404 5
8405 5
8406 1
8407 5
8408 5
8409 5
8410 5
8411 5
8412 1
8413 5
8414 5
8415 1
8416 5
8417 5
8418 4
8419 5
8420 5
8421 2
8422 5
8423 1
8424 1
8425 5
8426 3
8427 4
8428 3
8429 5
8430 2
8431 5
8432 1
8433 4
8434 1
8435 1
8436 2
8437 5
8438 2
8439 5
8440 5
8441 5
8442 5
8443 5
8444 4
8445 5
8446 5
8447 5
8448 1
8449 5
8450 5
8451 5
8452 5
8453 5
8454 5
8455 3
8456 5
8457 4
8458 5
8459 2
8460 4
8461 5
8462 4
8463 5
8464 5
8465 5
8466 5
8467 5
8468 5
8469 5
8470 5
8471 3
8472 1
8473 5
8474 4
8475 4
8476 5
8477 5
8478 5
8479 3
8480 3
8481 3
8482 1
8483 1
8484 2
8485 2
8486 4
8487 1
8488 1
8489 3
8490 1
8491 4
8492 5
8493 5
8494 3
8495 5
8496 4
8497 5
8498 1
8499 5
8500 5
8501 2
8502 4
8503 5
8504 5
8505 1
8506 5
8507 5
8508 5
8509 4
8510 2
8511 2
8512 3
8513 5
8514 4
8515 5
8516 5
8517 5
8518 4
8519 1
8520 5
8521 5
8522 5
8523 1
8524 5
8525 1
8526 5
8527 1
8528 5
8529 3
8530 4
8531 3
8532 5
8533 3
8534 2
8535 5
8536 2
8537 5
8538 1
8539 2
8540 5
8541 5
8542 4
8543 5
8544 5
8545 4
8546 4
8547 5
8548 5
8549 5
8550 5
8551 2
8552 1
8553 4
8554 2
8555 4
8556 2
8557 5
8558 3
8559 4
8560 1
8561 2
8562 5
8563 5
8564 4
8565 5
8566 3
8567 1
8568 4
8569 5
8570 2
8571 5
8572 5
8573 4
8574 5
8575 5
8576 5
8577 5
8578 5
8579 5
8580 3
8581 5
8582 4
8583 4
8584 4
8585 5
8586 5
8587 3
8588 5
8589 2
8590 5
8591 5
8592 4
8593 3
8594 5
8595 1
8596 4
8597 3
8598 4
8599 4
8600 5
8601 3
8602 5
8603 2
8604 5
8605 4
8606 4
8607 5
8608 5
8609 1
8610 5
8611 3
8612 5
8613 5
8614 5
8615 3
8616 5
8617 5
8618 4
8619 5
8620 5
8621 3
8622 5
8623 4
8624 2
8625 3
8626 4
8627 3
8628 5
8629 4
8630 5
8631 5
8632 5
8633 4
8634 5
8635 4
8636 1
8637 1
8638 4
8639 3
8640 3
8641 5
8642 4
8643 5
8644 4
8645 5
8646 5
8647 4
8648 1
8649 3
8650 5
8651 2
8652 4
8653 2
8654 5
8655 4
8656 5
8657 5
8658 4
8659 4
8660 1
8661 5
8662 1
8663 3
8664 1
8665 4
8666 5
8667 1
8668 1
8669 5
8670 5
8671 5
8672 5
8673 5
8674 5
8675 5
8676 5
8677 5
8678 3
8679 5
8680 5
8681 5
8682 5
8683 3
8684 2
8685 5
8686 5
8687 5
8688 1
8689 3
8690 5
8691 5
8692 2
8693 4
8694 1
8695 5
8696 2
8697 5
8698 5
8699 1
8700 3
8701 5
8702 5
8703 2
8704 5
8705 5
8706 5
8707 5
8708 2
8709 5
8710 4
8711 2
8712 4
8713 2
8714 3
8715 2
8716 4
8717 1
8718 1
8719 2
8720 1
8721 1
8722 5
8723 5
8724 5
8725 3
8726 5
8727 3
8728 5
8729 4
8730 1
8731 1
8732 2
8733 5
8734 5
8735 5
8736 5
8737 5
8738 5
8739 5
8740 2
8741 2
8742 5
8743 4
8744 3
8745 5
8746 4
8747 3
8748 5
8749 5
8750 1
8751 5
8752 5
8753 5
8754 5
8755 3
8756 5
8757 5
8758 4
8759 5
8760 5
8761 5
8762 5
8763 5
8764 5
8765 3
8766 2
8767 3
8768 5
8769 5
8770 5
8771 5
8772 5
8773 2
8774 5
8775 3
8776 4
8777 1
8778 3
8779 5
8780 5
8781 4
8782 4
8783 5
8784 5
8785 5
8786 1
8787 2
8788 4
8789 3
8790 5
8791 2
8792 5
8793 1
8794 5
8795 1
8796 2
8797 5
8798 4
8799 1
8800 3
8801 5
8802 2
8803 5
8804 2
8805 3
8806 5
8807 5
8808 1
8809 3
8810 5
8811 5
8812 5
8813 5
8814 1
8815 5
8816 1
8817 1
8818 3
8819 2
8820 1
8821 5
8822 5
8823 5
8824 5
8825 5
8826 1
8827 2
8828 1
8829 4
8830 4
8831 2
8832 5
8833 3
8834 5
8835 2
8836 5
8837 4
8838 5
8839 5
8840 5
8841 5
8842 5
8843 5
8844 5
8845 4
8846 4
8847 4
8848 5
8849 5
8850 5
8851 4
8852 4
8853 5
8854 5
8855 5
8856 5
8857 5
8858 5
8859 5
8860 5
8861 1
8862 1
8863 5
8864 5
8865 5
8866 5
8867 4
8868 5
8869 5
8870 4
8871 5
8872 3
8873 3
8874 1
8875 5
8876 4
8877 5
8878 5
8879 3
8880 5
8881 5
8882 4
8883 3
8884 1
8885 5
8886 2
8887 1
8888 2
8889 1
8890 5
8891 3
8892 4
8893 5
8894 5
8895 4
8896 1
8897 5
8898 5
8899 5
8900 5
8901 5
8902 5
8903 5
8904 5
8905 5
8906 5
8907 2
8908 1
8909 3
8910 5
8911 5
8912 1
8913 1
8914 1
8915 3
8916 5
8917 5
8918 4
8919 1
8920 1
8921 3
8922 4
8923 2
8924 2
8925 4
8926 5
8927 5
8928 1
8929 5
8930 5
8931 4
8932 5
8933 5
8934 5
8935 5
8936 1
8937 5
8938 5
8939 4
8940 2
8941 2
8942 5
8943 5
8944 5
8945 2
8946 5
8947 5
8948 4
8949 3
8950 4
8951 5
8952 4
8953 2
8954 5
8955 1
8956 1
8957 5
8958 4
8959 4
8960 4
8961 3
8962 5
8963 5
8964 5
8965 2
8966 5
8967 5
8968 5
8969 1
8970 5
8971 1
8972 2
8973 1
8974 2
8975 4
8976 5
8977 5
8978 2
8979 1
8980 4
8981 5
8982 1
8983 5
8984 2
8985 5
8986 1
8987 4
8988 5
8989 1
8990 5
8991 2
8992 1
8993 1
8994 4
8995 1
8996 1
8997 4
8998 4
8999 4
9000 3
9001 5
9002 5
9003 5
9004 3
9005 4
9006 5
9007 2
9008 1
9009 5
9010 4
9011 3
9012 4
9013 5
9014 3
9015 5
9016 4
9017 5
9018 4
9019 1
9020 5
9021 4
9022 5
9023 4
9024 1
9025 1
9026 4
9027 4
9028 3
9029 1
9030 4
9031 5
9032 4
9033 3
9034 1
9035 4
9036 3
9037 5
9038 2
9039 5
9040 5
9041 5
9042 5
9043 3
9044 1
9045 1
9046 5
9047 1
9048 4
9049 2
9050 3
9051 1
9052 5
9053 1
9054 5
9055 5
9056 5
9057 3
9058 5
9059 2
9060 5
9061 1
9062 5
9063 5
9064 5
9065 4
9066 4
9067 5
9068 3
9069 5
9070 5
9071 5
9072 4
9073 5
9074 5
9075 5
9076 1
9077 5
9078 5
9079 5
9080 5
9081 5
9082 5
9083 1
9084 4
9085 5
9086 3
9087 1
9088 3
9089 1
9090 1
9091 1
9092 4
9093 5
9094 5
9095 3
9096 1
9097 5
9098 5
9099 1
9100 5
9101 1
9102 4
9103 4
9104 1
9105 5
9106 5
9107 5
9108 5
9109 5
9110 4
9111 5
9112 5
9113 5
9114 5
9115 5
9116 1
9117 4
9118 5
9119 5
9120 5
9121 3
9122 1
9123 3
9124 5
9125 1
9126 3
9127 1
9128 1
9129 3
9130 2
9131 5
9132 4
9133 4
9134 4
9135 5
9136 1
9137 5
9138 5
9139 5
9140 5
9141 5
9142 4
9143 5
9144 5
9145 2
9146 3
9147 5
9148 5
9149 5
9150 3
9151 1
9152 1
9153 4
9154 4
9155 4
9156 1
9157 3
9158 5
9159 3
9160 4
9161 5
9162 5
9163 1
9164 5
9165 5
9166 3
9167 5
9168 2
9169 5
9170 3
9171 4
9172 2
9173 3
9174 4
9175 2
9176 4
9177 2
9178 1
9179 5
9180 5
9181 4
9182 5
9183 5
9184 5
9185 1
9186 5
9187 5
9188 2
9189 5
9190 1
9191 5
9192 1
9193 3
9194 3
9195 5
9196 5
9197 5
9198 5
9199 5
9200 5
9201 5
9202 5
9203 5
9204 3
9205 4
9206 5
9207 1
9208 5
9209 1
9210 2
9211 5
9212 3
9213 3
9214 1
9215 5
9216 4
9217 4
9218 5
9219 1
9220 2
9221 3
9222 2
9223 5
9224 5
9225 3
9226 5
9227 5
9228 5
9229 5
9230 5
9231 5
9232 5
9233 5
9234 5
9235 4
9236 1
9237 5
9238 3
9239 5
9240 5
9241 5
9242 1
9243 3
9244 5
9245 1
9246 5
9247 3
9248 5
9249 3
9250 5
9251 3
9252 5
9253 1
9254 4
9255 1
9256 4
9257 5
9258 1
9259 1
9260 3
9261 5
9262 5
9263 5
9264 4
9265 5
9266 5
9267 3
9268 5
9269 2
9270 4
9271 2
9272 2
9273 5
9274 2
9275 5
9276 5
9277 2
9278 2
9279 5
9280 4
9281 5
9282 5
9283 5
9284 5
9285 5
9286 1
9287 4
9288 1
9289 5
9290 5
9291 5
9292 3
9293 5
9294 5
9295 3
9296 5
9297 4
9298 4
9299 5
9300 5
9301 5
9302 5
9303 1
9304 5
9305 3
9306 4
9307 5
9308 2
9309 4
9310 5
9311 4
9312 5
9313 5
9314 5
9315 4
9316 5
9317 5
9318 5
9319 5
9320 4
9321 4
9322 3
9323 5
9324 5
9325 5
9326 5
9327 5
9328 5
9329 3
9330 5
9331 5
9332 5
9333 5
9334 1
9335 1
9336 4
9337 5
9338 4
9339 5
9340 5
9341 5
9342 4
9343 5
9344 4
9345 5
9346 3
9347 1
9348 2
9349 1
9350 4
9351 4
9352 5
9353 4
9354 1
9355 4
9356 2
9357 4
9358 5
9359 4
9360 5
9361 2
9362 5
9363 5
9364 4
9365 5
9366 5
9367 5
9368 4
9369 5
9370 4
9371 5
9372 5
9373 4
9374 5
9375 4
9376 4
9377 5
9378 4
9379 1
9380 5
9381 1
9382 3
9383 5
9384 5
9385 1
9386 1
9387 5
9388 2
9389 5
9390 5
9391 3
9392 4
9393 5
9394 5
9395 2
9396 3
9397 5
9398 3
9399 3
9400 1
9401 5
9402 5
9403 1
9404 1
9405 5
9406 5
9407 1
9408 3
9409 5
9410 5
9411 1
9412 5
9413 5
9414 5
9415 5
9416 1
9417 4
9418 5
9419 5
9420 5
9421 4
9422 5
9423 1
9424 5
9425 5
9426 5
9427 1
9428 5
9429 2
9430 4
9431 5
9432 3
9433 5
9434 5
9435 5
9436 5
9437 5
9438 5
9439 5
9440 5
9441 5
9442 5
9443 5
9444 5
9445 5
9446 5
9447 3
9448 5
9449 5
9450 5
9451 5
9452 5
9453 5
9454 4
9455 5
9456 5
9457 5
9458 5
9459 1
9460 5
9461 5
9462 5
9463 5
9464 4
9465 5
9466 3
9467 5
9468 5
9469 4
9470 5
9471 5
9472 5
9473 2
9474 5
9475 5
9476 5
9477 1
9478 5
9479 5
9480 4
9481 4
9482 5
9483 5
9484 5
9485 1
9486 5
9487 3
9488 5
9489 5
9490 2
9491 5
9492 5
9493 5
9494 5
9495 5
9496 1
9497 5
9498 5
9499 5
9500 4
9501 5
9502 3
9503 5
9504 3
9505 5
9506 1
9507 5
9508 1
9509 4
9510 3
9511 4
9512 5
9513 2
9514 1
9515 5
9516 5
9517 3
9518 1
9519 5
9520 4
9521 4
9522 5
9523 1
9524 1
9525 5
9526 4
9527 4
9528 5
9529 4
9530 5
9531 5
9532 5
9533 5
9534 5
9535 4
9536 5
9537 2
9538 5
9539 4
9540 5
9541 5
9542 3
9543 5
9544 5
9545 5
9546 4
9547 5
9548 5
9549 1
9550 5
9551 5
9552 5
9553 5
9554 4
9555 3
9556 5
9557 5
9558 5
9559 3
9560 5
9561 1
9562 1
9563 4
9564 5
9565 5
9566 5
9567 5
9568 4
9569 5
9570 5
9571 2
9572 5
9573 4
9574 2
9575 5
9576 5
9577 5
9578 4
9579 3
9580 5
9581 5
9582 5
9583 5
9584 5
9585 1
9586 5
9587 4
9588 5
9589 5
9590 2
9591 5
9592 4
9593 5
9594 1
9595 5
9596 1
9597 5
9598 2
9599 5
9600 5
9601 5
9602 1
9603 5
9604 5
9605 2
9606 3
9607 4
9608 5
9609 2
9610 5
9611 5
9612 3
9613 5
9614 5
9615 2
9616 1
9617 5
9618 2
9619 5
9620 5
9621 1
9622 3
9623 1
9624 5
9625 1
9626 5
9627 5
9628 5
9629 5
9630 5
9631 5
9632 4
9633 4
9634 5
9635 5
9636 5
9637 5
9638 5
9639 5
9640 5
9641 2
9642 5
9643 5
9644 5
9645 1
9646 5
9647 4
9648 4
9649 5
9650 4
9651 4
9652 1
9653 5
9654 5
9655 1
9656 5
9657 5
9658 1
9659 4
9660 4
9661 4
9662 5
9663 3
9664 5
9665 4
9666 5
9667 5
9668 3
9669 5
9670 4
9671 5
9672 5
9673 3
9674 5
9675 5
9676 5
9677 3
9678 5
9679 5
9680 4
9681 5
9682 5
9683 1
9684 4
9685 5
9686 5
9687 5
9688 5
9689 5
9690 5
9691 2
9692 1
9693 4
9694 3
9695 3
9696 1
9697 5
9698 5
9699 4
9700 1
9701 5
9702 4
9703 5
9704 5
9705 5
9706 4
9707 5
9708 5
9709 5
9710 4
9711 5
9712 4
9713 2
9714 1
9715 5
9716 5
9717 1
9718 4
9719 5
9720 2
9721 1
9722 5
9723 1
9724 5
9725 2
9726 5
9727 1
9728 4
9729 1
9730 5
9731 1
9732 5
9733 4
9734 3
9735 5
9736 5
9737 5
9738 4
9739 2
9740 5
9741 3
9742 4
9743 1
9744 5
9745 5
9746 3
9747 5
9748 5
9749 4
9750 5
9751 4
9752 5
9753 5
9754 5
9755 4
9756 5
9757 4
9758 5
9759 5
9760 5
9761 5
9762 1
9763 5
9764 1
9765 1
9766 4
9767 1
9768 4
9769 4
9770 5
9771 3
9772 5
9773 5
9774 1
9775 5
9776 4
9777 1
9778 5
9779 5
9780 1
9781 2
9782 1
9783 5
9784 1
9785 1
9786 5
9787 5
9788 5
9789 2
9790 3
9791 4
9792 5
9793 4
9794 5
9795 3
9796 3
9797 5
9798 5
9799 3
9800 5
9801 1
9802 2
9803 2
9804 5
9805 3
9806 5
9807 5
9808 5
9809 3
9810 4
9811 4
9812 5
9813 5
9814 5
9815 5
9816 5
9817 1
9818 5
9819 2
9820 4
9821 1
9822 2
9823 4
9824 5
9825 5
9826 2
9827 5
9828 5
9829 5
9830 5
9831 2
9832 5
9833 4
9834 5
9835 1
9836 4
9837 3
9838 5
9839 4
9840 5
9841 5
9842 5
9843 5
9844 5
9845 5
9846 5
9847 4
9848 5
9849 4
9850 2
9851 4
9852 5
9853 4
9854 4
9855 5
9856 5
9857 3
9858 4
9859 5
9860 1
9861 5
9862 2
9863 5
9864 5
9865 5
9866 5
9867 5
9868 4
9869 1
9870 2
9871 5
9872 5
9873 5
9874 5
9875 5
9876 5
9877 5
9878 5
9879 5
9880 5
9881 5
9882 2
9883 5
9884 5
9885 4
9886 1
9887 5
9888 4
9889 5
9890 1
9891 5
9892 5
9893 4
9894 5
9895 4
9896 2
9897 2
9898 5
9899 5
9900 5
9901 3
9902 1
9903 5
9904 4
9905 4
9906 2
9907 5
9908 1
9909 1
9910 1
9911 2
9912 2
9913 1
9914 1
9915 4
9916 5
9917 4
9918 1
9919 5
9920 1
9921 5
9922 2
9923 5
9924 5
9925 5
9926 4
9927 2
9928 2
9929 2
9930 5
9931 5
9932 4
9933 5
9934 5
9935 1
9936 4
9937 4
9938 5
9939 5
9940 2
9941 5
9942 2
9943 4
9944 4
9945 5
9946 1
9947 3
9948 5
9949 2
9950 1
9951 4
9952 1
9953 3
9954 1
9955 4
9956 4
9957 4
9958 3
9959 1
9960 5
9961 4
9962 1
9963 2
9964 5
9965 4
9966 4
9967 1
9968 5
9969 4
9970 1
9971 5
9972 4
9973 5
9974 5
9975 5
9976 3
9977 3
9978 3
9979 3
9980 1
9981 4
9982 1
9983 5
9984 4
9985 1
9986 1
9987 5
9988 1
9989 5
9990 5
9991 2
9992 3
9993 1
9994 5
9995 3
9996 4
9997 1
9998 5
9999 5
10000 5
10001 1
10002 5
10003 5
10004 2
10005 1
10006 1
10007 3
10008 5
10009 5
10010 4
10011 2
10012 5
10013 1
10014 5
10015 5
10016 1
10017 5
10018 2
10019 5
10020 2
10021 5
10022 2
10023 5
10024 5
10025 5
10026 5
10027 5
10028 1
10029 4
10030 4
10031 3
10032 2
10033 3
10034 5
10035 5
10036 5
10037 4
10038 5
10039 5
10040 5
10041 4
10042 3
10043 5
10044 5
10045 1
10046 3
10047 2
10048 4
10049 5
10050 1
10051 4
10052 2
10053 5
10054 1
10055 2
10056 5
10057 2
10058 5
10059 4
10060 5
10061 5
10062 5
10063 5
10064 4
10065 5
10066 5
10067 2
10068 5
10069 1
10070 5
10071 2
10072 2
10073 5
10074 1
10075 2
10076 3
10077 3
10078 5
10079 1
10080 5
10081 2
10082 3
10083 2
10084 4
10085 5
10086 5
10087 1
10088 5
10089 4
10090 5
10091 2
10092 5
10093 1
10094 3
10095 4
10096 4
10097 5
10098 5
10099 5
10100 5
10101 1
10102 1
10103 5
10104 1
10105 5
10106 5
10107 5
10108 5
10109 5
10110 4
10111 5
10112 5
10113 5
10114 4
10115 5
10116 4
10117 4
10118 1
10119 5
10120 5
10121 5
10122 5
10123 3
10124 2
10125 1
10126 5
10127 5
10128 5
10129 1
10130 5
10131 5
10132 1
10133 4
10134 5
10135 1
10136 2
10137 1
10138 4
10139 1
10140 1
10141 3
10142 5
10143 5
10144 5
10145 4
10146 5
10147 1
10148 5
10149 4
10150 5
10151 5
10152 3
10153 4
10154 5
10155 3
10156 5
10157 1
10158 5
10159 1
10160 1
10161 4
10162 3
10163 4
10164 2
10165 4
10166 5
10167 5
10168 5
10169 1
10170 5
10171 5
10172 4
10173 3
10174 2
10175 1
10176 4
10177 5
10178 5
10179 3
10180 1
10181 5
10182 5
10183 2
10184 5
10185 4
10186 5
10187 4
10188 1
10189 2
10190 3
10191 1
10192 3
10193 4
10194 3
10195 5
10196 5
10197 4
10198 3
10199 5
10200 5
10201 5
10202 5
10203 4
10204 1
10205 2
10206 1
10207 1
10208 4
10209 1
10210 5
10211 5
10212 5
10213 2
10214 5
10215 5
10216 5
10217 1
10218 3
10219 5
10220 5
10221 5
10222 5
10223 5
10224 5
10225 4
10226 5
10227 5
10228 5
10229 3
10230 5
10231 4
10232 2
10233 1
10234 1
10235 5
10236 4
10237 5
10238 1
10239 4
10240 4
10241 5
10242 5
10243 5
10244 5
10245 2
10246 5
10247 5
10248 5
10249 1
10250 1
10251 3
10252 1
10253 5
10254 1
10255 1
10256 5
10257 4
10258 5
10259 1
10260 5
10261 5
10262 5
10263 5
10264 5
10265 5
10266 3
10267 1
10268 1
10269 2
10270 1
10271 2
10272 4
10273 5
10274 4
10275 4
10276 5
10277 5
10278 5
10279 5
10280 5
10281 5
10282 5
10283 5
10284 5
10285 5
10286 5
10287 4
10288 5
10289 3
10290 3
10291 4
10292 1
10293 2
10294 5
10295 5
10296 5
10297 5
10298 5
10299 5
10300 4
10301 5
10302 5
10303 2
10304 5
10305 5
10306 1
10307 5
10308 5
10309 1
10310 1
10311 1
10312 4
10313 5
10314 5
10315 5
10316 4
10317 5
10318 5
10319 5
10320 5
10321 5
10322 4
10323 5
10324 2
10325 2
10326 4
10327 5
10328 5
10329 5
10330 5
10331 5
10332 2
10333 5
10334 4
10335 5
10336 5
10337 5
10338 4
10339 4
10340 5
10341 5
10342 4
10343 4
10344 5
10345 4
10346 3
10347 5
10348 5
10349 5
10350 5
10351 5
10352 5
10353 2
10354 5
10355 5
10356 3
10357 5
10358 4
10359 4
10360 2
10361 3
10362 4
10363 5
10364 3
10365 4
10366 3
10367 4
10368 5
10369 1
10370 5
10371 1
10372 5
10373 4
10374 5
10375 5
10376 1
10377 4
10378 5
10379 5
10380 5
10381 5
10382 5
10383 4
10384 3
10385 5
10386 1
10387 5
10388 5
10389 3
10390 1
10391 5
10392 5
10393 3
10394 3
10395 5
10396 5
10397 1
10398 4
10399 4
10400 4
10401 5
10402 5
10403 5
10404 5
10405 5
10406 1
10407 4
10408 5
10409 5
10410 1
10411 3
10412 2
10413 4
10414 1
10415 5
10416 5
10417 4
10418 2
10419 4
10420 1
10421 2
10422 5
10423 2
10424 1
10425 5
10426 2
10427 4
10428 5
10429 1
10430 1
10431 5
10432 1
10433 4
10434 5
10435 2
10436 1
10437 1
10438 5
10439 5
10440 2
10441 4
10442 4
10443 4
10444 1
10445 5
10446 5
10447 1
10448 2
10449 5
10450 5
10451 4
10452 5
10453 5
10454 5
10455 5
10456 4
10457 5
10458 5
10459 5
10460 3
10461 4
10462 2
10463 2
10464 5
10465 5
10466 3
10467 1
10468 5
10469 4
10470 5
10471 1
10472 5
10473 5
10474 5
10475 5
10476 4
10477 4
10478 5
10479 5
10480 2
10481 5
10482 5
10483 5
10484 5
10485 3
10486 5
10487 5
10488 5
10489 5
10490 4
10491 5
10492 5
10493 4
10494 1
10495 4
10496 1
10497 1
10498 5
10499 4
10500 5
10501 5
10502 4
10503 5
10504 1
10505 3
10506 5
10507 5
10508 5
10509 5
10510 5
10511 1
10512 3
10513 2
10514 1
10515 4
10516 1
10517 4
10518 5
10519 1
10520 5
10521 3
10522 1
10523 5
10524 5
10525 5
10526 4
10527 5
10528 4
10529 2
10530 3
10531 1
10532 2
10533 5
10534 4
10535 5
10536 1
10537 5
10538 5
10539 5
10540 5
10541 1
10542 2
10543 5
10544 3
10545 4
10546 3
10547 1
10548 1
10549 5
10550 5
10551 5
10552 1
10553 2
10554 5
10555 5
10556 5
10557 5
10558 5
10559 5
10560 5
10561 5
10562 5
10563 5
10564 3
10565 5
10566 5
10567 5
10568 4
10569 4
10570 5
10571 5
10572 2
10573 4
10574 5
10575 5
10576 5
10577 2
10578 3
10579 1
10580 5
10581 5
10582 4
10583 1
10584 4
10585 2
10586 1
10587 1
10588 1
10589 1
10590 1
10591 5
10592 5
10593 5
10594 2
10595 5
10596 5
10597 4
10598 5
10599 4
10600 4
10601 3
10602 5
10603 5
10604 5
10605 4
10606 5
10607 3
10608 5
10609 3
10610 3
10611 4
10612 1
10613 5
10614 3
10615 5
10616 2
10617 5
10618 1
10619 1
10620 5
10621 3
10622 5
10623 2
10624 5
10625 1
10626 5
10627 4
10628 5
10629 5
10630 5
10631 5
10632 1
10633 2
10634 5
10635 5
10636 5
10637 5
10638 3
10639 5
10640 5
10641 5
10642 5
10643 5
10644 4
10645 5
10646 5
10647 2
10648 4
10649 2
10650 3
10651 3
10652 3
10653 5
10654 4
10655 5
10656 1
10657 1
10658 5
10659 4
10660 5
10661 4
10662 1
10663 5
10664 3
10665 5
10666 5
10667 2
10668 5
10669 5
10670 4
10671 2
10672 5
10673 5
10674 5
10675 5
10676 5
10677 3
10678 4
10679 4
10680 5
10681 4
10682 5
10683 5
10684 4
10685 1
10686 1
10687 5
10688 3
10689 3
10690 5
10691 5
10692 4
10693 5
10694 4
10695 5
10696 5
10697 5
10698 5
10699 3
10700 5
10701 1
10702 1
10703 5
10704 1
10705 5
10706 4
10707 5
10708 5
10709 5
10710 4
10711 5
10712 5
10713 5
10714 5
10715 5
10716 1
10717 5
10718 5
10719 2
10720 4
10721 5
10722 3
10723 5
10724 4
10725 5
10726 5
10727 4
10728 5
10729 5
10730 4
10731 4
10732 5
10733 5
10734 2
10735 5
10736 5
10737 4
10738 5
10739 5
10740 5
10741 4
10742 3
10743 5
10744 5
10745 5
10746 5
10747 5
10748 5
10749 5
10750 5
10751 4
10752 4
10753 5
10754 5
10755 5
10756 3
10757 2
10758 5
10759 4
10760 5
10761 3
10762 3
10763 5
10764 5
10765 5
10766 5
10767 5
10768 5
10769 1
10770 5
10771 5
10772 5
10773 1
10774 1
10775 5
10776 5
10777 5
10778 2
10779 4
10780 5
10781 1
10782 2
10783 5
10784 3
10785 4
10786 4
10787 5
10788 3
10789 5
10790 1
10791 5
10792 5
10793 4
10794 3
10795 1
10796 5
10797 2
10798 5
10799 4
10800 4
10801 5
10802 4
10803 4
10804 5
10805 5
10806 5
10807 5
10808 3
10809 5
10810 5
10811 5
10812 5
10813 5
10814 1
10815 5
10816 1
10817 1
10818 3
10819 1
10820 2
10821 2
10822 3
10823 1
10824 1
10825 4
10826 2
10827 5
10828 4
10829 5
10830 1
10831 5
10832 5
10833 4
10834 5
10835 5
10836 5
10837 1
10838 1
10839 1
10840 1
10841 5
10842 1
10843 2
10844 2
10845 1
10846 4
10847 3
10848 5
10849 5
10850 1
10851 4
10852 3
10853 5
10854 3
10855 3
10856 5
10857 5
10858 5
10859 4
10860 5
10861 4
10862 5
10863 5
10864 5
10865 5
10866 1
10867 5
10868 5
10869 2
10870 5
10871 5
10872 5
10873 5
10874 3
10875 5
10876 5
10877 4
10878 5
10879 5
10880 5
10881 5
10882 1
10883 4
10884 5
10885 5
10886 4
10887 5
10888 5
10889 5
10890 3
10891 3
10892 5
10893 2
10894 5
10895 1
10896 5
10897 5
10898 5
10899 5
10900 1
10901 4
10902 3
10903 3
10904 1
10905 5
10906 5
10907 3
10908 5
10909 3
10910 2
10911 5
10912 3
10913 4
10914 5
10915 3
10916 5
10917 4
10918 5
10919 5
10920 5
10921 4
10922 5
10923 4
10924 1
10925 4
10926 1
10927 4
10928 1
10929 5
10930 2
10931 5
10932 5
10933 5
10934 4
10935 5
10936 1
10937 2
10938 3
10939 4
10940 5
10941 4
10942 5
10943 5
10944 3
10945 4
10946 5
10947 3
10948 5
10949 4
10950 2
10951 4
10952 4
10953 5
10954 2
10955 5
10956 5
10957 5
10958 1
10959 2
10960 1
10961 5
10962 5
10963 5
10964 4
10965 1
10966 1
10967 5
10968 5
10969 5
10970 1
10971 5
10972 4
10973 5
10974 4
10975 5
10976 1
10977 5
10978 5
10979 5
10980 5
10981 5
10982 4
10983 3
10984 4
10985 5
10986 5
10987 2
10988 3
10989 4
10990 4
10991 5
10992 5
10993 1
10994 5
10995 5
10996 4
10997 5
10998 5
10999 1
11000 5
11001 5
11002 5
11003 5
11004 1
11005 5
11006 5
11007 1
11008 5
11009 5
11010 1
11011 3
11012 5
11013 5
11014 2
11015 1
11016 4
11017 5
11018 5
11019 5
11020 5
11021 1
11022 1
11023 1
11024 5
11025 1
11026 4
11027 3
11028 5
11029 5
11030 1
11031 5
11032 5
11033 5
11034 1
11035 5
11036 1
11037 5
11038 1
11039 2
11040 5
11041 5
11042 4
11043 3
11044 5
11045 5
11046 5
11047 2
11048 5
11049 2
11050 5
11051 3
11052 3
11053 5
11054 5
11055 5
11056 5
11057 5
11058 5
11059 5
11060 5
11061 5
11062 5
11063 4
11064 4
11065 2
11066 2
11067 1
11068 1
11069 5
11070 3
11071 5
11072 5
11073 1
11074 5
11075 5
11076 5
11077 5
11078 5
11079 5
11080 4
11081 5
11082 1
11083 3
11084 5
11085 1
11086 5
11087 5
11088 5
11089 1
11090 1
11091 5
11092 1
11093 5
11094 4
11095 3
11096 1
11097 4
11098 5
11099 5
11100 4
11101 5
11102 5
11103 5
11104 2
11105 1
11106 4
11107 5
11108 4
11109 5
11110 5
11111 5
11112 5
11113 5
11114 1
11115 5
11116 5
11117 5
11118 5
11119 2
11120 5
11121 4
11122 4
11123 4
11124 1
11125 5
11126 1
11127 1
11128 5
11129 5
11130 5
11131 5
11132 5
11133 4
11134 5
11135 5
11136 5
11137 3
11138 5
11139 5
11140 5
11141 5
11142 1
11143 5
11144 1
11145 4
11146 5
11147 5
11148 5
11149 5
11150 4
11151 5
11152 4
11153 1
11154 5
11155 5
11156 5
11157 5
11158 5
11159 5
11160 5
11161 1
11162 2
11163 4
11164 5
11165 5
11166 5
11167 5
11168 4
11169 4
11170 3
11171 5
11172 3
11173 1
11174 5
11175 5
11176 4
11177 5
11178 5
11179 5
11180 5
11181 5
11182 1
11183 5
11184 4
11185 3
11186 5
11187 1
11188 5
11189 5
11190 5
11191 5
11192 5
11193 5
11194 5
11195 5
11196 5
11197 4
11198 4
11199 1
11200 4
11201 5
11202 4
11203 5
11204 5
11205 5
11206 5
11207 1
11208 1
11209 5
11210 5
11211 5
11212 5
11213 1
11214 1
11215 5
11216 5
11217 5
11218 5
11219 5
11220 5
11221 5
11222 5
11223 5
11224 5
11225 4
11226 5
11227 5
11228 4
11229 2
11230 4
11231 5
11232 1
11233 1
11234 1
11235 3
11236 5
11237 5
11238 5
11239 5
11240 5
11241 5
11242 4
11243 5
11244 1
11245 5
11246 4
11247 4
11248 5
11249 5
11250 4
11251 5
11252 5
11253 5
11254 5
11255 5
11256 1
11257 5
11258 1
11259 4
11260 1
11261 1
11262 1
11263 3
11264 1
11265 3
11266 1
11267 4
11268 3
11269 5
11270 5
11271 5
11272 5
11273 3
11274 2
11275 5
11276 4
11277 4
11278 5
11279 3
11280 1
11281 5
11282 5
11283 5
11284 5
11285 4
11286 4
11287 5
11288 5
11289 5
11290 5
11291 5
11292 1
11293 5
11294 3
11295 4
11296 5
11297 5
11298 5
11299 4
11300 4
11301 5
11302 5
11303 1
11304 1
11305 5
11306 5
11307 2
11308 4
11309 1
11310 5
11311 5
11312 1
11313 4
11314 1
11315 4
11316 5
11317 5
11318 3
11319 2
11320 5
11321 5
11322 1
11323 5
11324 2
11325 5
11326 5
11327 3
11328 2
11329 5
11330 5
11331 5
11332 5
11333 4
11334 5
11335 5
11336 5
11337 4
11338 4
11339 4
11340 4
11341 2
11342 5
11343 3
11344 1
11345 5
11346 5
11347 5
11348 5
11349 5
11350 5
11351 5
11352 5
11353 5
11354 4
11355 5
11356 3
11357 3
11358 4
11359 5
11360 5
11361 1
11362 4
11363 5
11364 1
11365 5
11366 5
11367 4
11368 5
11369 5
11370 2
11371 5
11372 5
11373 5
11374 2
11375 5
11376 5
11377 5
11378 5
11379 5
11380 5
11381 5
11382 5
11383 4
11384 5
11385 5
11386 5
11387 3
11388 4
11389 4
11390 2
11391 5
11392 5
11393 3
11394 1
11395 5
11396 4
11397 1
11398 5
11399 4
11400 5
11401 1
11402 1
11403 4
11404 1
11405 1
11406 5
11407 4
11408 5
11409 4
11410 5
11411 5
11412 5
11413 5
11414 5
11415 5
11416 5
11417 5
11418 5
11419 5
11420 5
11421 4
11422 1
11423 4
11424 5
11425 5
11426 5
11427 5
11428 5
11429 3
11430 5
11431 4
11432 5
11433 1
11434 5
11435 4
11436 4
11437 5
11438 5
11439 5
11440 5
11441 5
11442 1
11443 5
11444 1
11445 4
11446 1
11447 4
11448 5
11449 5
11450 5
11451 5
11452 4
11453 5
11454 5
11455 4
11456 5
11457 4
11458 5
11459 4
11460 4
11461 1
11462 5
11463 1
11464 5
11465 3
11466 5
11467 5
11468 5
11469 5
11470 5
11471 4
11472 3
11473 5
11474 5
11475 5
11476 3
11477 3
11478 5
11479 5
11480 3
11481 2
11482 1
11483 5
11484 2
11485 4
11486 3
11487 5
11488 5
11489 1
11490 1
11491 2
11492 2
11493 4
11494 3
11495 5
11496 5
11497 5
11498 5
11499 5
11500 5
11501 5
11502 4
11503 5
11504 5
11505 5
11506 1
11507 1
11508 4
11509 1
11510 1
11511 1
11512 5
11513 1
11514 1
11515 5
11516 4
11517 5
11518 5
11519 1
11520 5
11521 5
11522 3
11523 5
11524 5
11525 3
11526 5
11527 5
11528 5
11529 1
11530 5
11531 5
11532 5
11533 4
11534 5
11535 4
11536 5
11537 5
11538 5
11539 1
11540 1
11541 5
11542 1
11543 5
11544 1
11545 1
11546 5
11547 2
11548 5
11549 2
11550 5
11551 5
11552 5
11553 5
11554 4
11555 5
11556 5
11557 5
11558 5
11559 5
11560 5
11561 3
11562 5
11563 1
11564 1
11565 4
11566 5
11567 5
11568 5
11569 5
11570 1
11571 5
11572 5
11573 3
11574 5
11575 5
11576 4
11577 3
11578 5
11579 5
11580 3
11581 5
11582 5
11583 1
11584 4
11585 5
11586 4
11587 5
11588 1
11589 4
11590 5
11591 4
11592 5
11593 5
11594 5
11595 5
11596 5
11597 4
11598 5
11599 5
11600 5
11601 5
11602 4
11603 3
11604 5
11605 5
11606 5
11607 5
11608 3
11609 5
11610 5
11611 5
11612 5
11613 5
11614 2
11615 2
11616 2
11617 2
11618 3
11619 1
11620 1
11621 1
11622 1
11623 5
11624 5
11625 5
11626 5
11627 5
11628 5
11629 5
11630 5
11631 1
11632 5
11633 5
11634 1
11635 5
11636 5
11637 2
11638 5
11639 2
11640 5
11641 4
11642 4
11643 5
11644 1
11645 5
11646 5
11647 5
11648 5
11649 5
11650 5
11651 5
11652 5
11653 3
11654 2
11655 5
11656 1
11657 3
11658 5
11659 1
11660 5
11661 5
11662 5
11663 5
11664 5
11665 5
11666 5
11667 4
11668 5
11669 5
11670 2
11671 3
11672 5
11673 5
11674 5
11675 5
11676 5
11677 3
11678 5
11679 5
11680 1
11681 5
11682 5
11683 5
11684 1
11685 5
11686 4
11687 3
11688 5
11689 5
11690 5
11691 5
11692 2
11693 5
11694 5
11695 5
11696 4
11697 1
11698 3
11699 1
11700 5
11701 5
11702 5
11703 5
11704 5
11705 4
11706 5
11707 1
11708 2
11709 5
11710 5
11711 3
11712 2
11713 1
11714 5
11715 4
11716 4
11717 5
11718 3
11719 2
11720 1
11721 3
11722 2
11723 3
11724 2
11725 5
11726 2
11727 5
11728 5
11729 5
11730 5
11731 1
11732 5
11733 5
11734 5
11735 5
11736 5
11737 1
11738 2
11739 5
11740 5
11741 5
11742 5
11743 3
11744 5
11745 4
11746 1
11747 5
11748 2
11749 5
11750 5
11751 5
11752 5
11753 5
11754 5
11755 5
11756 5
11757 5
11758 5
11759 5
11760 5
11761 3
11762 4
11763 5
11764 3
11765 5
11766 5
11767 3
11768 5
11769 5
11770 1
11771 5
11772 1
11773 5
11774 5
11775 4
11776 5
11777 4
11778 5
11779 5
11780 5
11781 5
11782 5
11783 4
11784 5
11785 4
11786 5
11787 5
11788 2
11789 1
11790 2
11791 3
11792 4
11793 3
11794 5
11795 3
11796 5
11797 5
11798 5
11799 5
11800 5
11801 5
11802 5
11803 5
11804 5
11805 1
11806 5
11807 5
11808 5
11809 5
11810 5
11811 4
11812 4
11813 3
11814 5
11815 5
11816 5
11817 5
11818 3
11819 5
11820 5
11821 4
11822 5
11823 5
11824 4
11825 5
11826 5
11827 5
11828 5
11829 5
11830 5
11831 5
11832 1
11833 5
11834 3
11835 5
11836 5
11837 5
11838 5
11839 4
11840 2
11841 2
11842 5
11843 5
11844 5
11845 1
11846 3
11847 5
11848 2
11849 3
11850 2
11851 5
11852 2
11853 2
11854 4
11855 5
11856 1
11857 4
11858 5
11859 3
11860 5
11861 3
11862 5
11863 4
11864 1
11865 5
11866 5
11867 5
11868 5
11869 5
11870 5
11871 5
11872 5
11873 4
11874 5
11875 2
11876 5
11877 2
11878 2
11879 4
11880 5
11881 5
11882 5
11883 5
11884 5
11885 4
11886 1
11887 4
11888 5
11889 2
11890 3
11891 4
11892 5
11893 2
11894 5
11895 5
11896 5
11897 5
11898 4
11899 5
11900 5
11901 5
11902 1
11903 5
11904 5
11905 5
11906 4
11907 4
11908 4
11909 1
11910 1
11911 1
11912 1
11913 1
11914 5
11915 5
11916 3
11917 5
11918 1
11919 4
11920 4
11921 4
11922 4
11923 4
11924 5
11925 4
11926 1
11927 5
11928 2
11929 4
11930 4
11931 5
11932 5
11933 5
11934 5
11935 5
11936 3
11937 5
11938 1
11939 5
11940 4
11941 5
11942 4
11943 5
11944 5
11945 5
11946 4
11947 2
11948 1
11949 5
11950 2
11951 1
11952 5
11953 5
11954 5
11955 2
11956 5
11957 5
11958 4
11959 5
11960 4
11961 5
11962 5
11963 5
11964 4
11965 5
11966 5
11967 5
11968 5
11969 5
11970 4
11971 5
11972 5
11973 5
11974 5
11975 4
11976 5
11977 3
11978 5
11979 5
11980 5
11981 3
11982 5
11983 5
11984 5
11985 5
11986 5
11987 4
11988 5
11989 5
11990 5
11991 5
11992 1
11993 5
11994 4
11995 5
11996 5
11997 5
11998 4
11999 1
12000 5
12001 5
12002 4
12003 5
12004 5
12005 5
12006 5
12007 5
12008 5
12009 5
12010 1
12011 5
12012 5
12013 1
12014 2
12015 5
12016 4
12017 5
12018 5
12019 4
12020 1
12021 1
12022 4
12023 5
12024 5
12025 5
12026 5
12027 5
12028 5
12029 1
12030 5
12031 4
12032 3
12033 5
12034 5
12035 2
12036 5
12037 1
12038 1
12039 5
12040 2
12041 2
12042 5
12043 5
12044 5
12045 4
12046 3
12047 1
12048 1
12049 2
12050 1
12051 5
12052 3
12053 5
12054 1
12055 2
12056 5
12057 3
12058 5
12059 4
12060 4
12061 5
12062 1
12063 4
12064 4
12065 4
12066 4
12067 1
12068 4
12069 1
12070 1
12071 3
12072 2
12073 1
12074 1
12075 3
12076 1
12077 1
12078 4
12079 5
12080 5
12081 2
12082 1
12083 5
12084 1
12085 1
12086 1
12087 5
12088 5
12089 1
12090 5
12091 5
12092 5
12093 5
12094 3
12095 5
12096 5
12097 5
12098 5
12099 5
12100 5
12101 5
12102 5
12103 5
12104 3
12105 5
12106 5
12107 4
12108 5
12109 2
12110 4
12111 4
12112 5
12113 4
12114 5
12115 5
12116 5
12117 3
12118 5
12119 5
12120 4
12121 5
12122 3
12123 5
12124 5
12125 5
12126 5
12127 1
12128 5
12129 4
12130 5
12131 4
12132 5
12133 5
12134 1
12135 3
12136 5
12137 5
12138 5
12139 4
12140 5
12141 5
12142 5
12143 2
12144 2
12145 5
12146 5
12147 5
12148 5
12149 1
12150 2
12151 5
12152 5
12153 1
12154 1
12155 5
12156 5
12157 4
12158 4
12159 4
12160 4
12161 1
12162 4
12163 5
12164 5
12165 3
12166 5
12167 2
12168 5
12169 4
12170 3
12171 5
12172 4
12173 5
12174 5
12175 5
12176 5
12177 2
12178 4
12179 2
12180 5
12181 2
12182 1
12183 4
12184 2
12185 5
12186 5
12187 1
12188 5
12189 5
12190 5
12191 5
12192 4
12193 5
12194 4
12195 5
12196 2
12197 5
12198 5
12199 5
12200 1
12201 3
12202 5
12203 2
12204 1
12205 1
12206 5
12207 1
12208 5
12209 5
12210 5
12211 4
12212 4
12213 4
12214 5
12215 5
12216 4
12217 5
12218 5
12219 1
12220 3
12221 5
12222 1
12223 5
12224 4
12225 1
12226 4
12227 5
12228 5
12229 3
12230 1
12231 5
12232 5
12233 2
12234 1
12235 2
12236 4
12237 1
12238 4
12239 5
12240 5
12241 1
12242 5
12243 2
12244 5
12245 5
12246 5
12247 5
12248 4
12249 4
12250 5
12251 2
12252 1
12253 3
12254 4
12255 4
12256 1
12257 1
12258 1
12259 4
12260 5
12261 4
12262 2
12263 1
12264 5
12265 5
12266 1
12267 3
12268 4
12269 1
12270 1
12271 5
12272 1
12273 5
12274 2
12275 2
12276 5
12277 1
12278 5
12279 5
12280 5
12281 3
12282 1
12283 5
12284 3
12285 5
12286 5
12287 2
12288 4
12289 3
12290 5
12291 1
12292 4
12293 2
12294 2
12295 3
12296 3
12297 5
12298 5
12299 2
12300 4
12301 1
12302 3
12303 2
12304 3
12305 4
12306 4
12307 1
12308 4
12309 1
12310 5
12311 5
12312 1
12313 1
12314 3
12315 3
12316 5
12317 5
12318 1
12319 5
12320 1
12321 5
12322 2
12323 2
12324 5
12325 5
12326 4
12327 5
12328 4
12329 3
12330 5
12331 5
12332 5
12333 5
12334 5
12335 2
12336 5
12337 1
12338 5
12339 5
12340 5
12341 5
12342 5
12343 5
12344 4
12345 1
12346 1
12347 1
12348 5
12349 5
12350 5
12351 1
12352 2
12353 5
12354 4
12355 5
12356 4
12357 5
12358 4
12359 5
12360 1
12361 4
12362 5
12363 5
12364 5
12365 5
12366 4
12367 4
12368 1
12369 3
12370 4
12371 3
12372 2
12373 1
12374 2
12375 5
12376 5
12377 4
12378 5
12379 4
12380 5
12381 4
12382 5
12383 1
12384 5
12385 5
12386 5
12387 1
12388 3
12389 3
12390 1
12391 4
12392 4
12393 3
12394 5
12395 4
12396 2
12397 5
12398 5
12399 5
12400 5
12401 5
12402 3
12403 1
12404 1
12405 1
12406 4
12407 1
12408 1
12409 4
12410 2
12411 5
12412 5
12413 5
12414 5
12415 3
12416 1
12417 5
12418 5
12419 5
12420 5
12421 5
12422 4
12423 2
12424 5
12425 5
12426 3
12427 4
12428 4
12429 5
12430 5
12431 1
12432 5
12433 5
12434 5
12435 5
12436 5
12437 5
12438 5
12439 1
12440 5
12441 5
12442 4
12443 2
12444 1
12445 5
12446 4
12447 5
12448 2
12449 5
12450 5
12451 5
12452 3
12453 5
12454 1
12455 5
12456 2
12457 3
12458 5
12459 5
12460 5
12461 4
12462 5
12463 5
12464 3
12465 4
12466 5
12467 1
12468 1
12469 5
12470 1
12471 5
12472 5
12473 1
12474 3
12475 1
12476 1
12477 4
12478 2
12479 5
12480 4
12481 4
12482 5
12483 4
12484 4
12485 5
12486 5
12487 2
12488 5
12489 5
12490 5
12491 5
12492 5
12493 4
12494 5
12495 1
12496 5
12497 5
12498 5
12499 5
12500 5
12501 5
12502 2
12503 1
12504 5
12505 1
12506 1
12507 3
12508 5
12509 5
12510 1
12511 1
12512 1
12513 5
12514 5
12515 5
12516 4
12517 5
12518 5
12519 5
12520 5
12521 5
12522 3
12523 4
12524 5
12525 5
12526 4
12527 1
12528 5
12529 3
12530 5
12531 1
12532 4
12533 4
12534 5
12535 5
12536 4
12537 1
12538 1
12539 2
12540 1
12541 1
12542 5
12543 5
12544 4
12545 3
12546 5
12547 4
12548 5
12549 5
12550 5
12551 5
12552 5
12553 5
12554 4
12555 5
12556 5
12557 1
12558 4
12559 5
12560 1
12561 1
12562 5
12563 5
12564 4
12565 5
12566 5
12567 2
12568 1
12569 1
12570 2
12571 1
12572 5
12573 4
12574 1
12575 5
12576 5
12577 4
12578 1
12579 5
12580 5
12581 4
12582 5
12583 5
12584 5
12585 5
12586 5
12587 4
12588 4
12589 4
12590 1
12591 5
12592 5
12593 1
12594 4
12595 1
12596 3
12597 3
12598 2
12599 1
12600 5
12601 1
12602 5
12603 4
12604 3
12605 2
12606 1
12607 5
12608 5
12609 5
12610 2
12611 5
12612 5
12613 5
12614 4
12615 4
12616 5
12617 5
12618 3
12619 5
12620 3
12621 5
12622 1
12623 4
12624 3
12625 2
12626 1
12627 1
12628 4
12629 1
12630 4
12631 2
12632 5
12633 5
12634 5
12635 5
12636 4
12637 5
12638 3
12639 4
12640 2
12641 2
12642 5
12643 5
12644 1
12645 2
12646 1
12647 1
12648 3
12649 5
12650 3
12651 5
12652 2
12653 2
12654 5
12655 5
12656 5
12657 5
12658 5
12659 4
12660 5
12661 5
12662 5
12663 5
12664 5
12665 5
12666 5
12667 4
12668 5
12669 4
12670 5
12671 5
12672 2
12673 5
12674 5
12675 5
12676 5
12677 1
12678 1
12679 1
12680 5
12681 1
12682 1
12683 1
12684 4
12685 4
12686 5
12687 2
12688 5
12689 5
12690 2
12691 1
12692 3
12693 5
12694 1
12695 3
12696 5
12697 4
12698 1
12699 5
12700 5
12701 2
12702 5
12703 2
12704 5
12705 2
12706 5
12707 1
12708 5
12709 5
12710 4
12711 4
12712 4
12713 3
12714 2
12715 5
12716 1
12717 5
12718 2
12719 1
12720 1
12721 4
12722 2
12723 5
12724 5
12725 5
12726 5
12727 4
12728 3
12729 3
12730 1
12731 5
12732 5
12733 4
12734 4
12735 5
12736 5
12737 4
12738 5
12739 5
12740 4
12741 5
12742 5
12743 5
12744 5
12745 1
12746 5
12747 4
12748 2
12749 5
12750 1
12751 5
12752 1
12753 5
12754 5
12755 5
12756 5
12757 1
12758 5
12759 3
12760 1
12761 4
12762 1
12763 5
12764 5
12765 3
12766 5
12767 5
12768 1
12769 5
12770 5
12771 1
12772 2
12773 4
12774 5
12775 3
12776 5
12777 5
12778 3
12779 4
12780 3
12781 5
12782 2
12783 5
12784 3
12785 5
12786 5
12787 4
12788 5
12789 5
12790 5
12791 5
12792 5
12793 4
12794 5
12795 1
12796 3
12797 2
12798 5
12799 2
12800 1
12801 5
12802 2
12803 5
12804 2
12805 5
12806 5
12807 5
12808 5
12809 5
12810 5
12811 5
12812 5
12813 2
12814 5
12815 5
12816 4
12817 5
12818 2
12819 5
12820 5
12821 5
12822 5
12823 4
12824 5
12825 5
12826 5
12827 3
12828 3
12829 2
12830 3
12831 4
12832 5
12833 5
12834 5
12835 4
12836 5
12837 5
12838 4
12839 3
12840 5
12841 5
12842 5
12843 5
12844 4
12845 3
12846 5
12847 5
12848 5
12849 5
12850 1
12851 5
12852 5
12853 5
12854 4
12855 4
12856 5
12857 5
12858 1
12859 5
12860 5
12861 1
12862 5
12863 5
12864 5
12865 4
12866 5
12867 4
12868 5
12869 4
12870 5
12871 5
12872 5
12873 5
12874 5
12875 5
12876 1
12877 5
12878 3
12879 3
12880 5
12881 4
12882 5
12883 4
12884 5
12885 5
12886 2
12887 4
12888 5
12889 5
12890 4
12891 5
12892 3
12893 5
12894 4
12895 4
12896 4
12897 5
12898 5
12899 5
12900 1
12901 5
12902 4
12903 5
12904 5
12905 5
12906 5
12907 5
12908 5
12909 5
12910 5
12911 5
12912 5
12913 4
12914 4
12915 5
12916 5
12917 5
12918 4
12919 5
12920 5
12921 3
12922 4
12923 5
12924 4
12925 4
12926 1
12927 2
12928 2
12929 1
12930 1
12931 1
12932 1
12933 5
12934 1
12935 4
12936 5
12937 5
12938 5
12939 3
12940 2
12941 3
12942 5
12943 3
12944 5
12945 5
12946 4
12947 2
12948 5
12949 5
12950 5
12951 5
12952 3
12953 5
12954 4
12955 3
12956 3
12957 4
12958 5
12959 3
12960 3
12961 4
12962 5
12963 1
12964 1
12965 4
12966 2
12967 1
12968 1
12969 1
12970 1
12971 5
12972 5
12973 4
12974 5
12975 5
12976 5
12977 4
12978 2
12979 5
12980 5
12981 4
12982 5
12983 1
12984 1
12985 2
12986 4
12987 5
12988 4
12989 5
12990 5
12991 4
12992 3
12993 1
12994 5
12995 4
12996 5
12997 5
12998 2
12999 5
13000 1
13001 1
13002 5
13003 5
13004 5
13005 2
13006 3
13007 5
13008 1
13009 2
13010 5
13011 5
13012 4
13013 5
13014 3
13015 5
13016 5
13017 1
13018 4
13019 5
13020 5
13021 2
13022 4
13023 2
13024 5
13025 4
13026 4
13027 2
13028 5
13029 1
13030 5
13031 1
13032 5
13033 5
13034 5
13035 5
13036 2
13037 2
13038 1
13039 1
13040 5
13041 5
13042 5
13043 5
13044 5
13045 5
13046 5
13047 5
13048 5
13049 5
13050 3
13051 5
13052 4
13053 5
13054 5
13055 5
13056 5
13057 5
13058 3
13059 4
13060 5
13061 4
13062 5
13063 5
13064 4
13065 5
13066 5
13067 5
13068 5
13069 5
13070 5
13071 5
13072 5
13073 3
13074 4
13075 3
13076 3
13077 5
13078 5
13079 4
13080 3
13081 5
13082 5
13083 5
13084 2
13085 5
13086 1
13087 5
13088 5
13089 4
13090 5
13091 4
13092 5
13093 4
13094 5
13095 5
13096 4
13097 5
13098 2
13099 2
13100 5
13101 3
13102 4
13103 1
13104 5
13105 5
13106 5
13107 5
13108 4
13109 3
13110 5
13111 5
13112 5
13113 5
13114 5
13115 1
13116 5
13117 1
13118 5
13119 5
13120 5
13121 5
13122 5
13123 5
13124 5
13125 5
13126 5
13127 3
13128 5
13129 3
13130 4
13131 3
13132 5
13133 3
13134 5
13135 4
13136 1
13137 4
13138 4
13139 5
13140 4
13141 5
13142 5
13143 2
13144 4
13145 2
13146 5
13147 4
13148 3
13149 5
13150 4
13151 3
13152 1
13153 4
13154 5
13155 1
13156 2
13157 2
13158 5
13159 5
13160 5
13161 2
13162 5
13163 2
13164 1
13165 5
13166 3
13167 5
13168 5
13169 1
13170 2
13171 5
13172 5
13173 5
13174 5
13175 5
13176 1
13177 5
13178 1
13179 5
13180 5
13181 5
13182 4
13183 5
13184 5
13185 5
13186 4
13187 5
13188 5
13189 5
13190 5
13191 5
13192 5
13193 2
13194 1
13195 3
13196 2
13197 5
13198 5
13199 5
13200 5
13201 5
13202 3
13203 5
13204 5
13205 5
13206 5
13207 5
13208 5
13209 5
13210 5
13211 5
13212 5
13213 5
13214 5
13215 5
13216 5
13217 5
13218 5
13219 5
13220 5
13221 4
13222 3
13223 5
13224 5
13225 5
13226 4
13227 3
13228 2
13229 4
13230 4
13231 5
13232 2
13233 5
13234 2
13235 4
13236 4
13237 5
13238 5
13239 4
13240 5
13241 4
13242 4
13243 5
13244 3
13245 4
13246 3
13247 1
13248 4
13249 5
13250 1
13251 1
13252 3
13253 1
13254 2
13255 1
13256 1
13257 5
13258 2
13259 5
13260 5
13261 1
13262 5
13263 5
13264 3
13265 4
13266 5
13267 4
13268 4
13269 3
13270 5
13271 5
13272 5
13273 5
13274 5
13275 5
13276 2
13277 5
13278 4
13279 3
13280 3
13281 5
13282 5
13283 5
13284 4
13285 4
13286 5
13287 4
13288 5
13289 5
13290 5
13291 5
13292 1
13293 5
13294 1
13295 5
13296 5
13297 5
13298 5
13299 5
13300 5
13301 5
13302 4
13303 1
13304 3
13305 5
13306 5
13307 5
13308 4
13309 4
13310 5
13311 5
13312 4
13313 4
13314 3
13315 5
13316 1
13317 4
13318 5
13319 5
13320 2
13321 1
13322 5
13323 5
13324 5
13325 5
13326 1
13327 4
13328 4
13329 5
13330 4
13331 3
13332 1
13333 5
13334 5
13335 1
13336 5
13337 5
13338 2
13339 5
13340 5
13341 4
13342 5
13343 1
13344 5
13345 5
13346 5
13347 1
13348 3
13349 4
13350 5
13351 1
13352 5
13353 2
13354 5
13355 5
13356 4
13357 5
13358 3
13359 5
13360 5
13361 4
13362 4
13363 5
13364 5
13365 4
13366 3
13367 4
13368 2
13369 5
13370 5
13371 1
13372 5
13373 5
13374 4
13375 5
13376 5
13377 5
13378 1
13379 2
13380 4
13381 5
13382 1
13383 1
13384 5
13385 5
13386 5
13387 4
13388 5
13389 5
13390 5
13391 5
13392 5
13393 4
13394 5
13395 4
13396 5
13397 5
13398 5
13399 5
13400 4
13401 5
13402 4
13403 4
13404 5
13405 5
13406 5
13407 5
13408 2
13409 5
13410 5
13411 5
13412 1
13413 5
13414 5
13415 5
13416 5
13417 2
13418 5
13419 4
13420 5
13421 5
13422 5
13423 4
13424 5
13425 5
13426 4
13427 4
13428 3
13429 4
13430 1
13431 5
13432 1
13433 5
13434 3
13435 5
13436 1
13437 3
13438 4
13439 1
13440 4
13441 5
13442 5
13443 3
13444 4
13445 5
13446 5
13447 5
13448 3
13449 3
13450 4
13451 5
13452 4
13453 5
13454 5
13455 3
13456 3
13457 5
13458 2
13459 3
13460 1
13461 2
13462 5
13463 1
13464 1
13465 5
13466 1
13467 3
13468 1
13469 1
13470 4
13471 5
13472 5
13473 4
13474 5
13475 5
13476 1
13477 5
13478 5
13479 3
13480 5
13481 5
13482 5
13483 2
13484 4
13485 4
13486 5
13487 2
13488 2
13489 3
13490 3
13491 5
13492 5
13493 4
13494 5
13495 4
13496 1
13497 5
13498 5
13499 4
13500 4
13501 5
13502 5
13503 1
13504 3
13505 1
13506 5
13507 5
13508 5
13509 5
13510 4
13511 5
13512 5
13513 1
13514 4
13515 1
13516 5
13517 5
13518 4
13519 5
13520 3
13521 5
13522 2
13523 5
13524 1
13525 5
13526 4
13527 3
13528 4
13529 3
13530 4
13531 5
13532 5
13533 2
13534 5
13535 5
13536 5
13537 4
13538 5
13539 4
13540 5
13541 4
13542 5
13543 5
13544 3
13545 4
13546 5
13547 5
13548 5
13549 4
13550 1
13551 1
13552 3
13553 4
13554 5
13555 1
13556 5
13557 5
13558 1
13559 1
13560 1
13561 5
13562 5
13563 5
13564 1
13565 1
13566 5
13567 2
13568 1
13569 5
13570 5
13571 5
13572 5
13573 5
13574 5
13575 5
13576 4
13577 3
13578 5
13579 3
13580 5
13581 1
13582 5
13583 2
13584 5
13585 5
13586 5
13587 1
13588 2
13589 5
13590 2
13591 5
13592 3
13593 2
13594 5
13595 3
13596 4
13597 1
13598 5
13599 5
13600 5
13601 4
13602 5
13603 2
13604 5
13605 5
13606 1
13607 5
13608 4
13609 5
13610 4
13611 2
13612 4
13613 5
13614 1
13615 1
13616 4
13617 5
13618 5
13619 5
13620 1
13621 5
13622 5
13623 3
13624 4
13625 3
13626 5
13627 3
13628 5
13629 3
13630 3
13631 2
13632 3
13633 5
13634 5
13635 2
13636 2
13637 5
13638 5
13639 5
13640 5
13641 1
13642 3
13643 4
13644 5
13645 5
13646 1
13647 2
13648 2
13649 5
13650 4
13651 5
13652 5
13653 5
13654 5
13655 5
13656 3
13657 5
13658 5
13659 5
13660 5
13661 5
13662 2
13663 5
13664 5
13665 4
13666 5
13667 5
13668 4
13669 5
13670 4
13671 5
13672 3
13673 5
13674 5
13675 2
13676 2
13677 1
13678 4
13679 5
13680 5
13681 5
13682 5
13683 5
13684 5
13685 2
13686 4
13687 5
13688 5
13689 5
13690 4
13691 5
13692 4
13693 5
13694 5
13695 3
13696 4
13697 4
13698 5
13699 5
13700 1
13701 1
13702 3
13703 5
13704 4
13705 4
13706 5
13707 4
13708 5
13709 5
13710 5
13711 2
13712 5
13713 5
13714 5
13715 2
13716 2
13717 1
13718 4
13719 2
13720 5
13721 5
13722 5
13723 1
13724 5
13725 1
13726 5
13727 2
13728 2
13729 5
13730 5
13731 5
13732 5
13733 5
13734 4
13735 5
13736 2
13737 4
13738 1
13739 5
13740 5
13741 5
13742 2
13743 5
13744 4
13745 5
13746 1
13747 5
13748 5
13749 5
13750 5
13751 3
13752 5
13753 5
13754 1
13755 1
13756 5
13757 5
13758 4
13759 5
13760 5
13761 5
13762 1
13763 1
13764 5
13765 5
13766 3
13767 5
13768 5
13769 4
13770 5
13771 3
13772 5
13773 5
13774 5
13775 4
13776 5
13777 5
13778 5
13779 1
13780 3
13781 4
13782 3
13783 5
13784 1
13785 4
13786 1
13787 5
13788 5
13789 5
13790 5
13791 5
13792 3
13793 5
13794 4
13795 5
13796 5
13797 4
13798 5
13799 5
13800 1
13801 5
13802 5
13803 1
13804 5
13805 1
13806 5
13807 5
13808 5
13809 5
13810 5
13811 1
13812 3
13813 5
13814 4
13815 5
13816 5
13817 4
13818 4
13819 5
13820 5
13821 2
13822 5
13823 1
13824 2
13825 1
13826 5
13827 4
13828 1
13829 1
13830 5
13831 5
13832 1
13833 4
13834 5
13835 5
13836 4
13837 1
13838 5
13839 1
13840 5
13841 5
13842 5
13843 3
13844 4
13845 5
13846 3
13847 4
13848 1
13849 5
13850 5
13851 1
13852 5
13853 1
13854 4
13855 1
13856 5
13857 3
13858 5
13859 5
13860 4
13861 4
13862 5
13863 1
13864 5
13865 5
13866 5
13867 4
13868 5
13869 4
13870 5
13871 5
13872 5
13873 5
13874 5
13875 5
13876 3
13877 5
13878 5
13879 5
13880 4
13881 5
13882 5
13883 3
13884 5
13885 4
13886 4
13887 2
13888 4
13889 5
13890 4
13891 5
13892 4
13893 5
13894 4
13895 5
13896 4
13897 4
13898 4
13899 2
13900 1
13901 4
13902 4
13903 1
13904 5
13905 5
13906 5
13907 4
13908 1
13909 3
13910 5
13911 1
13912 5
13913 5
13914 3
13915 5
13916 3
13917 5
13918 1
13919 5
13920 4
13921 5
13922 5
13923 2
13924 1
13925 4
13926 5
13927 5
13928 4
13929 5
13930 5
13931 5
13932 3
13933 4
13934 1
13935 5
13936 5
13937 5
13938 4
13939 5
13940 4
13941 5
13942 5
13943 2
13944 5
13945 3
13946 1
13947 2
13948 5
13949 5
13950 5
13951 1
13952 5
13953 5
13954 5
13955 2
13956 4
13957 1
13958 2
13959 3
13960 5
13961 3
13962 5
13963 5
13964 5
13965 1
13966 5
13967 5
13968 5
13969 5
13970 5
13971 5
13972 5
13973 5
13974 5
13975 5
13976 4
13977 1
13978 5
13979 2
13980 5
13981 4
13982 5
13983 4
13984 4
13985 5
13986 4
13987 5
13988 5
13989 2
13990 1
13991 2
13992 4
13993 5
13994 5
13995 5
13996 5
13997 5
13998 5
13999 2
14000 4
14001 5
14002 5
14003 5
14004 3
14005 5
14006 5
14007 1
14008 5
14009 2
14010 3
14011 4
14012 5
14013 5
14014 4
14015 5
14016 5
14017 1
14018 4
14019 2
14020 1
14021 5
14022 5
14023 5
14024 5
14025 5
14026 4
14027 4
14028 5
14029 5
14030 5
14031 4
14032 5
14033 5
14034 5
14035 5
14036 5
14037 5
14038 1
14039 5
14040 1
14041 5
14042 5
14043 4
14044 5
14045 4
14046 5
14047 4
14048 5
14049 5
14050 5
14051 5
14052 4
14053 4
14054 5
14055 5
14056 1
14057 5
14058 1
14059 5
14060 5
14061 5
14062 5
14063 4
14064 1
14065 5
14066 5
14067 5
14068 5
14069 3
14070 4
14071 5
14072 5
14073 5
14074 5
14075 4
14076 5
14077 5
14078 5
14079 5
14080 4
14081 1
14082 4
14083 5
14084 5
14085 4
14086 1
14087 3
14088 1
14089 4
14090 5
14091 5
14092 5
14093 3
14094 5
14095 5
14096 1
14097 5
14098 5
14099 4
14100 5
14101 5
14102 4
14103 5
14104 5
14105 5
14106 2
14107 1
14108 2
14109 4
14110 1
14111 3
14112 5
14113 5
14114 1
14115 1
14116 5
14117 5
14118 2
14119 4
14120 1
14121 5
14122 5
14123 5
14124 4
14125 5
14126 3
14127 5
14128 5
14129 1
14130 5
14131 4
14132 5
14133 4
14134 5
14135 2
14136 5
14137 5
14138 5
14139 5
14140 1
14141 5
14142 5
14143 2
14144 4
14145 1
14146 1
14147 5
14148 4
14149 5
14150 5
14151 4
14152 1
14153 5
14154 1
14155 5
14156 1
14157 5
14158 5
14159 5
14160 5
14161 5
14162 4
14163 4
14164 2
14165 5
14166 4
14167 1
14168 5
14169 2
14170 5
14171 4
14172 5
14173 1
14174 5
14175 1
14176 5
14177 5
14178 4
14179 3
14180 5
14181 3
14182 1
14183 4
14184 5
14185 1
14186 3
14187 2
14188 5
14189 5
14190 4
14191 5
14192 5
14193 5
14194 5
14195 1
14196 5
14197 5
14198 4
14199 5
14200 5
14201 5
14202 5
14203 5
14204 5
14205 4
14206 4
14207 2
14208 5
14209 1
14210 4
14211 5
14212 5
14213 4
14214 4
14215 1
14216 4
14217 5
14218 5
14219 5
14220 3
14221 5
14222 5
14223 5
14224 5
14225 4
14226 5
14227 3
14228 5
14229 5
14230 1
14231 5
14232 4
14233 5
14234 1
14235 5
14236 5
14237 5
14238 5
14239 4
14240 5
14241 3
14242 5
14243 5
14244 4
14245 1
14246 3
14247 5
14248 5
14249 5
14250 5
14251 5
14252 5
14253 5
14254 5
14255 1
14256 3
14257 5
14258 5
14259 5
14260 5
14261 5
14262 2
14263 5
14264 5
14265 3
14266 5
14267 5
14268 5
14269 5
14270 4
14271 3
14272 5
14273 4
14274 1
14275 5
14276 4
14277 5
14278 5
14279 4
14280 5
14281 5
14282 5
14283 4
14284 5
14285 3
14286 3
14287 5
14288 5
14289 3
14290 5
14291 5
14292 5
14293 5
14294 1
14295 2
14296 5
14297 5
14298 4
14299 3
14300 5
14301 4
14302 5
14303 5
14304 5
14305 5
14306 1
14307 5
14308 5
14309 4
14310 4
14311 1
14312 5
14313 5
14314 5
14315 5
14316 5
14317 5
14318 5
14319 5
14320 5
14321 5
14322 3
14323 5
14324 1
14325 2
14326 5
14327 5
14328 5
14329 5
14330 4
14331 5
14332 5
14333 5
14334 5
14335 5
14336 5
14337 5
14338 5
14339 5
14340 5
14341 3
14342 3
14343 5
14344 5
14345 5
14346 3
14347 5
14348 1
14349 5
14350 5
14351 4
14352 5
14353 4
14354 5
14355 5
14356 5
14357 5
14358 5
14359 5
14360 5
14361 4
14362 5
14363 5
14364 5
14365 3
14366 3
14367 5
14368 5
14369 5
14370 4
14371 5
14372 5
14373 5
14374 5
14375 5
14376 5
14377 4
14378 5
14379 3
14380 1
14381 3
14382 1
14383 1
14384 1
14385 1
14386 5
14387 3
14388 4
14389 5
14390 5
14391 4
14392 4
14393 5
14394 5
14395 5
14396 5
14397 5
14398 5
14399 5
14400 3
14401 5
14402 5
14403 5
14404 5
14405 1
14406 4
14407 5
14408 4
14409 4
14410 5
14411 5
14412 4
14413 5
14414 4
14415 5
14416 5
14417 5
14418 5
14419 4
14420 4
14421 1
14422 5
14423 5
14424 5
14425 4
14426 2
14427 3
14428 5
14429 4
14430 5
14431 4
14432 5
14433 4
14434 5
14435 4
14436 5
14437 3
14438 3
14439 5
14440 5
14441 5
14442 5
14443 4
14444 1
14445 4
14446 2
14447 1
14448 4
14449 5
14450 1
14451 3
14452 5
14453 5
14454 4
14455 5
14456 5
14457 5
14458 5
14459 4
14460 1
14461 1
14462 1
14463 5
14464 4
14465 2
14466 5
14467 5
14468 5
14469 5
14470 4
14471 5
14472 5
14473 5
14474 2
14475 5
14476 5
14477 5
14478 5
14479 5
14480 5
14481 5
14482 5
14483 4
14484 5
14485 5
14486 5
14487 5
14488 5
14489 2
14490 5
14491 5
14492 5
14493 5
14494 5
14495 3
14496 5
14497 5
14498 5
14499 5
14500 5
14501 5
14502 4
14503 5
14504 1
14505 1
14506 5
14507 5
14508 5
14509 5
14510 4
14511 5
14512 5
14513 5
14514 5
14515 1
14516 5
14517 5
14518 5
14519 4
14520 5
14521 5
14522 5
14523 5
14524 4
14525 5
14526 5
14527 5
14528 5
14529 5
14530 5
14531 1
14532 5
14533 5
14534 3
14535 5
14536 5
14537 5
14538 5
14539 5
14540 5
14541 5
14542 5
14543 5
14544 5
14545 5
14546 5
14547 5
14548 5
14549 3
14550 5
14551 5
14552 5
14553 5
14554 5
14555 5
14556 5
14557 4
14558 5
14559 5
14560 5
14561 5
14562 5
14563 3
14564 5
14565 3
14566 1
14567 5
14568 5
14569 4
14570 5
14571 5
14572 5
14573 5
14574 3
14575 2
14576 3
14577 5
14578 5
14579 5
14580 5
14581 5
14582 5
14583 5
14584 5
14585 1
14586 5
14587 5
14588 5
14589 5
14590 5
14591 5
14592 2
14593 5
14594 1
14595 4
14596 5
14597 5
14598 4
14599 4
14600 5
14601 5
14602 5
14603 1
14604 5
14605 5
14606 3
14607 5
14608 2
14609 5
14610 5
14611 4
14612 5
14613 4
14614 3
14615 3
14616 5
14617 4
14618 1
14619 2
14620 3
14621 4
14622 5
14623 5
14624 4
14625 1
14626 1
14627 1
14628 5
14629 4
14630 4
14631 5
14632 1
14633 2
14634 5
14635 5
14636 3
14637 5
14638 4
14639 3
14640 5
14641 1
14642 4
14643 4
14644 5
14645 5
14646 2
14647 5
14648 5
14649 3
14650 1
14651 1
14652 5
14653 3
14654 4
14655 5
14656 1
14657 5
14658 4
14659 5
14660 5
14661 1
14662 1
14663 5
14664 3
14665 3
14666 5
14667 4
14668 2
14669 3
14670 5
14671 5
14672 5
14673 5
14674 1
14675 2
14676 5
14677 5
14678 5
14679 4
14680 3
14681 1
14682 5
14683 4
14684 1
14685 1
14686 5
14687 1
14688 5
14689 5
14690 5
14691 4
14692 5
14693 5
14694 5
14695 3
14696 5
14697 3
14698 1
14699 5
14700 5
14701 5
14702 1
14703 5
14704 4
14705 1
14706 1
14707 1
14708 5
14709 5
14710 5
14711 5
14712 5
14713 3
14714 5
14715 1
14716 5
14717 3
14718 5
14719 5
14720 3
14721 3
14722 3
14723 5
14724 5
14725 4
14726 5
14727 5
14728 5
14729 5
14730 4
14731 4
14732 5
14733 5
14734 3
14735 5
14736 5
14737 4
14738 5
14739 2
14740 3
14741 5
14742 1
14743 5
14744 2
14745 5
14746 4
14747 3
14748 2
14749 5
14750 1
14751 3
14752 2
14753 2
14754 1
14755 4
14756 5
14757 1
14758 5
14759 1
14760 5
14761 5
14762 1
14763 2
14764 4
14765 5
14766 5
14767 5
14768 3
14769 1
14770 5
14771 5
14772 5
14773 4
14774 5
14775 2
14776 1
14777 5
14778 5
14779 5
14780 1
14781 5
14782 5
14783 3
14784 3
14785 5
14786 1
14787 5
14788 1
14789 5
14790 1
14791 5
14792 4
14793 5
14794 3
14795 4
14796 4
14797 5
14798 5
14799 5
14800 5
14801 5
14802 5
14803 5
14804 5
14805 5
14806 5
14807 2
14808 5
14809 4
14810 2
14811 5
14812 5
14813 4
14814 5
14815 2
14816 5
14817 5
14818 1
14819 5
14820 5
14821 2
14822 5
14823 1
14824 5
14825 5
14826 5
14827 2
14828 5
14829 5
14830 1
14831 1
14832 1
14833 4
14834 3
14835 5
14836 5
14837 5
14838 5
14839 5
14840 5
14841 5
14842 2
14843 5
14844 5
14845 5
14846 5
14847 5
14848 1
14849 5
14850 5
14851 1
14852 1
14853 2
14854 5
14855 5
14856 5
14857 5
14858 5
14859 2
14860 1
14861 4
14862 5
14863 1
14864 5
14865 4
14866 1
14867 1
14868 3
14869 3
14870 2
14871 5
14872 1
14873 1
14874 5
14875 5
14876 4
14877 5
14878 5
14879 5
14880 3
14881 5
14882 5
14883 1
14884 5
14885 4
14886 5
14887 4
14888 1
14889 1
14890 1
14891 1
14892 4
14893 5
14894 3
14895 5
14896 4
14897 2
14898 1
14899 2
14900 1
14901 2
14902 4
14903 5
14904 3
14905 5
14906 5
14907 5
14908 3
14909 5
14910 2
14911 4
14912 2
14913 3
14914 5
14915 5
14916 5
14917 4
14918 5
14919 5
14920 5
14921 3
14922 5
14923 5
14924 2
14925 5
14926 5
14927 5
14928 5
14929 1
14930 5
14931 1
14932 4
14933 4
14934 4
14935 5
14936 4
14937 5
14938 5
14939 5
14940 5
14941 5
14942 5
14943 3
14944 4
14945 5
14946 5
14947 5
14948 5
14949 5
14950 5
14951 5
14952 1
14953 3
14954 5
14955 5
14956 4
14957 5
14958 5
14959 5
14960 5
14961 4
14962 4
14963 5
14964 5
14965 5
14966 5
14967 3
14968 5
14969 4
14970 5
14971 2
14972 5
14973 5
14974 5
14975 5
14976 5
14977 5
14978 3
14979 1
14980 5
14981 5
14982 5
14983 4
14984 5
14985 5
14986 5
14987 1
14988 5
14989 5
14990 5
14991 5
14992 5
14993 5
14994 5
14995 3
14996 5
14997 5
14998 5
14999 5
15000 5
15001 5
15002 5
15003 4
15004 5
15005 5
15006 5
15007 5
15008 5
15009 4
15010 3
15011 3
15012 5
15013 5
15014 1
15015 4
15016 3
15017 1
15018 1
15019 5
15020 3
15021 5
15022 3
15023 1
15024 5
15025 5
15026 5
15027 5
15028 5
15029 5
15030 5
15031 5
15032 5
15033 5
15034 1
15035 5
15036 5
15037 5
15038 5
15039 5
15040 5
15041 5
15042 4
15043 2
15044 5
15045 4
15046 5
15047 5
15048 4
15049 5
15050 1
15051 5
15052 4
15053 4
15054 1
15055 3
15056 4
15057 5
15058 5
15059 5
15060 4
15061 3
15062 5
15063 4
15064 1
15065 5
15066 5
15067 4
15068 5
15069 4
15070 5
15071 5
15072 5
15073 1
15074 1
15075 2
15076 5
15077 5
15078 5
15079 5
15080 4
15081 5
15082 4
15083 2
15084 5
15085 5
15086 4
15087 4
15088 5
15089 3
15090 5
15091 5
15092 5
15093 5
15094 5
15095 4
15096 3
15097 4
15098 5
15099 3
15100 2
15101 5
15102 5
15103 5
15104 2
15105 5
15106 5
15107 2
15108 4
15109 5
15110 5
15111 4
15112 5
15113 3
15114 1
15115 1
15116 2
15117 5
15118 5
15119 4
15120 5
15121 4
15122 4
15123 5
15124 5
15125 5
15126 2
15127 3
15128 5
15129 5
15130 5
15131 5
15132 5
15133 4
15134 5
15135 5
15136 5
15137 5
15138 5
15139 3
15140 5
15141 4
15142 4
15143 5
15144 4
15145 5
15146 3
15147 5
15148 5
15149 5
15150 5
15151 1
15152 5
15153 5
15154 5
15155 1
15156 5
15157 4
15158 4
15159 4
15160 1
15161 3
15162 3
15163 5
15164 2
15165 5
15166 5
15167 3
15168 4
15169 5
15170 3
15171 1
15172 5
15173 5
15174 1
15175 4
15176 5
15177 3
15178 4
15179 4
15180 5
15181 5
15182 5
15183 5
15184 5
15185 4
15186 5
15187 5
15188 2
15189 4
15190 5
15191 4
15192 4
15193 3
15194 4
15195 1
15196 1
15197 3
15198 5
15199 1
15200 3
15201 5
15202 4
15203 5
15204 5
15205 4
15206 5
15207 5
15208 5
15209 5
15210 5
15211 5
15212 4
15213 3
15214 5
15215 2
15216 5
15217 1
15218 3
15219 5
15220 5
15221 4
15222 5
15223 5
15224 5
15225 5
15226 5
15227 5
15228 5
15229 5
15230 5
15231 1
15232 5
15233 5
15234 5
15235 5
15236 5
15237 5
15238 5
15239 1
15240 5
15241 3
15242 5
15243 5
15244 5
15245 4
15246 1
15247 5
15248 2
15249 5
15250 5
15251 2
15252 1
15253 5
15254 4
15255 5
15256 5
15257 2
15258 4
15259 4
15260 5
15261 5
15262 5
15263 3
15264 5
15265 2
15266 5
15267 3
15268 5
15269 4
15270 4
15271 4
15272 1
15273 4
15274 5
15275 5
15276 5
15277 5
15278 4
15279 5
15280 4
15281 4
15282 4
15283 5
15284 5
15285 3
15286 4
15287 5
15288 4
15289 5
15290 5
15291 1
15292 5
15293 5
15294 1
15295 4
15296 5
15297 1
15298 5
15299 5
15300 5
15301 3
15302 5
15303 1
15304 5
15305 1
15306 5
15307 4
15308 5
15309 5
15310 5
15311 3
15312 5
15313 3
15314 2
15315 1
15316 3
15317 5
15318 3
15319 3
15320 1
15321 5
15322 4
15323 1
15324 3
15325 5
15326 1
15327 5
15328 3
15329 1
15330 4
15331 5
15332 5
15333 5
15334 5
15335 4
15336 4
15337 1
15338 5
15339 5
15340 5
15341 4
15342 5
15343 5
15344 5
15345 4
15346 4
15347 1
15348 3
15349 5
15350 3
15351 5
15352 3
15353 5
15354 1
15355 5
15356 2
15357 1
15358 5
15359 2
15360 5
15361 5
15362 5
15363 5
15364 5
15365 2
15366 4
15367 4
15368 4
15369 4
15370 5
15371 5
15372 1
15373 2
15374 1
15375 3
15376 2
15377 1
15378 5
15379 4
15380 3
15381 4
15382 5
15383 5
15384 3
15385 2
15386 3
15387 5
15388 1
15389 5
15390 1
15391 4
15392 3
15393 3
15394 5
15395 5
15396 5
15397 5
15398 5
15399 5
15400 4
15401 4
15402 5
15403 5
15404 5
15405 4
15406 3
15407 2
15408 5
15409 5
15410 4
15411 5
15412 5
15413 5
15414 5
15415 5
15416 3
15417 2
15418 5
15419 4
15420 2
15421 1
15422 5
15423 4
15424 2
15425 1
15426 5
15427 5
15428 5
15429 1
15430 4
15431 5
15432 4
15433 3
15434 2
15435 5
15436 1
15437 5
15438 2
15439 3
15440 3
15441 4
15442 3
15443 3
15444 1
15445 1
15446 5
15447 5
15448 2
15449 5
15450 5
15451 3
15452 5
15453 4
15454 1
15455 3
15456 5
15457 5
15458 5
15459 4
15460 4
15461 2
15462 1
15463 1
15464 4
15465 4
15466 5
15467 5
15468 5
15469 4
15470 5
15471 5
15472 5
15473 2
15474 2
15475 1
15476 5
15477 4
15478 5
15479 5
15480 5
15481 5
15482 5
15483 3
15484 5
15485 2
15486 1
15487 1
15488 2
15489 1
15490 1
15491 1
15492 2
15493 4
15494 4
15495 4
15496 4
15497 3
15498 2
15499 2
15500 5
15501 5
15502 5
15503 4
15504 5
15505 5
15506 5
15507 5
15508 5
15509 5
15510 5
15511 5
15512 1
15513 1
15514 5
15515 3
15516 1
15517 5
15518 1
15519 3
15520 5
15521 5
15522 5
15523 4
15524 5
15525 2
15526 4
15527 5
15528 5
15529 5
15530 5
15531 5
15532 5
15533 3
15534 5
15535 3
15536 5
15537 5
15538 2
15539 1
15540 1
15541 5
15542 1
15543 5
15544 4
15545 4
15546 5
15547 5
15548 5
15549 5
15550 5
15551 4
15552 4
15553 5
15554 3
15555 5
15556 5
15557 5
15558 1
15559 5
15560 2
15561 2
15562 4
15563 3
15564 5
15565 4
15566 4
15567 4
15568 1
15569 1
15570 4
15571 4
15572 5
15573 5
15574 5
15575 4
15576 5
15577 3
15578 5
15579 4
15580 3
15581 3
15582 4
15583 5
15584 5
15585 3
15586 5
15587 5
15588 5
15589 5
15590 5
15591 5
15592 5
15593 5
15594 5
15595 5
15596 5
15597 5
15598 5
15599 3
15600 5
15601 4
15602 4
15603 5
15604 5
15605 5
15606 4
15607 5
15608 3
15609 4
15610 5
15611 3
15612 4
15613 2
15614 3
15615 5
15616 5
15617 3
15618 1
15619 5
15620 5
15621 4
15622 5
15623 5
15624 4
15625 1
15626 5
15627 1
15628 2
15629 1
15630 1
15631 1
15632 5
15633 1
15634 2
15635 5
15636 5
15637 5
15638 5
15639 3
15640 5
15641 5
15642 5
15643 4
15644 5
15645 5
15646 5
15647 5
15648 3
15649 1
15650 5
15651 5
15652 4
15653 5
15654 5
15655 5
15656 5
15657 5
15658 1
15659 2
15660 5
15661 5
15662 4
15663 3
15664 5
15665 5
15666 5
15667 5
15668 4
15669 5
15670 5
15671 5
15672 1
15673 5
15674 1
15675 3
15676 3
15677 1
15678 3
15679 5
15680 5
15681 3
15682 5
15683 1
15684 3
15685 5
15686 1
15687 4
15688 5
15689 5
15690 5
15691 5
15692 3
15693 5
15694 5
15695 5
15696 5
15697 5
15698 3
15699 3
15700 5
15701 2
15702 4
15703 5
15704 2
15705 5
15706 5
15707 5
15708 1
15709 2
15710 5
15711 5
15712 1
15713 5
15714 1
15715 4
15716 4
15717 5
15718 4
15719 5
15720 5
15721 5
15722 5
15723 5
15724 4
15725 4
15726 4
15727 1
15728 5
15729 5
15730 1
15731 5
15732 5
15733 5
15734 5
15735 1
15736 5
15737 1
15738 1
15739 1
15740 5
15741 5
15742 1
15743 1
15744 4
15745 4
15746 2
15747 5
15748 5
15749 2
15750 1
15751 5
15752 5
15753 1
15754 4
15755 5
15756 5
15757 4
15758 4
15759 5
15760 4
15761 5
15762 1
15763 5
15764 5
15765 2
15766 5
15767 5
15768 4
15769 5
15770 5
15771 5
15772 1
15773 4
15774 2
15775 2
15776 1
15777 2
15778 5
15779 2
15780 1
15781 1
15782 1
15783 5
15784 4
15785 5
15786 2
15787 5
15788 1
15789 5
15790 5
15791 3
15792 3
15793 4
15794 1
15795 1
15796 2
15797 1
15798 3
15799 5
15800 5
15801 4
15802 5
15803 3
15804 5
15805 5
15806 2
15807 5
15808 4
15809 5
15810 5
15811 5
15812 5
15813 2
15814 3
15815 5
15816 4
15817 2
15818 2
15819 4
15820 1
15821 1
15822 3
15823 1
15824 2
15825 1
15826 5
15827 4
15828 5
15829 4
15830 5
15831 5
15832 5
15833 3
15834 5
15835 1
15836 5
15837 2
15838 5
15839 3
15840 4
15841 5
15842 5
15843 4
15844 5
15845 1
15846 5
15847 5
15848 1
15849 5
15850 1
15851 1
15852 5
15853 1
15854 5
15855 1
15856 1
15857 3
15858 5
15859 5
15860 2
15861 5
15862 1
15863 5
15864 5
15865 5
15866 3
15867 1
15868 1
15869 4
15870 5
15871 5
15872 5
15873 5
15874 4
15875 5
15876 2
15877 4
15878 5
15879 1
15880 3
15881 5
15882 5
15883 5
15884 3
15885 1
15886 2
15887 1
15888 2
15889 1
15890 1
15891 1
15892 1
15893 5
15894 4
15895 3
15896 5
15897 5
15898 5
15899 5
15900 3
15901 5
15902 4
15903 5
15904 4
15905 1
15906 5
15907 1
15908 1
15909 1
15910 5
15911 4
15912 5
15913 5
15914 5
15915 5
15916 4
15917 5
15918 1
15919 5
15920 1
15921 1
15922 5
15923 5
15924 5
15925 4
15926 2
15927 4
15928 3
15929 5
15930 2
15931 5
15932 1
15933 5
15934 2
15935 1
15936 3
15937 2
15938 1
15939 1
15940 3
15941 4
15942 1
15943 5
15944 4
15945 2
15946 5
15947 5
15948 5
15949 4
15950 5
15951 5
15952 5
15953 5
15954 5
15955 4
15956 1
15957 5
15958 5
15959 2
15960 2
15961 5
15962 5
15963 5
15964 5
15965 1
15966 5
15967 5
15968 5
15969 1
15970 1
15971 1
15972 1
15973 5
15974 5
15975 1
15976 1
15977 1
15978 5
15979 4
15980 5
15981 5
15982 5
15983 5
15984 4
15985 5
15986 5
15987 5
15988 5
15989 5
15990 5
15991 3
15992 5
15993 5
15994 5
15995 5
15996 5
15997 4
15998 5
15999 2
16000 5
16001 5
16002 4
16003 1
16004 3
16005 5
16006 5
16007 5
16008 5
16009 5
16010 5
16011 5
16012 5
16013 5
16014 5
16015 4
16016 4
16017 1
16018 1
16019 1
16020 1
16021 5
16022 5
16023 5
16024 3
16025 5
16026 5
16027 4
16028 5
16029 5
16030 5
16031 5
16032 5
16033 5
16034 2
16035 4
16036 4
16037 2
16038 2
16039 5
16040 5
16041 5
16042 5
16043 5
16044 5
16045 3
16046 4
16047 5
16048 5
16049 4
16050 5
16051 5
16052 2
16053 2
16054 5
16055 4
16056 5
16057 5
16058 1
16059 2
16060 1
16061 5
16062 1
16063 1
16064 1
16065 2
16066 5
16067 1
16068 5
16069 5
16070 3
16071 3
16072 5
16073 4
16074 5
16075 4
16076 5
16077 5
16078 3
16079 5
16080 2
16081 5
16082 5
16083 5
16084 5
16085 3
16086 2
16087 5
16088 4
16089 3
16090 2
16091 1
16092 2
16093 5
16094 5
16095 2
16096 2
16097 5
16098 5
16099 1
16100 1
16101 5
16102 5
16103 1
16104 4
16105 5
16106 5
16107 5
16108 5
16109 2
16110 5
16111 3
16112 4
16113 5
16114 4
16115 5
16116 5
16117 3
16118 5
16119 5
16120 5
16121 3
16122 5
16123 1
16124 1
16125 5
16126 5
16127 3
16128 3
16129 5
16130 5
16131 5
16132 4
16133 4
16134 4
16135 5
16136 5
16137 2
16138 1
16139 2
16140 5
16141 5
16142 5
16143 5
16144 1
16145 1
16146 4
16147 5
16148 5
16149 5
16150 5
16151 1
16152 2
16153 5
16154 5
16155 5
16156 5
16157 4
16158 3
16159 5
16160 5
16161 4
16162 4
16163 4
16164 1
16165 3
16166 4
16167 4
16168 5
16169 5
16170 1
16171 5
16172 4
16173 3
16174 5
16175 5
16176 5
16177 4
16178 5
16179 5
16180 2
16181 4
16182 5
16183 1
16184 5
16185 3
16186 5
16187 5
16188 1
16189 5
16190 1
16191 5
16192 4
16193 4
16194 1
16195 3
16196 5
16197 5
16198 3
16199 1
16200 4
16201 5
16202 2
16203 5
16204 5
16205 5
16206 5
16207 5
16208 5
16209 5
16210 5
16211 3
16212 5
16213 5
16214 5
16215 2
16216 5
16217 1
16218 2
16219 5
16220 3
16221 3
16222 3
16223 5
16224 3
16225 5
16226 5
16227 5
16228 5
16229 4
16230 5
16231 5
16232 4
16233 4
16234 5
16235 5
16236 5
16237 5
16238 1
16239 2
16240 5
16241 4
16242 5
16243 5
16244 2
16245 5
16246 5
16247 5
16248 3
16249 5
16250 4
16251 5
16252 3
16253 5
16254 5
16255 5
16256 5
16257 5
16258 5
16259 2
16260 1
16261 4
16262 2
16263 5
16264 1
16265 3
16266 5
16267 5
16268 5
16269 4
16270 5
16271 5
16272 1
16273 1
16274 4
16275 5
16276 5
16277 5
16278 5
16279 5
16280 3
16281 3
16282 5
16283 5
16284 1
16285 1
16286 2
16287 2
16288 5
16289 4
16290 3
16291 5
16292 5
16293 5
16294 5
16295 5
16296 4
16297 3
16298 5
16299 5
16300 5
16301 5
16302 1
16303 1
16304 4
16305 4
16306 5
16307 3
16308 5
16309 5
16310 1
16311 4
16312 1
16313 5
16314 2
16315 5
16316 5
16317 3
16318 4
16319 5
16320 5
16321 5
16322 2
16323 5
16324 5
16325 5
16326 5
16327 5
16328 5
16329 3
16330 5
16331 5
16332 1
16333 5
16334 5
16335 1
16336 1
16337 3
16338 1
16339 1
16340 5
16341 5
16342 5
16343 5
16344 4
16345 5
16346 4
16347 3
16348 5
16349 2
16350 5
16351 5
16352 5
16353 1
16354 4
16355 4
16356 3
16357 5
16358 5
16359 4
16360 5
16361 5
16362 1
16363 5
16364 3
16365 4
16366 5
16367 4
16368 2
16369 1
16370 3
16371 1
16372 5
16373 3
16374 1
16375 4
16376 5
16377 5
16378 5
16379 5
16380 5
16381 5
16382 5
16383 5
16384 5
16385 5
16386 5
16387 3
16388 2
16389 5
16390 5
16391 5
16392 3
16393 5
16394 4
16395 1
16396 5
16397 5
16398 4
16399 1
16400 3
16401 5
16402 2
16403 5
16404 1
16405 1
16406 3
16407 2
16408 5
16409 5
16410 3
16411 3
16412 4
16413 5
16414 2
16415 5
16416 3
16417 4
16418 3
16419 3
16420 2
16421 1
16422 5
16423 5
16424 4
16425 5
16426 5
16427 5
16428 1
16429 5
16430 1
16431 2
16432 2
16433 5
16434 2
16435 1
16436 4
16437 2
16438 5
16439 5
16440 5
16441 5
16442 5
16443 5
16444 4
16445 5
16446 5
16447 5
16448 5
16449 5
16450 5
16451 5
16452 5
16453 5
16454 1
16455 5
16456 3
16457 4
16458 2
16459 1
16460 1
16461 1
16462 3
16463 5
16464 5
16465 5
16466 5
16467 5
16468 5
16469 3
16470 5
16471 1
16472 1
16473 5
16474 5
16475 5
16476 5
16477 5
16478 5
16479 5
16480 5
16481 5
16482 5
16483 1
16484 5
16485 4
16486 4
16487 5
16488 5
16489 3
16490 5
16491 5
16492 2
16493 5
16494 5
16495 3
16496 5
16497 4
16498 2
16499 1
16500 4
16501 5
16502 2
16503 3
16504 2
16505 5
16506 3
16507 5
16508 1
16509 5
16510 1
16511 4
16512 2
16513 5
16514 5
16515 1
16516 4
16517 3
16518 5
16519 5
16520 5
16521 5
16522 5
16523 3
16524 1
16525 1
16526 5
16527 4
16528 5
16529 5
16530 1
16531 1
16532 4
16533 3
16534 1
16535 1
16536 5
16537 5
16538 2
16539 5
16540 1
16541 1
16542 5
16543 5
16544 5
16545 5
16546 5
16547 5
16548 4
16549 5
16550 2
16551 3
16552 5
16553 4
16554 5
16555 4
16556 5
16557 1
16558 4
16559 3
16560 4
16561 5
16562 2
16563 3
16564 2
16565 5
16566 5
16567 4
16568 4
16569 2
16570 5
16571 5
16572 4
16573 5
16574 3
16575 3
16576 4
16577 3
16578 5
16579 1
16580 3
16581 5
16582 5
16583 3
16584 1
16585 5
16586 2
16587 5
16588 5
16589 5
16590 5
16591 5
16592 5
16593 3
16594 5
16595 5
16596 5
16597 5
16598 1
16599 5
16600 2
16601 4
16602 1
16603 4
16604 5
16605 1
16606 5
16607 5
16608 3
16609 5
16610 4
16611 5
16612 2
16613 5
16614 3
16615 3
16616 4
16617 5
16618 4
16619 5
16620 1
16621 5
16622 5
16623 5
16624 1
16625 5
16626 5
16627 5
16628 1
16629 5
16630 4
16631 5
16632 2
16633 5
16634 5
16635 5
16636 5
16637 5
16638 4
16639 5
16640 2
16641 5
16642 3
16643 4
16644 4
16645 5
16646 3
16647 5
16648 4
16649 3
16650 3
16651 5
16652 3
16653 5
16654 5
16655 3
16656 4
16657 4
16658 5
16659 5
16660 5
16661 5
16662 5
16663 5
16664 5
16665 5
16666 5
16667 3
16668 4
16669 4
16670 4
16671 5
16672 4
16673 5
16674 3
16675 1
16676 5
16677 1
16678 5
16679 5
16680 5
16681 4
16682 5
16683 4
16684 5
16685 5
16686 5
16687 5
16688 5
16689 5
16690 5
16691 5
16692 5
16693 5
16694 5
16695 4
16696 5
16697 5
16698 5
16699 4
16700 5
16701 5
16702 3
16703 5
16704 5
16705 5
16706 1
16707 5
16708 5
16709 5
16710 1
16711 4
16712 1
16713 2
16714 2
16715 5
16716 4
16717 4
16718 5
16719 4
16720 5
16721 5
16722 5
16723 3
16724 1
16725 2
16726 5
16727 4
16728 4
16729 4
16730 5
16731 5
16732 5
16733 1
16734 5
16735 5
16736 5
16737 5
16738 1
16739 4
16740 5
16741 5
16742 5
16743 5
16744 1
16745 1
16746 3
16747 5
16748 4
16749 5
16750 1
16751 5
16752 4
16753 4
16754 5
16755 5
16756 4
16757 5
16758 3
16759 5
16760 3
16761 2
16762 1
16763 5
16764 5
16765 5
16766 3
16767 5
16768 5
16769 5
16770 5
16771 4
16772 4
16773 2
16774 5
16775 5
16776 5
16777 1
16778 5
16779 5
16780 4
16781 5
16782 5
16783 5
16784 5
16785 1
16786 5
16787 1
16788 4
16789 4
16790 5
16791 5
16792 1
16793 5
16794 3
16795 5
16796 3
16797 5
16798 3
16799 3
16800 3
16801 5
16802 1
16803 3
16804 5
16805 3
16806 5
16807 5
16808 4
16809 4
16810 5
16811 5
16812 5
16813 5
16814 5
16815 1
16816 5
16817 2
16818 5
16819 5
16820 5
16821 5
16822 5
16823 5
16824 4
16825 5
16826 5
16827 3
16828 5
16829 5
16830 5
16831 1
16832 1
16833 3
16834 3
16835 5
16836 5
16837 4
16838 5
16839 5
16840 5
16841 1
16842 5
16843 1
16844 5
16845 1
16846 5
16847 5
16848 5
16849 5
16850 2
16851 1
16852 1
16853 3
16854 5
16855 5
16856 1
16857 5
16858 1
16859 5
16860 2
16861 1
16862 3
16863 5
16864 2
16865 5
16866 5
16867 3
16868 2
16869 5
16870 2
16871 5
16872 5
16873 4
16874 5
16875 5
16876 4
16877 5
16878 5
16879 5
16880 5
16881 5
16882 2
16883 2
16884 5
16885 5
16886 5
16887 2
16888 3
16889 3
16890 4
16891 5
16892 5
16893 4
16894 5
16895 5
16896 1
16897 1
16898 5
16899 5
16900 2
16901 5
16902 4
16903 4
16904 3
16905 1
16906 4
16907 5
16908 1
16909 3
16910 4
16911 1
16912 5
16913 5
16914 5
16915 5
16916 5
16917 5
16918 4
16919 5
16920 1
16921 3
16922 1
16923 4
16924 2
16925 1
16926 3
16927 5
16928 2
16929 1
16930 4
16931 4
16932 5
16933 5
16934 5
16935 1
16936 5
16937 5
16938 5
16939 5
16940 5
16941 5
16942 1
16943 5
16944 4
16945 5
16946 5
16947 4
16948 4
16949 4
16950 5
16951 5
16952 4
16953 5
16954 5
16955 5
16956 5
16957 5
16958 5
16959 5
16960 5
16961 4
16962 5
16963 4
16964 5
16965 2
16966 4
16967 5
16968 1
16969 1
16970 4
16971 5
16972 4
16973 3
16974 4
16975 5
16976 5
16977 5
16978 2
16979 1
16980 1
16981 2
16982 1
16983 1
16984 2
16985 3
16986 4
16987 2
16988 2
16989 4
16990 5
16991 2
16992 5
16993 5
16994 5
16995 4
16996 5
16997 4
16998 5
16999 5
17000 5
17001 2
17002 4
17003 1
17004 5
17005 1
17006 3
17007 5
17008 1
17009 5
17010 5
17011 5
17012 5
17013 5
17014 5
17015 3
17016 4
17017 1
17018 5
17019 1
17020 3
17021 3
17022 5
17023 5
17024 5
17025 4
17026 1
17027 1
17028 1
17029 3
17030 4
17031 5
17032 5
17033 5
17034 5
17035 5
17036 5
17037 5
17038 5
17039 5
17040 1
17041 1
17042 1
17043 1
17044 1
17045 2
17046 4
17047 1
17048 3
17049 5
17050 5
17051 5
17052 5
17053 1
17054 5
17055 5
17056 5
17057 5
17058 5
17059 5
17060 1
17061 4
17062 1
17063 5
17064 1
17065 5
17066 5
17067 1
17068 5
17069 2
17070 5
17071 3
17072 1
17073 2
17074 1
17075 2
17076 1
17077 2
17078 1
17079 5
17080 1
17081 5
17082 5
17083 5
17084 5
17085 5
17086 5
17087 1
17088 5
17089 2
17090 4
17091 5
17092 5
17093 1
17094 4
17095 3
17096 5
17097 1
17098 5
17099 5
17100 5
17101 5
17102 4
17103 5
17104 5
17105 5
17106 5
17107 4
17108 5
17109 5
17110 5
17111 3
17112 5
17113 3
17114 5
17115 4
17116 1
17117 2
17118 1
17119 5
17120 4
17121 1
17122 3
17123 5
17124 5
17125 5
17126 3
17127 5
17128 5
17129 3
17130 4
17131 5
17132 5
17133 4
17134 5
17135 4
17136 5
17137 5
17138 5
17139 5
17140 5
17141 4
17142 2
17143 4
17144 2
17145 2
17146 5
17147 5
17148 1
17149 5
17150 3
17151 1
17152 5
17153 5
17154 5
17155 5
17156 5
17157 5
17158 4
17159 5
17160 2
17161 5
17162 4
17163 5
17164 4
17165 5
17166 3
17167 4
17168 5
17169 2
17170 5
17171 3
17172 5
17173 4
17174 1
17175 1
17176 1
17177 5
17178 5
17179 2
17180 4
17181 4
17182 4
17183 5
17184 4
17185 5
17186 3
17187 1
17188 3
17189 3
17190 1
17191 4
17192 1
17193 1
17194 5
17195 5
17196 1
17197 5
17198 5
17199 1
17200 1
17201 1
17202 1
17203 5
17204 3
17205 5
17206 5
17207 5
17208 5
17209 5
17210 4
17211 5
17212 5
17213 5
17214 1
17215 3
17216 4
17217 4
17218 1
17219 2
17220 3
17221 3
17222 5
17223 1
17224 4
17225 1
17226 5
17227 5
17228 5
17229 3
17230 5
17231 2
17232 4
17233 5
17234 5
17235 5
17236 5
17237 4
17238 5
17239 2
17240 5
17241 1
17242 2
17243 4
17244 5
17245 1
17246 4
17247 3
17248 4
17249 1
17250 4
17251 4
17252 4
17253 5
17254 5
17255 4
17256 4
17257 5
17258 4
17259 5
17260 4
17261 5
17262 5
17263 5
17264 5
17265 5
17266 5
17267 5
17268 2
17269 5
17270 5
17271 5
17272 4
17273 5
17274 4
17275 5
17276 5
17277 5
17278 5
17279 5
17280 5
17281 5
17282 5
17283 2
17284 5
17285 5
17286 5
17287 1
17288 4
17289 2
17290 5
17291 5
17292 1
17293 1
17294 5
17295 5
17296 5
17297 1
17298 3
17299 5
17300 5
17301 5
17302 5
17303 4
17304 1
17305 5
17306 1
17307 4
17308 1
17309 1
17310 1
17311 1
17312 5
17313 5
17314 4
17315 5
17316 5
17317 5
17318 4
17319 5
17320 5
17321 4
17322 5
17323 4
17324 5
17325 4
17326 5
17327 5
17328 4
17329 5
17330 5
17331 5
17332 5
17333 5
17334 5
17335 1
17336 5
17337 2
17338 5
17339 5
17340 5
17341 5
17342 1
17343 1
17344 1
17345 5
17346 1
17347 4
17348 4
17349 5
17350 5
17351 4
17352 5
17353 2
17354 1
17355 5
17356 2
17357 4
17358 5
17359 4
17360 3
17361 4
17362 3
17363 5
17364 5
17365 5
17366 1
17367 5
17368 1
17369 5
17370 4
17371 4
17372 5
17373 5
17374 5
17375 5
17376 5
17377 2
17378 5
17379 5
17380 1
17381 3
17382 5
17383 1
17384 5
17385 1
17386 1
17387 5
17388 5
17389 5
17390 5
17391 5
17392 3
17393 5
17394 5
17395 2
17396 5
17397 5
17398 4
17399 5
17400 5
17401 4
17402 4
17403 5
17404 5
17405 1
17406 5
17407 1
17408 4
17409 5
17410 5
17411 3
17412 5
17413 5
17414 4
17415 5
17416 1
17417 5
17418 5
17419 5
17420 5
17421 5
17422 3
17423 3
17424 3
17425 1
17426 3
17427 5
17428 5
17429 4
17430 1
17431 4
17432 5
17433 1
17434 2
17435 5
17436 5
17437 2
17438 5
17439 5
17440 5
17441 5
17442 5
17443 5
17444 5
17445 4
17446 5
17447 5
17448 5
17449 5
17450 5
17451 5
17452 4
17453 4
17454 5
17455 3
17456 4
17457 2
17458 5
17459 5
17460 5
17461 3
17462 2
17463 5
17464 5
17465 5
17466 5
17467 5
17468 5
17469 5
17470 5
17471 5
17472 5
17473 5
17474 5
17475 4
17476 5
17477 5
17478 3
17479 5
17480 5
17481 4
17482 5
17483 5
17484 5
17485 5
17486 4
17487 5
17488 5
17489 3
17490 1
17491 5
17492 5
17493 5
17494 5
17495 5
17496 5
17497 5
17498 5
17499 5
17500 5
17501 5
17502 1
17503 5
17504 5
17505 4
17506 4
17507 4
17508 5
17509 5
17510 4
17511 5
17512 5
17513 4
17514 4
17515 4
17516 5
17517 2
17518 5
17519 1
17520 5
17521 5
17522 4
17523 5
17524 1
17525 5
17526 3
17527 5
17528 4
17529 1
17530 4
17531 2
17532 2
17533 3
17534 1
17535 4
17536 5
17537 5
17538 4
17539 5
17540 3
17541 5
17542 5
17543 5
17544 5
17545 5
17546 5
17547 5
17548 5
17549 2
17550 5
17551 5
17552 1
17553 5
17554 4
17555 5
17556 1
17557 5
17558 1
17559 2
17560 5
17561 5
17562 1
17563 5
17564 5
17565 5
17566 5
17567 5
17568 5
17569 5
17570 5
17571 5
17572 5
17573 5
17574 2
17575 1
17576 1
17577 4
17578 4
17579 1
17580 4
17581 5
17582 5
17583 2
17584 3
17585 5
17586 2
17587 5
17588 4
17589 4
17590 1
17591 1
17592 5
17593 4
17594 5
17595 5
17596 5
17597 5
17598 5
17599 5
17600 2
17601 5
17602 4
17603 1
17604 1
17605 1
17606 4
17607 5
17608 5
17609 5
17610 5
17611 5
17612 4
17613 5
17614 5
17615 5
17616 5
17617 5
17618 1
17619 4
17620 4
17621 3
17622 3
17623 4
17624 5
17625 5
17626 5
17627 1
17628 5
17629 5
17630 5
17631 5
17632 3
17633 3
17634 3
17635 1
17636 5
17637 5
17638 5
17639 5
17640 2
17641 4
17642 1
17643 3
17644 3
17645 5
17646 1
17647 1
17648 4
17649 5
17650 5
17651 5
17652 5
17653 2
17654 5
17655 1
17656 5
17657 5
17658 4
17659 2
17660 1
17661 3
17662 1
17663 2
17664 4
17665 4
17666 5
17667 5
17668 3
17669 5
17670 4
17671 5
17672 1
17673 1
17674 1
17675 5
17676 2
17677 4
17678 4
17679 5
17680 3
17681 5
17682 2
17683 5
17684 5
17685 5
17686 1
17687 5
17688 1
17689 5
17690 4
17691 3
17692 5
17693 1
17694 5
17695 5
17696 5
17697 5
17698 5
17699 5
17700 5
17701 5
17702 5
17703 5
17704 5
17705 5
17706 5
17707 4
17708 5
17709 5
17710 5
17711 3
17712 5
17713 5
17714 5
17715 5
17716 3
17717 5
17718 5
17719 5
17720 5
17721 5
17722 5
17723 5
17724 5
17725 5
17726 5
17727 5
17728 5
17729 4
17730 5
17731 2
17732 5
17733 5
17734 5
17735 3
17736 5
17737 5
17738 5
17739 4
17740 5
17741 5
17742 5
17743 5
17744 5
17745 1
17746 4
17747 5
17748 5
17749 5
17750 3
17751 1
17752 5
17753 5
17754 4
17755 5
17756 5
17757 5
17758 5
17759 4
17760 5
17761 5
17762 5
17763 5
17764 5
17765 5
17766 5
17767 5
17768 3
17769 4
17770 3
17771 5
17772 5
17773 3
17774 5
17775 1
17776 3
17777 5
17778 5
17779 5
17780 5
17781 5
17782 5
17783 5
17784 5
17785 4
17786 4
17787 3
17788 5
17789 5
17790 5
17791 5
17792 5
17793 5
17794 5
17795 5
17796 5
17797 5
17798 4
17799 5
17800 5
17801 5
17802 5
17803 5
17804 5
17805 5
17806 5
17807 5
17808 5
17809 5
17810 2
17811 5
17812 5
17813 5
17814 2
17815 5
17816 5
17817 5
17818 5
17819 5
17820 5
17821 5
17822 5
17823 5
17824 5
17825 5
17826 5
17827 5
17828 5
17829 5
17830 5
17831 5
17832 5
17833 5
17834 4
17835 5
17836 5
17837 5
17838 5
17839 5
17840 1
17841 5
17842 5
17843 5
17844 5
17845 5
17846 5
17847 5
17848 5
17849 5
17850 5
17851 4
17852 5
17853 5
17854 1
17855 2
17856 4
17857 3
17858 5
17859 3
17860 4
17861 5
17862 4
17863 1
17864 5
17865 5
17866 3
17867 5
17868 5
17869 5
17870 4
17871 1
17872 1
17873 1
17874 3
17875 5
17876 2
17877 1
17878 5
17879 1
17880 5
17881 5
17882 5
17883 5
17884 3
17885 5
17886 5
17887 1
17888 2
17889 4
17890 5
17891 3
17892 1
17893 1
17894 3
17895 2
17896 4
17897 5
17898 5
17899 5
17900 5
17901 5
17902 5
17903 5
17904 5
17905 5
17906 5
17907 5
17908 5
17909 5
17910 1
17911 2
17912 5
17913 5
17914 5
17915 1
17916 5
17917 5
17918 4
17919 5
17920 5
17921 5
17922 3
17923 5
17924 4
17925 5
17926 5
17927 1
17928 5
17929 5
17930 1
17931 5
17932 5
17933 3
17934 5
17935 5
17936 4
17937 5
17938 5
17939 4
17940 5
17941 4
17942 2
17943 5
17944 5
17945 4
17946 4
17947 4
17948 4
17949 5
17950 3
17951 5
17952 2
17953 3
17954 5
17955 5
17956 3
17957 5
17958 5
17959 5
17960 5
17961 4
17962 5
17963 1
17964 5
17965 4
17966 5
17967 4
17968 5
17969 5
17970 5
17971 5
17972 4
17973 1
17974 5
17975 5
17976 1
17977 5
17978 3
17979 5
17980 4
17981 5
17982 5
17983 5
17984 4
17985 3
17986 1
17987 3
17988 5
17989 3
17990 3
17991 2
17992 5
17993 5
17994 4
17995 2
17996 3
17997 5
17998 4
17999 4
18000 1
18001 5
18002 5
18003 4
18004 5
18005 5
18006 4
18007 1
18008 2
18009 5
18010 5
18011 5
18012 5
18013 5
18014 5
18015 5
18016 4
18017 4
18018 5
18019 5
18020 1
18021 5
18022 5
18023 5
18024 5
18025 5
18026 1
18027 3
18028 5
18029 4
18030 3
18031 5
18032 2
18033 5
18034 1
18035 4
18036 5
18037 5
18038 5
18039 4
18040 5
18041 4
18042 4
18043 4
18044 5
18045 4
18046 5
18047 5
18048 5
18049 5
18050 5
18051 5
18052 5
18053 5
18054 5
18055 5
18056 5
18057 5
18058 5
18059 5
18060 5
18061 5
18062 2
18063 4
18064 1
18065 4
18066 5
18067 1
18068 5
18069 5
18070 5
18071 4
18072 5
18073 3
18074 2
18075 5
18076 1
18077 3
18078 5
18079 5
18080 5
18081 4
18082 1
18083 5
18084 4
18085 1
18086 5
18087 5
18088 1
18089 2
18090 5
18091 5
18092 3
18093 1
18094 5
18095 5
18096 5
18097 5
18098 1
18099 5
18100 5
18101 4
18102 5
18103 5
18104 5
18105 5
18106 2
18107 4
18108 1
18109 5
18110 4
18111 4
18112 2
18113 1
18114 5
18115 5
18116 5
18117 5
18118 5
18119 5
18120 5
18121 5
18122 5
18123 1
18124 3
18125 5
18126 5
18127 5
18128 5
18129 5
18130 5
18131 4
18132 1
18133 5
18134 4
18135 2
18136 5
18137 5
18138 5
18139 5
18140 5
18141 5
18142 5
18143 1
18144 4
18145 4
18146 3
18147 5
18148 5
18149 2
18150 4
18151 5
18152 2
18153 4
18154 5
18155 1
18156 5
18157 5
18158 1
18159 5
18160 1
18161 1
18162 5
18163 5
18164 4
18165 4
18166 5
18167 4
18168 2
18169 2
18170 5
18171 5
18172 5
18173 5
18174 5
18175 5
18176 5
18177 5
18178 5
18179 5
18180 5
18181 5
18182 4
18183 5
18184 3
18185 3
18186 3
18187 2
18188 3
18189 1
18190 5
18191 5
18192 5
18193 5
18194 4
18195 1
18196 4
18197 1
18198 5
18199 5
18200 5
18201 3
18202 1
18203 3
18204 5
18205 5
18206 5
18207 5
18208 5
18209 5
18210 5
18211 5
18212 5
18213 5
18214 5
18215 5
18216 5
18217 3
18218 5
18219 5
18220 5
18221 5
18222 3
18223 3
18224 5
18225 5
18226 5
18227 5
18228 2
18229 1
18230 2
18231 2
18232 1
18233 5
18234 5
18235 1
18236 5
18237 4
18238 4
18239 5
18240 2
18241 5
18242 5
18243 5
18244 2
18245 5
18246 5
18247 5
18248 5
18249 4
18250 4
18251 5
18252 5
18253 5
18254 1
18255 2
18256 4
18257 5
18258 5
18259 1
18260 2
18261 4
18262 5
18263 4
18264 4
18265 3
18266 5
18267 2
18268 4
18269 2
18270 1
18271 5
18272 1
18273 5
18274 4
18275 2
18276 5
18277 4
18278 5
18279 5
18280 3
18281 5
18282 5
18283 5
18284 5
18285 5
18286 5
18287 5
18288 5
18289 1
18290 5
18291 3
18292 1
18293 1
18294 1
18295 5
18296 5
18297 5
18298 5
18299 4
18300 1
18301 5
18302 4
18303 2
18304 5
18305 1
18306 5
18307 5
18308 1
18309 5
18310 4
18311 5
18312 5
18313 5
18314 1
18315 5
18316 5
18317 5
18318 4
18319 5
18320 5
18321 5
18322 5
18323 5
18324 1
18325 2
18326 4
18327 4
18328 5
18329 4
18330 5
18331 4
18332 1
18333 4
18334 5
18335 1
18336 4
18337 1
18338 2
18339 5
18340 1
18341 4
18342 3
18343 5
18344 5
18345 4
18346 4
18347 1
18348 2
18349 5
18350 5
18351 5
18352 5
18353 5
18354 3
18355 5
18356 4
18357 1
18358 5
18359 4
18360 1
18361 5
18362 5
18363 5
18364 5
18365 5
18366 5
18367 5
18368 5
18369 5
18370 2
18371 5
18372 5
18373 5
18374 5
18375 5
18376 5
18377 5
18378 5
18379 3
18380 1
18381 1
18382 2
18383 2
18384 5
18385 4
18386 4
18387 5
18388 2
18389 5
18390 1
18391 5
18392 3
18393 3
18394 5
18395 5
18396 5
18397 1
18398 1
18399 4
18400 4
18401 5
18402 1
18403 5
18404 5
18405 2
18406 4
18407 5
18408 4
18409 4
18410 4
18411 1
18412 5
18413 5
18414 4
18415 2
18416 5
18417 5
18418 5
18419 5
18420 3
18421 3
18422 5
18423 5
18424 5
18425 4
18426 5
18427 4
18428 1
18429 5
18430 1
18431 5
18432 1
18433 1
18434 4
18435 3
18436 4
18437 5
18438 4
18439 5
18440 5
18441 5
18442 4
18443 5
18444 1
18445 5
18446 5
18447 5
18448 5
18449 5
18450 5
18451 5
18452 5
18453 4
18454 4
18455 1
18456 5
18457 5
18458 5
18459 4
18460 3
18461 5
18462 5
18463 4
18464 5
18465 5
18466 5
18467 5
18468 1
18469 2
18470 5
18471 5
18472 5
18473 5
18474 2
18475 5
18476 4
18477 5
18478 2
18479 5
18480 5
18481 1
18482 5
18483 3
18484 5
18485 5
18486 4
18487 5
18488 5
18489 5
18490 5
18491 5
18492 5
18493 3
18494 5
18495 5
18496 5
18497 5
18498 4
18499 5
18500 5
18501 5
18502 5
18503 4
18504 5
18505 3
18506 5
18507 5
18508 5
18509 5
18510 5
18511 5
18512 5
18513 5
18514 4
18515 5
18516 5
18517 5
18518 5
18519 5
18520 1
18521 5
18522 5
18523 5
18524 5
18525 4
18526 5
18527 5
18528 5
18529 5
18530 5
18531 3
18532 5
18533 5
18534 4
18535 5
18536 5
18537 1
18538 5
18539 5
18540 3
18541 5
18542 5
18543 4
18544 4
18545 3
18546 3
18547 1
18548 5
18549 5
18550 5
18551 5
18552 1
18553 5
18554 5
18555 3
18556 5
18557 5
18558 3
18559 2
18560 5
18561 5
18562 3
18563 5
18564 3
18565 5
18566 5
18567 5
18568 3
18569 5
18570 5
18571 5
18572 5
18573 5
18574 5
18575 5
18576 5
18577 5
18578 4
18579 5
18580 5
18581 1
18582 5
18583 5
18584 4
18585 2
18586 5
18587 4
18588 3
18589 4
18590 5
18591 5
18592 5
18593 5
18594 5
18595 5
18596 5
18597 5
18598 5
18599 5
18600 2
18601 5
18602 5
18603 5
18604 1
18605 5
18606 5
18607 5
18608 5
18609 5
18610 5
18611 5
18612 5
18613 5
18614 5
18615 5
18616 5
18617 4
18618 4
18619 5
18620 5
18621 4
18622 3
18623 2
18624 5
18625 5
18626 5
18627 4
18628 5
18629 5
18630 3
18631 5
18632 5
18633 5
18634 5
18635 5
18636 5
18637 4
18638 5
18639 5
18640 5
18641 5
18642 5
18643 4
18644 5
18645 5
18646 5
18647 1
18648 5
18649 5
18650 5
18651 5
18652 5
18653 3
18654 5
18655 5
18656 5
18657 5
18658 4
18659 5
18660 5
18661 2
18662 5
18663 2
18664 3
18665 5
18666 5
18667 2
18668 5
18669 3
18670 5
18671 1
18672 1
18673 5
18674 5
18675 5
18676 4
18677 5
18678 5
18679 5
18680 5
18681 4
18682 5
18683 5
18684 2
18685 1
18686 4
18687 1
18688 4
18689 5
18690 5
18691 5
18692 5
18693 5
18694 5
18695 4
18696 5
18697 5
18698 5
18699 5
18700 4
18701 5
18702 2
18703 5
18704 1
18705 2
18706 3
18707 5
18708 1
18709 3
18710 5
18711 5
18712 5
18713 5
18714 5
18715 2
18716 5
18717 5
18718 1
18719 5
18720 5
18721 5
18722 2
18723 5
18724 4
18725 4
18726 3
18727 5
18728 5
18729 5
18730 5
18731 2
18732 1
18733 5
18734 5
18735 5
18736 5
18737 5
18738 5
18739 5
18740 4
18741 4
18742 5
18743 5
18744 4
18745 5
18746 2
18747 5
18748 4
18749 5
18750 4
18751 5
18752 5
18753 1
18754 5
18755 1
18756 5
18757 5
18758 5
18759 4
18760 4
18761 5
18762 4
18763 5
18764 5
18765 1
18766 5
18767 5
18768 5
18769 5
18770 5
18771 5
18772 5
18773 5
18774 5
18775 5
18776 2
18777 5
18778 4
18779 4
18780 1
18781 3
18782 5
18783 5
18784 5
18785 5
18786 5
18787 5
18788 5
18789 5
18790 3
18791 3
18792 5
18793 5
18794 4
18795 4
18796 5
18797 3
18798 5
18799 4
18800 5
18801 5
18802 4
18803 5
18804 5
18805 3
18806 5
18807 5
18808 4
18809 5
18810 5
18811 4
18812 3
18813 5
18814 2
18815 5
18816 3
18817 5
18818 5
18819 5
18820 3
18821 2
18822 5
18823 5
18824 5
18825 3
18826 3
18827 4
18828 5
18829 5
18830 1
18831 5
18832 5
18833 5
18834 5
18835 5
18836 2
18837 2
18838 5
18839 5
18840 5
18841 5
18842 5
18843 5
18844 4
18845 5
18846 5
18847 5
18848 4
18849 5
18850 5
18851 5
18852 5
18853 5
18854 5
18855 5
18856 5
18857 5
18858 5
18859 5
18860 5
18861 5
18862 5
18863 5
18864 5
18865 5
18866 5
18867 2
18868 5
18869 5
18870 5
18871 5
18872 5
18873 5
18874 5
18875 1
18876 5
18877 5
18878 1
18879 1
18880 5
18881 5
18882 4
18883 5
18884 5
18885 4
18886 2
18887 5
18888 5
18889 5
18890 5
18891 1
18892 4
18893 5
18894 5
18895 5
18896 5
18897 2
18898 5
18899 4
18900 5
18901 5
18902 5
18903 5
18904 5
18905 5
18906 5
18907 1
18908 1
18909 5
18910 1
18911 5
18912 1
18913 5
18914 5
18915 5
18916 5
18917 5
18918 4
18919 2
18920 1
18921 4
18922 1
18923 5
18924 5
18925 1
18926 5
18927 5
18928 1
18929 3
18930 5
18931 5
18932 5
18933 5
18934 5
18935 4
18936 5
18937 4
18938 5
18939 5
18940 5
18941 4
18942 4
18943 5
18944 2
18945 5
18946 5
18947 5
18948 2
18949 5
18950 1
18951 5
18952 5
18953 4
18954 5
18955 1
18956 5
18957 5
18958 5
18959 4
18960 3
18961 3
18962 1
18963 5
18964 1
18965 2
18966 5
18967 5
18968 5
18969 5
18970 5
18971 5
18972 5
18973 4
18974 5
18975 5
18976 5
18977 5
18978 5
18979 1
18980 5
18981 5
18982 1
18983 5
18984 2
18985 5
18986 3
18987 5
18988 1
18989 5
18990 1
18991 1
18992 1
18993 5
18994 5
18995 1
18996 5
18997 3
18998 5
18999 1
19000 5
19001 1
19002 5
19003 1
19004 3
19005 5
19006 4
19007 5
19008 5
19009 5
19010 5
19011 2
19012 1
19013 2
19014 4
19015 1
19016 1
19017 5
19018 5
19019 4
19020 5
19021 4
19022 5
19023 5
19024 1
19025 4
19026 4
19027 5
19028 1
19029 4
19030 5
19031 1
19032 5
19033 3
19034 1
19035 5
19036 5
19037 5
19038 1
19039 5
19040 5
19041 4
19042 5
19043 4
19044 5
19045 5
19046 5
19047 5
19048 5
19049 4
19050 1
19051 2
19052 5
19053 4
19054 5
19055 1
19056 5
19057 5
19058 1
19059 5
19060 5
19061 1
19062 5
19063 5
19064 4
19065 5
19066 5
19067 5
19068 3
19069 4
19070 5
19071 4
19072 1
19073 5
19074 1
19075 5
19076 5
19077 4
19078 3
19079 4
19080 5
19081 5
19082 5
19083 1
19084 3
19085 5
19086 5
19087 5
19088 5
19089 5
19090 5
19091 5
19092 5
19093 5
19094 1
19095 5
19096 5
19097 5
19098 2
19099 5
19100 1
19101 2
19102 5
19103 1
19104 5
19105 5
19106 5
19107 5
19108 1
19109 5
19110 2
19111 5
19112 3
19113 5
19114 5
19115 5
19116 3
19117 5
19118 3
19119 1
19120 5
19121 5
19122 1
19123 5
19124 5
19125 1
19126 1
19127 3
19128 5
19129 5
19130 1
19131 1
19132 5
19133 3
19134 5
19135 5
19136 5
19137 2
19138 4
19139 5
19140 5
19141 4
19142 1
19143 1
19144 3
19145 5
19146 3
19147 5
19148 5
19149 3
19150 5
19151 5
19152 5
19153 5
19154 3
19155 5
19156 3
19157 5
19158 5
19159 1
19160 1
19161 2
19162 5
19163 5
19164 4
19165 1
19166 5
19167 5
19168 5
19169 4
19170 5
19171 4
19172 5
19173 5
19174 1
19175 5
19176 3
19177 5
19178 5
19179 3
19180 5
19181 5
19182 4
19183 4
19184 5
19185 5
19186 5
19187 5
19188 5
19189 5
19190 4
19191 5
19192 4
19193 5
19194 4
19195 4
19196 5
19197 4
19198 5
19199 5
19200 5
19201 5
19202 5
19203 5
19204 5
19205 5
19206 5
19207 5
19208 5
19209 2
19210 5
19211 5
19212 5
19213 1
19214 5
19215 4
19216 1
19217 5
19218 5
19219 3
19220 3
19221 4
19222 3
19223 5
19224 5
19225 4
19226 5
19227 5
19228 5
19229 4
19230 5
19231 5
19232 5
19233 4
19234 5
19235 5
19236 5
19237 5
19238 5
19239 5
19240 5
19241 3
19242 5
19243 4
19244 4
19245 1
19246 5
19247 5
19248 5
19249 5
19250 4
19251 5
19252 4
19253 3
19254 4
19255 5
19256 5
19257 5
19258 1
19259 5
19260 3
19261 5
19262 5
19263 5
19264 4
19265 2
19266 5
19267 5
19268 2
19269 3
19270 5
19271 5
19272 1
19273 2
19274 4
19275 3
19276 5
19277 4
19278 5
19279 5
19280 5
19281 1
19282 5
19283 5
19284 5
19285 5
19286 4
19287 2
19288 2
19289 4
19290 5
19291 3
19292 5
19293 3
19294 1
19295 5
19296 5
19297 5
19298 5
19299 5
19300 5
19301 5
19302 1
19303 5
19304 5
19305 5
19306 5
19307 1
19308 5
19309 5
19310 5
19311 3
19312 1
19313 5
19314 5
19315 5
19316 5
19317 5
19318 5
19319 5
19320 3
19321 1
19322 5
19323 3
19324 5
19325 5
19326 4
19327 5
19328 5
19329 5
19330 5
19331 5
19332 5
19333 1
19334 5
19335 5
19336 1
19337 5
19338 5
19339 5
19340 5
19341 5
19342 5
19343 4
19344 5
19345 4
19346 5
19347 5
19348 4
19349 3
19350 5
19351 4
19352 4
19353 5
19354 4
19355 5
19356 3
19357 1
19358 1
19359 5
19360 4
19361 5
19362 3
19363 5
19364 5
19365 5
19366 5
19367 5
19368 5
19369 4
19370 5
19371 4
19372 4
19373 5
19374 2
19375 5
19376 4
19377 5
19378 4
19379 4
19380 5
19381 5
19382 5
19383 5
19384 3
19385 5
19386 5
19387 1
19388 1
19389 5
19390 5
19391 4
19392 5
19393 5
19394 5
19395 5
19396 5
19397 2
19398 4
19399 5
19400 5
19401 5
19402 3
19403 5
19404 4
19405 4
19406 5
19407 4
19408 5
19409 5
19410 5
19411 1
19412 3
19413 4
19414 5
19415 2
19416 5
19417 4
19418 5
19419 5
19420 5
19421 3
19422 5
19423 5
19424 5
19425 4
19426 5
19427 5
19428 5
19429 3
19430 5
19431 5
19432 5
19433 5
19434 5
19435 4
19436 5
19437 4
19438 3
19439 5
19440 4
19441 4
19442 5
19443 5
19444 5
19445 3
19446 2
19447 5
19448 3
19449 1
19450 1
19451 5
19452 1
19453 1
19454 2
19455 1
19456 5
19457 1
19458 4
19459 5
19460 3
19461 5
19462 1
19463 5
19464 5
19465 5
19466 2
19467 5
19468 4
19469 5
19470 5
19471 1
19472 1
19473 2
19474 5
19475 5
19476 1
19477 1
19478 3
19479 2
19480 1
19481 5
19482 5
19483 5
19484 1
19485 4
19486 5
19487 2
19488 4
19489 5
19490 5
19491 5
19492 1
19493 3
19494 4
19495 5
19496 1
19497 5
19498 5
19499 5
19500 5
19501 1
19502 2
19503 5
19504 1
19505 5
19506 4
19507 1
19508 5
19509 5
19510 1
19511 5
19512 1
19513 5
19514 5
19515 5
19516 1
19517 5
19518 5
19519 3
19520 2
19521 5
19522 5
19523 5
19524 5
19525 1
19526 5
19527 5
19528 1
19529 4
19530 4
19531 5
19532 5
19533 5
19534 1
19535 5
19536 4
19537 5
19538 5
19539 5
19540 5
19541 3
19542 2
19543 1
19544 5
19545 1
19546 5
19547 5
19548 5
19549 5
19550 5
19551 4
19552 1
19553 5
19554 3
19555 5
19556 1
19557 5
19558 3
19559 5
19560 3
19561 5
19562 5
19563 5
19564 2
19565 5
19566 5
19567 5
19568 5
19569 5
19570 1
19571 5
19572 4
19573 5
19574 5
19575 4
19576 1
19577 1
19578 4
19579 1
19580 1
19581 5
19582 3
19583 5
19584 4
19585 5
19586 1
19587 4
19588 5
19589 4
19590 5
19591 5
19592 5
19593 5
19594 5
19595 1
19596 5
19597 4
19598 5
19599 3
19600 5
19601 5
19602 5
19603 5
19604 1
19605 5
19606 4
19607 4
19608 4
19609 5
19610 1
19611 1
19612 5
19613 5
19614 4
19615 5
19616 5
19617 1
19618 2
19619 2
19620 3
19621 1
19622 5
19623 5
19624 4
19625 4
19626 5
19627 5
19628 5
19629 5
19630 1
19631 4
19632 5
19633 5
19634 5
19635 1
19636 5
19637 5
19638 5
19639 2
19640 3
19641 2
19642 1
19643 2
19644 2
19645 5
19646 5
19647 5
19648 5
19649 5
19650 3
19651 1
19652 5
19653 2
19654 5
19655 2
19656 4
19657 1
19658 5
19659 5
19660 5
19661 5
19662 5
19663 2
19664 5
19665 1
19666 5
19667 5
19668 5
19669 1
19670 5
19671 5
19672 5
19673 5
19674 5
19675 5
19676 5
19677 2
19678 5
19679 5
19680 5
19681 5
19682 3
19683 5
19684 3
19685 5
19686 3
19687 5
19688 4
19689 5
19690 1
19691 3
19692 4
19693 1
19694 4
19695 5
19696 3
19697 5
19698 5
19699 5
19700 5
19701 5
19702 1
19703 5
19704 1
19705 4
19706 5
19707 3
19708 4
19709 4
19710 5
19711 1
19712 5
19713 3
19714 3
19715 5
19716 5
19717 5
19718 5
19719 3
19720 5
19721 5
19722 5
19723 5
19724 1
19725 5
19726 4
19727 5
19728 5
19729 1
19730 1
19731 3
19732 5
19733 5
19734 4
19735 5
19736 5
19737 5
19738 3
19739 5
19740 5
19741 3
19742 4
19743 5
19744 3
19745 1
19746 5
19747 5
19748 2
19749 5
19750 4
19751 1
19752 1
19753 1
19754 5
19755 5
19756 5
19757 2
19758 4
19759 5
19760 4
19761 5
19762 4
19763 2
19764 3
19765 4
19766 2
19767 5
19768 5
19769 5
19770 1
19771 5
19772 5
19773 1
19774 5
19775 5
19776 1
19777 4
19778 5
19779 5
19780 3
19781 5
19782 5
19783 4
19784 4
19785 5
19786 5
19787 5
19788 2
19789 4
19790 1
19791 4
19792 2
19793 5
19794 5
19795 1
19796 5
19797 5
19798 3
19799 2
19800 5
19801 5
19802 5
19803 4
19804 5
19805 5
19806 2
19807 5
19808 1
19809 5
19810 5
19811 1
19812 1
19813 5
19814 5
19815 5
19816 2
19817 5
19818 5
19819 5
19820 5
19821 5
19822 4
19823 4
19824 3
19825 4
19826 5
19827 5
19828 5
19829 3
19830 5
19831 3
19832 5
19833 1
19834 4
19835 2
19836 3
19837 5
19838 4
19839 5
19840 5
19841 5
19842 3
19843 5
19844 5
19845 5
19846 1
19847 1
19848 1
19849 1
19850 1
19851 1
19852 1
19853 5
19854 5
19855 3
19856 5
19857 4
19858 4
19859 2
19860 4
19861 3
19862 3
19863 4
19864 4
19865 1
19866 1
19867 5
19868 4
19869 5
19870 4
19871 5
19872 4
19873 4
19874 5
19875 4
19876 4
19877 5
19878 5
19879 5
19880 1
19881 5
19882 5
19883 5
19884 1
19885 5
19886 2
19887 5
19888 2
19889 5
19890 3
19891 4
19892 5
19893 5
19894 1
19895 2
19896 5
19897 2
19898 5
19899 5
19900 3
19901 5
19902 2
19903 5
19904 4
19905 2
19906 5
19907 4
19908 5
19909 1
19910 5
19911 3
19912 5
19913 5
19914 5
19915 4
19916 3
19917 5
19918 1
19919 5
19920 5
19921 2
19922 5
19923 5
19924 3
19925 4
19926 5
19927 5
19928 5
19929 5
19930 5
19931 5
19932 2
19933 5
19934 5
19935 4
19936 5
19937 3
19938 5
19939 5
19940 5
19941 5
19942 4
19943 5
19944 5
19945 5
19946 2
19947 4
19948 5
19949 5
19950 5
19951 4
19952 4
19953 5
19954 4
19955 5
19956 3
19957 4
19958 3
19959 4
19960 4
19961 5
19962 5
19963 2
19964 4
19965 2
19966 4
19967 3
19968 5
19969 5
19970 5
19971 5
19972 4
19973 2
19974 4
19975 5
19976 5
19977 4
19978 5
19979 3
19980 4
19981 5
19982 2
19983 5
19984 3
19985 3
19986 5
19987 5
19988 5
19989 2
19990 2
19991 5
19992 5
19993 4
19994 2
19995 2
19996 1
19997 5
19998 5
19999 4
20000 5
20001 3
20002 4
20003 2
20004 5
20005 5
20006 4
20007 5
20008 4
20009 2
20010 5
20011 4
20012 5
20013 5
20014 5
20015 5
20016 1
20017 5
20018 1
20019 5
20020 5
20021 5
20022 3
20023 5
20024 1
20025 5
20026 5
20027 4
20028 4
20029 5
20030 5
20031 5
20032 5
20033 5
20034 4
20035 1
20036 5
20037 5
20038 5
20039 5
20040 1
20041 2
20042 4
20043 2
20044 1
20045 1
20046 5
20047 5
20048 1
20049 3
20050 2
20051 1
20052 5
20053 5
20054 5
20055 5
20056 5
20057 5
20058 5
20059 4
20060 4
20061 4
20062 5
20063 5
20064 5
20065 5
20066 4
20067 4
20068 5
20069 5
20070 5
20071 5
20072 4
20073 5
20074 1
20075 5
20076 5
20077 4
20078 5
20079 1
20080 4
20081 3
20082 5
20083 5
20084 3
20085 5
20086 1
20087 5
20088 1
20089 3
20090 3
20091 5
20092 4
20093 5
20094 5
20095 5
20096 5
20097 1
20098 3
20099 3
20100 3
20101 3
20102 5
20103 3
20104 3
20105 5
20106 5
20107 5
20108 4
20109 4
20110 1
20111 2
20112 1
20113 2
20114 3
20115 4
20116 5
20117 4
20118 4
20119 5
20120 5
20121 5
20122 4
20123 5
20124 4
20125 1
20126 1
20127 3
20128 5
20129 3
20130 5
20131 5
20132 4
20133 4
20134 3
20135 5
20136 5
20137 4
20138 5
20139 5
20140 5
20141 5
20142 5
20143 5
20144 4
20145 5
20146 5
20147 5
20148 1
20149 2
20150 5
20151 4
20152 5
20153 1
20154 4
20155 1
20156 1
20157 1
20158 2
20159 3
20160 1
20161 5
20162 3
20163 1
20164 5
20165 5
20166 5
20167 1
20168 5
20169 5
20170 1
20171 1
20172 1
20173 5
20174 2
20175 1
20176 3
20177 5
20178 4
20179 1
20180 1
20181 2
20182 3
20183 1
20184 4
20185 5
20186 4
20187 5
20188 1
20189 4
20190 5
20191 5
20192 4
20193 4
20194 2
20195 5
20196 5
20197 5
20198 5
20199 5
20200 5
20201 2
20202 5
20203 1
20204 3
20205 3
20206 2
20207 4
20208 4
20209 2
20210 5
20211 5
20212 1
20213 5
20214 1
20215 5
20216 5
20217 2
20218 5
20219 4
20220 5
20221 1
20222 5
20223 3
20224 4
20225 2
20226 5
20227 5
20228 1
20229 4
20230 5
20231 5
20232 4
20233 5
20234 4
20235 1
20236 3
20237 2
20238 5
20239 1
20240 2
20241 5
20242 5
20243 4
20244 5
20245 5
20246 4
20247 5
20248 5
20249 5
20250 4
20251 5
20252 5
20253 4
20254 3
20255 3
20256 3
20257 3
20258 5
20259 5
20260 5
20261 5
20262 5
20263 2
20264 5
20265 5
20266 4
20267 2
20268 4
20269 3
20270 2
20271 5
20272 5
20273 5
20274 5
20275 5
20276 4
20277 4
20278 1
20279 4
20280 2
20281 4
20282 4
20283 5
20284 4
20285 1
20286 3
20287 5
20288 5
20289 5
20290 3
20291 5
20292 5
20293 4
20294 4
20295 5
20296 5
20297 4
20298 2
20299 3
20300 5
20301 5
20302 5
20303 5
20304 1
20305 1
20306 5
20307 5
20308 5
20309 5
20310 4
20311 5
20312 5
20313 1
20314 5
20315 3
20316 4
20317 1
20318 5
20319 3
20320 1
20321 3
20322 5
20323 4
20324 1
20325 5
20326 2
20327 5
20328 5
20329 5
20330 5
20331 5
20332 4
20333 4
20334 5
20335 5
20336 2
20337 5
20338 5
20339 3
20340 3
20341 4
20342 5
20343 2
20344 5
20345 5
20346 1
20347 5
20348 4
20349 5
20350 5
20351 4
20352 5
20353 4
20354 5
20355 5
20356 3
20357 4
20358 5
20359 5
20360 3
20361 5
20362 5
20363 5
20364 5
20365 5
20366 5
20367 4
20368 4
20369 4
20370 5
20371 5
20372 5
20373 4
20374 5
20375 5
20376 5
20377 2
20378 4
20379 5
20380 1
20381 5
20382 2
20383 5
20384 4
20385 1
20386 5
20387 1
20388 5
20389 5
20390 5
20391 4
20392 4
20393 5
20394 5
20395 5
20396 5
20397 1
20398 4
20399 1
20400 2
20401 5
20402 5
20403 3
20404 5
20405 5
20406 5
20407 5
20408 1
20409 5
20410 5
20411 4
20412 5
20413 5
20414 4
20415 4
20416 5
20417 1
20418 5
20419 4
20420 4
20421 4
20422 5
20423 3
20424 5
20425 5
20426 5
20427 5
20428 1
20429 4
20430 3
20431 1
20432 1
20433 1
20434 1
20435 5
20436 2
20437 1
20438 2
20439 2
20440 5
20441 2
20442 1
20443 3
20444 5
20445 5
20446 4
20447 1
20448 5
20449 1
20450 1
20451 5
20452 5
20453 4
20454 4
20455 1
20456 1
20457 1
20458 1
20459 3
20460 2
20461 1
20462 5
20463 3
20464 3
20465 4
20466 4
20467 4
20468 3
20469 3
20470 4
20471 5
20472 4
20473 3
20474 5
20475 5
20476 5
20477 5
20478 1
20479 2
20480 4
20481 4
20482 5
20483 5
20484 3
20485 5
20486 5
20487 4
20488 2
20489 5
20490 4
20491 3
20492 5
20493 5
20494 1
20495 5
20496 5
20497 3
20498 3
20499 5
20500 5
20501 5
20502 5
20503 4
20504 4
20505 5
20506 5
20507 5
20508 5
20509 5
20510 1
20511 4
20512 2
20513 4
20514 1
20515 5
20516 3
20517 5
20518 5
20519 5
20520 5
20521 5
20522 5
20523 5
20524 5
20525 5
20526 5
20527 5
20528 1
20529 5
20530 1
20531 5
20532 5
20533 1
20534 5
20535 1
20536 5
20537 3
20538 1
20539 1
20540 1
20541 5
20542 1
20543 1
20544 5
20545 3
20546 5
20547 5
20548 2
20549 1
20550 5
20551 4
20552 4
20553 5
20554 5
20555 4
20556 5
20557 1
20558 2
20559 1
20560 4
20561 4
20562 5
20563 4
20564 1
20565 1
20566 1
20567 1
20568 4
20569 5
20570 5
20571 5
20572 5
20573 1
20574 5
20575 3
20576 3
20577 2
20578 1
20579 5
20580 5
20581 2
20582 1
20583 1
20584 1
20585 2
20586 1
20587 4
20588 1
20589 3
20590 1
20591 1
20592 5
20593 3
20594 5
20595 5
20596 4
20597 5
20598 5
20599 5
20600 1
20601 1
20602 1
20603 1
20604 1
20605 1
20606 1
20607 1
20608 1
20609 4
20610 1
20611 1
20612 4
20613 1
20614 4
20615 5
20616 2
20617 1
20618 2
20619 1
20620 1
20621 1
20622 3
20623 1
20624 3
20625 4
20626 5
20627 5
20628 4
20629 2
20630 1
20631 4
20632 5
20633 1
20634 2
20635 5
20636 5
20637 4
20638 2
20639 2
20640 5
20641 2
20642 5
20643 3
20644 5
20645 5
20646 5
20647 5
20648 5
20649 5
20650 4
20651 5
20652 5
20653 5
20654 5
20655 2
20656 5
20657 5
20658 5
20659 4
20660 4
20661 4
20662 5
20663 5
20664 5
20665 5
20666 1
20667 5
20668 4
20669 5
20670 3
20671 5
20672 5
20673 4
20674 5
20675 5
20676 4
20677 4
20678 4
20679 1
20680 5
20681 5
20682 2
20683 5
20684 1
20685 2
20686 5
20687 1
20688 4
20689 1
20690 5
20691 4
20692 4
20693 1
20694 5
20695 3
20696 4
20697 3
20698 2
20699 2
20700 1
20701 5
20702 4
20703 3
20704 5
20705 4
20706 1
20707 2
20708 1
20709 2
20710 1
20711 4
20712 1
20713 3
20714 5
20715 3
20716 4
20717 4
20718 2
20719 5
20720 4
20721 5
20722 5
20723 5
20724 5
20725 3
20726 5
20727 1
20728 5
20729 5
20730 5
20731 5
20732 1
20733 5
20734 4
20735 5
20736 5
20737 5
20738 5
20739 5
20740 5
20741 4
20742 5
20743 1
20744 5
20745 5
20746 1
20747 5
20748 3
20749 5
20750 1
20751 3
20752 4
20753 1
20754 2
20755 1
20756 1
20757 1
20758 5
20759 4
20760 1
20761 5
20762 5
20763 1
20764 4
20765 3
20766 3
20767 5
20768 2
20769 3
20770 5
20771 5
20772 2
20773 1
20774 1
20775 3
20776 1
20777 1
20778 5
20779 5
20780 5
20781 1
20782 5
20783 1
20784 1
20785 1
20786 1
20787 1
20788 1
20789 1
20790 1
20791 2
20792 1
20793 1
20794 1
20795 1
20796 3
20797 5
20798 2
20799 1
20800 4
20801 1
20802 2
20803 1
20804 1
20805 1
20806 5
20807 5
20808 1
20809 5
20810 5
20811 5
20812 5
20813 4
20814 5
20815 1
20816 5
20817 5
20818 5
20819 4
20820 3
20821 3
20822 5
20823 2
20824 4
20825 5
20826 4
20827 5
20828 5
20829 4
20830 2
20831 5
20832 4
20833 5
20834 1
20835 5
20836 1
20837 5
20838 2
20839 1
20840 2
20841 3
20842 3
20843 5
20844 1
20845 3
20846 1
20847 2
20848 4
20849 2
20850 5
20851 3
20852 3
20853 5
20854 5
20855 2
20856 4
20857 2
20858 4
20859 5
20860 3
20861 5
20862 3
20863 3
20864 4
20865 1
20866 2
20867 3
20868 5
20869 2
20870 5
20871 4
20872 4
20873 3
20874 4
20875 2
20876 1
20877 3
20878 4
20879 1
20880 4
20881 5
20882 1
20883 1
20884 1
20885 5
20886 5
20887 5
20888 5
20889 4
20890 4
20891 5
20892 5
20893 4
20894 3
20895 5
20896 5
20897 5
20898 5
20899 5
20900 5
20901 5
20902 5
20903 5
20904 5
20905 5
20906 3
20907 5
20908 5
20909 5
20910 3
20911 5
20912 5
20913 3
20914 5
20915 5
20916 4
20917 5
20918 5
20919 5
20920 3
20921 3
20922 5
20923 4
20924 3
20925 5
20926 5
20927 5
20928 5
20929 5
20930 5
20931 5
20932 5
20933 5
20934 5
20935 5
20936 5
20937 5
20938 5
20939 5
20940 5
20941 5
20942 5
20943 5
20944 5
20945 5
20946 5
20947 5
20948 3
20949 4
20950 5
20951 5
20952 5
20953 5
20954 5
20955 5
20956 5
20957 2
20958 5
20959 5
20960 5
20961 5
20962 4
20963 1
20964 5
20965 5
20966 5
20967 5
20968 5
20969 5
20970 5
20971 5
20972 4
20973 5
20974 5
20975 5
20976 3
20977 5
20978 5
20979 5
20980 5
20981 5
20982 5
20983 1
20984 5
20985 3
20986 5
20987 5
20988 5
20989 3
20990 1
20991 5
20992 5
20993 1
20994 5
20995 5
20996 2
20997 4
20998 5
20999 5
21000 5
21001 5
21002 5
21003 5
21004 5
21005 2
21006 4
21007 5
21008 3
21009 5
21010 1
21011 4
21012 5
21013 4
21014 1
21015 1
21016 3
21017 5
21018 4
21019 2
21020 4
21021 2
21022 2
21023 1
21024 4
21025 5
21026 3
21027 5
21028 5
21029 3
21030 5
21031 5
21032 5
21033 5
21034 5
21035 1
21036 5
21037 5
21038 5
21039 5
21040 5
21041 5
21042 5
21043 5
21044 5
21045 5
21046 5
21047 5
21048 1
21049 2
21050 1
21051 5
21052 5
21053 5
21054 4
21055 5
21056 2
21057 1
21058 1
21059 5
21060 5
21061 5
21062 5
21063 5
21064 3
21065 5
21066 5
21067 5
21068 5
21069 4
21070 5
21071 2
21072 2
21073 5
21074 3
21075 5
21076 5
21077 5
21078 5
21079 5
21080 1
21081 1
21082 5
21083 5
21084 5
21085 5
21086 5
21087 5
21088 5
21089 1
21090 5
21091 5
21092 5
21093 5
21094 4
21095 5
21096 1
21097 5
21098 5
21099 5
21100 4
21101 5
21102 5
21103 5
21104 5
21105 5
21106 4
21107 5
21108 5
21109 1
21110 3
21111 3
21112 3
21113 5
21114 5
21115 4
21116 5
21117 5
21118 5
21119 5
21120 5
21121 5
21122 5
21123 4
21124 3
21125 1
21126 5
21127 3
21128 4
21129 5
21130 3
21131 5
21132 4
21133 5
21134 5
21135 5
21136 1
21137 5
21138 5
21139 5
21140 5
21141 4
21142 4
21143 2
21144 5
21145 3
21146 5
21147 4
21148 5
21149 5
21150 5
21151 3
21152 5
21153 5
21154 5
21155 5
21156 4
21157 4
21158 5
21159 5
21160 5
21161 4
21162 5
21163 3
21164 2
21165 5
21166 5
21167 5
21168 5
21169 4
21170 5
21171 5
21172 5
21173 5
21174 5
21175 5
21176 5
21177 5
21178 3
21179 5
21180 5
21181 5
21182 5
21183 4
21184 1
21185 3
21186 5
21187 5
21188 5
21189 4
21190 5
21191 1
21192 5
21193 5
21194 1
21195 5
21196 1
21197 5
21198 5
21199 5
21200 5
21201 4
21202 3
21203 5
21204 5
21205 5
21206 5
21207 5
21208 5
21209 5
21210 5
21211 5
21212 1
21213 5
21214 5
21215 5
21216 1
21217 4
21218 5
21219 1
21220 2
21221 1
21222 4
21223 1
21224 1
21225 1
21226 1
21227 4
21228 1
21229 5
21230 4
21231 5
21232 5
21233 5
21234 5
21235 5
21236 4
21237 5
21238 5
21239 1
21240 5
21241 5
21242 5
21243 1
21244 5
21245 5
21246 5
21247 5
21248 5
21249 5
21250 5
21251 5
21252 5
21253 5
21254 4
21255 4
21256 5
21257 5
21258 5
21259 5
21260 4
21261 5
21262 5
21263 5
21264 5
21265 4
21266 5
21267 5
21268 4
21269 5
21270 1
21271 5
21272 5
21273 5
21274 5
21275 4
21276 5
21277 5
21278 3
21279 4
21280 4
21281 5
21282 5
21283 4
21284 5
21285 5
21286 4
21287 5
21288 5
21289 5
21290 2
21291 1
21292 5
21293 5
21294 5
21295 5
21296 4
21297 5
21298 5
21299 5
21300 1
21301 5
21302 4
21303 5
21304 4
21305 5
21306 5
21307 5
21308 1
21309 1
21310 1
21311 4
21312 5
21313 5
21314 5
21315 5
21316 5
21317 3
21318 5
21319 5
21320 5
21321 1
21322 4
21323 1
21324 3
21325 1
21326 1
21327 5
21328 5
21329 5
21330 5
21331 3
21332 4
21333 4
21334 5
21335 1
21336 4
21337 3
21338 5
21339 5
21340 4
21341 1
21342 5
21343 5
21344 5
21345 5
21346 3
21347 1
21348 5
21349 4
21350 5
21351 1
21352 5
21353 4
21354 3
21355 3
21356 5
21357 5
21358 4
21359 5
21360 5
21361 1
21362 5
21363 1
21364 3
21365 5
21366 5
21367 5
21368 5
21369 5
21370 4
21371 5
21372 5
21373 5
21374 5
21375 5
21376 5
21377 4
21378 5
21379 4
21380 5
21381 5
21382 5
21383 5
21384 5
21385 5
21386 1
21387 5
21388 5
21389 5
21390 5
21391 5
21392 5
21393 5
21394 5
21395 5
21396 1
21397 5
21398 5
21399 4
21400 5
21401 5
21402 5
21403 5
21404 5
21405 1
21406 5
21407 5
21408 5
21409 5
21410 4
21411 5
21412 4
21413 1
21414 4
21415 1
21416 4
21417 4
21418 3
21419 3
21420 5
21421 5
21422 4
21423 5
21424 5
21425 5
21426 2
21427 5
21428 5
21429 5
21430 5
21431 5
21432 5
21433 5
21434 5
21435 5
21436 5
21437 5
21438 4
21439 5
21440 5
21441 5
21442 5
21443 1
21444 5
21445 5
21446 5
21447 5
21448 5
21449 1
21450 5
21451 4
21452 5
21453 5
21454 1
21455 1
21456 5
21457 1
21458 4
21459 5
21460 5
21461 5
21462 4
21463 5
21464 5
21465 1
21466 5
21467 4
21468 5
21469 4
21470 5
21471 5
21472 1
21473 5
21474 5
21475 5
21476 5
21477 5
21478 5
21479 1
21480 5
21481 5
21482 3
21483 5
21484 3
21485 3
21486 5
21487 4
21488 4
21489 5
21490 5
21491 5
21492 5
21493 2
21494 1
21495 5
21496 3
21497 5
21498 5
21499 1
21500 5
21501 3
21502 2
21503 5
21504 4
21505 3
21506 5
21507 4
21508 5
21509 5
21510 2
21511 4
21512 5
21513 5
21514 5
21515 5
21516 2
21517 1
21518 3
21519 5
21520 5
21521 5
21522 5
21523 5
21524 5
21525 5
21526 3
21527 5
21528 5
21529 5
21530 5
21531 5
21532 4
21533 3
21534 2
21535 1
21536 4
21537 5
21538 3
21539 5
21540 5
21541 5
21542 5
21543 2
21544 5
21545 5
21546 5
21547 5
21548 5
21549 3
21550 5
21551 3
21552 4
21553 5
21554 3
21555 5
21556 5
21557 5
21558 4
21559 4
21560 4
21561 4
21562 5
21563 5
21564 5
21565 5
21566 5
21567 5
21568 4
21569 5
21570 2
21571 4
21572 3
21573 5
21574 5
21575 1
21576 4
21577 5
21578 1
21579 5
21580 5
21581 5
21582 5
21583 5
21584 5
21585 5
21586 2
21587 5
21588 5
21589 5
21590 5
21591 4
21592 1
21593 4
21594 5
21595 5
21596 5
21597 5
21598 4
21599 4
21600 5
21601 5
21602 5
21603 5
21604 5
21605 5
21606 5
21607 3
21608 2
21609 4
21610 5
21611 2
21612 5
21613 5
21614 5
21615 5
21616 5
21617 5
21618 5
21619 5
21620 4
21621 5
21622 5
21623 5
21624 5
21625 5
21626 5
21627 5
21628 4
21629 5
21630 5
21631 1
21632 4
21633 4
21634 1
21635 5
21636 5
21637 2
21638 3
21639 4
21640 2
21641 5
21642 2
21643 1
21644 5
21645 5
21646 3
21647 5
21648 5
21649 5
21650 5
21651 4
21652 5
21653 4
21654 1
21655 4
21656 5
21657 5
21658 3
21659 5
21660 5
21661 5
21662 1
21663 5
21664 5
21665 4
21666 5
21667 4
21668 4
21669 5
21670 1
21671 4
21672 4
21673 4
21674 3
21675 2
21676 5
21677 5
21678 5
21679 5
21680 5
21681 5
21682 5
21683 5
21684 4
21685 3
21686 5
21687 2
21688 5
21689 5
21690 3
21691 4
21692 5
21693 5
21694 5
21695 4
21696 5
21697 5
21698 5
21699 4
21700 5
21701 4
21702 5
21703 1
21704 5
21705 5
21706 5
21707 5
21708 2
21709 5
21710 5
21711 1
21712 4
21713 3
21714 4
21715 4
21716 1
21717 5
21718 5
21719 5
21720 5
21721 4
21722 4
21723 5
21724 4
21725 1
21726 5
21727 5
21728 5
21729 5
21730 5
21731 5
21732 4
21733 5
21734 5
21735 5
21736 5
21737 5
21738 4
21739 5
21740 5
21741 5
21742 4
21743 5
21744 5
21745 2
21746 5
21747 5
21748 5
21749 2
21750 5
21751 3
21752 5
21753 5
21754 5
21755 5
21756 5
21757 5
21758 5
21759 5
21760 5
21761 4
21762 4
21763 2
21764 5
21765 1
21766 5
21767 1
21768 5
21769 3
21770 4
21771 4
21772 5
21773 4
21774 5
21775 5
21776 5
21777 5
21778 5
21779 5
21780 5
21781 2
21782 5
21783 5
21784 5
21785 4
21786 5
21787 5
21788 5
21789 5
21790 4
21791 5
21792 2
21793 5
21794 5
21795 5
21796 5
21797 2
21798 5
21799 5
21800 5
21801 1
21802 3
21803 5
21804 5
21805 5
21806 3
21807 1
21808 3
21809 1
21810 5
21811 1
21812 4
21813 5
21814 3
21815 1
21816 3
21817 4
21818 5
21819 5
21820 5
21821 5
21822 5
21823 2
21824 5
21825 5
21826 5
21827 5
21828 5
21829 3
21830 3
21831 5
21832 4
21833 5
21834 4
21835 5
21836 5
21837 5
21838 1
21839 5
21840 1
21841 1
21842 5
21843 5
21844 5
21845 5
21846 2
21847 2
21848 1
21849 1
21850 3
21851 5
21852 5
21853 5
21854 5
21855 5
21856 1
21857 5
21858 5
21859 5
21860 3
21861 5
21862 5
21863 4
21864 3
21865 5
21866 5
21867 5
21868 5
21869 4
21870 3
21871 5
21872 5
21873 5
21874 5
21875 5
21876 1
21877 5
21878 5
21879 5
21880 5
21881 5
21882 3
21883 5
21884 5
21885 4
21886 5
21887 5
21888 4
21889 5
21890 5
21891 5
21892 5
21893 4
21894 3
21895 5
21896 5
21897 3
21898 5
21899 5
21900 4
21901 1
21902 5
21903 5
21904 5
21905 5
21906 5
21907 5
21908 5
21909 5
21910 4
21911 5
21912 5
21913 5
21914 5
21915 5
21916 5
21917 3
21918 5
21919 4
21920 1
21921 4
21922 5
21923 5
21924 5
21925 5
21926 5
21927 4
21928 5
21929 5
21930 3
21931 5
21932 3
21933 5
21934 3
21935 4
21936 5
21937 5
21938 5
21939 5
21940 4
21941 5
21942 5
21943 5
21944 5
21945 5
21946 3
21947 2
21948 3
21949 5
21950 5
21951 5
21952 5
21953 5
21954 2
21955 5
21956 5
21957 5
21958 5
21959 5
21960 5
21961 5
21962 2
21963 5
21964 5
21965 5
21966 5
21967 1
21968 2
21969 5
21970 5
21971 5
21972 3
21973 4
21974 5
21975 5
21976 5
21977 4
21978 5
21979 5
21980 5
21981 5
21982 5
21983 3
21984 5
21985 4
21986 5
21987 5
21988 5
21989 4
21990 5
21991 4
21992 4
21993 5
21994 5
21995 3
21996 2
21997 4
21998 5
21999 5
22000 5
22001 5
22002 5
22003 5
22004 5
22005 4
22006 5
22007 5
22008 5
22009 4
22010 5
22011 5
22012 5
22013 5
22014 5
22015 4
22016 4
22017 5
22018 4
22019 5
22020 5
22021 1
22022 5
22023 5
22024 5
22025 5
22026 5
22027 5
22028 5
22029 5
22030 5
22031 4
22032 5
22033 5
22034 5
22035 5
22036 4
22037 5
22038 5
22039 5
22040 5
22041 5
22042 1
22043 4
22044 1
22045 5
22046 5
22047 5
22048 5
22049 4
22050 5
22051 4
22052 5
22053 5
22054 5
22055 5
22056 2
22057 5
22058 4
22059 5
22060 1
22061 5
22062 5
22063 5
22064 5
22065 1
22066 5
22067 5
22068 5
22069 3
22070 5
22071 2
22072 5
22073 5
22074 2
22075 5
22076 5
22077 5
22078 4
22079 5
22080 4
22081 5
22082 3
22083 4
22084 5
22085 5
22086 5
22087 5
22088 3
22089 5
22090 5
22091 4
22092 5
22093 5
22094 5
22095 5
22096 3
22097 5
22098 3
22099 5
22100 4
22101 2
22102 5
22103 5
22104 5
22105 5
22106 3
22107 5
22108 5
22109 5
22110 4
22111 5
22112 2
22113 4
22114 4
22115 5
22116 5
22117 5
22118 5
22119 5
22120 5
22121 1
22122 1
22123 5
22124 4
22125 5
22126 5
22127 5
22128 5
22129 5
22130 5
22131 4
22132 5
22133 5
22134 2
22135 1
22136 4
22137 5
22138 5
22139 5
22140 3
22141 4
22142 2
22143 3
22144 5
22145 5
22146 3
22147 3
22148 1
22149 5
22150 1
22151 5
22152 5
22153 5
22154 5
22155 5
22156 5
22157 5
22158 5
22159 5
22160 1
22161 5
22162 5
22163 5
22164 2
22165 5
22166 5
22167 5
22168 2
22169 5
22170 5
22171 5
22172 4
22173 5
22174 5
22175 5
22176 5
22177 5
22178 1
22179 5
22180 4
22181 1
22182 5
22183 2
22184 1
22185 4
22186 1
22187 5
22188 5
22189 5
22190 5
22191 5
22192 5
22193 5
22194 5
22195 5
22196 5
22197 5
22198 5
22199 5
22200 1
22201 4
22202 1
22203 5
22204 5
22205 4
22206 5
22207 5
22208 1
22209 1
22210 5
22211 5
22212 5
22213 5
22214 1
22215 5
22216 5
22217 5
22218 5
22219 5
22220 5
22221 1
22222 5
22223 5
22224 2
22225 1
22226 4
22227 5
22228 5
22229 1
22230 4
22231 5
22232 5
22233 5
22234 5
22235 5
22236 1
22237 5
22238 5
22239 5
22240 5
22241 4
22242 5
22243 3
22244 1
22245 4
22246 4
22247 5
22248 5
22249 5
22250 3
22251 5
22252 5
22253 5
22254 3
22255 5
22256 1
22257 5
22258 5
22259 4
22260 5
22261 5
22262 5
22263 3
22264 1
22265 5
22266 5
22267 5
22268 1
22269 1
22270 5
22271 5
22272 5
22273 1
22274 5
22275 1
22276 1
22277 4
22278 1
22279 5
22280 2
22281 5
22282 5
22283 5
22284 4
22285 3
22286 5
22287 5
22288 5
22289 5
22290 5
22291 4
22292 4
22293 5
22294 3
22295 5
22296 1
22297 1
22298 5
22299 4
22300 5
22301 5
22302 1
22303 4
22304 3
22305 2
22306 5
22307 1
22308 5
22309 1
22310 5
22311 4
22312 5
22313 5
22314 5
22315 5
22316 5
22317 2
22318 3
22319 2
22320 1
22321 5
22322 5
22323 1
22324 5
22325 5
22326 1
22327 1
22328 1
22329 2
22330 5
22331 2
22332 1
22333 1
22334 5
22335 1
22336 4
22337 4
22338 5
22339 5
22340 5
22341 5
22342 5
22343 5
22344 2
22345 5
22346 1
22347 5
22348 1
22349 1
22350 1
22351 2
22352 1
22353 5
22354 1
22355 4
22356 5
22357 3
22358 5
22359 5
22360 4
22361 5
22362 5
22363 2
22364 5
22365 4
22366 1
22367 1
22368 1
22369 4
22370 4
22371 3
22372 2
22373 4
22374 3
22375 5
22376 4
22377 5
22378 5
22379 5
22380 1
22381 1
22382 4
22383 5
22384 5
22385 5
22386 5
22387 4
22388 1
22389 5
22390 5
22391 4
22392 4
22393 1
22394 1
22395 5
22396 5
22397 4
22398 5
22399 1
22400 5
22401 5
22402 5
22403 5
22404 5
22405 5
22406 1
22407 1
22408 4
22409 5
22410 4
22411 2
22412 4
22413 5
22414 5
22415 4
22416 2
22417 5
22418 5
22419 5
22420 2
22421 5
22422 5
22423 5
22424 5
22425 1
22426 5
22427 3
22428 5
22429 5
22430 5
22431 5
22432 4
22433 5
22434 4
22435 1
22436 1
22437 5
22438 5
22439 4
22440 5
22441 5
22442 4
22443 5
22444 5
22445 1
22446 5
22447 5
22448 5
22449 3
22450 5
22451 5
22452 5
22453 5
22454 5
22455 5
22456 5
22457 2
22458 5
22459 2
22460 4
22461 4
22462 1
22463 3
22464 4
22465 5
22466 5
22467 5
22468 5
22469 5
22470 5
22471 5
22472 5
22473 5
22474 5
22475 5
22476 5
22477 5
22478 2
22479 3
22480 5
22481 5
22482 3
22483 5
22484 4
22485 3
22486 5
22487 5
22488 5
22489 5
22490 5
22491 4
22492 5
22493 4
22494 5
22495 5
22496 5
22497 5
22498 4
22499 5
22500 5
22501 4
22502 5
22503 5
22504 5
22505 4
22506 1
22507 5
22508 5
22509 5
22510 5
22511 1
22512 4
22513 5
22514 5
22515 5
22516 5
22517 4
22518 5
22519 5
22520 5
22521 5
22522 3
22523 3
22524 5
22525 5
22526 5
22527 4
22528 5
22529 5
22530 4
22531 5
22532 1
22533 5
22534 5
22535 5
22536 2
22537 1
22538 1
22539 4
22540 5
22541 4
22542 5
22543 5
22544 1
22545 5
22546 5
22547 5
22548 5
22549 3
22550 5
22551 2
22552 5
22553 5
22554 2
22555 5
22556 5
22557 5
22558 4
22559 5
22560 1
22561 5
22562 2
22563 3
22564 5
22565 5
22566 5
22567 2
22568 5
22569 4
22570 5
22571 5
22572 5
22573 4
22574 5
22575 5
22576 1
22577 1
22578 1
22579 4
22580 1
22581 1
22582 1
22583 5
22584 5
22585 4
22586 2
22587 4
22588 4
22589 5
22590 5
22591 5
22592 5
22593 5
22594 5
22595 2
22596 2
22597 2
22598 1
22599 4
22600 5
22601 5
22602 5
22603 2
22604 5
22605 5
22606 5
22607 5
22608 4
22609 4
22610 5
22611 4
22612 1
22613 3
22614 5
22615 5
22616 5
22617 5
22618 5
22619 5
22620 5
22621 5
22622 5
22623 3
22624 5
22625 5
22626 5
22627 5
22628 5
22629 5
22630 5
22631 5
22632 3
22633 5
22634 5
22635 5
22636 2
22637 5
22638 5
22639 1
22640 1
22641 3
22642 3
22643 3
22644 2
22645 1
22646 1
22647 5
22648 5
22649 5
22650 5
22651 5
22652 3
22653 4
22654 5
22655 2
22656 5
22657 1
22658 4
22659 5
22660 5
22661 2
22662 5
22663 5
22664 4
22665 5
22666 5
22667 4
22668 5
22669 3
22670 5
22671 5
22672 5
22673 5
22674 5
22675 3
22676 2
22677 5
22678 4
22679 5
22680 3
22681 5
22682 5
22683 5
22684 5
22685 4
22686 4
22687 5
22688 5
22689 1
22690 5
22691 1
22692 4
22693 5
22694 5
22695 5
22696 5
22697 5
22698 4
22699 4
22700 3
22701 4
22702 3
22703 5
22704 5
22705 5
22706 5
22707 5
22708 1
22709 5
22710 5
22711 5
22712 5
22713 5
22714 4
22715 5
22716 5
22717 5
22718 5
22719 4
22720 1
22721 5
22722 5
22723 2
22724 5
22725 4
22726 4
22727 2
22728 5
22729 5
22730 5
22731 4
22732 5
22733 1
22734 3
22735 1
22736 2
22737 4
22738 2
22739 4
22740 5
22741 4
22742 5
22743 4
22744 5
22745 5
22746 5
22747 5
22748 5
22749 1
22750 4
22751 2
22752 3
22753 4
22754 5
22755 4
22756 1
22757 5
22758 5
22759 1
22760 5
22761 5
22762 5
22763 5
22764 5
22765 5
22766 4
22767 3
22768 4
22769 2
22770 5
22771 4
22772 4
22773 4
22774 4
22775 5
22776 3
22777 4
22778 5
22779 4
22780 4
22781 2
22782 5
22783 2
22784 5
22785 5
22786 5
22787 5
22788 1
22789 5
22790 5
22791 4
22792 5
22793 4
22794 3
22795 4
22796 3
22797 4
22798 5
22799 1
22800 1
22801 5
22802 5
22803 5
22804 2
22805 4
22806 5
22807 4
22808 4
22809 3
22810 5
22811 5
22812 5
22813 2
22814 2
22815 5
22816 5
22817 5
22818 1
22819 5
22820 5
22821 4
22822 3
22823 5
22824 1
22825 3
22826 2
22827 5
22828 1
22829 5
22830 1
22831 5
22832 4
22833 5
22834 1
22835 1
22836 1
22837 3
22838 2
22839 4
22840 3
22841 2
22842 4
22843 5
22844 1
22845 1
22846 2
22847 1
22848 4
22849 5
22850 5
22851 5
22852 4
22853 2
22854 3
22855 2
22856 1
22857 1
22858 2
22859 5
22860 5
22861 5
22862 5
22863 4
22864 5
22865 2
22866 2
22867 4
22868 5
22869 5
22870 5
22871 5
22872 5
22873 1
22874 1
22875 5
22876 5
22877 2
22878 5
22879 3
22880 5
22881 5
22882 5
22883 3
22884 5
22885 5
22886 5
22887 1
22888 2
22889 5
22890 5
22891 5
22892 5
22893 5
22894 4
22895 5
22896 5
22897 4
22898 5
22899 5
22900 5
22901 5
22902 1
22903 5
22904 5
22905 5
22906 3
22907 5
22908 4
22909 5
22910 5
22911 2
22912 3
22913 5
22914 4
22915 5
22916 4
22917 5
22918 3
22919 3
22920 5
22921 3
22922 3
22923 5
22924 5
22925 4
22926 5
22927 4
22928 5
22929 4
22930 5
22931 2
22932 5
22933 5
22934 5
22935 1
22936 5
22937 2
22938 5
22939 5
22940 5
22941 5
22942 3
22943 1
22944 2
22945 5
22946 5
22947 5
22948 4
22949 5
22950 5
22951 3
22952 3
22953 5
22954 5
22955 5
22956 5
22957 3
22958 5
22959 5
22960 1
22961 5
22962 1
22963 1
22964 5
22965 5
22966 3
22967 5
22968 5
22969 4
22970 5
22971 5
22972 5
22973 5
22974 5
22975 4
22976 5
22977 5
22978 4
22979 4
22980 3
22981 4
22982 1
22983 5
22984 4
22985 1
22986 5
22987 5
22988 5
22989 2
22990 5
22991 2
22992 5
22993 3
22994 1
22995 5
22996 5
22997 1
22998 4
22999 1
23000 3
23001 5
23002 5
23003 1
23004 3
23005 5
23006 5
23007 5
23008 5
23009 5
23010 1
23011 5
23012 5
23013 5
23014 5
23015 5
23016 5
23017 5
23018 5
23019 1
23020 1
23021 5
23022 5
23023 5
23024 5
23025 5
23026 5
23027 5
23028 5
23029 5
23030 5
23031 5
23032 4
23033 5
23034 5
23035 5
23036 3
23037 5
23038 2
23039 3
23040 4
23041 5
23042 5
23043 4
23044 5
23045 1
23046 5
23047 1
23048 5
23049 1
23050 3
23051 4
23052 5
23053 5
23054 5
23055 5
23056 1
23057 4
23058 5
23059 5
23060 5
23061 5
23062 5
23063 4
23064 5
23065 5
23066 5
23067 5
23068 5
23069 1
23070 5
23071 5
23072 5
23073 5
23074 5
23075 5
23076 5
23077 5
23078 1
23079 5
23080 1
23081 5
23082 1
23083 1
23084 5
23085 5
23086 5
23087 3
23088 5
23089 5
23090 5
23091 5
23092 4
23093 5
23094 1
23095 1
23096 5
23097 5
23098 5
23099 5
23100 5
23101 5
23102 3
23103 5
23104 4
23105 3
23106 5
23107 1
23108 5
23109 4
23110 2
23111 2
23112 5
23113 4
23114 4
23115 5
23116 1
23117 5
23118 5
23119 5
23120 5
23121 5
23122 5
23123 5
23124 5
23125 5
23126 5
23127 5
23128 5
23129 5
23130 5
23131 5
23132 5
23133 5
23134 5
23135 5
23136 5
23137 5
23138 5
23139 4
23140 2
23141 1
23142 4
23143 5
23144 5
23145 5
23146 5
23147 5
23148 5
23149 5
23150 5
23151 1
23152 1
23153 5
23154 5
23155 5
23156 5
23157 4
23158 5
23159 5
23160 5
23161 5
23162 5
23163 5
23164 5
23165 5
23166 4
23167 4
23168 3
23169 5
23170 1
23171 5
23172 5
23173 1
23174 5
23175 5
23176 5
23177 5
23178 5
23179 5
23180 5
23181 3
23182 4
23183 5
23184 5
23185 4
23186 5
23187 5
23188 5
23189 4
23190 5
23191 5
23192 5
23193 5
23194 5
23195 4
23196 5
23197 5
23198 5
23199 5
23200 5
23201 5
23202 5
23203 5
23204 5
23205 5
23206 4
23207 1
23208 5
23209 1
23210 5
23211 5
23212 5
23213 5
23214 5
23215 5
23216 1
23217 2
23218 1
23219 1
23220 1
23221 3
23222 5
23223 5
23224 3
23225 5
23226 5
23227 5
23228 5
23229 3
23230 5
23231 3
23232 5
23233 5
23234 5
23235 5
23236 5
23237 3
23238 5
23239 5
23240 5
23241 5
23242 5
23243 5
23244 5
23245 2
23246 1
23247 5
23248 5
23249 5
23250 5
23251 5
23252 5
23253 4
23254 4
23255 5
23256 4
23257 5
23258 5
23259 5
23260 3
23261 5
23262 5
23263 5
23264 5
23265 4
23266 5
23267 5
23268 5
23269 5
23270 5
23271 5
23272 5
23273 1
23274 2
23275 5
23276 5
23277 5
23278 2
23279 5
23280 1
23281 4
23282 5
23283 5
23284 2
23285 5
23286 5
23287 5
23288 5
23289 5
23290 5
23291 5
23292 3
23293 4
23294 3
23295 5
23296 5
23297 5
23298 5
23299 5
23300 5
23301 4
23302 5
23303 5
23304 5
23305 1
23306 5
23307 2
23308 3
23309 5
23310 5
23311 5
23312 5
23313 4
23314 5
23315 5
23316 1
23317 5
23318 5
23319 4
23320 5
23321 4
23322 5
23323 3
23324 5
23325 4
23326 4
23327 5
23328 5
23329 5
23330 5
23331 5
23332 5
23333 5
23334 5
23335 3
23336 3
23337 3
23338 5
23339 5
23340 5
23341 5
23342 5
23343 4
23344 5
23345 3
23346 5
23347 5
23348 4
23349 5
23350 1
23351 5
23352 4
23353 1
23354 2
23355 5
23356 4
23357 5
23358 5
23359 5
23360 5
23361 5
23362 2
23363 1
23364 3
23365 4
23366 5
23367 5
23368 5
23369 4
23370 4
23371 5
23372 5
23373 5
23374 5
23375 5
23376 5
23377 5
23378 5
23379 5
23380 5
23381 5
23382 4
23383 3
23384 5
23385 5
23386 5
23387 5
23388 5
23389 1
23390 1
23391 5
23392 3
23393 5
23394 1
23395 4
23396 1
23397 1
23398 5
23399 5
23400 5
23401 5
23402 5
23403 5
23404 5
23405 5
23406 5
23407 5
23408 5
23409 5
23410 5
23411 5
23412 5
23413 2
23414 2
23415 1
23416 1
23417 5
23418 4
23419 5
23420 5
23421 2
23422 2
23423 1
23424 2
23425 5
23426 5
23427 1
23428 5
23429 4
23430 4
23431 1
23432 5
23433 1
23434 5
23435 5
23436 5
23437 5
23438 3
23439 5
23440 5
23441 2
23442 4
23443 5
23444 5
23445 5
23446 5
23447 5
23448 5
23449 5
23450 4
23451 5
23452 5
23453 5
23454 5
23455 1
23456 5
23457 5
23458 3
23459 1
23460 5
23461 5
23462 5
23463 5
23464 3
23465 5
23466 5
23467 5
23468 5
23469 5
23470 1
23471 3
23472 5
23473 1
23474 5
23475 5
23476 5
23477 4
23478 5
23479 5
23480 5
23481 5
23482 5
23483 3
23484 5
23485 5
23486 4
23487 4
23488 5
23489 5
23490 5
23491 3
23492 5
23493 5
23494 5
23495 4
23496 5
23497 1
23498 2
23499 3
23500 5
23501 5
23502 5
23503 5
23504 5
23505 1
23506 1
23507 1
23508 1
23509 4
23510 5
23511 5
23512 5
23513 5
23514 5
23515 5
23516 5
23517 5
23518 5
23519 5
23520 5
23521 5
23522 5
23523 5
23524 5
23525 3
23526 2
23527 5
23528 4
23529 4
23530 5
23531 5
23532 4
23533 5
23534 5
23535 4
23536 5
23537 4
23538 5
23539 5
23540 5
23541 1
23542 4
23543 5
23544 5
23545 4
23546 5
23547 5
23548 5
23549 5
23550 4
23551 4
23552 5
23553 5
23554 5
23555 5
23556 2
23557 5
23558 5
23559 5
23560 4
23561 5
23562 5
23563 5
23564 5
23565 5
23566 2
23567 5
23568 5
23569 4
23570 4
23571 5
23572 5
23573 4
23574 1
23575 5
23576 5
23577 5
23578 5
23579 5
23580 5
23581 4
23582 4
23583 5
23584 5
23585 5
23586 1
23587 5
23588 5
23589 3
23590 5
23591 5
23592 1
23593 2
23594 5
23595 5
23596 5
23597 5
23598 5
23599 5
23600 5
23601 5
23602 5
23603 4
23604 4
23605 5
23606 3
23607 5
23608 5
23609 5
23610 4
23611 4
23612 5
23613 5
23614 5
23615 4
23616 5
23617 5
23618 5
23619 5
23620 3
23621 5
23622 5
23623 5
23624 3
23625 5
23626 1
23627 5
23628 4
23629 5
23630 5
23631 1
23632 5
23633 5
23634 5
23635 5
23636 5
23637 5
23638 5
23639 4
23640 4
23641 5
23642 4
23643 5
23644 5
23645 5
23646 5
23647 5
23648 5
23649 5
23650 5
23651 5
23652 5
23653 1
23654 5
23655 5
23656 5
23657 5
23658 5
23659 5
23660 1
23661 5
23662 4
23663 5
23664 5
23665 5
23666 1
23667 5
23668 4
23669 2
23670 5
23671 5
23672 5
23673 4
23674 5
23675 5
23676 5
23677 5
23678 5
23679 5
23680 1
23681 5
23682 5
23683 5
23684 5
23685 3
23686 5
23687 2
23688 3
23689 5
23690 5
23691 5
23692 5
23693 5
23694 5
23695 3
23696 5
23697 4
23698 5
23699 5
23700 5
23701 4
23702 5
23703 5
23704 5
23705 5
23706 5
23707 5
23708 5
23709 5
23710 4
23711 5
23712 2
23713 5
23714 5
23715 5
23716 5
23717 4
23718 5
23719 4
23720 4
23721 4
23722 5
23723 5
23724 5
23725 5
23726 5
23727 5
23728 5
23729 5
23730 1
23731 5
23732 5
23733 5
23734 5
23735 1
23736 5
23737 5
23738 5
23739 5
23740 5
23741 5
23742 4
23743 5
23744 5
23745 5
23746 5
23747 5
23748 5
23749 5
23750 5
23751 4
23752 5
23753 5
23754 5
23755 5
23756 3
23757 5
23758 1
23759 5
23760 5
23761 5
23762 1
23763 4
23764 5
23765 5
23766 5
23767 3
23768 1
23769 5
23770 5
23771 5
23772 5
23773 4
23774 5
23775 4
23776 5
23777 5
23778 4
23779 1
23780 5
23781 4
23782 5
23783 5
23784 3
23785 5
23786 2
23787 5
23788 5
23789 5
23790 5
23791 1
23792 5
23793 5
23794 5
23795 5
23796 2
23797 5
23798 5
23799 4
23800 5
23801 5
23802 1
23803 5
23804 5
23805 5
23806 4
23807 5
23808 5
23809 5
23810 5
23811 5
23812 5
23813 3
23814 5
23815 5
23816 3
23817 4
23818 1
23819 5
23820 4
23821 3
23822 5
23823 5
23824 5
23825 5
23826 4
23827 5
23828 5
23829 5
23830 5
23831 5
23832 5
23833 4
23834 1
23835 1
23836 5
23837 5
23838 2
23839 5
23840 4
23841 5
23842 5
23843 5
23844 5
23845 2
23846 5
23847 5
23848 5
23849 5
23850 5
23851 5
23852 1
23853 5
23854 4
23855 5
23856 5
23857 5
23858 5
23859 1
23860 5
23861 5
23862 4
23863 2
23864 4
23865 5
23866 4
23867 1
23868 5
23869 3
23870 4
23871 5
23872 5
23873 5
23874 5
23875 5
23876 1
23877 1
23878 5
23879 2
23880 5
23881 1
23882 5
23883 1
23884 5
23885 4
23886 3
23887 5
23888 4
23889 1
23890 4
23891 1
23892 5
23893 5
23894 5
23895 5
23896 5
23897 5
23898 5
23899 5
23900 5
23901 5
23902 5
23903 5
23904 4
23905 4
23906 1
23907 2
23908 5
23909 5
23910 4
23911 5
23912 5
23913 5
23914 4
23915 5
23916 4
23917 5
23918 5
23919 5
23920 5
23921 5
23922 5
23923 5
23924 4
23925 5
23926 5
23927 5
23928 1
23929 5
23930 5
23931 5
23932 5
23933 5
23934 4
23935 2
23936 4
23937 5
23938 2
23939 5
23940 5
23941 5
23942 3
23943 5
23944 5
23945 5
23946 1
23947 1
23948 1
23949 5
23950 1
23951 1
23952 5
23953 5
23954 1
23955 5
23956 5
23957 1
23958 3
23959 1
23960 5
23961 1
23962 1
23963 4
23964 1
23965 1
23966 1
23967 1
23968 5
23969 2
23970 5
23971 2
23972 5
23973 5
23974 1
23975 1
23976 3
23977 2
23978 1
23979 1
23980 5
23981 5
23982 1
23983 1
23984 5
23985 2
23986 1
23987 1
23988 5
23989 4
23990 4
23991 1
23992 1
23993 1
23994 1
23995 5
23996 1
23997 1
23998 2
23999 1
24000 1
24001 1
24002 1
24003 4
24004 1
24005 1
24006 1
24007 5
24008 5
24009 2
24010 2
24011 1
24012 5
24013 5
24014 1
24015 5
24016 1
24017 1
24018 2
24019 2
24020 1
24021 4
24022 2
24023 4
24024 1
24025 1
24026 1
24027 3
24028 1
24029 5
24030 2
24031 1
24032 1
24033 1
24034 2
24035 5
24036 1
24037 5
24038 1
24039 1
24040 1
24041 1
24042 1
24043 4
24044 1
24045 1
24046 5
24047 1
24048 1
24049 5
24050 1
24051 1
24052 1
24053 1
24054 1
24055 2
24056 2
24057 5
24058 1
24059 1
24060 2
24061 1
24062 4
24063 1
24064 5
24065 5
24066 5
24067 1
24068 1
24069 1
24070 1
24071 1
24072 5
24073 1
24074 5
24075 1
24076 3
24077 4
24078 4
24079 5
24080 2
24081 5
24082 5
24083 1
24084 1
24085 1
24086 2
24087 2
24088 1
24089 1
24090 1
24091 2
24092 5
24093 1
24094 1
24095 1
24096 2
24097 4
24098 5
24099 1
24100 2
24101 5
24102 1
24103 5
24104 5
24105 4
24106 3
24107 5
24108 5
24109 5
24110 5
24111 5
24112 4
24113 5
24114 4
24115 5
24116 3
24117 4
24118 4
24119 5
24120 5
24121 4
24122 4
24123 5
24124 1
24125 5
24126 5
24127 5
24128 5
24129 5
24130 5
24131 5
24132 5
24133 5
24134 4
24135 5
24136 5
24137 5
24138 5
24139 5
24140 5
24141 5
24142 5
24143 5
24144 5
24145 5
24146 4
24147 4
24148 5
24149 2
24150 4
24151 4
24152 5
24153 5
24154 5
24155 5
24156 1
24157 2
24158 5
24159 5
24160 5
24161 5
24162 3
24163 5
24164 4
24165 5
24166 1
24167 1
24168 5
24169 3
24170 5
24171 3
24172 5
24173 1
24174 5
24175 5
24176 4
24177 5
24178 5
24179 5
24180 5
24181 5
24182 5
24183 5
24184 5
24185 5
24186 5
24187 5
24188 1
24189 2
24190 4
24191 5
24192 3
24193 5
24194 5
24195 5
24196 4
24197 5
24198 5
24199 4
24200 2
24201 1
24202 5
24203 5
24204 5
24205 1
24206 4
24207 5
24208 5
24209 5
24210 5
24211 5
24212 5
24213 4
24214 5
24215 3
24216 5
24217 5
24218 5
24219 5
24220 5
24221 5
24222 4
24223 5
24224 4
24225 5
24226 5
24227 5
24228 3
24229 3
24230 5
24231 5
24232 5
24233 5
24234 5
24235 5
24236 5
24237 5
24238 5
24239 5
24240 4
24241 5
24242 1
24243 5
24244 5
24245 5
24246 5
24247 5
24248 5
24249 5
24250 5
24251 1
24252 5
24253 4
24254 5
24255 5
24256 5
24257 5
24258 5
24259 5
24260 4
24261 3
24262 4
24263 4
24264 5
24265 3
24266 5
24267 5
24268 5
24269 3
24270 4
24271 5
24272 5
24273 5
24274 1
24275 3
24276 3
24277 3
24278 5
24279 5
24280 5
24281 5
24282 4
24283 4
24284 5
24285 5
24286 5
24287 5
24288 5
24289 5
24290 5
24291 5
24292 5
24293 5
24294 5
24295 5
24296 5
24297 5
24298 5
24299 5
24300 5
24301 2
24302 5
24303 5
24304 5
24305 1
24306 5
24307 5
24308 5
24309 5
24310 4
24311 5
24312 5
24313 5
24314 1
24315 5
24316 5
24317 5
24318 4
24319 2
24320 3
24321 1
24322 5
24323 2
24324 5
24325 5
24326 1
24327 5
24328 4
24329 5
24330 5
24331 5
24332 5
24333 5
24334 1
24335 1
24336 5
24337 3
24338 1
24339 4
24340 4
24341 5
24342 1
24343 3
24344 1
24345 2
24346 5
24347 4
24348 3
24349 5
24350 1
24351 5
24352 1
24353 5
24354 1
24355 5
24356 5
24357 5
24358 4
24359 4
24360 4
24361 1
24362 1
24363 5
24364 4
24365 5
24366 5
24367 4
24368 5
24369 5
24370 4
24371 1
24372 5
24373 5
24374 5
24375 4
24376 3
24377 5
24378 5
24379 5
24380 1
24381 5
24382 5
24383 5
24384 5
24385 2
24386 4
24387 4
24388 4
24389 5
24390 3
24391 4
24392 4
24393 4
24394 5
24395 4
24396 5
24397 5
24398 4
24399 5
24400 5
24401 4
24402 1
24403 1
24404 4
24405 4
24406 4
24407 4
24408 3
24409 5
24410 5
24411 5
24412 1
24413 5
24414 2
24415 5
24416 5
24417 5
24418 5
24419 5
24420 2
24421 4
24422 4
24423 3
24424 4
24425 4
24426 3
24427 5
24428 5
24429 2
24430 1
24431 3
24432 5
24433 5
24434 5
24435 1
24436 5
24437 4
24438 5
24439 3
24440 5
24441 4
24442 5
24443 3
24444 4
24445 1
24446 5
24447 5
24448 5
24449 1
24450 4
24451 1
24452 2
24453 5
24454 3
24455 1
24456 4
24457 5
24458 5
24459 5
24460 5
24461 5
24462 5
24463 3
24464 5
24465 5
24466 5
24467 2
24468 1
24469 5
24470 5
24471 4
24472 2
24473 3
24474 1
24475 5
24476 4
24477 5
24478 5
24479 5
24480 5
24481 5
24482 5
24483 4
24484 5
24485 5
24486 5
24487 5
24488 5
24489 5
24490 1
24491 1
24492 5
24493 4
24494 3
24495 5
24496 5
24497 5
24498 5
24499 5
24500 1
24501 1
24502 4
24503 4
24504 2
24505 3
24506 5
24507 1
24508 3
24509 5
24510 5
24511 5
24512 5
24513 5
24514 5
24515 5
24516 5
24517 5
24518 5
24519 5
24520 5
24521 5
24522 4
24523 5
24524 5
24525 5
24526 4
24527 5
24528 4
24529 5
24530 2
24531 5
24532 4
24533 3
24534 1
24535 1
24536 5
24537 3
24538 1
24539 5
24540 5
24541 5
24542 4
24543 5
24544 4
24545 4
24546 5
24547 5
24548 5
24549 5
24550 4
24551 5
24552 4
24553 3
24554 5
24555 5
24556 5
24557 5
24558 4
24559 5
24560 3
24561 4
24562 5
24563 5
24564 1
24565 5
24566 5
24567 5
24568 4
24569 3
24570 5
24571 5
24572 5
24573 5
24574 5
24575 4
24576 1
24577 5
24578 4
24579 5
24580 1
24581 4
24582 4
24583 5
24584 4
24585 5
24586 5
24587 5
24588 5
24589 5
24590 5
24591 4
24592 5
24593 5
24594 4
24595 5
24596 3
24597 5
24598 5
24599 5
24600 5
24601 5
24602 3
24603 1
24604 5
24605 5
24606 5
24607 5
24608 5
24609 1
24610 1
24611 5
24612 5
24613 5
24614 5
24615 5
24616 5
24617 5
24618 5
24619 1
24620 5
24621 5
24622 1
24623 5
24624 5
24625 5
24626 4
24627 4
24628 2
24629 5
24630 5
24631 1
24632 5
24633 5
24634 5
24635 5
24636 1
24637 5
24638 5
24639 4
24640 4
24641 4
24642 5
24643 5
24644 5
24645 4
24646 5
24647 5
24648 5
24649 5
24650 5
24651 5
24652 5
24653 5
24654 5
24655 4
24656 4
24657 4
24658 3
24659 4
24660 5
24661 2
24662 1
24663 5
24664 1
24665 5
24666 5
24667 5
24668 5
24669 4
24670 5
24671 5
24672 5
24673 5
24674 5
24675 5
24676 1
24677 5
24678 5
24679 5
24680 5
24681 5
24682 5
24683 5
24684 1
24685 5
24686 5
24687 4
24688 3
24689 5
24690 5
24691 5
24692 5
24693 5
24694 3
24695 5
24696 5
24697 5
24698 5
24699 5
24700 5
24701 5
24702 5
24703 3
24704 5
24705 1
24706 5
24707 5
24708 5
24709 5
24710 2
24711 5
24712 3
24713 5
24714 4
24715 5
24716 1
24717 5
24718 5
24719 5
24720 3
24721 5
24722 2
24723 5
24724 5
24725 5
24726 5
24727 5
24728 1
24729 5
24730 5
24731 3
24732 5
24733 4
24734 5
24735 5
24736 1
24737 5
24738 5
24739 2
24740 1
24741 4
24742 5
24743 5
24744 4
24745 5
24746 2
24747 5
24748 5
24749 5
24750 1
24751 5
24752 1
24753 5
24754 4
24755 5
24756 5
24757 5
24758 1
24759 5
24760 1
24761 5
24762 5
24763 5
24764 5
24765 5
24766 4
24767 5
24768 5
24769 1
24770 3
24771 1
24772 5
24773 5
24774 5
24775 5
24776 5
24777 5
24778 4
24779 1
24780 5
24781 5
24782 5
24783 2
24784 5
24785 1
24786 5
24787 5
24788 5
24789 5
24790 1
24791 5
24792 5
24793 5
24794 1
24795 4
24796 5
24797 5
24798 3
24799 5
24800 5
24801 2
24802 5
24803 2
24804 5
24805 5
24806 5
24807 2
24808 5
24809 1
24810 4
24811 1
24812 4
24813 5
24814 5
24815 4
24816 5
24817 5
24818 5
24819 5
24820 1
24821 1
24822 4
24823 4
24824 5
24825 5
24826 5
24827 1
24828 1
24829 3
24830 1
24831 1
24832 5
24833 4
24834 5
24835 5
24836 2
24837 1
24838 1
24839 5
24840 1
24841 5
24842 4
24843 5
24844 5
24845 5
24846 5
24847 5
24848 5
24849 1
24850 5
24851 5
24852 5
24853 1
24854 1
24855 5
24856 1
24857 3
24858 5
24859 4
24860 5
24861 5
24862 5
24863 4
24864 5
24865 1
24866 5
24867 5
24868 4
24869 5
24870 5
24871 5
24872 5
24873 5
24874 5
24875 5
24876 5
24877 1
24878 5
24879 2
24880 4
24881 2
24882 1
24883 2
24884 5
24885 4
24886 5
24887 5
24888 3
24889 5
24890 5
24891 4
24892 5
24893 5
24894 4
24895 2
24896 5
24897 3
24898 1
24899 5
24900 5
24901 5
24902 5
24903 5
24904 5
24905 5
24906 5
24907 5
24908 5
24909 5
24910 5
24911 5
24912 5
24913 4
24914 5
24915 3
24916 1
24917 1
24918 5
24919 2
24920 5
24921 5
24922 5
24923 5
24924 5
24925 5
24926 5
24927 5
24928 2
24929 4
24930 5
24931 5
24932 5
24933 1
24934 3
24935 5
24936 5
24937 2
24938 5
24939 5
24940 5
24941 5
24942 5
24943 5
24944 5
24945 5
24946 5
24947 1
24948 5
24949 5
24950 5
24951 5
24952 5
24953 5
24954 5
24955 5
24956 3
24957 5
24958 5
24959 5
24960 5
24961 5
24962 5
24963 5
24964 5
24965 5
24966 5
24967 5
24968 5
24969 5
24970 5
24971 5
24972 5
24973 5
24974 5
24975 5
24976 5
24977 5
24978 5
24979 5
24980 5
24981 5
24982 5
24983 5
24984 5
24985 5
24986 1
24987 5
24988 1
24989 3
24990 5
24991 5
24992 3
24993 5
24994 5
24995 3
24996 4
24997 2
24998 5
24999 5
25000 5
25001 1
25002 3
25003 1
25004 5
25005 1
25006 5
25007 5
25008 5
25009 5
25010 1
25011 2
25012 2
25013 5
25014 5
25015 5
25016 5
25017 5
25018 5
25019 5
25020 5
25021 5
25022 5
25023 5
25024 4
25025 5
25026 5
25027 4
25028 3
25029 5
25030 5
25031 5
25032 1
25033 4
25034 4
25035 5
25036 5
25037 2
25038 1
25039 5
25040 5
25041 5
25042 3
25043 5
25044 4
25045 5
25046 5
25047 5
25048 5
25049 5
25050 5
25051 5
25052 5
25053 1
25054 2
25055 2
25056 5
25057 5
25058 5
25059 5
25060 1
25061 5
25062 1
25063 5
25064 5
25065 5
25066 5
25067 1
25068 5
25069 5
25070 5
25071 4
25072 5
25073 5
25074 3
25075 5
25076 5
25077 5
25078 5
25079 4
25080 5
25081 5
25082 5
25083 5
25084 5
25085 3
25086 1
25087 5
25088 5
25089 5
25090 4
25091 2
25092 5
25093 5
25094 5
25095 5
25096 4
25097 5
25098 5
25099 5
25100 5
25101 2
25102 5
25103 3
25104 5
25105 5
25106 5
25107 2
25108 1
25109 5
25110 5
25111 5
25112 5
25113 2
25114 5
25115 3
25116 5
25117 5
25118 5
25119 4
25120 2
25121 3
25122 1
25123 1
25124 5
25125 5
25126 2
25127 5
25128 5
25129 5
25130 1
25131 5
25132 5
25133 1
25134 5
25135 4
25136 4
25137 5
25138 5
25139 5
25140 4
25141 5
25142 5
25143 4
25144 5
25145 5
25146 5
25147 5
25148 5
25149 5
25150 4
25151 1
25152 3
25153 5
25154 5
25155 1
25156 5
25157 1
25158 5
25159 5
25160 4
25161 5
25162 5
25163 1
25164 5
25165 5
25166 5
25167 5
25168 5
25169 5
25170 5
25171 2
25172 5
25173 3
25174 5
25175 5
25176 4
25177 5
25178 5
25179 3
25180 4
25181 1
25182 2
25183 5
25184 2
25185 1
25186 4
25187 3
25188 4
25189 5
25190 2
25191 5
25192 5
25193 4
25194 5
25195 4
25196 5
25197 5
25198 5
25199 5
25200 5
25201 5
25202 1
25203 5
25204 5
25205 3
25206 5
25207 3
25208 5
25209 5
25210 2
25211 5
25212 5
25213 4
25214 5
25215 4
25216 5
25217 5
25218 4
25219 5
25220 4
25221 5
25222 1
25223 5
25224 5
25225 4
25226 5
25227 5
25228 5
25229 3
25230 4
25231 1
25232 5
25233 5
25234 5
25235 5
25236 5
25237 5
25238 5
25239 5
25240 5
25241 5
25242 5
25243 5
25244 5
25245 4
25246 5
25247 5
25248 5
25249 5
25250 5
25251 5
25252 5
25253 3
25254 3
25255 2
25256 5
25257 5
25258 5
25259 5
25260 5
25261 5
25262 1
25263 5
25264 5
25265 2
25266 1
25267 5
25268 5
25269 5
25270 3
25271 1
25272 3
25273 5
25274 4
25275 5
25276 1
25277 4
25278 5
25279 5
25280 5
25281 3
25282 4
25283 5
25284 5
25285 5
25286 5
25287 4
25288 3
25289 5
25290 1
25291 4
25292 5
25293 5
25294 5
25295 5
25296 5
25297 5
25298 5
25299 4
25300 5
25301 4
25302 4
25303 4
25304 5
25305 5
25306 5
25307 5
25308 4
25309 5
25310 4
25311 4
25312 4
25313 5
25314 5
25315 5
25316 5
25317 4
25318 3
25319 3
25320 5
25321 4
25322 1
25323 5
25324 3
25325 3
25326 5
25327 4
25328 5
25329 5
25330 5
25331 5
25332 3
25333 5
25334 5
25335 4
25336 5
25337 4
25338 5
25339 5
25340 5
25341 5
25342 2
25343 5
25344 5
25345 5
25346 5
25347 2
25348 5
25349 5
25350 5
25351 5
25352 5
25353 5
25354 5
25355 3
25356 5
25357 5
25358 5
25359 5
25360 5
25361 3
25362 5
25363 5
25364 5
25365 5
25366 5
25367 5
25368 5
25369 4
25370 5
25371 5
25372 4
25373 1
25374 3
25375 1
25376 5
25377 5
25378 5
25379 5
25380 5
25381 5
25382 5
25383 1
25384 5
25385 4
25386 4
25387 5
25388 5
25389 1
25390 3
25391 2
25392 5
25393 5
25394 4
25395 5
25396 5
25397 5
25398 5
25399 5
25400 5
25401 5
25402 3
25403 5
25404 5
25405 5
25406 4
25407 5
25408 4
25409 5
25410 5
25411 2
25412 5
25413 5
25414 5
25415 5
25416 1
25417 5
25418 4
25419 5
25420 5
25421 5
25422 5
25423 1
25424 3
25425 5
25426 4
25427 4
25428 5
25429 3
25430 2
25431 4
25432 5
25433 2
25434 1
25435 2
25436 5
25437 1
25438 4
25439 5
25440 4
25441 5
25442 5
25443 4
25444 5
25445 5
25446 5
25447 5
25448 1
25449 5
25450 1
25451 1
25452 5
25453 4
25454 5
25455 2
25456 1
25457 5
25458 5
25459 5
25460 1
25461 5
25462 5
25463 5
25464 2
25465 1
25466 5
25467 4
25468 3
25469 5
25470 1
25471 3
25472 5
25473 5
25474 5
25475 5
25476 5
25477 5
25478 5
25479 5
25480 5
25481 5
25482 5
25483 5
25484 5
25485 5
25486 5
25487 4
25488 5
25489 1
25490 5
25491 5
25492 4
25493 5
25494 5
25495 5
25496 1
25497 5
25498 4
25499 5
25500 5
25501 5
25502 5
25503 5
25504 5
25505 5
25506 5
25507 5
25508 4
25509 5
25510 5
25511 5
25512 5
25513 5
25514 5
25515 5
25516 1
25517 4
25518 5
25519 5
25520 5
25521 5
25522 5
25523 5
25524 4
25525 5
25526 5
25527 5
25528 5
25529 5
25530 4
25531 5
25532 5
25533 1
25534 5
25535 3
25536 5
25537 4
25538 5
25539 5
25540 5
25541 5
25542 5
25543 5
25544 5
25545 4
25546 1
25547 5
25548 1
25549 5
25550 5
25551 5
25552 2
25553 5
25554 5
25555 5
25556 5
25557 4
25558 2
25559 1
25560 5
25561 5
25562 5
25563 5
25564 5
25565 5
25566 5
25567 5
25568 5
25569 5
25570 5
25571 5
25572 4
25573 5
25574 5
25575 3
25576 5
25577 5
25578 4
25579 4
25580 4
25581 5
25582 5
25583 5
25584 5
25585 5
25586 5
25587 5
25588 3
25589 4
25590 5
25591 4
25592 4
25593 5
25594 5
25595 3
25596 5
25597 5
25598 5
25599 5
25600 4
25601 4
25602 4
25603 5
25604 5
25605 3
25606 2
25607 5
25608 1
25609 5
25610 2
25611 2
25612 4
25613 4
25614 3
25615 5
25616 3
25617 2
25618 3
25619 5
25620 4
25621 5
25622 2
25623 5
25624 4
25625 5
25626 4
25627 4
25628 5
25629 2
25630 5
25631 5
25632 5
25633 4
25634 5
25635 5
25636 5
25637 5
25638 1
25639 1
25640 1
25641 5
25642 5
25643 4
25644 1
25645 1
25646 5
25647 5
25648 5
25649 5
25650 5
25651 4
25652 5
25653 5
25654 5
25655 5
25656 5
25657 5
25658 5
25659 5
25660 5
25661 5
25662 5
25663 5
25664 5
25665 5
25666 1
25667 5
25668 3
25669 3
25670 5
25671 5
25672 3
25673 1
25674 5
25675 4
25676 5
25677 3
25678 4
25679 5
25680 4
25681 5
25682 5
25683 5
25684 3
25685 1
25686 5
25687 1
25688 5
25689 5
25690 4
25691 5
25692 5
25693 1
25694 5
25695 4
25696 5
25697 5
25698 5
25699 3
25700 5
25701 5
25702 5
25703 4
25704 4
25705 4
25706 3
25707 3
25708 5
25709 4
25710 5
25711 5
25712 5
25713 4
25714 2
25715 3
25716 5
25717 5
25718 5
25719 5
25720 4
25721 5
25722 1
25723 5
25724 3
25725 4
25726 5
25727 5
25728 4
25729 5
25730 5
25731 5
25732 5
25733 5
25734 5
25735 1
25736 5
25737 5
25738 1
25739 5
25740 5
25741 5
25742 5
25743 5
25744 2
25745 3
25746 5
25747 1
25748 3
25749 5
25750 4
25751 1
25752 5
25753 5
25754 1
25755 5
25756 4
25757 3
25758 5
25759 1
25760 3
25761 1
25762 1
25763 4
25764 1
25765 2
25766 5
25767 2
25768 5
25769 5
25770 5
25771 1
25772 5
25773 5
25774 4
25775 5
25776 5
25777 5
25778 2
25779 3
25780 2
25781 4
25782 1
25783 5
25784 5
25785 2
25786 4
25787 2
25788 1
25789 1
25790 5
25791 2
25792 5
25793 5
25794 5
25795 1
25796 5
25797 5
25798 3
25799 1
25800 3
25801 4
25802 3
25803 5
25804 5
25805 5
25806 5
25807 5
25808 1
25809 5
25810 5
25811 1
25812 5
25813 4
25814 3
25815 3
25816 5
25817 1
25818 1
25819 2
25820 5
25821 5
25822 5
25823 1
25824 4
25825 2
25826 4
25827 2
25828 5
25829 4
25830 5
25831 4
25832 1
25833 5
25834 4
25835 2
25836 5
25837 3
25838 4
25839 5
25840 5
25841 5
25842 1
25843 5
25844 5
25845 3
25846 5
25847 1
25848 2
25849 1
25850 5
25851 5
25852 1
25853 1
25854 5
25855 5
25856 5
25857 2
25858 5
25859 4
25860 1
25861 4
25862 3
25863 5
25864 3
25865 1
25866 5
25867 1
25868 5
25869 5
25870 3
25871 3
25872 5
25873 4
25874 2
25875 4
25876 3
25877 5
25878 5
25879 1
25880 4
25881 5
25882 5
25883 5
25884 4
25885 1
25886 2
25887 5
25888 5
25889 5
25890 5
25891 3
25892 4
25893 5
25894 5
25895 5
25896 4
25897 3
25898 5
25899 3
25900 3
25901 3
25902 2
25903 5
25904 3
25905 5
25906 3
25907 5
25908 3
25909 1
25910 5
25911 5
25912 1
25913 5
25914 5
25915 5
25916 5
25917 5
25918 4
25919 5
25920 5
25921 5
25922 5
25923 5
25924 2
25925 5
25926 5
25927 5
25928 5
25929 5
25930 5
25931 5
25932 5
25933 5
25934 5
25935 5
25936 5
25937 4
25938 5
25939 4
25940 1
25941 5
25942 5
25943 2
25944 5
25945 5
25946 5
25947 5
25948 5
25949 5
25950 5
25951 5
25952 5
25953 5
25954 5
25955 5
25956 5
25957 5
25958 5
25959 5
25960 5
25961 5
25962 5
25963 5
25964 5
25965 5
25966 5
25967 5
25968 5
25969 5
25970 5
25971 5
25972 2
25973 3
25974 1
25975 5
25976 5
25977 1
25978 4
25979 4
25980 5
25981 2
25982 2
25983 1
25984 4
25985 4
25986 5
25987 5
25988 5
25989 3
25990 5
25991 5
25992 1
25993 5
25994 5
25995 5
25996 1
25997 5
25998 1
25999 4
26000 4
26001 4
26002 3
26003 4
26004 5
26005 5
26006 1
26007 3
26008 5
26009 5
26010 5
26011 1
26012 5
26013 2
26014 5
26015 5
26016 1
26017 1
26018 4
26019 4
26020 5
26021 5
26022 4
26023 5
26024 5
26025 3
26026 5
26027 4
26028 1
26029 3
26030 5
26031 5
26032 4
26033 5
26034 1
26035 3
26036 5
26037 1
26038 5
26039 5
26040 5
26041 5
26042 5
26043 1
26044 5
26045 1
26046 5
26047 5
26048 5
26049 5
26050 5
26051 5
26052 5
26053 5
26054 5
26055 5
26056 5
26057 4
26058 4
26059 5
26060 4
26061 5
26062 5
26063 5
26064 5
26065 5
26066 3
26067 3
26068 4
26069 5
26070 5
26071 5
26072 5
26073 1
26074 5
26075 5
26076 5
26077 5
26078 4
26079 5
26080 5
26081 5
26082 5
26083 5
26084 5
26085 4
26086 5
26087 5
26088 5
26089 5
26090 4
26091 2
26092 5
26093 5
26094 5
26095 5
26096 4
26097 5
26098 5
26099 5
26100 5
26101 2
26102 1
26103 5
26104 5
26105 5
26106 5
26107 5
26108 5
26109 5
26110 5
26111 5
26112 5
26113 5
26114 5
26115 5
26116 5
26117 5
26118 5
26119 5
26120 5
26121 1
26122 5
26123 1
26124 5
26125 5
26126 5
26127 5
26128 5
26129 5
26130 5
26131 5
26132 5
26133 5
26134 4
26135 5
26136 1
26137 5
26138 5
26139 2
26140 5
26141 5
26142 5
26143 4
26144 5
26145 5
26146 5
26147 5
26148 5
26149 2
26150 5
26151 5
26152 5
26153 2
26154 5
26155 3
26156 5
26157 4
26158 1
26159 5
26160 4
26161 2
26162 1
26163 5
26164 5
26165 5
26166 5
26167 4
26168 3
26169 3
26170 5
26171 5
26172 5
26173 5
26174 4
26175 5
26176 1
26177 5
26178 5
26179 4
26180 4
26181 4
26182 5
26183 5
26184 5
26185 5
26186 5
26187 5
26188 5
26189 5
26190 5
26191 4
26192 5
26193 5
26194 5
26195 5
26196 5
26197 5
26198 5
26199 5
26200 5
26201 3
26202 5
26203 4
26204 2
26205 5
26206 5
26207 5
26208 4
26209 4
26210 5
26211 5
26212 5
26213 5
26214 4
26215 3
26216 5
26217 5
26218 1
26219 1
26220 5
26221 5
26222 5
26223 5
26224 5
26225 5
26226 5
26227 5
26228 2
26229 4
26230 1
26231 4
26232 5
26233 5
26234 5
26235 5
26236 3
26237 5
26238 5
26239 5
26240 5
26241 5
26242 5
26243 5
26244 5
26245 4
26246 5
26247 5
26248 5
26249 1
26250 1
26251 5
26252 3
26253 4
26254 5
26255 1
26256 5
26257 4
26258 5
26259 3
26260 4
26261 5
26262 5
26263 2
26264 5
26265 5
26266 5
26267 5
26268 3
26269 1
26270 5
26271 5
26272 5
26273 5
26274 5
26275 5
26276 4
26277 4
26278 5
26279 5
26280 4
26281 5
26282 5
26283 5
26284 5
26285 4
26286 5
26287 4
26288 5
26289 5
26290 5
26291 5
26292 3
26293 4
26294 5
26295 5
26296 1
26297 2
26298 5
26299 2
26300 2
26301 1
26302 2
26303 5
26304 5
26305 5
26306 5
26307 5
26308 5
26309 5
26310 5
26311 5
26312 5
26313 5
26314 5
26315 5
26316 5
26317 4
26318 4
26319 3
26320 3
26321 5
26322 5
26323 3
26324 1
26325 3
26326 5
26327 5
26328 5
26329 1
26330 5
26331 5
26332 5
26333 3
26334 5
26335 5
26336 2
26337 5
26338 5
26339 4
26340 4
26341 5
26342 4
26343 2
26344 5
26345 5
26346 5
26347 5
26348 5
26349 5
26350 5
26351 5
26352 5
26353 5
26354 3
26355 5
26356 5
26357 1
26358 5
26359 5
26360 5
26361 5
26362 5
26363 5
26364 5
26365 5
26366 4
26367 5
26368 5
26369 4
26370 5
26371 5
26372 5
26373 5
26374 5
26375 4
26376 4
26377 5
26378 5
26379 4
26380 5
26381 5
26382 3
26383 5
26384 5
26385 1
26386 5
26387 5
26388 5
26389 5
26390 5
26391 4
26392 5
26393 5
26394 5
26395 5
26396 5
26397 5
26398 5
26399 5
26400 5
26401 3
26402 5
26403 5
26404 5
26405 5
26406 5
26407 4
26408 2
26409 5
26410 5
26411 5
26412 5
26413 4
26414 5
26415 5
26416 4
26417 2
26418 5
26419 5
26420 5
26421 5
26422 4
26423 2
26424 5
26425 4
26426 4
26427 5
26428 5
26429 4
26430 5
26431 4
26432 5
26433 5
26434 5
26435 5
26436 4
26437 4
26438 5
26439 3
26440 2
26441 5
26442 4
26443 5
26444 5
26445 1
26446 5
26447 5
26448 1
26449 5
26450 5
26451 5
26452 4
26453 5
26454 5
26455 3
26456 5
26457 5
26458 5
26459 3
26460 4
26461 3
26462 5
26463 5
26464 3
26465 3
26466 5
26467 3
26468 4
26469 5
26470 2
26471 5
26472 5
26473 3
26474 5
26475 5
26476 4
26477 5
26478 5
26479 5
26480 1
26481 5
26482 3
26483 1
26484 4
26485 1
26486 2
26487 4
26488 5
26489 5
26490 5
26491 5
26492 4
26493 5
26494 1
26495 5
26496 5
26497 5
26498 5
26499 4
26500 4
26501 5
26502 5
26503 3
26504 4
26505 5
26506 2
26507 2
26508 5
26509 2
26510 2
26511 5
26512 1
26513 5
26514 5
26515 5
26516 5
26517 3
26518 5
26519 1
26520 4
26521 2
26522 5
26523 5
26524 5
26525 4
26526 1
26527 5
26528 5
26529 5
26530 5
26531 5
26532 5
26533 1
26534 1
26535 5
26536 4
26537 4
26538 5
26539 1
26540 1
26541 1
26542 5
26543 1
26544 1
26545 1
26546 5
26547 5
26548 4
26549 4
26550 5
26551 5
26552 5
26553 5
26554 5
26555 4
26556 5
26557 5
26558 5
26559 5
26560 5
26561 5
26562 5
26563 3
26564 5
26565 5
26566 5
26567 5
26568 5
26569 5
26570 5
26571 5
26572 5
26573 5
26574 5
26575 5
26576 5
26577 4
26578 5
26579 5
26580 5
26581 5
26582 4
26583 3
26584 5
26585 5
26586 5
26587 5
26588 5
26589 4
26590 5
26591 5
26592 3
26593 5
26594 5
26595 5
26596 5
26597 5
26598 5
26599 5
26600 2
26601 5
26602 5
26603 5
26604 5
26605 5
26606 2
26607 5
26608 5
26609 5
26610 5
26611 5
26612 3
26613 5
26614 5
26615 5
26616 5
26617 5
26618 5
26619 5
26620 5
26621 1
26622 1
26623 5
26624 5
26625 5
26626 5
26627 1
26628 4
26629 5
26630 5
26631 3
26632 4
26633 5
26634 5
26635 5
26636 5
26637 5
26638 5
26639 5
26640 5
26641 4
26642 4
26643 5
26644 4
26645 5
26646 1
26647 5
26648 5
26649 5
26650 5
26651 5
26652 5
26653 1
26654 5
26655 1
26656 3
26657 1
26658 2
26659 5
26660 5
26661 5
26662 5
26663 5
26664 5
26665 5
26666 5
26667 5
26668 1
26669 4
26670 4
26671 5
26672 1
26673 5
26674 5
26675 5
26676 5
26677 5
26678 3
26679 3
26680 5
26681 3
26682 5
26683 4
26684 3
26685 5
26686 4
26687 5
26688 4
26689 4
26690 4
26691 5
26692 5
26693 3
26694 5
26695 5
26696 1
26697 2
26698 3
26699 5
26700 5
26701 5
26702 5
26703 5
26704 5
26705 4
26706 5
26707 5
26708 5
26709 4
26710 5
26711 4
26712 3
26713 5
26714 5
26715 4
26716 5
26717 4
26718 1
26719 5
26720 3
26721 5
26722 5
26723 5
26724 5
26725 4
26726 5
26727 2
26728 1
26729 5
26730 5
26731 5
26732 5
26733 5
26734 3
26735 4
26736 5
26737 5
26738 4
26739 4
26740 3
26741 5
26742 5
26743 5
26744 5
26745 5
26746 5
26747 1
26748 5
26749 5
26750 5
26751 5
26752 3
26753 5
26754 5
26755 5
26756 3
26757 5
26758 5
26759 5
26760 3
26761 5
26762 5
26763 5
26764 5
26765 3
26766 5
26767 5
26768 5
26769 2
26770 3
26771 5
26772 2
26773 1
26774 5
26775 5
26776 5
26777 2
26778 5
26779 1
26780 5
26781 4
26782 5
26783 4
26784 5
26785 4
26786 5
26787 4
26788 1
26789 2
26790 2
26791 2
26792 4
26793 1
26794 5
26795 2
26796 1
26797 5
26798 4
26799 3
26800 1
26801 2
26802 5
26803 2
26804 5
26805 1
26806 1
26807 4
26808 4
26809 1
26810 5
26811 5
26812 4
26813 4
26814 5
26815 5
26816 4
26817 5
26818 4
26819 4
26820 4
26821 5
26822 5
26823 4
26824 1
26825 4
26826 4
26827 5
26828 5
26829 4
26830 5
26831 5
26832 3
26833 5
26834 5
26835 4
26836 5
26837 5
26838 1
26839 5
26840 5
26841 5
26842 5
26843 5
26844 3
26845 5
26846 4
26847 4
26848 4
26849 5
26850 4
26851 4
26852 5
26853 5
26854 5
26855 5
26856 5
26857 3
26858 4
26859 5
26860 5
26861 5
26862 2
26863 5
26864 5
26865 5
26866 5
26867 5
26868 5
26869 5
26870 3
26871 5
26872 5
26873 5
26874 5
26875 5
26876 4
26877 4
26878 5
26879 5
26880 5
26881 5
26882 4
26883 5
26884 5
26885 5
26886 3
26887 5
26888 5
26889 5
26890 5
26891 5
26892 5
26893 4
26894 5
26895 5
26896 1
26897 2
26898 5
26899 5
26900 5
26901 4
26902 5
26903 5
26904 5
26905 3
26906 5
26907 1
26908 4
26909 1
26910 5
26911 5
26912 2
26913 5
26914 1
26915 5
26916 2
26917 5
26918 5
26919 1
26920 5
26921 5
26922 1
26923 5
26924 5
26925 4
26926 3
26927 5
26928 5
26929 2
26930 1
26931 5
26932 1
26933 5
26934 5
26935 1
26936 5
26937 4
26938 5
26939 5
26940 4
26941 2
26942 5
26943 4
26944 5
26945 5
26946 5
26947 5
26948 1
26949 4
26950 5
26951 5
26952 5
26953 5
26954 5
26955 5
26956 3
26957 5
26958 1
26959 1
26960 5
26961 2
26962 5
26963 5
26964 5
26965 5
26966 5
26967 4
26968 4
26969 5
26970 5
26971 5
26972 1
26973 1
26974 5
26975 5
26976 5
26977 5
26978 5
26979 5
26980 5
26981 3
26982 5
26983 5
26984 4
26985 5
26986 5
26987 5
26988 5
26989 5
26990 5
26991 5
26992 5
26993 5
26994 4
26995 4
26996 3
26997 5
26998 5
26999 5
27000 5
27001 5
27002 3
27003 5
27004 4
27005 4
27006 4
27007 5
27008 1
27009 5
27010 4
27011 5
27012 5
27013 5
27014 5
27015 5
27016 3
27017 5
27018 5
27019 5
27020 5
27021 5
27022 5
27023 3
27024 5
27025 5
27026 5
27027 5
27028 5
27029 5
27030 5
27031 5
27032 5
27033 5
27034 5
27035 5
27036 5
27037 4
27038 5
27039 5
27040 5
27041 5
27042 5
27043 5
27044 1
27045 5
27046 2
27047 5
27048 5
27049 5
27050 4
27051 5
27052 5
27053 1
27054 5
27055 4
27056 5
27057 1
27058 5
27059 5
27060 5
27061 5
27062 5
27063 5
27064 5
27065 5
27066 5
27067 2
27068 5
27069 5
27070 5
27071 5
27072 5
27073 5
27074 5
27075 5
27076 4
27077 5
27078 3
27079 4
27080 5
27081 5
27082 5
27083 5
27084 5
27085 5
27086 5
27087 4
27088 3
27089 5
27090 5
27091 3
27092 5
27093 5
27094 2
27095 5
27096 5
27097 4
27098 5
27099 4
27100 5
27101 5
27102 5
27103 2
27104 1
27105 5
27106 5
27107 5
27108 4
27109 5
27110 5
27111 4
27112 4
27113 4
27114 5
27115 5
27116 5
27117 5
27118 3
27119 5
27120 5
27121 5
27122 5
27123 1
27124 3
27125 5
27126 5
27127 2
27128 5
27129 4
27130 5
27131 5
27132 1
27133 5
27134 3
27135 4
27136 5
27137 4
27138 4
27139 4
27140 4
27141 4
27142 5
27143 5
27144 5
27145 5
27146 5
27147 5
27148 5
27149 5
27150 1
27151 5
27152 1
27153 3
27154 5
27155 5
27156 5
27157 5
27158 5
27159 5
27160 1
27161 5
27162 5
27163 5
27164 5
27165 5
27166 5
27167 5
27168 5
27169 5
27170 5
27171 4
27172 4
27173 5
27174 5
27175 3
27176 5
27177 4
27178 5
27179 3
27180 3
27181 5
27182 5
27183 1
27184 4
27185 5
27186 5
27187 5
27188 3
27189 5
27190 5
27191 5
27192 5
27193 2
27194 5
27195 2
27196 5
27197 2
27198 3
27199 5
27200 5
27201 5
27202 5
27203 5
27204 5
27205 4
27206 5
27207 5
27208 5
27209 5
27210 5
27211 5
27212 1
27213 5
27214 5
27215 5
27216 5
27217 5
27218 5
27219 5
27220 5
27221 5
27222 5
27223 5
27224 5
27225 1
27226 5
27227 5
27228 5
27229 4
27230 5
27231 5
27232 4
27233 5
27234 5
27235 5
27236 5
27237 5
27238 5
27239 5
27240 5
27241 5
27242 5
27243 3
27244 5
27245 5
27246 5
27247 5
27248 5
27249 5
27250 5
27251 5
27252 5
27253 5
27254 4
27255 4
27256 5
27257 5
27258 5
27259 5
27260 5
27261 5
27262 5
27263 5
27264 5
27265 4
27266 5
27267 3
27268 5
27269 5
27270 5
27271 5
27272 5
27273 5
27274 4
27275 4
27276 5
27277 5
27278 4
27279 5
27280 2
27281 5
27282 5
27283 5
27284 5
27285 5
27286 5
27287 3
27288 5
27289 5
27290 5
27291 4
27292 5
27293 5
27294 5
27295 5
27296 5
27297 5
27298 5
27299 5
27300 5
27301 5
27302 5
27303 5
27304 5
27305 5
27306 5
27307 5
27308 5
27309 5
27310 5
27311 5
27312 5
27313 4
27314 5
27315 5
27316 5
27317 5
27318 5
27319 5
27320 5
27321 5
27322 5
27323 5
27324 5
27325 5
27326 4
27327 5
27328 1
27329 4
27330 4
27331 5
27332 5
27333 5
27334 5
27335 5
27336 5
27337 4
27338 5
27339 5
27340 5
27341 5
27342 5
27343 5
27344 5
27345 5
27346 5
27347 5
27348 5
27349 5
27350 5
27351 3
27352 1
27353 5
27354 5
27355 5
27356 5
27357 5
27358 5
27359 4
27360 5
27361 5
27362 5
27363 5
27364 5
27365 5
27366 5
27367 5
27368 5
27369 5
27370 4
27371 5
27372 5
27373 5
27374 1
27375 5
27376 5
27377 5
27378 4
27379 4
27380 5
27381 1
27382 5
27383 4
27384 5
27385 5
27386 2
27387 5
27388 4
27389 5
27390 1
27391 2
27392 5
27393 5
27394 5
27395 4
27396 5
27397 5
27398 5
27399 5
27400 5
27401 5
27402 5
27403 5
27404 2
27405 5
27406 1
27407 5
27408 3
27409 5
27410 5
27411 5
27412 5
27413 5
27414 5
27415 5
27416 4
27417 5
27418 4
27419 5
27420 4
27421 5
27422 2
27423 5
27424 5
27425 5
27426 5
27427 5
27428 5
27429 4
27430 4
27431 5
27432 5
27433 4
27434 5
27435 5
27436 5
27437 5
27438 4
27439 5
27440 1
27441 4
27442 5
27443 5
27444 5
27445 4
27446 5
27447 5
27448 5
27449 5
27450 5
27451 2
27452 5
27453 5
27454 5
27455 5
27456 5
27457 5
27458 5
27459 3
27460 5
27461 5
27462 2
27463 3
27464 5
27465 5
27466 5
27467 5
27468 5
27469 5
27470 5
27471 5
27472 5
27473 5
27474 5
27475 5
27476 5
27477 5
27478 5
27479 5
27480 5
27481 5
27482 5
27483 5
27484 5
27485 1
27486 5
27487 3
27488 3
27489 4
27490 4
27491 5
27492 5
27493 4
27494 5
27495 4
27496 5
27497 5
27498 2
27499 4
27500 5
27501 5
27502 5
27503 5
27504 5
27505 3
27506 5
27507 5
27508 1
27509 5
27510 1
27511 5
27512 5
27513 5
27514 4
27515 5
27516 5
27517 5
27518 5
27519 3
27520 5
27521 5
27522 5
27523 5
27524 2
27525 3
27526 5
27527 5
27528 4
27529 5
27530 5
27531 4
27532 5
27533 4
27534 5
27535 1
27536 5
27537 5
27538 4
27539 5
27540 5
27541 2
27542 4
27543 4
27544 5
27545 5
27546 5
27547 5
27548 5
27549 5
27550 4
27551 3
27552 2
27553 3
27554 4
27555 5
27556 5
27557 5
27558 5
27559 5
27560 5
27561 5
27562 5
27563 5
27564 5
27565 4
27566 5
27567 3
27568 5
27569 5
27570 5
27571 5
27572 5
27573 5
27574 5
27575 4
27576 4
27577 5
27578 5
27579 5
27580 5
27581 5
27582 5
27583 3
27584 4
27585 5
27586 1
27587 5
27588 5
27589 3
27590 5
27591 5
27592 5
27593 4
27594 4
27595 5
27596 5
27597 5
27598 3
27599 5
27600 5
27601 2
27602 4
27603 5
27604 5
27605 1
27606 5
27607 4
27608 2
27609 5
27610 5
27611 5
27612 5
27613 5
27614 2
27615 5
27616 1
27617 3
27618 5
27619 4
27620 5
27621 5
27622 4
27623 3
27624 5
27625 3
27626 5
27627 5
27628 5
27629 4
27630 5
27631 5
27632 5
27633 5
27634 5
27635 5
27636 5
27637 2
27638 5
27639 5
27640 4
27641 2
27642 3
27643 5
27644 4
27645 4
27646 5
27647 4
27648 4
27649 5
27650 5
27651 5
27652 5
27653 3
27654 5
27655 5
27656 5
27657 5
27658 2
27659 5
27660 5
27661 5
27662 1
27663 5
27664 5
27665 5
27666 3
27667 3
27668 3
27669 5
27670 4
27671 3
27672 5
27673 5
27674 5
27675 5
27676 5
27677 5
27678 4
27679 5
27680 4
27681 5
27682 5
27683 1
27684 5
27685 2
27686 4
27687 3
27688 5
27689 5
27690 5
27691 4
27692 5
27693 5
27694 5
27695 5
27696 5
27697 5
27698 4
27699 5
27700 5
27701 5
27702 5
27703 5
27704 2
27705 5
27706 4
27707 5
27708 5
27709 2
27710 5
27711 5
27712 5
27713 5
27714 5
27715 5
27716 5
27717 5
27718 5
27719 5
27720 5
27721 5
27722 5
27723 5
27724 3
27725 5
27726 5
27727 1
27728 5
27729 3
27730 5
27731 1
27732 5
27733 2
27734 3
27735 5
27736 4
27737 5
27738 5
27739 4
27740 2
27741 5
27742 5
27743 5
27744 1
27745 5
27746 5
27747 5
27748 4
27749 2
27750 5
27751 3
27752 5
27753 5
27754 5
27755 5
27756 5
27757 5
27758 4
27759 3
27760 5
27761 5
27762 5
27763 3
27764 5
27765 1
27766 4
27767 4
27768 5
27769 5
27770 5
27771 5
27772 5
27773 5
27774 5
27775 5
27776 4
27777 5
27778 5
27779 5
27780 3
27781 5
27782 1
27783 2
27784 5
27785 3
27786 5
27787 4
27788 5
27789 5
27790 5
27791 4
27792 5
27793 4
27794 5
27795 3
27796 4
27797 5
27798 5
27799 1
27800 4
27801 5
27802 3
27803 4
27804 1
27805 2
27806 5
27807 5
27808 1
27809 4
27810 5
27811 5
27812 5
27813 5
27814 4
27815 4
27816 5
27817 4
27818 4
27819 4
27820 5
27821 5
27822 4
27823 4
27824 5
27825 5
27826 4
27827 1
27828 5
27829 1
27830 4
27831 3
27832 5
27833 1
27834 5
27835 1
27836 5
27837 5
27838 3
27839 5
27840 4
27841 3
27842 5
27843 5
27844 5
27845 5
27846 1
27847 4
27848 3
27849 4
27850 4
27851 1
27852 1
27853 5
27854 1
27855 4
27856 3
27857 4
27858 2
27859 5
27860 5
27861 5
27862 3
27863 5
27864 5
27865 5
27866 5
27867 3
27868 4
27869 3
27870 4
27871 4
27872 1
27873 5
27874 4
27875 5
27876 5
27877 4
27878 2
27879 1
27880 5
27881 1
27882 4
27883 5
27884 5
27885 2
27886 1
27887 5
27888 1
27889 5
27890 5
27891 5
27892 5
27893 5
27894 5
27895 3
27896 1
27897 2
27898 5
27899 3
27900 5
27901 2
27902 5
27903 5
27904 5
27905 5
27906 5
27907 5
27908 5
27909 5
27910 5
27911 1
27912 5
27913 5
27914 5
27915 3
27916 5
27917 2
27918 1
27919 5
27920 5
27921 5
27922 5
27923 5
27924 4
27925 5
27926 5
27927 1
27928 4
27929 5
27930 5
27931 3
27932 5
27933 5
27934 5
27935 5
27936 5
27937 5
27938 5
27939 2
27940 1
27941 1
27942 5
27943 5
27944 5
27945 3
27946 5
27947 5
27948 5
27949 2
27950 1
27951 5
27952 1
27953 5
27954 4
27955 5
27956 3
27957 5
27958 4
27959 5
27960 5
27961 2
27962 5
27963 5
27964 1
27965 5
27966 5
27967 5
27968 5
27969 5
27970 5
27971 5
27972 2
27973 1
27974 4
27975 2
27976 5
27977 4
27978 5
27979 4
27980 5
27981 5
27982 5
27983 5
27984 5
27985 5
27986 5
27987 5
27988 5
27989 4
27990 3
27991 5
27992 5
27993 5
27994 5
27995 5
27996 5
27997 5
27998 4
27999 3
28000 5
28001 5
28002 1
28003 1
28004 4
28005 3
28006 5
28007 4
28008 5
28009 2
28010 1
28011 5
28012 5
28013 5
28014 2
28015 5
28016 5
28017 5
28018 5
28019 5
28020 4
28021 5
28022 5
28023 5
28024 5
28025 5
28026 5
28027 1
28028 1
28029 5
28030 2
28031 5
28032 5
28033 4
28034 4
28035 5
28036 5
28037 5
28038 5
28039 3
28040 1
28041 5
28042 1
28043 5
28044 5
28045 4
28046 1
28047 2
28048 3
28049 5
28050 3
28051 4
28052 1
28053 5
28054 4
28055 5
28056 5
28057 3
28058 5
28059 4
28060 5
28061 5
28062 5
28063 5
28064 5
28065 5
28066 5
28067 5
28068 4
28069 5
28070 1
28071 3
28072 3
28073 2
28074 5
28075 5
28076 1
28077 5
28078 2
28079 5
28080 5
28081 5
28082 4
28083 5
28084 1
28085 5
28086 3
28087 5
28088 5
28089 5
28090 5
28091 1
28092 5
28093 3
28094 1
28095 4
28096 5
28097 2
28098 5
28099 5
28100 3
28101 5
28102 5
28103 5
28104 1
28105 2
28106 5
28107 5
28108 5
28109 5
28110 4
28111 1
28112 3
28113 5
28114 2
28115 5
28116 1
28117 2
28118 5
28119 5
28120 5
28121 5
28122 1
28123 5
28124 1
28125 1
28126 4
28127 5
28128 2
28129 5
28130 5
28131 4
28132 4
28133 4
28134 1
28135 4
28136 4
28137 1
28138 5
28139 5
28140 2
28141 5
28142 3
28143 3
28144 5
28145 4
28146 5
28147 5
28148 3
28149 4
28150 4
28151 5
28152 3
28153 5
28154 5
28155 3
28156 4
28157 5
28158 5
28159 5
28160 3
28161 3
28162 5
28163 5
28164 4
28165 5
28166 4
28167 5
28168 1
28169 4
28170 4
28171 4
28172 5
28173 5
28174 3
28175 2
28176 2
28177 1
28178 5
28179 2
28180 4
28181 4
28182 1
28183 5
28184 5
28185 5
28186 5
28187 5
28188 3
28189 1
28190 2
28191 4
28192 4
28193 5
28194 4
28195 1
28196 1
28197 1
28198 4
28199 1
28200 1
28201 2
28202 4
28203 1
28204 3
28205 5
28206 1
28207 1
28208 1
28209 4
28210 1
28211 5
28212 1
28213 4
28214 3
28215 5
28216 1
28217 4
28218 4
28219 4
28220 3
28221 5
28222 5
28223 5
28224 1
28225 1
28226 5
28227 4
28228 5
28229 5
28230 5
28231 5
28232 5
28233 5
28234 4
28235 5
28236 5
28237 5
28238 5
28239 5
28240 5
28241 5
28242 1
28243 1
28244 5
28245 5
28246 5
28247 5
28248 5
28249 1
28250 4
28251 4
28252 4
28253 5
28254 1
28255 5
28256 4
28257 5
28258 5
28259 5
28260 4
28261 4
28262 5
28263 2
28264 5
28265 5
28266 5
28267 4
28268 5
28269 5
28270 5
28271 5
28272 5
28273 5
28274 5
28275 4
28276 5
28277 5
28278 5
28279 5
28280 5
28281 5
28282 4
28283 5
28284 5
28285 4
28286 5
28287 1
28288 5
28289 5
28290 5
28291 4
28292 4
28293 2
28294 5
28295 4
28296 4
28297 4
28298 4
28299 4
28300 4
28301 5
28302 3
28303 5
28304 1
28305 5
28306 5
28307 1
28308 4
28309 4
28310 5
28311 4
28312 3
28313 5
28314 5
28315 4
28316 5
28317 5
28318 5
28319 5
28320 4
28321 3
28322 5
28323 5
28324 5
28325 5
28326 5
28327 5
28328 5
28329 4
28330 5
28331 5
28332 5
28333 5
28334 5
28335 3
28336 5
28337 4
28338 5
28339 5
28340 5
28341 5
28342 2
28343 5
28344 1
28345 3
28346 5
28347 3
28348 5
28349 2
28350 5
28351 3
28352 5
28353 2
28354 5
28355 5
28356 5
28357 5
28358 5
28359 5
28360 5
28361 5
28362 5
28363 5
28364 5
28365 5
28366 5
28367 5
28368 4
28369 5
28370 5
28371 5
28372 5
28373 5
28374 4
28375 5
28376 5
28377 2
28378 5
28379 5
28380 5
28381 1
28382 1
28383 5
28384 5
28385 3
28386 5
28387 5
28388 4
28389 4
28390 5
28391 5
28392 4
28393 5
28394 4
28395 2
28396 3
28397 5
28398 5
28399 4
28400 5
28401 5
28402 5
28403 5
28404 4
28405 5
28406 4
28407 5
28408 5
28409 3
28410 5
28411 1
28412 1
28413 5
28414 2
28415 4
28416 5
28417 5
28418 5
28419 5
28420 5
28421 5
28422 4
28423 5
28424 5
28425 5
28426 3
28427 5
28428 4
28429 5
28430 3
28431 5
28432 5
28433 4
28434 5
28435 5
28436 5
28437 5
28438 5
28439 4
28440 5
28441 5
28442 5
28443 5
28444 5
28445 5
28446 5
28447 5
28448 5
28449 1
28450 5
28451 4
28452 5
28453 5
28454 5
28455 4
28456 5
28457 2
28458 4
28459 5
28460 2
28461 5
28462 5
28463 5
28464 5
28465 4
28466 5
28467 1
28468 5
28469 4
28470 5
28471 5
28472 5
28473 5
28474 3
28475 5
28476 3
28477 5
28478 4
28479 5
28480 4
28481 4
28482 5
28483 5
28484 3
28485 4
28486 3
28487 5
28488 5
28489 4
28490 5
28491 4
28492 1
28493 5
28494 5
28495 5
28496 3
28497 5
28498 5
28499 1
28500 3
28501 5
28502 1
28503 5
28504 1
28505 5
28506 5
28507 4
28508 5
28509 5
28510 3
28511 1
28512 4
28513 5
28514 5
28515 5
28516 5
28517 5
28518 5
28519 4
28520 4
28521 2
28522 5
28523 5
28524 5
28525 5
28526 5
28527 5
28528 4
28529 5
28530 3
28531 5
28532 5
28533 1
28534 1
28535 5
28536 5
28537 1
28538 5
28539 5
28540 4
28541 3
28542 5
28543 5
28544 5
28545 5
28546 5
28547 5
28548 5
28549 5
28550 5
28551 5
28552 5
28553 5
28554 5
28555 5
28556 5
28557 5
28558 5
28559 4
28560 5
28561 5
28562 5
28563 5
28564 5
28565 3
28566 1
28567 3
28568 1
28569 5
28570 5
28571 4
28572 5
28573 5
28574 5
28575 1
28576 5
28577 5
28578 5
28579 5
28580 5
28581 5
28582 5
28583 5
28584 5
28585 5
28586 5
28587 4
28588 3
28589 4
28590 5
28591 5
28592 5
28593 5
28594 4
28595 5
28596 5
28597 3
28598 4
28599 5
28600 4
28601 5
28602 4
28603 1
28604 3
28605 1
28606 4
28607 1
28608 5
28609 5
28610 2
28611 5
28612 5
28613 5
28614 5
28615 5
28616 5
28617 5
28618 5
28619 5
28620 5
28621 1
28622 5
28623 3
28624 4
28625 5
28626 5
28627 5
28628 5
28629 4
28630 3
28631 2
28632 5
28633 5
28634 5
28635 5
28636 5
28637 5
28638 2
28639 3
28640 5
28641 5
28642 1
28643 3
28644 4
28645 1
28646 5
28647 5
28648 5
28649 5
28650 5
28651 5
28652 4
28653 1
28654 5
28655 4
28656 5
28657 5
28658 4
28659 3
28660 5
28661 2
28662 4
28663 3
28664 1
28665 3
28666 2
28667 5
28668 3
28669 5
28670 4
28671 5
28672 5
28673 5
28674 4
28675 1
28676 5
28677 5
28678 1
28679 2
28680 2
28681 3
28682 2
28683 5
28684 5
28685 3
28686 1
28687 4
28688 5
28689 5
28690 2
28691 2
28692 2
28693 1
28694 1
28695 5
28696 4
28697 5
28698 3
28699 5
28700 5
28701 5
28702 4
28703 5
28704 3
28705 5
28706 5
28707 4
28708 4
28709 2
28710 5
28711 4
28712 2
28713 5
28714 4
28715 5
28716 1
28717 5
28718 5
28719 5
28720 5
28721 5
28722 5
28723 5
28724 5
28725 5
28726 5
28727 1
28728 3
28729 5
28730 4
28731 3
28732 4
28733 5
28734 5
28735 5
28736 5
28737 5
28738 5
28739 2
28740 4
28741 4
28742 4
28743 5
28744 5
28745 1
28746 2
28747 5
28748 4
28749 2
28750 1
28751 5
28752 5
28753 4
28754 5
28755 5
28756 3
28757 5
28758 1
28759 5
28760 4
28761 1
28762 5
28763 5
28764 5
28765 3
28766 2
28767 5
28768 5
28769 4
28770 3
28771 5
28772 5
28773 3
28774 5
28775 5
28776 5
28777 5
28778 5
28779 5
28780 5
28781 4
28782 5
28783 4
28784 1
28785 5
28786 5
28787 1
28788 1
28789 5
28790 5
28791 1
28792 5
28793 1
28794 5
28795 5
28796 5
28797 1
28798 5
28799 5
28800 2
28801 5
28802 2
28803 5
28804 2
28805 4
28806 1
28807 1
28808 5
28809 5
28810 4
28811 5
28812 5
28813 3
28814 4
28815 5
28816 5
28817 3
28818 2
28819 4
28820 4
28821 5
28822 2
28823 5
28824 4
28825 3
28826 4
28827 5
28828 3
28829 5
28830 5
28831 3
28832 5
28833 3
28834 3
28835 3
28836 5
28837 5
28838 2
28839 1
28840 4
28841 4
28842 5
28843 5
28844 5
28845 5
28846 5
28847 5
28848 3
28849 5
28850 5
28851 5
28852 5
28853 5
28854 5
28855 5
28856 5
28857 5
28858 4
28859 5
28860 5
28861 3
28862 4
28863 5
28864 3
28865 5
28866 5
28867 5
28868 5
28869 5
28870 5
28871 1
28872 5
28873 2
28874 4
28875 5
28876 2
28877 5
28878 5
28879 5
28880 5
28881 5
28882 1
28883 5
28884 4
28885 5
28886 2
28887 2
28888 5
28889 5
28890 5
28891 5
28892 5
28893 5
28894 4
28895 1
28896 3
28897 5
28898 1
28899 1
28900 3
28901 4
28902 5
28903 2
28904 4
28905 5
28906 5
28907 4
28908 2
28909 5
28910 5
28911 2
28912 5
28913 5
28914 5
28915 1
28916 5
28917 5
28918 2
28919 5
28920 5
28921 5
28922 5
28923 5
28924 3
28925 2
28926 5
28927 4
28928 5
28929 5
28930 3
28931 5
28932 5
28933 5
28934 5
28935 5
28936 5
28937 5
28938 5
28939 4
28940 4
28941 5
28942 5
28943 3
28944 3
28945 5
28946 5
28947 5
28948 5
28949 5
28950 4
28951 5
28952 1
28953 5
28954 4
28955 2
28956 5
28957 2
28958 5
28959 5
28960 4
28961 5
28962 2
28963 4
28964 4
28965 5
28966 5
28967 4
28968 5
28969 1
28970 4
28971 5
28972 5
28973 5
28974 5
28975 5
28976 5
28977 3
28978 5
28979 1
28980 4
28981 5
28982 1
28983 5
28984 3
28985 5
28986 5
28987 2
28988 2
28989 4
28990 5
28991 3
28992 5
28993 5
28994 4
28995 5
28996 2
28997 1
28998 5
28999 1
29000 4
29001 4
29002 5
29003 5
29004 5
29005 5
29006 4
29007 5
29008 5
29009 5
29010 5
29011 5
29012 1
29013 2
29014 2
29015 4
29016 5
29017 1
29018 1
29019 5
29020 4
29021 4
29022 1
29023 5
29024 2
29025 1
29026 5
29027 5
29028 5
29029 4
29030 1
29031 1
29032 5
29033 1
29034 3
29035 1
29036 1
29037 1
29038 1
29039 5
29040 5
29041 3
29042 5
29043 4
29044 1
29045 3
29046 5
29047 5
29048 4
29049 5
29050 3
29051 5
29052 5
29053 1
29054 5
29055 1
29056 3
29057 3
29058 2
29059 3
29060 5
29061 5
29062 5
29063 5
29064 4
29065 5
29066 4
29067 5
29068 4
29069 3
29070 5
29071 5
29072 4
29073 4
29074 3
29075 1
29076 5
29077 5
29078 3
29079 5
29080 1
29081 5
29082 3
29083 1
29084 1
29085 1
29086 5
29087 5
29088 5
29089 1
29090 3
29091 4
29092 5
29093 3
29094 5
29095 5
29096 5
29097 1
29098 5
29099 4
29100 3
29101 5
29102 5
29103 5
29104 5
29105 1
29106 5
29107 5
29108 4
29109 5
29110 5
29111 1
29112 3
29113 4
29114 5
29115 5
29116 5
29117 5
29118 4
29119 5
29120 5
29121 4
29122 1
29123 1
29124 2
29125 1
29126 1
29127 4
29128 5
29129 1
29130 5
29131 1
29132 5
29133 5
29134 3
29135 5
29136 1
29137 4
29138 5
29139 4
29140 1
29141 5
29142 5
29143 1
29144 2
29145 5
29146 4
29147 4
29148 4
29149 5
29150 3
29151 5
29152 1
29153 2
29154 3
29155 2
29156 1
29157 4
29158 4
29159 4
29160 1
29161 1
29162 5
29163 5
29164 1
29165 1
29166 3
29167 5
29168 5
29169 5
29170 1
29171 5
29172 2
29173 4
29174 4
29175 3
29176 5
29177 1
29178 1
29179 3
29180 1
29181 1
29182 1
29183 1
29184 3
29185 1
29186 1
29187 1
29188 1
29189 1
29190 1
29191 4
29192 1
29193 4
29194 1
29195 2
29196 1
29197 4
29198 4
29199 1
29200 5
29201 2
29202 5
29203 5
29204 1
29205 5
29206 4
29207 2
29208 3
29209 3
29210 1
29211 3
29212 1
29213 2
29214 1
29215 5
29216 1
29217 1
29218 1
29219 3
29220 5
29221 5
29222 1
29223 3
29224 5
29225 2
29226 5
29227 1
29228 5
29229 5
29230 1
29231 5
29232 5
29233 5
29234 1
29235 5
29236 4
29237 5
29238 1
29239 1
29240 1
29241 5
29242 3
29243 4
29244 4
29245 4
29246 3
29247 5
29248 1
29249 2
29250 1
29251 2
29252 5
29253 3
29254 5
29255 1
29256 1
29257 2
29258 4
29259 5
29260 4
29261 4
29262 5
29263 1
29264 2
29265 2
29266 2
29267 4
29268 3
29269 5
29270 4
29271 2
29272 3
29273 2
29274 5
29275 1
29276 4
29277 5
29278 5
29279 5
29280 4
29281 1
29282 5
29283 1
29284 1
29285 1
29286 5
29287 3
29288 4
29289 3
29290 3
29291 4
29292 4
29293 4
29294 5
29295 3
29296 3
29297 4
29298 5
29299 2
29300 5
29301 1
29302 3
29303 5
29304 5
29305 5
29306 5
29307 5
29308 5
29309 5
29310 5
29311 5
29312 5
29313 5
29314 5
29315 5
29316 5
29317 5
29318 4
29319 5
29320 5
29321 5
29322 5
29323 4
29324 3
29325 1
29326 5
29327 4
29328 2
29329 5
29330 3
29331 5
29332 4
29333 3
29334 4
29335 1
29336 5
29337 5
29338 1
29339 1
29340 5
29341 3
29342 4
29343 5
29344 4
29345 5
29346 1
29347 1
29348 1
29349 3
29350 5
29351 5
29352 5
29353 5
29354 5
29355 3
29356 4
29357 2
29358 1
29359 5
29360 5
29361 5
29362 5
29363 1
29364 5
29365 5
29366 4
29367 5
29368 5
29369 5
29370 5
29371 5
29372 5
29373 5
29374 2
29375 5
29376 5
29377 5
29378 5
29379 4
29380 5
29381 4
29382 4
29383 4
29384 5
29385 5
29386 5
29387 1
29388 4
29389 2
29390 3
29391 3
29392 1
29393 4
29394 5
29395 4
29396 5
29397 5
29398 5
29399 5
29400 5
29401 5
29402 5
29403 1
29404 5
29405 5
29406 5
29407 5
29408 5
29409 4
29410 5
29411 5
29412 5
29413 4
29414 5
29415 5
29416 5
29417 2
29418 2
29419 5
29420 5
29421 1
29422 3
29423 4
29424 5
29425 1
29426 5
29427 5
29428 2
29429 1
29430 1
29431 1
29432 3
29433 5
29434 5
29435 5
29436 5
29437 5
29438 4
29439 5
29440 5
29441 3
29442 4
29443 5
29444 3
29445 1
29446 1
29447 5
29448 3
29449 3
29450 5
29451 5
29452 5
29453 5
29454 5
29455 5
29456 5
29457 5
29458 4
29459 5
29460 1
29461 5
29462 1
29463 5
29464 4
29465 5
29466 5
29467 5
29468 1
29469 5
29470 3
29471 1
29472 3
29473 4
29474 2
29475 4
29476 5
29477 4
29478 3
29479 3
29480 5
29481 5
29482 5
29483 5
29484 5
29485 5
29486 4
29487 5
29488 4
29489 5
29490 4
29491 1
29492 1
29493 5
29494 5
29495 5
29496 5
29497 2
29498 3
29499 5
29500 5
29501 4
29502 4
29503 5
29504 3
29505 4
29506 5
29507 3
29508 4
29509 5
29510 3
29511 5
29512 5
29513 5
29514 5
29515 4
29516 5
29517 5
29518 5
29519 5
29520 5
29521 5
29522 3
29523 5
29524 5
29525 5
29526 4
29527 4
29528 4
29529 5
29530 2
29531 5
29532 5
29533 5
29534 3
29535 1
29536 5
29537 5
29538 5
29539 5
29540 5
29541 5
29542 5
29543 4
29544 4
29545 5
29546 5
29547 5
29548 5
29549 4
29550 5
29551 5
29552 5
29553 3
29554 3
29555 5
29556 5
29557 5
29558 1
29559 5
29560 5
29561 1
29562 5
29563 5
29564 3
29565 5
29566 4
29567 5
29568 5
29569 1
29570 4
29571 4
29572 5
29573 5
29574 5
29575 5
29576 4
29577 5
29578 5
29579 5
29580 5
29581 5
29582 5
29583 3
29584 4
29585 5
29586 5
29587 5
29588 5
29589 3
29590 5
29591 5
29592 5
29593 4
29594 5
29595 5
29596 5
29597 5
29598 5
29599 5
29600 1
29601 5
29602 5
29603 4
29604 5
29605 5
29606 5
29607 4
29608 5
29609 5
29610 5
29611 5
29612 5
29613 5
29614 4
29615 1
29616 1
29617 4
29618 5
29619 5
29620 4
29621 1
29622 5
29623 1
29624 5
29625 5
29626 5
29627 5
29628 5
29629 4
29630 1
29631 5
29632 5
29633 5
29634 5
29635 5
29636 1
29637 5
29638 5
29639 5
29640 5
29641 1
29642 5
29643 4
29644 4
29645 2
29646 5
29647 5
29648 5
29649 5
29650 1
29651 4
29652 5
29653 4
29654 5
29655 5
29656 3
29657 5
29658 5
29659 5
29660 5
29661 5
29662 4
29663 5
29664 5
29665 5
29666 5
29667 5
29668 5
29669 5
29670 5
29671 4
29672 5
29673 5
29674 5
29675 5
29676 5
29677 5
29678 4
29679 5
29680 5
29681 4
29682 5
29683 5
29684 5
29685 2
29686 3
29687 5
29688 5
29689 5
29690 3
29691 4
29692 5
29693 4
29694 5
29695 4
29696 5
29697 4
29698 1
29699 5
29700 5
29701 1
29702 5
29703 5
29704 4
29705 5
29706 5
29707 3
29708 1
29709 4
29710 1
29711 5
29712 5
29713 4
29714 5
29715 3
29716 5
29717 5
29718 5
29719 5
29720 5
29721 5
29722 3
29723 4
29724 3
29725 3
29726 5
29727 5
29728 1
29729 5
29730 5
29731 5
29732 5
29733 5
29734 5
29735 5
29736 5
29737 3
29738 5
29739 4
29740 5
29741 5
29742 5
29743 5
29744 5
29745 5
29746 5
29747 1
29748 5
29749 5
29750 4
29751 5
29752 4
29753 5
29754 5
29755 1
29756 5
29757 5
29758 5
29759 3
29760 5
29761 5
29762 4
29763 5
29764 5
29765 5
29766 5
29767 5
29768 5
29769 1
29770 4
29771 4
29772 5
29773 5
29774 1
29775 5
29776 2
29777 5
29778 5
29779 5
29780 5
29781 5
29782 5
29783 5
29784 1
29785 5
29786 5
29787 4
29788 4
29789 4
29790 5
29791 5
29792 5
29793 5
29794 5
29795 1
29796 5
29797 5
29798 5
29799 5
29800 5
29801 5
29802 5
29803 5
29804 5
29805 4
29806 5
29807 5
29808 5
29809 5
29810 5
29811 5
29812 3
29813 5
29814 5
29815 4
29816 5
29817 5
29818 5
29819 5
29820 5
29821 4
29822 5
29823 3
29824 3
29825 5
29826 5
29827 1
29828 3
29829 5
29830 4
29831 5
29832 3
29833 5
29834 5
29835 5
29836 5
29837 5
29838 5
29839 5
29840 5
29841 5
29842 5
29843 5
29844 5
29845 5
29846 5
29847 4
29848 1
29849 4
29850 5
29851 5
29852 5
29853 5
29854 1
29855 5
29856 4
29857 1
29858 5
29859 5
29860 5
29861 5
29862 1
29863 5
29864 5
29865 1
29866 1
29867 5
29868 4
29869 5
29870 4
29871 5
29872 4
29873 5
29874 1
29875 5
29876 5
29877 5
29878 5
29879 4
29880 1
29881 5
29882 4
29883 5
29884 4
29885 5
29886 5
29887 5
29888 5
29889 3
29890 5
29891 2
29892 5
29893 5
29894 5
29895 5
29896 3
29897 4
29898 5
29899 4
29900 5
29901 3
29902 4
29903 4
29904 4
29905 5
29906 5
29907 5
29908 4
29909 5
29910 1
29911 5
29912 1
29913 5
29914 5
29915 1
29916 1
29917 2
29918 5
29919 5
29920 5
29921 5
29922 5
29923 4
29924 1
29925 5
29926 5
29927 4
29928 5
29929 5
29930 3
29931 5
29932 5
29933 5
29934 5
29935 5
29936 1
29937 5
29938 1
29939 3
29940 5
29941 5
29942 5
29943 5
29944 3
29945 5
29946 5
29947 2
29948 5
29949 5
29950 5
29951 5
29952 5
29953 5
29954 3
29955 4
29956 2
29957 5
29958 5
29959 5
29960 1
29961 5
29962 5
29963 5
29964 5
29965 3
29966 1
29967 5
29968 3
29969 3
29970 5
29971 5
29972 5
29973 1
29974 1
29975 1
29976 2
29977 5
29978 5
29979 1
29980 4
29981 5
29982 5
29983 5
29984 3
29985 5
29986 1
29987 5
29988 5
29989 5
29990 5
29991 5
29992 4
29993 5
29994 4
29995 5
29996 5
29997 5
29998 1
29999 1
30000 5
30001 1
30002 5
30003 5
30004 5
30005 5
30006 4
30007 5
30008 5
30009 5
30010 5
30011 5
30012 5
30013 5
30014 5
30015 5
30016 3
30017 3
30018 5
30019 5
30020 5
30021 5
30022 5
30023 5
30024 5
30025 5
30026 4
30027 3
30028 5
30029 5
30030 2
30031 5
30032 5
30033 5
30034 5
30035 2
30036 5
30037 5
30038 5
30039 5
30040 2
30041 5
30042 5
30043 5
30044 5
30045 3
30046 5
30047 4
30048 4
30049 4
30050 5
30051 4
30052 5
30053 2
30054 4
30055 5
30056 5
30057 5
30058 5
30059 5
30060 5
30061 5
30062 3
30063 5
30064 3
30065 4
30066 5
30067 5
30068 5
30069 4
30070 4
30071 3
30072 3
30073 4
30074 4
30075 5
30076 5
30077 5
30078 5
30079 5
30080 5
30081 5
30082 1
30083 5
30084 5
30085 5
30086 5
30087 5
30088 5
30089 5
30090 5
30091 1
30092 1
30093 4
30094 4
30095 5
30096 5
30097 2
30098 5
30099 4
30100 5
30101 1
30102 5
30103 1
30104 4
30105 5
30106 3
30107 5
30108 2
30109 1
30110 5
30111 5
30112 5
30113 1
30114 5
30115 5
30116 4
30117 1
30118 5
30119 5
30120 4
30121 5
30122 1
30123 5
30124 5
30125 5
30126 5
30127 5
30128 5
30129 5
30130 4
30131 5
30132 5
30133 5
30134 5
30135 5
30136 2
30137 5
30138 1
30139 5
30140 5
30141 5
30142 5
30143 5
30144 5
30145 4
30146 5
30147 5
30148 5
30149 5
30150 5
30151 5
30152 5
30153 5
30154 5
30155 2
30156 4
30157 5
30158 1
30159 5
30160 4
30161 5
30162 2
30163 5
30164 5
30165 5
30166 1
30167 1
30168 4
30169 1
30170 5
30171 4
30172 5
30173 4
30174 5
30175 1
30176 5
30177 4
30178 5
30179 5
30180 5
30181 5
30182 5
30183 5
30184 5
30185 5
30186 5
30187 5
30188 5
30189 5
30190 4
30191 5
30192 5
30193 5
30194 3
30195 5
30196 4
30197 5
30198 1
30199 4
30200 5
30201 1
30202 4
30203 5
30204 5
30205 5
30206 5
30207 2
30208 5
30209 5
30210 4
30211 5
30212 5
30213 5
30214 5
30215 3
30216 3
30217 5
30218 5
30219 5
30220 5
30221 1
30222 5
30223 5
30224 5
30225 5
30226 2
30227 5
30228 3
30229 5
30230 5
30231 5
30232 5
30233 5
30234 5
30235 5
30236 5
30237 5
30238 1
30239 5
30240 1
30241 5
30242 5
30243 5
30244 5
30245 1
30246 3
30247 5
30248 5
30249 4
30250 4
30251 5
30252 5
30253 5
30254 5
30255 4
30256 5
30257 4
30258 2
30259 1
30260 5
30261 4
30262 2
30263 5
30264 5
30265 3
30266 5
30267 1
30268 5
30269 5
30270 5
30271 5
30272 4
30273 5
30274 5
30275 5
30276 1
30277 4
30278 5
30279 4
30280 5
30281 5
30282 4
30283 1
30284 1
30285 5
30286 5
30287 5
30288 5
30289 4
30290 5
30291 5
30292 4
30293 2
30294 4
30295 4
30296 5
30297 5
30298 4
30299 5
30300 4
30301 5
30302 5
30303 3
30304 5
30305 5
30306 5
30307 5
30308 1
30309 5
30310 1
30311 5
30312 5
30313 5
30314 5
30315 4
30316 2
30317 1
30318 1
30319 4
30320 5
30321 5
30322 5
30323 5
30324 3
30325 5
30326 4
30327 4
30328 5
30329 5
30330 5
30331 3
30332 4
30333 5
30334 5
30335 5
30336 5
30337 5
30338 3
30339 5
30340 4
30341 3
30342 5
30343 5
30344 5
30345 1
30346 5
30347 5
30348 5
30349 2
30350 5
30351 5
30352 5
30353 5
30354 5
30355 4
30356 1
30357 5
30358 5
30359 4
30360 5
30361 5
30362 5
30363 4
30364 5
30365 5
30366 5
30367 3
30368 5
30369 5
30370 5
30371 5
30372 4
30373 2
30374 3
30375 5
30376 5
30377 3
30378 5
30379 5
30380 1
30381 4
30382 4
30383 4
30384 5
30385 5
30386 5
30387 5
30388 5
30389 5
30390 5
30391 5
30392 5
30393 2
30394 4
30395 1
30396 5
30397 5
30398 5
30399 5
30400 2
30401 5
30402 5
30403 5
30404 1
30405 2
30406 4
30407 4
30408 5
30409 5
30410 5
30411 5
30412 5
30413 5
30414 4
30415 5
30416 5
30417 3
30418 4
30419 5
30420 5
30421 5
30422 5
30423 5
30424 5
30425 5
30426 3
30427 5
30428 5
30429 4
30430 5
30431 1
30432 5
30433 5
30434 5
30435 5
30436 1
30437 4
30438 1
30439 5
30440 1
30441 2
30442 5
30443 5
30444 5
30445 5
30446 1
30447 5
30448 5
30449 5
30450 5
30451 5
30452 2
30453 4
30454 4
30455 4
30456 4
30457 5
30458 5
30459 1
30460 5
30461 4
30462 1
30463 1
30464 1
30465 5
30466 5
30467 3
30468 4
30469 3
30470 4
30471 1
30472 5
30473 5
30474 5
30475 5
30476 5
30477 4
30478 5
30479 5
30480 5
30481 5
30482 1
30483 5
30484 4
30485 1
30486 5
30487 4
30488 1
30489 5
30490 5
30491 5
30492 4
30493 5
30494 4
30495 4
30496 4
30497 4
30498 3
30499 5
30500 1
30501 4
30502 1
30503 3
30504 5
30505 5
30506 5
30507 5
30508 5
30509 4
30510 3
30511 4
30512 5
30513 5
30514 5
30515 1
30516 1
30517 1
30518 5
30519 5
30520 5
30521 5
30522 5
30523 5
30524 5
30525 5
30526 5
30527 4
30528 1
30529 5
30530 5
30531 5
30532 1
30533 4
30534 2
30535 1
30536 2
30537 4
30538 5
30539 5
30540 5
30541 4
30542 1
30543 2
30544 5
30545 1
30546 5
30547 5
30548 1
30549 5
30550 2
30551 5
30552 1
30553 4
30554 5
30555 5
30556 4
30557 5
30558 5
30559 5
30560 4
30561 5
30562 5
30563 5
30564 4
30565 5
30566 5
30567 2
30568 5
30569 1
30570 4
30571 5
30572 3
30573 5
30574 5
30575 5
30576 5
30577 5
30578 5
30579 5
30580 2
30581 5
30582 3
30583 1
30584 5
30585 5
30586 5
30587 5
30588 2
30589 5
30590 5
30591 5
30592 3
30593 1
30594 2
30595 5
30596 4
30597 3
30598 5
30599 1
30600 5
30601 4
30602 1
30603 5
30604 5
30605 5
30606 5
30607 5
30608 4
30609 1
30610 2
30611 4
30612 2
30613 3
30614 5
30615 1
30616 3
30617 5
30618 4
30619 5
30620 2
30621 1
30622 5
30623 2
30624 5
30625 5
30626 5
30627 5
30628 1
30629 1
30630 1
30631 4
30632 5
30633 1
30634 5
30635 4
30636 2
30637 5
30638 1
30639 2
30640 1
30641 1
30642 4
30643 5
30644 5
30645 4
30646 4
30647 4
30648 4
30649 5
30650 5
30651 5
30652 5
30653 4
30654 5
30655 5
30656 1
30657 4
30658 3
30659 3
30660 1
30661 3
30662 5
30663 3
30664 5
30665 5
30666 3
30667 5
30668 5
30669 4
30670 1
30671 1
30672 5
30673 3
30674 1
30675 5
30676 5
30677 5
30678 5
30679 5
30680 4
30681 1
30682 1
30683 5
30684 5
30685 4
30686 4
30687 5
30688 3
30689 2
30690 5
30691 4
30692 4
30693 1
30694 1
30695 3
30696 5
30697 4
30698 5
30699 5
30700 1
30701 4
30702 5
30703 5
30704 1
30705 1
30706 1
30707 5
30708 4
30709 5
30710 4
30711 1
30712 5
30713 1
30714 5
30715 5
30716 1
30717 5
30718 5
30719 5
30720 5
30721 5
30722 5
30723 5
30724 1
30725 4
30726 5
30727 4
30728 3
30729 5
30730 3
30731 3
30732 5
30733 5
30734 5
30735 5
30736 5
30737 4
30738 5
30739 5
30740 4
30741 5
30742 5
30743 5
30744 4
30745 5
30746 4
30747 5
30748 3
30749 4
30750 5
30751 2
30752 4
30753 1
30754 5
30755 1
30756 3
30757 4
30758 5
30759 1
30760 4
30761 4
30762 5
30763 5
30764 1
30765 5
30766 4
30767 5
30768 5
30769 2
30770 4
30771 5
30772 4
30773 5
30774 1
30775 5
30776 2
30777 1
30778 2
30779 3
30780 5
30781 5
30782 5
30783 5
30784 4
30785 5
30786 1
30787 5
30788 3
30789 5
30790 4
30791 5
30792 1
30793 1
30794 1
30795 3
30796 5
30797 5
30798 5
30799 1
30800 5
30801 5
30802 1
30803 3
30804 3
30805 5
30806 4
30807 5
30808 5
30809 5
30810 5
30811 2
30812 3
30813 5
30814 5
30815 5
30816 3
30817 5
30818 5
30819 1
30820 4
30821 5
30822 3
30823 4
30824 1
30825 5
30826 5
30827 5
30828 1
30829 4
30830 4
30831 5
30832 5
30833 4
30834 5
30835 1
30836 5
30837 5
30838 1
30839 5
30840 5
30841 5
30842 4
30843 3
30844 5
30845 1
30846 5
30847 4
30848 5
30849 5
30850 4
30851 1
30852 5
30853 5
30854 5
30855 5
30856 5
30857 5
30858 5
30859 5
30860 4
30861 3
30862 5
30863 5
30864 5
30865 4
30866 4
30867 4
30868 4
30869 5
30870 4
30871 1
30872 5
30873 5
30874 1
30875 5
30876 2
30877 1
30878 1
30879 4
30880 5
30881 5
30882 4
30883 1
30884 3
30885 4
30886 5
30887 5
30888 3
30889 5
30890 4
30891 5
30892 4
30893 5
30894 5
30895 5
30896 5
30897 2
30898 3
30899 1
30900 5
30901 2
30902 5
30903 4
30904 1
30905 5
30906 3
30907 1
30908 1
30909 5
30910 1
30911 1
30912 4
30913 5
30914 5
30915 5
30916 4
30917 5
30918 5
30919 5
30920 5
30921 3
30922 4
30923 5
30924 5
30925 5
30926 5
30927 5
30928 2
30929 5
30930 2
30931 5
30932 5
30933 4
30934 4
30935 5
30936 2
30937 5
30938 5
30939 5
30940 5
30941 1
30942 5
30943 4
30944 5
30945 5
30946 5
30947 5
30948 1
30949 3
30950 4
30951 4
30952 5
30953 4
30954 5
30955 5
30956 5
30957 5
30958 2
30959 5
30960 1
30961 1
30962 1
30963 5
30964 1
30965 1
30966 1
30967 5
30968 3
30969 2
30970 5
30971 4
30972 5
30973 3
30974 5
30975 4
30976 5
30977 4
30978 5
30979 5
30980 4
30981 5
30982 5
30983 5
30984 5
30985 5
30986 2
30987 4
30988 4
30989 5
30990 5
30991 4
30992 5
30993 5
30994 1
30995 5
30996 5
30997 4
30998 5
30999 5
31000 4
31001 3
31002 5
31003 5
31004 5
31005 5
31006 5
31007 5
31008 4
31009 5
31010 4
31011 5
31012 1
31013 4
31014 2
31015 5
31016 5
31017 5
31018 5
31019 3
31020 4
31021 5
31022 2
31023 1
31024 5
31025 5
31026 1
31027 4
31028 3
31029 4
31030 3
31031 5
31032 5
31033 5
31034 5
31035 3
31036 5
31037 1
31038 5
31039 5
31040 1
31041 4
31042 4
31043 1
31044 5
31045 5
31046 5
31047 5
31048 3
31049 3
31050 5
31051 5
31052 5
31053 5
31054 5
31055 5
31056 5
31057 5
31058 1
31059 5
31060 4
31061 5
31062 3
31063 1
31064 5
31065 5
31066 5
31067 1
31068 5
31069 4
31070 4
31071 1
31072 1
31073 5
31074 5
31075 2
31076 5
31077 5
31078 5
31079 5
31080 3
31081 5
31082 5
31083 5
31084 5
31085 5
31086 5
31087 4
31088 2
31089 1
31090 4
31091 1
31092 5
31093 1
31094 5
31095 3
31096 4
31097 5
31098 1
31099 5
31100 5
31101 1
31102 1
31103 5
31104 5
31105 5
31106 5
31107 3
31108 1
31109 5
31110 3
31111 5
31112 1
31113 5
31114 4
31115 5
31116 1
31117 5
31118 5
31119 2
31120 4
31121 2
31122 4
31123 2
31124 3
31125 4
31126 1
31127 5
31128 3
31129 5
31130 5
31131 2
31132 5
31133 2
31134 4
31135 5
31136 2
31137 5
31138 1
31139 5
31140 5
31141 5
31142 3
31143 3
31144 3
31145 5
31146 2
31147 5
31148 5
31149 1
31150 5
31151 1
31152 3
31153 4
31154 1
31155 4
31156 4
31157 5
31158 5
31159 1
31160 1
31161 2
31162 2
31163 5
31164 5
31165 3
31166 5
31167 1
31168 1
31169 1
31170 4
31171 2
31172 3
31173 5
31174 5
31175 5
31176 5
31177 1
31178 1
31179 5
31180 5
31181 5
31182 5
31183 5
31184 5
31185 5
31186 5
31187 5
31188 5
31189 5
31190 5
31191 5
31192 3
31193 5
31194 5
31195 4
31196 5
31197 5
31198 5
31199 5
31200 5
31201 4
31202 5
31203 5
31204 5
31205 5
31206 5
31207 5
31208 5
31209 1
31210 4
31211 4
31212 5
31213 5
31214 5
31215 4
31216 5
31217 5
31218 5
31219 5
31220 1
31221 1
31222 1
31223 3
31224 5
31225 5
31226 1
31227 5
31228 5
31229 5
31230 1
31231 3
31232 5
31233 1
31234 4
31235 3
31236 5
31237 5
31238 2
31239 3
31240 4
31241 5
31242 3
31243 2
31244 1
31245 3
31246 4
31247 1
31248 1
31249 5
31250 5
31251 5
31252 3
31253 5
31254 3
31255 5
31256 5
31257 1
31258 5
31259 5
31260 1
31261 2
31262 5
31263 5
31264 4
31265 5
31266 1
31267 5
31268 2
31269 5
31270 3
31271 5
31272 5
31273 5
31274 4
31275 4
31276 1
31277 5
31278 5
31279 3
31280 2
31281 3
31282 4
31283 5
31284 2
31285 3
31286 1
31287 1
31288 5
31289 1
31290 5
31291 3
31292 2
31293 4
31294 5
31295 1
31296 4
31297 3
31298 3
31299 3
31300 4
31301 5
31302 5
31303 5
31304 3
31305 5
31306 4
31307 1
31308 4
31309 5
31310 1
31311 4
31312 5
31313 5
31314 5
31315 4
31316 4
31317 5
31318 4
31319 5
31320 4
31321 5
31322 4
31323 2
31324 3
31325 5
31326 4
31327 4
31328 1
31329 5
31330 3
31331 5
31332 5
31333 5
31334 5
31335 1
31336 4
31337 3
31338 5
31339 3
31340 5
31341 5
31342 2
31343 4
31344 4
31345 1
31346 2
31347 5
31348 3
31349 2
31350 5
31351 5
31352 4
31353 5
31354 4
31355 1
31356 5
31357 1
31358 1
31359 4
31360 5
31361 5
31362 4
31363 1
31364 5
31365 3
31366 5
31367 5
31368 1
31369 3
31370 4
31371 4
31372 5
31373 2
31374 2
31375 1
31376 5
31377 4
31378 2
31379 2
31380 4
31381 5
31382 1
31383 2
31384 1
31385 1
31386 4
31387 1
31388 1
31389 3
31390 1
31391 5
31392 5
31393 5
31394 5
31395 5
31396 1
31397 2
31398 5
31399 5
31400 5
31401 5
31402 5
31403 5
31404 4
31405 3
31406 1
31407 5
31408 5
31409 1
31410 5
31411 5
31412 5
31413 5
31414 5
31415 5
31416 5
31417 3
31418 5
31419 2
31420 5
31421 5
31422 5
31423 5
31424 1
31425 4
31426 5
31427 1
31428 4
31429 5
31430 2
31431 4
31432 4
31433 4
31434 5
31435 5
31436 5
31437 5
31438 2
31439 5
31440 5
31441 4
31442 4
31443 5
31444 4
31445 5
31446 1
31447 4
31448 5
31449 5
31450 5
31451 4
31452 5
31453 2
31454 4
31455 5
31456 5
31457 5
31458 1
31459 4
31460 5
31461 5
31462 5
31463 5
31464 2
31465 5
31466 5
31467 4
31468 5
31469 4
31470 4
31471 4
31472 2
31473 4
31474 4
31475 4
31476 5
31477 5
31478 3
31479 5
31480 3
31481 5
31482 5
31483 5
31484 4
31485 5
31486 5
31487 5
31488 5
31489 5
31490 5
31491 5
31492 2
31493 5
31494 5
31495 5
31496 5
31497 5
31498 5
31499 5
31500 5
31501 5
31502 3
31503 4
31504 5
31505 5
31506 5
31507 5
31508 3
31509 5
31510 5
31511 5
31512 5
31513 5
31514 5
31515 5
31516 1
31517 4
31518 5
31519 5
31520 5
31521 5
31522 4
31523 5
31524 5
31525 3
31526 1
31527 5
31528 5
31529 5
31530 5
31531 5
31532 5
31533 5
31534 4
31535 3
31536 5
31537 1
31538 5
31539 2
31540 1
31541 5
31542 5
31543 5
31544 3
31545 2
31546 2
31547 5
31548 1
31549 1
31550 1
31551 3
31552 5
31553 5
31554 5
31555 1
31556 5
31557 5
31558 1
31559 5
31560 4
31561 4
31562 2
31563 4
31564 5
31565 5
31566 1
31567 5
31568 5
31569 5
31570 1
31571 1
31572 5
31573 5
31574 4
31575 5
31576 5
31577 4
31578 5
31579 5
31580 3
31581 4
31582 5
31583 5
31584 5
31585 4
31586 5
31587 5
31588 2
31589 1
31590 5
31591 1
31592 2
31593 1
31594 2
31595 5
31596 3
31597 5
31598 5
31599 5
31600 1
31601 3
31602 5
31603 3
31604 5
31605 5
31606 5
31607 5
31608 4
31609 3
31610 1
31611 2
31612 3
31613 5
31614 5
31615 5
31616 4
31617 1
31618 5
31619 4
31620 5
31621 3
31622 5
31623 5
31624 5
31625 1
31626 5
31627 5
31628 5
31629 3
31630 5
31631 1
31632 5
31633 5
31634 5
31635 5
31636 3
31637 4
31638 5
31639 3
31640 5
31641 1
31642 5
31643 1
31644 5
31645 1
31646 5
31647 5
31648 5
31649 5
31650 5
31651 1
31652 5
31653 1
31654 4
31655 5
31656 1
31657 5
31658 4
31659 2
31660 5
31661 1
31662 5
31663 5
31664 1
31665 3
31666 5
31667 5
31668 5
31669 5
31670 1
31671 1
31672 1
31673 5
31674 5
31675 5
31676 3
31677 3
31678 4
31679 5
31680 5
31681 4
31682 3
31683 5
31684 1
31685 2
31686 4
31687 5
31688 5
31689 4
31690 5
31691 1
31692 5
31693 5
31694 1
31695 5
31696 5
31697 4
31698 5
31699 5
31700 5
31701 4
31702 4
31703 5
31704 5
31705 5
31706 1
31707 1
31708 5
31709 2
31710 5
31711 4
31712 5
31713 1
31714 5
31715 1
31716 5
31717 5
31718 1
31719 4
31720 5
31721 5
31722 3
31723 4
31724 5
31725 5
31726 4
31727 5
31728 4
31729 5
31730 5
31731 5
31732 5
31733 3
31734 5
31735 5
31736 5
31737 2
31738 5
31739 5
31740 5
31741 5
31742 5
31743 5
31744 2
31745 5
31746 5
31747 5
31748 5
31749 5
31750 5
31751 5
31752 5
31753 5
31754 5
31755 5
31756 5
31757 1
31758 5
31759 5
31760 5
31761 5
31762 5
31763 3
31764 5
31765 5
31766 1
31767 5
31768 5
31769 4
31770 5
31771 5
31772 5
31773 5
31774 5
31775 5
31776 2
31777 5
31778 4
31779 5
31780 5
31781 5
31782 5
31783 5
31784 5
31785 5
31786 5
31787 5
31788 5
31789 5
31790 5
31791 5
31792 1
31793 5
31794 5
31795 5
31796 5
31797 5
31798 5
31799 5
31800 5
31801 5
31802 5
31803 5
31804 5
31805 5
31806 5
31807 5
31808 5
31809 5
31810 5
31811 5
31812 5
31813 5
31814 5
31815 5
31816 1
31817 5
31818 5
31819 5
31820 1
31821 1
31822 5
31823 1
31824 5
31825 5
31826 5
31827 5
31828 1
31829 1
31830 5
31831 5
31832 5
31833 5
31834 5
31835 5
31836 5
31837 5
31838 5
31839 5
31840 5
31841 5
31842 5
31843 2
31844 5
31845 5
31846 5
31847 5
31848 5
31849 5
31850 5
31851 5
31852 4
31853 5
31854 4
31855 3
31856 5
31857 4
31858 1
31859 1
31860 5
31861 5
31862 5
31863 5
31864 5
31865 5
31866 4
31867 4
31868 5
31869 4
31870 5
31871 5
31872 4
31873 3
31874 5
31875 1
31876 2
31877 2
31878 1
31879 2
31880 5
31881 3
31882 4
31883 2
31884 1
31885 5
31886 4
31887 2
31888 4
31889 5
31890 1
31891 1
31892 2
31893 5
31894 2
31895 5
31896 5
31897 5
31898 5
31899 5
31900 4
31901 4
31902 5
31903 5
31904 5
31905 4
31906 5
31907 5
31908 5
31909 5
31910 5
31911 5
31912 5
31913 5
31914 5
31915 5
31916 5
31917 5
31918 5
31919 5
31920 5
31921 5
31922 5
31923 5
31924 5
31925 5
31926 5
31927 5
31928 5
31929 5
31930 5
31931 5
31932 5
31933 5
31934 5
31935 5
31936 5
31937 5
31938 4
31939 5
31940 5
31941 5
31942 5
31943 5
31944 5
31945 4
31946 5
31947 2
31948 5
31949 5
31950 5
31951 5
31952 4
31953 1
31954 5
31955 5
31956 3
31957 5
31958 3
31959 5
31960 5
31961 5
31962 4
31963 4
31964 5
31965 1
31966 5
31967 2
31968 5
31969 4
31970 5
31971 1
31972 4
31973 1
31974 5
31975 5
31976 5
31977 5
31978 5
31979 1
31980 5
31981 5
31982 5
31983 5
31984 5
31985 4
31986 2
31987 5
31988 5
31989 5
31990 5
31991 5
31992 1
31993 5
31994 5
31995 5
31996 5
31997 5
31998 5
31999 5
32000 5
32001 5
32002 4
32003 4
32004 5
32005 5
32006 5
32007 5
32008 5
32009 5
32010 5
32011 3
32012 5
32013 5
32014 4
32015 5
32016 4
32017 5
32018 4
32019 3
32020 3
32021 5
32022 5
32023 1
32024 5
32025 3
32026 1
32027 4
32028 5
32029 5
32030 2
32031 3
32032 5
32033 1
32034 3
32035 5
32036 5
32037 5
32038 5
32039 1
32040 5
32041 5
32042 5
32043 5
32044 5
32045 5
32046 5
32047 5
32048 5
32049 5
32050 5
32051 3
32052 4
32053 5
32054 3
32055 5
32056 5
32057 5
32058 5
32059 5
32060 2
32061 5
32062 3
32063 5
32064 5
32065 5
32066 5
32067 5
32068 5
32069 5
32070 1
32071 5
32072 5
32073 4
32074 2
32075 2
32076 1
32077 5
32078 1
32079 3
32080 1
32081 1
32082 5
32083 5
32084 5
32085 5
32086 1
32087 2
32088 5
32089 4
32090 5
32091 4
32092 5
32093 5
32094 5
32095 5
32096 5
32097 5
32098 3
32099 2
32100 5
32101 5
32102 5
32103 5
32104 5
32105 5
32106 5
32107 1
32108 5
32109 5
32110 1
32111 5
32112 5
32113 3
32114 5
32115 1
32116 5
32117 5
32118 5
32119 5
32120 5
32121 5
32122 5
32123 5
32124 4
32125 5
32126 5
32127 2
32128 1
32129 5
32130 5
32131 2
32132 5
32133 5
32134 5
32135 3
32136 1
32137 5
32138 1
32139 5
32140 5
32141 2
32142 4
32143 5
32144 4
32145 4
32146 5
32147 5
32148 5
32149 5
32150 5
32151 2
32152 5
32153 5
32154 5
32155 1
32156 5
32157 2
32158 3
32159 5
32160 4
32161 5
32162 5
32163 3
32164 5
32165 5
32166 5
32167 5
32168 5
32169 5
32170 5
32171 5
32172 5
32173 5
32174 5
32175 5
32176 5
32177 5
32178 1
32179 5
32180 5
32181 5
32182 4
32183 5
32184 4
32185 5
32186 3
32187 5
32188 5
32189 5
32190 5
32191 5
32192 1
32193 5
32194 4
32195 5
32196 5
32197 3
32198 5
32199 4
32200 4
32201 5
32202 5
32203 5
32204 5
32205 5
32206 5
32207 5
32208 5
32209 5
32210 5
32211 5
32212 5
32213 5
32214 5
32215 5
32216 5
32217 5
32218 5
32219 5
32220 1
32221 5
32222 4
32223 5
32224 5
32225 1
32226 5
32227 5
32228 4
32229 5
32230 5
32231 5
32232 5
32233 5
32234 5
32235 5
32236 1
32237 2
32238 4
32239 5
32240 5
32241 5
32242 4
32243 5
32244 1
32245 5
32246 4
32247 3
32248 5
32249 5
32250 5
32251 5
32252 5
32253 5
32254 5
32255 5
32256 1
32257 5
32258 5
32259 4
32260 5
32261 5
32262 5
32263 5
32264 4
32265 5
32266 5
32267 5
32268 2
32269 5
32270 5
32271 5
32272 1
32273 5
32274 5
32275 5
32276 5
32277 5
32278 5
32279 5
32280 4
32281 3
32282 5
32283 5
32284 5
32285 5
32286 2
32287 1
32288 5
32289 5
32290 4
32291 5
32292 5
32293 1
32294 4
32295 5
32296 5
32297 5
32298 4
32299 5
32300 5
32301 5
32302 4
32303 5
32304 2
32305 1
32306 5
32307 5
32308 4
32309 5
32310 4
32311 2
32312 5
32313 5
32314 5
32315 4
32316 5
32317 5
32318 5
32319 5
32320 1
32321 4
32322 5
32323 1
32324 2
32325 3
32326 4
32327 4
32328 5
32329 5
32330 5
32331 2
32332 5
32333 5
32334 5
32335 5
32336 4
32337 5
32338 5
32339 4
32340 5
32341 5
32342 5
32343 1
32344 2
32345 5
32346 2
32347 4
32348 1
32349 5
32350 1
32351 5
32352 3
32353 2
32354 2
32355 1
32356 5
32357 1
32358 5
32359 5
32360 1
32361 3
32362 2
32363 2
32364 3
32365 2
32366 2
32367 5
32368 3
32369 1
32370 1
32371 2
32372 5
32373 1
32374 1
32375 1
32376 5
32377 2
32378 5
32379 1
32380 5
32381 2
32382 1
32383 1
32384 2
32385 5
32386 5
32387 5
32388 5
32389 4
32390 4
32391 5
32392 5
32393 1
32394 2
32395 5
32396 3
32397 3
32398 1
32399 1
32400 1
32401 5
32402 5
32403 5
32404 1
32405 1
32406 5
32407 4
32408 4
32409 5
32410 5
32411 5
32412 5
32413 5
32414 5
32415 5
32416 3
32417 5
32418 2
32419 5
32420 5
32421 4
32422 5
32423 3
32424 1
32425 5
32426 3
32427 3
32428 5
32429 5
32430 5
32431 5
32432 5
32433 4
32434 4
32435 1
32436 5
32437 5
32438 5
32439 5
32440 4
32441 4
32442 1
32443 2
32444 5
32445 4
32446 5
32447 5
32448 5
32449 5
32450 2
32451 1
32452 5
32453 5
32454 2
32455 5
32456 4
32457 5
32458 4
32459 2
32460 5
32461 5
32462 1
32463 5
32464 4
32465 5
32466 4
32467 5
32468 2
32469 5
32470 4
32471 3
32472 5
32473 5
32474 4
32475 5
32476 4
32477 5
32478 5
32479 1
32480 1
32481 5
32482 5
32483 5
32484 5
32485 4
32486 1
32487 3
32488 4
32489 4
32490 1
32491 5
32492 3
32493 1
32494 5
32495 5
32496 4
32497 5
32498 4
32499 2
32500 4
32501 2
32502 1
32503 3
32504 1
32505 3
32506 2
32507 4
32508 5
32509 1
32510 5
32511 5
32512 1
32513 5
32514 5
32515 5
32516 2
32517 1
32518 4
32519 5
32520 5
32521 2
32522 5
32523 5
32524 5
32525 5
32526 4
32527 1
32528 5
32529 5
32530 5
32531 5
32532 5
32533 4
32534 1
32535 4
32536 1
32537 4
32538 5
32539 5
32540 4
32541 5
32542 5
32543 4
32544 4
32545 5
32546 5
32547 5
32548 5
32549 4
32550 5
32551 5
32552 5
32553 5
32554 5
32555 4
32556 5
32557 5
32558 5
32559 5
32560 5
32561 5
32562 5
32563 4
32564 2
32565 5
32566 1
32567 1
32568 5
32569 3
32570 5
32571 4
32572 5
32573 5
32574 5
32575 1
32576 5
32577 5
32578 3
32579 5
32580 1
32581 5
32582 5
32583 5
32584 5
32585 5
32586 5
32587 5
32588 5
32589 5
32590 5
32591 5
32592 5
32593 4
32594 1
32595 5
32596 5
32597 5
32598 5
32599 5
32600 5
32601 4
32602 1
32603 5
32604 5
32605 5
32606 5
32607 5
32608 5
32609 4
32610 5
32611 5
32612 5
32613 5
32614 1
32615 1
32616 1
32617 5
32618 5
32619 3
32620 5
32621 5
32622 5
32623 4
32624 5
32625 5
32626 5
32627 5
32628 5
32629 5
32630 4
32631 5
32632 5
32633 3
32634 5
32635 5
32636 5
32637 5
32638 1
32639 5
32640 1
32641 2
32642 3
32643 3
32644 1
32645 5
32646 3
32647 5
32648 2
32649 1
32650 5
32651 5
32652 4
32653 5
32654 5
32655 5
32656 1
32657 5
32658 3
32659 4
32660 2
32661 4
32662 5
32663 5
32664 3
32665 5
32666 3
32667 5
32668 3
32669 2
32670 5
32671 5
32672 1
32673 3
32674 1
32675 5
32676 5
32677 5
32678 5
32679 5
32680 5
32681 4
32682 5
32683 3
32684 5
32685 5
32686 5
32687 5
32688 5
32689 5
32690 5
32691 4
32692 4
32693 2
32694 5
32695 5
32696 1
32697 1
32698 3
32699 5
32700 5
32701 5
32702 5
32703 1
32704 4
32705 4
32706 5
32707 5
32708 5
32709 5
32710 5
32711 5
32712 5
32713 4
32714 4
32715 5
32716 5
32717 4
32718 4
32719 5
32720 4
32721 5
32722 1
32723 5
32724 5
32725 2
32726 3
32727 5
32728 5
32729 4
32730 5
32731 4
32732 5
32733 5
32734 1
32735 5
32736 1
32737 3
32738 5
32739 5
32740 5
32741 3
32742 5
32743 5
32744 5
32745 4
32746 4
32747 4
32748 5
32749 2
32750 5
32751 5
32752 4
32753 4
32754 5
32755 4
32756 5
32757 5
32758 5
32759 5
32760 5
32761 4
32762 4
32763 4
32764 3
32765 2
32766 5
32767 5
32768 5
32769 4
32770 2
32771 5
32772 5
32773 4
32774 5
32775 3
32776 3
32777 5
32778 5
32779 5
32780 5
32781 5
32782 5
32783 4
32784 5
32785 5
32786 5
32787 1
32788 5
32789 5
32790 5
32791 5
32792 5
32793 5
32794 5
32795 5
32796 5
32797 5
32798 3
32799 5
32800 5
32801 5
32802 4
32803 5
32804 5
32805 1
32806 5
32807 1
32808 2
32809 3
32810 1
32811 3
32812 5
32813 5
32814 3
32815 5
32816 5
32817 5
32818 5
32819 5
32820 4
32821 5
32822 5
32823 4
32824 5
32825 4
32826 5
32827 5
32828 5
32829 5
32830 5
32831 5
32832 1
32833 4
32834 5
32835 5
32836 4
32837 5
32838 4
32839 5
32840 5
32841 5
32842 3
32843 5
32844 4
32845 5
32846 5
32847 5
32848 5
32849 5
32850 3
32851 5
32852 3
32853 5
32854 2
32855 5
32856 2
32857 5
32858 4
32859 5
32860 5
32861 5
32862 5
32863 4
32864 4
32865 5
32866 5
32867 4
32868 4
32869 1
32870 1
32871 2
32872 1
32873 5
32874 5
32875 5
32876 5
32877 5
32878 5
32879 5
32880 5
32881 1
32882 1
32883 4
32884 1
32885 5
32886 5
32887 4
32888 1
32889 5
32890 4
32891 2
32892 4
32893 5
32894 4
32895 3
32896 1
32897 4
32898 3
32899 5
32900 5
32901 5
32902 3
32903 1
32904 5
32905 2
32906 5
32907 4
32908 5
32909 4
32910 1
32911 5
32912 1
32913 5
32914 5
32915 1
32916 5
32917 1
32918 5
32919 1
32920 2
32921 5
32922 1
32923 1
32924 1
32925 4
32926 5
32927 2
32928 1
32929 2
32930 5
32931 5
32932 5
32933 5
32934 5
32935 3
32936 5
32937 5
32938 2
32939 5
32940 5
32941 5
32942 5
32943 5
32944 1
32945 2
32946 5
32947 5
32948 5
32949 1
32950 5
32951 5
32952 4
32953 5
32954 5
32955 5
32956 5
32957 5
32958 4
32959 1
32960 5
32961 1
32962 1
32963 1
32964 5
32965 1
32966 1
32967 1
32968 5
32969 1
32970 5
32971 1
32972 2
32973 5
32974 5
32975 1
32976 5
32977 1
32978 1
32979 5
32980 5
32981 5
32982 5
32983 5
32984 5
32985 5
32986 5
32987 5
32988 5
32989 5
32990 1
32991 5
32992 5
32993 1
32994 5
32995 1
32996 1
32997 1
32998 5
32999 1
33000 1
33001 1
33002 1
33003 1
33004 1
33005 5
33006 1
33007 1
33008 1
33009 1
33010 1
33011 1
33012 1
33013 1
33014 1
33015 1
33016 5
33017 1
33018 1
33019 1
33020 1
33021 1
33022 1
33023 1
33024 5
33025 5
33026 5
33027 1
33028 5
33029 4
33030 4
33031 1
33032 1
33033 1
33034 5
33035 1
33036 1
33037 5
33038 1
33039 1
33040 1
33041 5
33042 1
33043 5
33044 1
33045 5
33046 5
33047 5
33048 5
33049 4
33050 5
33051 5
33052 4
33053 5
33054 1
33055 5
33056 5
33057 1
33058 5
33059 5
33060 5
33061 5
33062 5
33063 5
33064 5
33065 5
33066 1
33067 1
33068 5
33069 1
33070 1
33071 1
33072 1
33073 1
33074 1
33075 1
33076 1
33077 1
33078 1
33079 1
33080 1
33081 1
33082 1
33083 1
33084 1
33085 1
33086 1
33087 1
33088 1
33089 1
33090 1
33091 1
33092 1
33093 1
33094 1
33095 1
33096 1
33097 1
33098 5
33099 1
33100 1
33101 1
33102 1
33103 1
33104 1
33105 1
33106 1
33107 5
33108 1
33109 1
33110 1
33111 1
33112 1
33113 1
33114 1
33115 1
33116 5
33117 1
33118 1
33119 1
33120 1
33121 1
33122 1
33123 1
33124 1
33125 1
33126 1
33127 1
33128 1
33129 1
33130 1
33131 1
33132 1
33133 1
33134 1
33135 1
33136 1
33137 1
33138 1
33139 1
33140 1
33141 1
33142 1
33143 1
33144 1
33145 1
33146 5
33147 5
33148 4
33149 5
33150 5
33151 5
33152 5
33153 5
33154 5
33155 4
33156 2
33157 1
33158 5
33159 4
33160 5
33161 5
33162 5
33163 1
33164 4
33165 5
33166 5
33167 5
33168 5
33169 5
33170 5
33171 5
33172 3
33173 5
33174 5
33175 1
33176 5
33177 3
33178 3
33179 5
33180 3
33181 5
33182 5
33183 4
33184 5
33185 5
33186 5
33187 5
33188 5
33189 4
33190 5
33191 1
33192 5
33193 5
33194 5
33195 4
33196 5
33197 5
33198 5
33199 5
33200 5
33201 3
33202 5
33203 5
33204 5
33205 3
33206 4
33207 5
33208 5
33209 4
33210 5
33211 5
33212 4
33213 5
33214 3
33215 2
33216 1
33217 5
33218 3
33219 5
33220 2
33221 5
33222 5
33223 5
33224 5
33225 5
33226 5
33227 3
33228 1
33229 5
33230 2
33231 4
33232 1
33233 3
33234 1
33235 5
33236 4
33237 1
33238 5
33239 4
33240 4
33241 5
33242 2
33243 1
33244 1
33245 1
33246 5
33247 1
33248 5
33249 1
33250 1
33251 5
33252 4
33253 5
33254 5
33255 3
33256 5
33257 5
33258 5
33259 5
33260 5
33261 4
33262 5
33263 1
33264 4
33265 2
33266 1
33267 2
33268 5
33269 5
33270 5
33271 5
33272 5
33273 5
33274 5
33275 5
33276 4
33277 5
33278 4
33279 5
33280 5
33281 1
33282 5
33283 5
33284 5
33285 5
33286 5
33287 5
33288 5
33289 5
33290 4
33291 5
33292 5
33293 5
33294 5
33295 5
33296 5
33297 4
33298 5
33299 4
33300 5
33301 5
33302 5
33303 5
33304 5
33305 4
33306 5
33307 5
33308 5
33309 5
33310 5
33311 5
33312 5
33313 5
33314 5
33315 5
33316 5
33317 5
33318 5
33319 5
33320 3
33321 5
33322 2
33323 5
33324 5
33325 5
33326 5
33327 5
33328 5
33329 5
33330 5
33331 5
33332 5
33333 5
33334 5
33335 1
33336 5
33337 5
33338 5
33339 5
33340 4
33341 5
33342 5
33343 5
33344 5
33345 5
33346 5
33347 1
33348 5
33349 1
33350 3
33351 5
33352 1
33353 4
33354 1
33355 1
33356 1
33357 3
33358 1
33359 2
33360 2
33361 3
33362 1
33363 1
33364 5
33365 5
33366 5
33367 5
33368 5
33369 2
33370 5
33371 5
33372 4
33373 5
33374 5
33375 5
33376 5
33377 5
33378 4
33379 5
33380 5
33381 3
33382 4
33383 4
33384 4
33385 5
33386 4
33387 5
33388 5
33389 4
33390 2
33391 3
33392 5
33393 5
33394 5
33395 4
33396 5
33397 5
33398 5
33399 1
33400 4
33401 5
33402 5
33403 5
33404 5
33405 5
33406 5
33407 5
33408 5
33409 5
33410 5
33411 5
33412 5
33413 5
33414 4
33415 5
33416 5
33417 4
33418 5
33419 5
33420 5
33421 5
33422 5
33423 3
33424 4
33425 5
33426 5
33427 5
33428 5
33429 4
33430 5
33431 3
33432 5
33433 3
33434 5
33435 4
33436 4
33437 3
33438 5
33439 4
33440 4
33441 5
33442 4
33443 3
33444 5
33445 5
33446 5
33447 5
33448 5
33449 5
33450 4
33451 5
33452 5
33453 5
33454 5
33455 4
33456 5
33457 5
33458 5
33459 5
33460 5
33461 5
33462 5
33463 5
33464 5
33465 5
33466 5
33467 5
33468 1
33469 5
33470 3
33471 5
33472 3
33473 5
33474 4
33475 5
33476 5
33477 1
33478 1
33479 5
33480 1
33481 5
33482 1
33483 5
33484 5
33485 5
33486 5
33487 4
33488 5
33489 1
33490 5
33491 5
33492 5
33493 2
33494 5
33495 5
33496 5
33497 5
33498 5
33499 5
33500 1
33501 5
33502 5
33503 5
33504 1
33505 5
33506 4
33507 5
33508 5
33509 3
33510 4
33511 5
33512 4
33513 5
33514 5
33515 5
33516 4
33517 4
33518 5
33519 5
33520 5
33521 5
33522 3
33523 3
33524 4
33525 1
33526 5
33527 5
33528 5
33529 5
33530 2
33531 1
33532 1
33533 5
33534 5
33535 5
33536 1
33537 4
33538 5
33539 4
33540 2
33541 2
33542 4
33543 5
33544 5
33545 5
33546 5
33547 4
33548 1
33549 1
33550 5
33551 4
33552 1
33553 5
33554 5
33555 5
33556 5
33557 5
33558 3
33559 1
33560 5
33561 1
33562 1
33563 5
33564 2
33565 5
33566 5
33567 1
33568 5
33569 4
33570 3
33571 5
33572 4
33573 1
33574 2
33575 4
33576 5
33577 5
33578 5
33579 2
33580 5
33581 5
33582 5
33583 1
33584 5
33585 2
33586 5
33587 5
33588 5
33589 1
33590 2
33591 3
33592 5
33593 5
33594 3
33595 5
33596 5
33597 5
33598 3
33599 5
33600 5
33601 1
33602 1
33603 1
33604 5
33605 4
33606 3
33607 4
33608 5
33609 5
33610 5
33611 5
33612 5
33613 5
33614 5
33615 5
33616 5
33617 5
33618 5
33619 5
33620 5
33621 5
33622 4
33623 5
33624 5
33625 3
33626 5
33627 5
33628 5
33629 5
33630 4
33631 5
33632 5
33633 3
33634 5
33635 5
33636 4
33637 5
33638 5
33639 3
33640 5
33641 5
33642 5
33643 1
33644 3
33645 5
33646 1
33647 5
33648 5
33649 5
33650 5
33651 5
33652 5
33653 1
33654 4
33655 1
33656 5
33657 5
33658 5
33659 5
33660 5
33661 2
33662 4
33663 5
33664 5
33665 5
33666 5
33667 5
33668 5
33669 5
33670 3
33671 5
33672 5
33673 5
33674 5
33675 5
33676 5
33677 5
33678 5
33679 5
33680 5
33681 5
33682 5
33683 5
33684 5
33685 5
33686 5
33687 5
33688 5
33689 5
33690 5
33691 5
33692 5
33693 5
33694 5
33695 3
33696 4
33697 5
33698 3
33699 4
33700 5
33701 5
33702 5
33703 5
33704 4
33705 2
33706 4
33707 5
33708 3
33709 4
33710 1
33711 4
33712 3
33713 5
33714 4
33715 5
33716 4
33717 2
33718 5
33719 5
33720 5
33721 1
33722 4
33723 5
33724 5
33725 1
33726 1
33727 4
33728 5
33729 5
33730 3
33731 5
33732 4
33733 3
33734 5
33735 3
33736 1
33737 4
33738 1
33739 2
33740 5
33741 5
33742 5
33743 3
33744 5
33745 5
33746 4
33747 5
33748 5
33749 5
33750 5
33751 4
33752 5
33753 1
33754 5
33755 5
33756 4
33757 2
33758 5
33759 5
33760 5
33761 5
33762 5
33763 5
33764 5
33765 5
33766 3
33767 5
33768 5
33769 5
33770 5
33771 5
33772 5
33773 4
33774 5
33775 4
33776 4
33777 5
33778 5
33779 5
33780 5
33781 5
33782 5
33783 5
33784 5
33785 5
33786 5
33787 5
33788 5
33789 5
33790 4
33791 2
33792 3
33793 4
33794 5
33795 5
33796 4
33797 5
33798 5
33799 5
33800 1
33801 5
33802 1
33803 4
33804 1
33805 3
33806 3
33807 1
33808 5
33809 5
33810 3
33811 5
33812 3
33813 5
33814 5
33815 4
33816 1
33817 5
33818 4
33819 4
33820 5
33821 3
33822 4
33823 5
33824 5
33825 5
33826 5
33827 1
33828 5
33829 2
33830 4
33831 5
33832 5
33833 4
33834 4
33835 5
33836 1
33837 5
33838 2
33839 5
33840 5
33841 5
33842 4
33843 4
33844 5
33845 5
33846 4
33847 1
33848 5
33849 3
33850 3
33851 3
33852 4
33853 5
33854 5
33855 5
33856 4
33857 5
33858 5
33859 5
33860 2
33861 4
33862 5
33863 4
33864 5
33865 2
33866 5
33867 5
33868 5
33869 5
33870 5
33871 5
33872 5
33873 5
33874 5
33875 4
33876 2
33877 5
33878 5
33879 5
33880 5
33881 5
33882 3
33883 1
33884 4
33885 5
33886 5
33887 5
33888 5
33889 5
33890 5
33891 1
33892 1
33893 4
33894 5
33895 2
33896 4
33897 3
33898 4
33899 1
33900 5
33901 5
33902 4
33903 5
33904 5
33905 4
33906 5
33907 5
33908 5
33909 5
33910 5
33911 5
33912 5
33913 1
33914 5
33915 2
33916 5
33917 5
33918 5
33919 5
33920 5
33921 1
33922 5
33923 5
33924 5
33925 5
33926 5
33927 5
33928 4
33929 1
33930 5
33931 5
33932 5
33933 5
33934 5
33935 5
33936 4
33937 4
33938 5
33939 5
33940 5
33941 5
33942 4
33943 5
33944 5
33945 3
33946 5
33947 5
33948 5
33949 5
33950 4
33951 5
33952 5
33953 5
33954 5
33955 5
33956 5
33957 1
33958 5
33959 5
33960 5
33961 5
33962 5
33963 3
33964 5
33965 5
33966 5
33967 5
33968 5
33969 5
33970 5
33971 5
33972 5
33973 5
33974 5
33975 5
33976 4
33977 5
33978 5
33979 5
33980 5
33981 5
33982 5
33983 5
33984 5
33985 5
33986 5
33987 4
33988 2
33989 4
33990 5
33991 5
33992 1
33993 5
33994 5
33995 4
33996 5
33997 4
33998 4
33999 4
34000 4
34001 5
34002 4
34003 5
34004 5
34005 5
34006 5
34007 4
34008 3
34009 5
34010 4
34011 4
34012 2
34013 2
34014 5
34015 1
34016 5
34017 2
34018 1
34019 4
34020 5
34021 5
34022 5
34023 5
34024 4
34025 4
34026 5
34027 5
34028 4
34029 1
34030 4
34031 5
34032 1
34033 5
34034 5
34035 3
34036 1
34037 5
34038 1
34039 1
34040 4
34041 5
34042 3
34043 2
34044 5
34045 5
34046 4
34047 5
34048 5
34049 5
34050 3
34051 5
34052 5
34053 4
34054 5
34055 5
34056 4
34057 4
34058 2
34059 3
34060 1
34061 4
34062 5
34063 5
34064 5
34065 1
34066 2
34067 5
34068 4
34069 5
34070 5
34071 5
34072 1
34073 5
34074 5
34075 5
34076 2
34077 1
34078 4
34079 5
34080 5
34081 5
34082 4
34083 5
34084 2
34085 1
34086 5
34087 5
34088 4
34089 5
34090 5
34091 5
34092 5
34093 4
34094 5
34095 4
34096 5
34097 5
34098 5
34099 5
34100 5
34101 5
34102 4
34103 5
34104 5
34105 4
34106 4
34107 5
34108 1
34109 5
34110 1
34111 3
34112 5
34113 5
34114 5
34115 3
34116 5
34117 5
34118 5
34119 1
34120 5
34121 5
34122 5
34123 5
34124 5
34125 4
34126 5
34127 5
34128 5
34129 3
34130 5
34131 4
34132 2
34133 5
34134 2
34135 5
34136 5
34137 1
34138 5
34139 1
34140 5
34141 5
34142 5
34143 2
34144 2
34145 5
34146 5
34147 1
34148 5
34149 5
34150 5
34151 5
34152 5
34153 2
34154 1
34155 5
34156 4
34157 4
34158 5
34159 3
34160 1
34161 1
34162 5
34163 4
34164 5
34165 4
34166 5
34167 1
34168 3
34169 5
34170 5
34171 5
34172 5
34173 5
34174 1
34175 4
34176 5
34177 5
34178 5
34179 1
34180 4
34181 5
34182 4
34183 5
34184 5
34185 1
34186 4
34187 1
34188 5
34189 5
34190 5
34191 3
34192 5
34193 5
34194 5
34195 5
34196 1
34197 5
34198 5
34199 5
34200 5
34201 5
34202 5
34203 3
34204 5
34205 5
34206 5
34207 5
34208 5
34209 4
34210 5
34211 1
34212 1
34213 2
34214 1
34215 4
34216 5
34217 4
34218 2
34219 3
34220 5
34221 3
34222 3
34223 5
34224 5
34225 3
34226 5
34227 5
34228 5
34229 4
34230 5
34231 5
34232 5
34233 5
34234 5
34235 5
34236 5
34237 5
34238 5
34239 5
34240 4
34241 5
34242 5
34243 5
34244 5
34245 5
34246 4
34247 1
34248 5
34249 5
34250 4
34251 3
34252 5
34253 5
34254 5
34255 5
34256 1
34257 5
34258 5
34259 5
34260 5
34261 5
34262 5
34263 5
34264 5
34265 5
34266 4
34267 4
34268 5
34269 4
34270 5
34271 1
34272 2
34273 5
34274 5
34275 5
34276 3
34277 4
34278 5
34279 5
34280 1
34281 5
34282 4
34283 4
34284 5
34285 5
34286 4
34287 5
34288 3
34289 5
34290 5
34291 5
34292 5
34293 3
34294 5
34295 2
34296 5
34297 3
34298 4
34299 5
34300 5
34301 5
34302 3
34303 2
34304 5
34305 5
34306 5
34307 5
34308 2
34309 5
34310 5
34311 5
34312 5
34313 5
34314 4
34315 5
34316 2
34317 5
34318 5
34319 5
34320 4
34321 3
34322 4
34323 5
34324 1
34325 4
34326 4
34327 1
34328 5
34329 5
34330 5
34331 5
34332 5
34333 3
34334 4
34335 1
34336 4
34337 5
34338 5
34339 5
34340 5
34341 1
34342 5
34343 5
34344 4
34345 5
34346 5
34347 5
34348 5
34349 5
34350 5
34351 5
34352 5
34353 5
34354 5
34355 5
34356 5
34357 1
34358 5
34359 5
34360 1
34361 5
34362 1
34363 5
34364 3
34365 5
34366 1
34367 5
34368 5
34369 5
34370 5
34371 5
34372 4
34373 5
34374 5
34375 5
34376 5
34377 4
34378 3
34379 1
34380 5
34381 5
34382 5
34383 5
34384 5
34385 5
34386 4
34387 4
34388 5
34389 5
34390 5
34391 4
34392 4
34393 1
34394 5
34395 5
34396 4
34397 5
34398 3
34399 5
34400 5
34401 1
34402 2
34403 1
34404 3
34405 5
34406 5
34407 5
34408 5
34409 5
34410 5
34411 3
34412 3
34413 1
34414 5
34415 1
34416 4
34417 5
34418 5
34419 5
34420 1
34421 5
34422 1
34423 5
34424 5
34425 5
34426 5
34427 4
34428 5
34429 5
34430 5
34431 1
34432 5
34433 5
34434 2
34435 1
34436 4
34437 5
34438 4
34439 3
34440 1
34441 5
34442 1
34443 5
34444 1
34445 5
34446 5
34447 1
34448 2
34449 5
34450 1
34451 3
34452 5
34453 5
34454 2
34455 5
34456 1
34457 1
34458 5
34459 2
34460 3
34461 5
34462 5
34463 5
34464 5
34465 5
34466 4
34467 4
34468 5
34469 5
34470 1
34471 4
34472 5
34473 3
34474 3
34475 1
34476 2
34477 5
34478 1
34479 4
34480 1
34481 4
34482 5
34483 5
34484 5
34485 5
34486 5
34487 5
34488 1
34489 5
34490 3
34491 5
34492 5
34493 5
34494 5
34495 5
34496 5
34497 5
34498 5
34499 2
34500 2
34501 4
34502 5
34503 5
34504 5
34505 5
34506 5
34507 1
34508 5
34509 5
34510 5
34511 5
34512 4
34513 4
34514 4
34515 5
34516 5
34517 3
34518 5
34519 5
34520 1
34521 2
34522 5
34523 4
34524 3
34525 5
34526 5
34527 2
34528 5
34529 3
34530 5
34531 5
34532 4
34533 1
34534 5
34535 5
34536 5
34537 5
34538 5
34539 5
34540 5
34541 3
34542 5
34543 5
34544 1
34545 4
34546 4
34547 4
34548 5
34549 5
34550 4
34551 5
34552 1
34553 3
34554 5
34555 3
34556 4
34557 4
34558 2
34559 5
34560 2
34561 3
34562 5
34563 5
34564 4
34565 1
34566 5
34567 1
34568 5
34569 1
34570 1
34571 4
34572 1
34573 4
34574 5
34575 5
34576 5
34577 1
34578 5
34579 1
34580 5
34581 5
34582 5
34583 5
34584 5
34585 5
34586 1
34587 3
34588 5
34589 1
34590 2
34591 4
34592 4
34593 1
34594 5
34595 1
34596 5
34597 5
34598 1
34599 2
34600 5
34601 3
34602 5
34603 5
34604 5
34605 1
34606 1
34607 3
34608 5
34609 5
34610 5
34611 5
34612 5
34613 5
34614 1
34615 4
34616 5
34617 3
34618 5
34619 2
34620 1
34621 5
34622 5
34623 4
34624 4
34625 5
34626 4
34627 5
34628 5
34629 5
34630 4
34631 5
34632 1
34633 5
34634 1
34635 1
34636 1
34637 1
34638 2
34639 1
34640 1
34641 1
34642 5
34643 1
34644 5
34645 1
34646 1
34647 5
34648 1
34649 1
34650 4
34651 1
34652 1
34653 2
34654 1
34655 5
34656 3
34657 5
34658 1
34659 1
34660 1
34661 1
34662 1
34663 4
34664 1
34665 1
34666 1
34667 1
34668 1
34669 1
34670 4
34671 1
34672 2
34673 4
34674 1
34675 1
34676 1
34677 1
34678 1
34679 4
34680 5
34681 5
34682 1
34683 1
34684 1
34685 1
34686 1
34687 1
34688 5
34689 2
34690 2
34691 1
34692 5
34693 1
34694 1
34695 1
34696 5
34697 2
34698 1
34699 5
34700 1
34701 1
34702 1
34703 1
34704 4
34705 1
34706 1
34707 1
34708 5
34709 1
34710 1
34711 1
34712 1
34713 1
34714 5
34715 1
34716 1
34717 1
34718 1
34719 1
34720 5
34721 1
34722 5
34723 1
34724 4
34725 4
34726 1
34727 5
34728 1
34729 1
34730 1
34731 1
34732 1
34733 1
34734 5
34735 1
34736 1
34737 5
34738 1
34739 1
34740 1
34741 3
34742 3
34743 5
34744 3
34745 1
34746 5
34747 4
34748 1
34749 3
34750 1
34751 1
34752 5
34753 4
34754 1
34755 1
34756 5
34757 5
34758 4
34759 3
34760 1
34761 5
34762 1
34763 1
34764 3
34765 1
34766 5
34767 5
34768 3
34769 1
34770 4
34771 1
34772 1
34773 4
34774 1
34775 1
34776 1
34777 5
34778 5
34779 1
34780 1
34781 1
34782 5
34783 4
34784 4
34785 1
34786 1
34787 1
34788 1
34789 1
34790 5
34791 1
34792 1
34793 1
34794 1
34795 2
34796 2
34797 1
34798 5
34799 1
34800 5
34801 1
34802 3
34803 3
34804 1
34805 2
34806 5
34807 1
34808 1
34809 1
34810 1
34811 1
34812 2
34813 5
34814 1
34815 1
34816 1
34817 2
34818 3
34819 3
34820 1
34821 5
34822 2
34823 1
34824 5
34825 1
34826 1
34827 1
34828 1
34829 4
34830 3
34831 1
34832 3
34833 1
34834 5
34835 5
34836 4
34837 5
34838 1
34839 1
34840 1
34841 1
34842 1
34843 5
34844 4
34845 1
34846 1
34847 2
34848 4
34849 1
34850 5
34851 1
34852 1
34853 1
34854 1
34855 2
34856 1
34857 5
34858 2
34859 4
34860 1
34861 2
34862 1
34863 4
34864 1
34865 1
34866 1
34867 1
34868 1
34869 1
34870 1
34871 1
34872 1
34873 1
34874 1
34875 1
34876 1
34877 1
34878 3
34879 2
34880 1
34881 1
34882 1
34883 1
34884 2
34885 1
34886 1
34887 1
34888 2
34889 2
34890 1
34891 1
34892 5
34893 1
34894 1
34895 1
34896 1
34897 1
34898 3
34899 1
34900 1
34901 1
34902 1
34903 4
34904 4
34905 1
34906 1
34907 1
34908 1
34909 4
34910 1
34911 1
34912 1
34913 1
34914 1
34915 1
34916 2
34917 1
34918 1
34919 1
34920 1
34921 2
34922 5
34923 1
34924 1
34925 1
34926 2
34927 1
34928 1
34929 1
34930 1
34931 1
34932 4
34933 2
34934 1
34935 4
34936 1
34937 1
34938 1
34939 1
34940 1
34941 1
34942 5
34943 2
34944 5
34945 1
34946 2
34947 1
34948 1
34949 5
34950 5
34951 1
34952 1
34953 3
34954 1
34955 5
34956 4
34957 5
34958 5
34959 5
34960 5
34961 1
34962 5
34963 5
34964 5
34965 5
34966 3
34967 5
34968 5
34969 5
34970 5
34971 5
34972 5
34973 5
34974 5
34975 1
34976 5
34977 5
34978 1
34979 5
34980 5
34981 5
34982 4
34983 5
34984 5
34985 1
34986 4
34987 2
34988 5
34989 5
34990 5
34991 5
34992 5
34993 1
34994 5
34995 1
34996 2
34997 5
34998 2
34999 4
35000 1
35001 1
35002 5
35003 1
35004 5
35005 1
35006 5
35007 5
35008 5
35009 1
35010 5
35011 4
35012 5
35013 5
35014 5
35015 5
35016 3
35017 4
35018 5
35019 5
35020 5
35021 5
35022 5
35023 5
35024 5
35025 5
35026 5
35027 4
35028 5
35029 5
35030 5
35031 5
35032 5
35033 5
35034 5
35035 3
35036 4
35037 5
35038 5
35039 5
35040 5
35041 5
35042 5
35043 1
35044 4
35045 5
35046 4
35047 1
35048 5
35049 3
35050 5
35051 5
35052 5
35053 2
35054 5
35055 5
35056 2
35057 4
35058 1
35059 1
35060 5
35061 5
35062 5
35063 3
35064 1
35065 5
35066 5
35067 5
35068 5
35069 4
35070 4
35071 1
35072 5
35073 5
35074 5
35075 4
35076 4
35077 4
35078 5
35079 4
35080 5
35081 3
35082 5
35083 5
35084 2
35085 5
35086 5
35087 2
35088 1
35089 1
35090 5
35091 5
35092 1
35093 5
35094 5
35095 4
35096 5
35097 5
35098 4
35099 5
35100 5
35101 4
35102 1
35103 5
35104 5
35105 1
35106 5
35107 4
35108 5
35109 5
35110 5
35111 2
35112 4
35113 5
35114 4
35115 5
35116 2
35117 3
35118 4
35119 5
35120 1
35121 5
35122 1
35123 3
35124 4
35125 3
35126 5
35127 1
35128 4
35129 5
35130 3
35131 4
35132 5
35133 5
35134 4
35135 5
35136 3
35137 5
35138 5
35139 5
35140 5
35141 5
35142 1
35143 1
35144 4
35145 5
35146 5
35147 3
35148 5
35149 4
35150 4
35151 4
35152 5
35153 5
35154 1
35155 5
35156 4
35157 1
35158 4
35159 5
35160 2
35161 5
35162 5
35163 4
35164 3
35165 5
35166 5
35167 4
35168 5
35169 1
35170 2
35171 5
35172 4
35173 5
35174 2
35175 3
35176 1
35177 5
35178 5
35179 5
35180 5
35181 5
35182 5
35183 5
35184 5
35185 1
35186 5
35187 4
35188 5
35189 4
35190 5
35191 2
35192 5
35193 5
35194 3
35195 1
35196 5
35197 5
35198 5
35199 5
35200 2
35201 5
35202 5
35203 5
35204 5
35205 5
35206 1
35207 4
35208 1
35209 1
35210 5
35211 5
35212 5
35213 4
35214 5
35215 2
35216 1
35217 5
35218 5
35219 5
35220 5
35221 4
35222 1
35223 5
35224 4
35225 5
35226 2
35227 3
35228 1
35229 5
35230 5
35231 3
35232 1
35233 5
35234 5
35235 5
35236 5
35237 3
35238 5
35239 5
35240 5
35241 1
35242 4
35243 5
35244 5
35245 5
35246 4
35247 5
35248 5
35249 1
35250 5
35251 4
35252 3
35253 4
35254 5
35255 1
35256 4
35257 1
35258 5
35259 1
35260 5
35261 5
35262 3
35263 4
35264 5
35265 5
35266 1
35267 5
35268 4
35269 5
35270 4
35271 1
35272 1
35273 5
35274 5
35275 5
35276 5
35277 1
35278 1
35279 5
35280 5
35281 1
35282 5
35283 5
35284 3
35285 2
35286 5
35287 5
35288 4
35289 5
35290 4
35291 4
35292 5
35293 5
35294 5
35295 5
35296 4
35297 5
35298 5
35299 2
35300 3
35301 5
35302 5
35303 4
35304 4
35305 5
35306 1
35307 3
35308 5
35309 4
35310 4
35311 5
35312 1
35313 5
35314 5
35315 5
35316 5
35317 1
35318 5
35319 5
35320 1
35321 1
35322 5
35323 1
35324 1
35325 1
35326 4
35327 5
35328 5
35329 5
35330 2
35331 5
35332 5
35333 4
35334 1
35335 5
35336 3
35337 1
35338 1
35339 5
35340 1
35341 1
35342 5
35343 1
35344 1
35345 1
35346 4
35347 5
35348 3
35349 5
35350 4
35351 5
35352 5
35353 5
35354 5
35355 5
35356 4
35357 5
35358 4
35359 5
35360 5
35361 1
35362 1
35363 3
35364 1
35365 4
35366 1
35367 5
35368 5
35369 5
35370 3
35371 5
35372 5
35373 1
35374 4
35375 1
35376 3
35377 1
35378 4
35379 5
35380 1
35381 1
35382 5
35383 5
35384 5
35385 5
35386 5
35387 5
35388 1
35389 5
35390 5
35391 5
35392 5
35393 5
35394 3
35395 5
35396 5
35397 4
35398 5
35399 4
35400 4
35401 5
35402 5
35403 5
35404 5
35405 1
35406 4
35407 5
35408 1
35409 5
35410 3
35411 5
35412 1
35413 1
35414 5
35415 1
35416 5
35417 2
35418 2
35419 1
35420 1
35421 1
35422 1
35423 1
35424 5
35425 1
35426 1
35427 1
35428 5
35429 1
35430 1
35431 1
35432 1
35433 1
35434 3
35435 3
35436 5
35437 5
35438 3
35439 5
35440 1
35441 1
35442 1
35443 3
35444 1
35445 3
35446 4
35447 5
35448 5
35449 5
35450 4
35451 3
35452 5
35453 4
35454 5
35455 5
35456 5
35457 1
35458 1
35459 3
35460 5
35461 5
35462 5
35463 5
35464 5
35465 5
35466 3
35467 4
35468 5
35469 1
35470 2
35471 4
35472 5
35473 1
35474 4
35475 5
35476 5
35477 1
35478 2
35479 3
35480 5
35481 5
35482 4
35483 2
35484 1
35485 1
35486 5
35487 5
35488 5
35489 5
35490 5
35491 1
35492 5
35493 5
35494 5
35495 3
35496 5
35497 1
35498 1
35499 5
35500 1
35501 5
35502 4
35503 5
35504 5
35505 5
35506 5
35507 5
35508 4
35509 5
35510 5
35511 5
35512 5
35513 5
35514 5
35515 1
35516 2
35517 5
35518 5
35519 3
35520 5
35521 5
35522 5
35523 1
35524 5
35525 4
35526 5
35527 5
35528 5
35529 1
35530 5
35531 3
35532 5
35533 1
35534 5
35535 5
35536 5
35537 5
35538 5
35539 5
35540 5
35541 5
35542 5
35543 4
35544 5
35545 5
35546 4
35547 5
35548 3
35549 5
35550 5
35551 4
35552 5
35553 5
35554 4
35555 5
35556 5
35557 5
35558 5
35559 5
35560 4
35561 5
35562 5
35563 5
35564 1
35565 5
35566 5
35567 4
35568 5
35569 5
35570 4
35571 4
35572 5
35573 3
35574 5
35575 5
35576 5
35577 5
35578 4
35579 1
35580 5
35581 1
35582 5
35583 5
35584 2
35585 1
35586 1
35587 5
35588 5
35589 5
35590 5
35591 5
35592 4
35593 5
35594 5
35595 5
35596 2
35597 5
35598 5
35599 5
35600 3
35601 5
35602 5
35603 4
35604 5
35605 5
35606 5
35607 5
35608 5
35609 5
35610 5
35611 5
35612 5
35613 5
35614 5
35615 4
35616 5
35617 5
35618 5
35619 5
35620 5
35621 5
35622 5
35623 5
35624 5
35625 5
35626 4
35627 5
35628 5
35629 5
35630 3
35631 5
35632 5
35633 1
35634 5
35635 1
35636 4
35637 1
35638 5
35639 4
35640 5
35641 3
35642 1
35643 1
35644 5
35645 2
35646 5
35647 5
35648 1
35649 5
35650 1
35651 5
35652 4
35653 1
35654 4
35655 4
35656 5
35657 5
35658 5
35659 5
35660 5
35661 5
35662 5
35663 1
35664 3
35665 1
35666 1
35667 5
35668 5
35669 2
35670 5
35671 5
35672 1
35673 4
35674 5
35675 4
35676 1
35677 5
35678 4
35679 1
35680 5
35681 3
35682 5
35683 5
35684 1
35685 1
35686 1
35687 5
35688 4
35689 5
35690 5
35691 5
35692 5
35693 4
35694 3
35695 2
35696 5
35697 5
35698 5
35699 4
35700 1
35701 5
35702 5
35703 5
35704 3
35705 1
35706 2
35707 3
35708 5
35709 5
35710 1
35711 5
35712 1
35713 1
35714 4
35715 5
35716 5
35717 5
35718 5
35719 1
35720 1
35721 1
35722 5
35723 1
35724 5
35725 5
35726 3
35727 4
35728 5
35729 5
35730 3
35731 5
35732 1
35733 4
35734 1
35735 5
35736 5
35737 5
35738 5
35739 5
35740 5
35741 5
35742 5
35743 5
35744 5
35745 1
35746 2
35747 5
35748 1
35749 5
35750 5
35751 4
35752 2
35753 5
35754 4
35755 4
35756 4
35757 5
35758 5
35759 5
35760 5
35761 5
35762 5
35763 5
35764 2
35765 5
35766 4
35767 2
35768 5
35769 5
35770 1
35771 5
35772 3
35773 1
35774 4
35775 1
35776 4
35777 5
35778 4
35779 2
35780 5
35781 5
35782 5
35783 5
35784 1
35785 1
35786 5
35787 3
35788 5
35789 5
35790 5
35791 5
35792 5
35793 1
35794 3
35795 3
35796 5
35797 5
35798 5
35799 5
35800 5
35801 3
35802 1
35803 1
35804 5
35805 3
35806 4
35807 5
35808 5
35809 5
35810 5
35811 2
35812 3
35813 5
35814 1
35815 5
35816 5
35817 4
35818 3
35819 3
35820 3
35821 2
35822 3
35823 1
35824 1
35825 5
35826 4
35827 5
35828 4
35829 5
35830 3
35831 4
35832 3
35833 5
35834 5
35835 3
35836 5
35837 3
35838 5
35839 5
35840 5
35841 3
35842 5
35843 1
35844 5
35845 1
35846 1
35847 3
35848 1
35849 2
35850 1
35851 5
35852 4
35853 5
35854 4
35855 5
35856 1
35857 1
35858 5
35859 2
35860 1
35861 2
35862 5
35863 3
35864 3
35865 3
35866 4
35867 4
35868 2
35869 1
35870 4
35871 1
35872 1
35873 3
35874 1
35875 2
35876 5
35877 5
35878 5
35879 3
35880 5
35881 1
35882 2
35883 1
35884 4
35885 4
35886 5
35887 2
35888 5
35889 1
35890 5
35891 1
35892 4
35893 4
35894 2
35895 3
35896 5
35897 5
35898 5
35899 5
35900 5
35901 5
35902 5
35903 5
35904 5
35905 4
35906 3
35907 3
35908 1
35909 5
35910 5
35911 5
35912 5
35913 4
35914 5
35915 5
35916 5
35917 5
35918 4
35919 3
35920 1
35921 3
35922 5
35923 3
35924 3
35925 5
35926 5
35927 5
35928 2
35929 5
35930 5
35931 1
35932 1
35933 3
35934 1
35935 2
35936 4
35937 5
35938 5
35939 4
35940 5
35941 5
35942 5
35943 5
35944 5
35945 5
35946 1
35947 1
35948 3
35949 4
35950 4
35951 2
35952 3
35953 3
35954 5
35955 4
35956 5
35957 4
35958 1
35959 5
35960 5
35961 4
35962 5
35963 3
35964 3
35965 5
35966 5
35967 5
35968 5
35969 5
35970 5
35971 5
35972 5
35973 3
35974 4
35975 5
35976 4
35977 5
35978 5
35979 5
35980 5
35981 5
35982 5
35983 1
35984 4
35985 5
35986 1
35987 4
35988 5
35989 1
35990 5
35991 5
35992 5
35993 5
35994 5
35995 5
35996 4
35997 3
35998 5
35999 5
36000 5
36001 5
36002 5
36003 5
36004 5
36005 5
36006 5
36007 4
36008 1
36009 5
36010 4
36011 5
36012 3
36013 5
36014 2
36015 2
36016 5
36017 5
36018 4
36019 5
36020 5
36021 5
36022 5
36023 5
36024 5
36025 5
36026 5
36027 2
36028 5
36029 5
36030 5
36031 5
36032 5
36033 5
36034 5
36035 5
36036 5
36037 5
36038 5
36039 5
36040 5
36041 5
36042 5
36043 5
36044 5
36045 4
36046 5
36047 5
36048 5
36049 5
36050 4
36051 5
36052 5
36053 5
36054 4
36055 4
36056 1
36057 5
36058 5
36059 4
36060 5
36061 5
36062 4
36063 2
36064 5
36065 3
36066 5
36067 1
36068 5
36069 1
36070 5
36071 5
36072 5
36073 5
36074 3
36075 3
36076 4
36077 4
36078 5
36079 4
36080 5
36081 5
36082 4
36083 5
36084 5
36085 2
36086 5
36087 5
36088 3
36089 3
36090 5
36091 5
36092 3
36093 5
36094 3
36095 3
36096 5
36097 5
36098 3
36099 5
36100 4
36101 5
36102 3
36103 4
36104 5
36105 5
36106 4
36107 5
36108 5
36109 1
36110 5
36111 5
36112 5
36113 5
36114 5
36115 3
36116 5
36117 5
36118 3
36119 4
36120 4
36121 5
36122 5
36123 2
36124 1
36125 3
36126 5
36127 3
36128 5
36129 5
36130 4
36131 5
36132 1
36133 5
36134 1
36135 2
36136 4
36137 1
36138 5
36139 1
36140 5
36141 5
36142 3
36143 1
36144 4
36145 5
36146 3
36147 5
36148 3
36149 4
36150 5
36151 5
36152 4
36153 5
36154 5
36155 4
36156 5
36157 5
36158 4
36159 4
36160 5
36161 1
36162 5
36163 5
36164 5
36165 5
36166 5
36167 5
36168 5
36169 4
36170 5
36171 5
36172 5
36173 5
36174 5
36175 5
36176 2
36177 5
36178 5
36179 5
36180 5
36181 5
36182 1
36183 5
36184 5
36185 5
36186 4
36187 5
36188 3
36189 5
36190 5
36191 5
36192 5
36193 5
36194 5
36195 5
36196 5
36197 5
36198 4
36199 1
36200 5
36201 2
36202 1
36203 5
36204 4
36205 5
36206 5
36207 2
36208 4
36209 4
36210 5
36211 5
36212 2
36213 2
36214 5
36215 3
36216 5
36217 1
36218 1
36219 3
36220 1
36221 5
36222 4
36223 5
36224 4
36225 5
36226 5
36227 5
36228 2
36229 1
36230 3
36231 5
36232 5
36233 5
36234 4
36235 1
36236 2
36237 5
36238 5
36239 3
36240 5
36241 5
36242 5
36243 5
36244 5
36245 5
36246 4
36247 1
36248 5
36249 2
36250 4
36251 2
36252 5
36253 1
36254 1
36255 4
36256 5
36257 5
36258 4
36259 5
36260 4
36261 5
36262 1
36263 5
36264 5
36265 1
36266 5
36267 5
36268 5
36269 5
36270 5
36271 5
36272 5
36273 5
36274 5
36275 5
36276 5
36277 5
36278 5
36279 5
36280 5
36281 5
36282 3
36283 5
36284 5
36285 5
36286 5
36287 5
36288 4
36289 4
36290 5
36291 5
36292 5
36293 5
36294 4
36295 5
36296 5
36297 5
36298 5
36299 5
36300 5
36301 5
36302 5
36303 5
36304 5
36305 5
36306 5
36307 5
36308 5
36309 3
36310 5
36311 5
36312 5
36313 1
36314 5
36315 5
36316 1
36317 4
36318 5
36319 4
36320 4
36321 1
36322 1
36323 5
36324 3
36325 4
36326 5
36327 4
36328 5
36329 4
36330 4
36331 5
36332 5
36333 5
36334 5
36335 5
36336 4
36337 5
36338 5
36339 1
36340 5
36341 5
36342 5
36343 3
36344 5
36345 5
36346 4
36347 5
36348 1
36349 4
36350 4
36351 5
36352 4
36353 5
36354 5
36355 3
36356 5
36357 5
36358 4
36359 2
36360 4
36361 3
36362 5
36363 3
36364 4
36365 4
36366 5
36367 5
36368 5
36369 1
36370 2
36371 5
36372 3
36373 4
36374 5
36375 5
36376 3
36377 5
36378 5
36379 5
36380 5
36381 5
36382 4
36383 5
36384 5
36385 5
36386 4
36387 1
36388 4
36389 5
36390 5
36391 5
36392 5
36393 1
36394 3
36395 4
36396 5
36397 1
36398 2
36399 5
36400 5
36401 1
36402 5
36403 5
36404 1
36405 1
36406 5
36407 5
36408 5
36409 5
36410 5
36411 3
36412 5
36413 5
36414 3
36415 5
36416 3
36417 5
36418 5
36419 5
36420 5
36421 5
36422 4
36423 5
36424 5
36425 5
36426 5
36427 2
36428 5
36429 4
36430 5
36431 5
36432 5
36433 3
36434 5
36435 5
36436 4
36437 4
36438 5
36439 4
36440 2
36441 4
36442 5
36443 2
36444 5
36445 1
36446 5
36447 5
36448 2
36449 5
36450 5
36451 5
36452 5
36453 5
36454 3
36455 5
36456 5
36457 4
36458 1
36459 5
36460 5
36461 5
36462 5
36463 5
36464 5
36465 5
36466 2
36467 5
36468 1
36469 5
36470 4
36471 5
36472 5
36473 5
36474 5
36475 4
36476 4
36477 5
36478 4
36479 5
36480 5
36481 3
36482 5
36483 5
36484 4
36485 2
36486 5
36487 4
36488 5
36489 5
36490 4
36491 2
36492 5
36493 5
36494 5
36495 5
36496 5
36497 2
36498 5
36499 2
36500 5
36501 5
36502 5
36503 5
36504 4
36505 5
36506 5
36507 5
36508 3
36509 5
36510 5
36511 5
36512 5
36513 5
36514 3
36515 5
36516 2
36517 3
36518 5
36519 5
36520 5
36521 3
36522 3
36523 5
36524 5
36525 5
36526 4
36527 1
36528 2
36529 5
36530 4
36531 5
36532 5
36533 4
36534 5
36535 5
36536 4
36537 5
36538 5
36539 5
36540 4
36541 5
36542 5
36543 5
36544 5
36545 4
36546 5
36547 5
36548 4
36549 5
36550 4
36551 2
36552 2
36553 5
36554 5
36555 5
36556 5
36557 5
36558 5
36559 5
36560 5
36561 4
36562 4
36563 3
36564 5
36565 3
36566 5
36567 4
36568 5
36569 5
36570 3
36571 5
36572 5
36573 4
36574 4
36575 4
36576 5
36577 5
36578 2
36579 5
36580 4
36581 5
36582 5
36583 5
36584 4
36585 5
36586 4
36587 4
36588 5
36589 5
36590 4
36591 5
36592 5
36593 5
36594 3
36595 5
36596 5
36597 5
36598 5
36599 5
36600 5
36601 5
36602 5
36603 5
36604 3
36605 5
36606 5
36607 1
36608 4
36609 2
36610 3
36611 5
36612 3
36613 5
36614 5
36615 5
36616 5
36617 5
36618 5
36619 3
36620 5
36621 5
36622 4
36623 5
36624 4
36625 1
36626 5
36627 5
36628 5
36629 5
36630 5
36631 5
36632 5
36633 5
36634 5
36635 2
36636 4
36637 5
36638 5
36639 5
36640 5
36641 1
36642 5
36643 5
36644 5
36645 5
36646 5
36647 5
36648 5
36649 5
36650 5
36651 4
36652 1
36653 5
36654 5
36655 4
36656 5
36657 5
36658 5
36659 5
36660 5
36661 5
36662 5
36663 1
36664 5
36665 4
36666 5
36667 5
36668 5
36669 5
36670 2
36671 3
36672 4
36673 5
36674 5
36675 5
36676 5
36677 5
36678 5
36679 1
36680 5
36681 5
36682 5
36683 5
36684 5
36685 5
36686 5
36687 5
36688 4
36689 5
36690 1
36691 3
36692 5
36693 3
36694 5
36695 5
36696 5
36697 5
36698 1
36699 2
36700 1
36701 1
36702 4
36703 1
36704 5
36705 1
36706 5
36707 4
36708 5
36709 5
36710 5
36711 4
36712 5
36713 4
36714 5
36715 2
36716 1
36717 5
36718 5
36719 5
36720 4
36721 3
36722 5
36723 3
36724 5
36725 5
36726 5
36727 5
36728 5
36729 5
36730 5
36731 5
36732 5
36733 5
36734 5
36735 5
36736 5
36737 5
36738 5
36739 5
36740 5
36741 5
36742 3
36743 5
36744 5
36745 5
36746 5
36747 4
36748 5
36749 3
36750 5
36751 5
36752 2
36753 5
36754 5
36755 5
36756 5
36757 5
36758 3
36759 4
36760 5
36761 5
36762 5
36763 4
36764 4
36765 5
36766 5
36767 4
36768 5
36769 5
36770 5
36771 2
36772 5
36773 3
36774 5
36775 3
36776 5
36777 5
36778 1
36779 5
36780 2
36781 5
36782 5
36783 5
36784 5
36785 5
36786 5
36787 5
36788 5
36789 5
36790 5
36791 5
36792 5
36793 5
36794 5
36795 5
36796 4
36797 5
36798 5
36799 3
36800 5
36801 5
36802 2
36803 1
36804 4
36805 5
36806 4
36807 5
36808 5
36809 4
36810 5
36811 5
36812 4
36813 5
36814 3
36815 5
36816 5
36817 5
36818 1
36819 1
36820 5
36821 5
36822 5
36823 5
36824 5
36825 5
36826 5
36827 5
36828 5
36829 5
36830 5
36831 4
36832 5
36833 5
36834 5
36835 2
36836 4
36837 5
36838 5
36839 3
36840 5
36841 2
36842 5
36843 3
36844 5
36845 5
36846 5
36847 5
36848 5
36849 5
36850 1
36851 2
36852 2
36853 5
36854 5
36855 5
36856 5
36857 1
36858 2
36859 5
36860 5
36861 4
36862 5
36863 2
36864 5
36865 5
36866 2
36867 3
36868 5
36869 5
36870 2
36871 5
36872 5
36873 5
36874 5
36875 5
36876 1
36877 5
36878 5
36879 5
36880 5
36881 5
36882 5
36883 5
36884 5
36885 1
36886 5
36887 5
36888 5
36889 5
36890 5
36891 5
36892 5
36893 5
36894 5
36895 5
36896 5
36897 5
36898 5
36899 4
36900 5
36901 4
36902 5
36903 5
36904 5
36905 3
36906 5
36907 2
36908 5
36909 4
36910 4
36911 4
36912 5
36913 5
36914 4
36915 5
36916 5
36917 5
36918 5
36919 3
36920 5
36921 1
36922 5
36923 5
36924 5
36925 2
36926 1
36927 5
36928 5
36929 4
36930 4
36931 5
36932 5
36933 5
36934 2
36935 5
36936 4
36937 3
36938 4
36939 5
36940 5
36941 5
36942 5
36943 5
36944 5
36945 5
36946 5
36947 5
36948 5
36949 5
36950 5
36951 5
36952 5
36953 2
36954 4
36955 4
36956 5
36957 5
36958 5
36959 4
36960 5
36961 5
36962 4
36963 5
36964 5
36965 5
36966 5
36967 5
36968 4
36969 5
36970 3
36971 5
36972 5
36973 4
36974 1
36975 4
36976 5
36977 1
36978 5
36979 2
36980 4
36981 4
36982 4
36983 4
36984 5
36985 3
36986 5
36987 1
36988 5
36989 5
36990 5
36991 3
36992 1
36993 5
36994 5
36995 3
36996 5
36997 5
36998 5
36999 5
37000 4
37001 5
37002 4
37003 5
37004 5
37005 5
37006 1
37007 1
37008 1
37009 5
37010 4
37011 5
37012 5
37013 4
37014 5
37015 4
37016 5
37017 4
37018 5
37019 5
37020 5
37021 5
37022 5
37023 1
37024 5
37025 4
37026 1
37027 5
37028 2
37029 5
37030 4
37031 4
37032 4
37033 3
37034 5
37035 5
37036 5
37037 4
37038 1
37039 4
37040 2
37041 5
37042 2
37043 5
37044 3
37045 3
37046 3
37047 5
37048 5
37049 4
37050 3
37051 2
37052 4
37053 5
37054 5
37055 2
37056 5
37057 5
37058 4
37059 5
37060 4
37061 2
37062 4
37063 5
37064 5
37065 3
37066 5
37067 5
37068 4
37069 4
37070 5
37071 2
37072 4
37073 5
37074 1
37075 5
37076 3
37077 5
37078 5
37079 2
37080 4
37081 5
37082 5
37083 3
37084 1
37085 5
37086 4
37087 5
37088 5
37089 4
37090 2
37091 1
37092 4
37093 5
37094 4
37095 5
37096 5
37097 1
37098 5
37099 5
37100 2
37101 3
37102 3
37103 5
37104 4
37105 1
37106 2
37107 5
37108 3
37109 5
37110 1
37111 2
37112 5
37113 1
37114 1
37115 1
37116 1
37117 5
37118 5
37119 1
37120 5
37121 5
37122 5
37123 4
37124 1
37125 5
37126 3
37127 5
37128 5
37129 5
37130 4
37131 5
37132 5
37133 3
37134 4
37135 5
37136 5
37137 5
37138 1
37139 5
37140 5
37141 5
37142 3
37143 4
37144 1
37145 3
37146 1
37147 5
37148 5
37149 2
37150 5
37151 5
37152 2
37153 1
37154 5
37155 5
37156 4
37157 5
37158 5
37159 5
37160 4
37161 5
37162 5
37163 5
37164 5
37165 2
37166 3
37167 5
37168 5
37169 3
37170 1
37171 5
37172 5
37173 4
37174 5
37175 5
37176 5
37177 1
37178 5
37179 3
37180 4
37181 4
37182 3
37183 2
37184 1
37185 1
37186 4
37187 3
37188 1
37189 5
37190 1
37191 4
37192 4
37193 5
37194 5
37195 5
37196 5
37197 5
37198 5
37199 5
37200 5
37201 5
37202 5
37203 3
37204 5
37205 2
37206 4
37207 2
37208 3
37209 5
37210 5
37211 5
37212 5
37213 5
37214 5
37215 5
37216 5
37217 5
37218 5
37219 5
37220 5
37221 1
37222 5
37223 3
37224 5
37225 2
37226 4
37227 4
37228 4
37229 4
37230 5
37231 5
37232 5
37233 5
37234 5
37235 4
37236 5
37237 5
37238 5
37239 4
37240 5
37241 4
37242 5
37243 2
37244 5
37245 4
37246 4
37247 4
37248 4
37249 5
37250 5
37251 5
37252 4
37253 5
37254 5
37255 5
37256 5
37257 3
37258 4
37259 5
37260 4
37261 5
37262 5
37263 5
37264 5
37265 5
37266 4
37267 5
37268 5
37269 5
37270 5
37271 5
37272 4
37273 5
37274 5
37275 4
37276 2
37277 1
37278 2
37279 3
37280 5
37281 4
37282 5
37283 3
37284 2
37285 4
37286 5
37287 5
37288 4
37289 4
37290 5
37291 5
37292 5
37293 5
37294 5
37295 5
37296 1
37297 3
37298 5
37299 5
37300 5
37301 5
37302 5
37303 5
37304 4
37305 4
37306 4
37307 4
37308 5
37309 5
37310 4
37311 3
37312 5
37313 3
37314 5
37315 5
37316 5
37317 5
37318 5
37319 5
37320 5
37321 4
37322 5
37323 5
37324 5
37325 1
37326 3
37327 5
37328 5
37329 5
37330 4
37331 5
37332 2
37333 1
37334 5
37335 5
37336 5
37337 5
37338 5
37339 2
37340 5
37341 5
37342 4
37343 5
37344 1
37345 3
37346 5
37347 4
37348 4
37349 5
37350 5
37351 4
37352 1
37353 5
37354 5
37355 5
37356 3
37357 5
37358 3
37359 5
37360 3
37361 5
37362 5
37363 5
37364 4
37365 5
37366 5
37367 5
37368 4
37369 1
37370 1
37371 5
37372 4
37373 5
37374 5
37375 5
37376 1
37377 5
37378 5
37379 5
37380 5
37381 5
37382 5
37383 5
37384 5
37385 3
37386 5
37387 3
37388 3
37389 4
37390 1
37391 5
37392 5
37393 5
37394 5
37395 4
37396 2
37397 5
37398 5
37399 4
37400 5
37401 5
37402 5
37403 5
37404 5
37405 5
37406 5
37407 5
37408 5
37409 5
37410 5
37411 5
37412 4
37413 5
37414 5
37415 5
37416 1
37417 5
37418 5
37419 5
37420 5
37421 5
37422 3
37423 1
37424 1
37425 5
37426 5
37427 5
37428 5
37429 4
37430 5
37431 5
37432 5
37433 5
37434 5
37435 5
37436 5
37437 5
37438 1
37439 5
37440 5
37441 1
37442 5
37443 5
37444 2
37445 5
37446 5
37447 3
37448 5
37449 5
37450 3
37451 4
37452 5
37453 5
37454 5
37455 5
37456 5
37457 5
37458 5
37459 4
37460 5
37461 3
37462 1
37463 1
37464 1
37465 1
37466 4
37467 1
37468 5
37469 4
37470 5
37471 2
37472 2
37473 5
37474 5
37475 3
37476 5
37477 5
37478 5
37479 2
37480 5
37481 5
37482 1
37483 5
37484 1
37485 1
37486 1
37487 1
37488 1
37489 1
37490 5
37491 1
37492 1
37493 1
37494 1
37495 1
37496 5
37497 1
37498 5
37499 1
37500 1
37501 1
37502 1
37503 5
37504 4
37505 5
37506 1
37507 1
37508 1
37509 1
37510 1
37511 3
37512 1
37513 1
37514 1
37515 1
37516 1
37517 1
37518 1
37519 1
37520 1
37521 1
37522 1
37523 1
37524 1
37525 1
37526 1
37527 1
37528 1
37529 1
37530 2
37531 1
37532 1
37533 1
37534 1
37535 1
37536 1
37537 1
37538 1
37539 4
37540 5
37541 1
37542 1
37543 1
37544 2
37545 1
37546 4
37547 1
37548 1
37549 1
37550 1
37551 1
37552 1
37553 1
37554 1
37555 1
37556 1
37557 1
37558 1
37559 1
37560 1
37561 1
37562 1
37563 1
37564 1
37565 1
37566 5
37567 1
37568 1
37569 3
37570 1
37571 1
37572 2
37573 1
37574 1
37575 5
37576 1
37577 3
37578 5
37579 1
37580 1
37581 1
37582 3
37583 2
37584 1
37585 1
37586 1
37587 1
37588 1
37589 1
37590 1
37591 2
37592 1
37593 1
37594 1
37595 1
37596 1
37597 1
37598 1
37599 1
37600 1
37601 4
37602 5
37603 1
37604 3
37605 4
37606 4
37607 1
37608 4
37609 2
37610 5
37611 1
37612 3
37613 5
37614 2
37615 4
37616 5
37617 5
37618 5
37619 5
37620 1
37621 5
37622 5
37623 5
37624 5
37625 2
37626 4
37627 5
37628 5
37629 4
37630 1
37631 5
37632 5
37633 5
37634 1
37635 1
37636 5
37637 5
37638 5
37639 2
37640 5
37641 5
37642 5
37643 5
37644 5
37645 5
37646 5
37647 5
37648 3
37649 5
37650 5
37651 5
37652 4
37653 1
37654 1
37655 5
37656 5
37657 2
37658 5
37659 5
37660 5
37661 4
37662 5
37663 4
37664 5
37665 5
37666 1
37667 3
37668 5
37669 5
37670 5
37671 5
37672 3
37673 5
37674 5
37675 3
37676 5
37677 5
37678 5
37679 5
37680 5
37681 5
37682 5
37683 5
37684 5
37685 5
37686 5
37687 5
37688 5
37689 2
37690 5
37691 4
37692 3
37693 3
37694 5
37695 3
37696 5
37697 5
37698 5
37699 3
37700 1
37701 5
37702 1
37703 5
37704 5
37705 5
37706 5
37707 5
37708 5
37709 5
37710 4
37711 2
37712 4
37713 1
37714 5
37715 3
37716 2
37717 5
37718 5
37719 5
37720 4
37721 5
37722 4
37723 3
37724 5
37725 1
37726 3
37727 5
37728 5
37729 4
37730 2
37731 5
37732 4
37733 5
37734 5
37735 3
37736 1
37737 5
37738 4
37739 5
37740 4
37741 4
37742 1
37743 5
37744 5
37745 5
37746 5
37747 5
37748 5
37749 1
37750 1
37751 5
37752 5
37753 2
37754 4
37755 5
37756 3
37757 5
37758 1
37759 5
37760 1
37761 1
37762 5
37763 5
37764 5
37765 5
37766 4
37767 5
37768 5
37769 4
37770 5
37771 5
37772 5
37773 4
37774 3
37775 5
37776 5
37777 1
37778 4
37779 2
37780 1
37781 4
37782 5
37783 5
37784 1
37785 4
37786 4
37787 2
37788 1
37789 5
37790 4
37791 1
37792 5
37793 5
37794 4
37795 5
37796 4
37797 5
37798 4
37799 5
37800 4
37801 1
37802 5
37803 4
37804 4
37805 1
37806 1
37807 5
37808 5
37809 2
37810 2
37811 5
37812 2
37813 2
37814 5
37815 5
37816 5
37817 4
37818 5
37819 5
37820 2
37821 5
37822 5
37823 4
37824 4
37825 3
37826 3
37827 2
37828 5
37829 5
37830 5
37831 4
37832 4
37833 5
37834 5
37835 5
37836 1
37837 3
37838 1
37839 1
37840 3
37841 5
37842 1
37843 5
37844 5
37845 5
37846 5
37847 5
37848 1
37849 4
37850 2
37851 5
37852 3
37853 5
37854 5
37855 5
37856 5
37857 3
37858 5
37859 3
37860 1
37861 5
37862 5
37863 5
37864 5
37865 1
37866 2
37867 4
37868 5
37869 5
37870 5
37871 5
37872 5
37873 5
37874 5
37875 5
37876 4
37877 5
37878 5
37879 5
37880 5
37881 5
37882 4
37883 5
37884 5
37885 4
37886 5
37887 5
37888 5
37889 5
37890 5
37891 5
37892 5
37893 5
37894 5
37895 1
37896 5
37897 5
37898 5
37899 5
37900 1
37901 5
37902 4
37903 5
37904 5
37905 5
37906 5
37907 5
37908 5
37909 5
37910 5
37911 4
37912 5
37913 5
37914 5
37915 5
37916 5
37917 5
37918 4
37919 5
37920 5
37921 5
37922 5
37923 5
37924 5
37925 3
37926 5
37927 5
37928 5
37929 5
37930 5
37931 5
37932 5
37933 4
37934 5
37935 5
37936 4
37937 4
37938 5
37939 1
37940 5
37941 1
37942 5
37943 5
37944 5
37945 1
37946 1
37947 5
37948 5
37949 4
37950 5
37951 5
37952 5
37953 1
37954 5
37955 5
37956 4
37957 1
37958 5
37959 1
37960 5
37961 1
37962 5
37963 1
37964 1
37965 4
37966 5
37967 5
37968 5
37969 5
37970 5
37971 5
37972 5
37973 5
37974 5
37975 1
37976 5
37977 2
37978 2
37979 1
37980 1
37981 1
37982 1
37983 5
37984 5
37985 1
37986 5
37987 5
37988 5
37989 3
37990 5
37991 5
37992 3
37993 5
37994 4
37995 1
37996 5
37997 3
37998 3
37999 1
38000 5
38001 5
38002 3
38003 5
38004 5
38005 1
38006 5
38007 1
38008 4
38009 5
38010 5
38011 3
38012 5
38013 5
38014 3
38015 5
38016 4
38017 5
38018 4
38019 5
38020 5
38021 5
38022 5
38023 3
38024 5
38025 5
38026 2
38027 3
38028 1
38029 4
38030 5
38031 5
38032 5
38033 5
38034 3
38035 5
38036 5
38037 3
38038 5
38039 5
38040 5
38041 5
38042 5
38043 4
38044 4
38045 3
38046 5
38047 1
38048 1
38049 3
38050 1
38051 5
38052 4
38053 5
38054 5
38055 5
38056 3
38057 3
38058 2
38059 4
38060 3
38061 3
38062 5
38063 5
38064 5
38065 5
38066 3
38067 3
38068 5
38069 5
38070 5
38071 5
38072 1
38073 5
38074 5
38075 2
38076 1
38077 4
38078 5
38079 3
38080 5
38081 5
38082 5
38083 4
38084 3
38085 5
38086 3
38087 1
38088 4
38089 1
38090 5
38091 5
38092 5
38093 2
38094 5
38095 5
38096 1
38097 1
38098 4
38099 5
38100 1
38101 2
38102 2
38103 5
38104 5
38105 1
38106 3
38107 5
38108 3
38109 1
38110 1
38111 4
38112 1
38113 2
38114 4
38115 2
38116 5
38117 1
38118 4
38119 5
38120 5
38121 5
38122 5
38123 1
38124 1
38125 5
38126 1
38127 3
38128 5
38129 1
38130 4
38131 5
38132 1
38133 1
38134 5
38135 5
38136 4
38137 1
38138 5
38139 1
38140 1
38141 3
38142 4
38143 5
38144 5
38145 5
38146 3
38147 5
38148 5
38149 5
38150 5
38151 4
38152 1
38153 5
38154 5
38155 1
38156 4
38157 4
38158 5
38159 5
38160 4
38161 5
38162 1
38163 5
38164 3
38165 2
38166 5
38167 5
38168 5
38169 1
38170 5
38171 5
38172 4
38173 5
38174 4
38175 5
38176 5
38177 1
38178 3
38179 4
38180 5
38181 4
38182 2
38183 5
38184 1
38185 5
38186 1
38187 3
38188 5
38189 3
38190 5
38191 1
38192 5
38193 1
38194 2
38195 5
38196 4
38197 5
38198 5
38199 4
38200 3
38201 1
38202 4
38203 5
38204 5
38205 3
38206 5
38207 5
38208 5
38209 5
38210 3
38211 5
38212 4
38213 5
38214 5
38215 3
38216 5
38217 1
38218 3
38219 3
38220 3
38221 1
38222 5
38223 4
38224 1
38225 5
38226 5
38227 1
38228 1
38229 5
38230 5
38231 2
38232 5
38233 2
38234 5
38235 3
38236 3
38237 5
38238 3
38239 5
38240 5
38241 5
38242 5
38243 4
38244 4
38245 5
38246 1
38247 3
38248 5
38249 5
38250 5
38251 5
38252 2
38253 5
38254 5
38255 2
38256 5
38257 5
38258 3
38259 5
38260 5
38261 5
38262 5
38263 1
38264 1
38265 5
38266 5
38267 3
38268 1
38269 5
38270 5
38271 1
38272 5
38273 4
38274 4
38275 5
38276 5
38277 5
38278 5
38279 4
38280 5
38281 5
38282 3
38283 2
38284 5
38285 3
38286 2
38287 5
38288 2
38289 2
38290 1
38291 5
38292 4
38293 5
38294 5
38295 5
38296 5
38297 5
38298 5
38299 3
38300 1
38301 5
38302 5
38303 5
38304 5
38305 4
38306 5
38307 3
38308 5
38309 3
38310 4
38311 5
38312 5
38313 3
38314 2
38315 3
38316 5
38317 3
38318 5
38319 3
38320 1
38321 5
38322 5
38323 5
38324 3
38325 5
38326 5
38327 4
38328 5
38329 5
38330 2
38331 4
38332 5
38333 4
38334 1
38335 5
38336 1
38337 5
38338 1
38339 1
38340 1
38341 5
38342 1
38343 5
38344 5
38345 5
38346 5
38347 5
38348 5
38349 5
38350 5
38351 5
38352 5
38353 4
38354 3
38355 5
38356 5
38357 3
38358 1
38359 1
38360 1
38361 4
38362 3
38363 2
38364 4
38365 5
38366 1
38367 5
38368 5
38369 5
38370 4
38371 4
38372 1
38373 4
38374 4
38375 5
38376 5
38377 5
38378 5
38379 4
38380 5
38381 2
38382 5
38383 4
38384 1
38385 4
38386 2
38387 5
38388 5
38389 4
38390 2
38391 3
38392 4
38393 1
38394 1
38395 1
38396 2
38397 5
38398 1
38399 3
38400 5
38401 1
38402 2
38403 5
38404 1
38405 1
38406 1
38407 5
38408 1
38409 5
38410 5
38411 1
38412 5
38413 5
38414 5
38415 5
38416 4
38417 5
38418 5
38419 1
38420 5
38421 5
38422 5
38423 5
38424 5
38425 5
38426 4
38427 3
38428 1
38429 1
38430 1
38431 4
38432 5
38433 5
38434 4
38435 5
38436 5
38437 1
38438 5
38439 4
38440 5
38441 5
38442 5
38443 5
38444 5
38445 5
38446 5
38447 5
38448 4
38449 5
38450 1
38451 5
38452 4
38453 5
38454 1
38455 5
38456 5
38457 1
38458 1
38459 4
38460 1
38461 4
38462 2
38463 4
38464 1
38465 5
38466 1
38467 1
38468 5
38469 3
38470 5
38471 5
38472 5
38473 1
38474 1
38475 5
38476 1
38477 1
38478 5
38479 5
38480 5
38481 5
38482 5
38483 4
38484 5
38485 5
38486 5
38487 5
38488 4
38489 5
38490 5
38491 1
38492 5
38493 4
38494 5
38495 5
38496 5
38497 5
38498 4
38499 5
38500 4
38501 1
38502 1
38503 1
38504 4
38505 3
38506 4
38507 2
38508 5
38509 1
38510 5
38511 1
38512 1
38513 5
38514 5
38515 5
38516 5
38517 1
38518 5
38519 1
38520 5
38521 2
38522 1
38523 5
38524 5
38525 5
38526 1
38527 5
38528 5
38529 4
38530 1
38531 4
38532 5
38533 5
38534 1
38535 2
38536 5
38537 5
38538 5
38539 4
38540 5
38541 1
38542 1
38543 5
38544 5
38545 4
38546 3
38547 5
38548 5
38549 5
38550 5
38551 5
38552 2
38553 5
38554 5
38555 5
38556 5
38557 4
38558 5
38559 1
38560 1
38561 5
38562 5
38563 4
38564 5
38565 5
38566 4
38567 5
38568 5
38569 4
38570 5
38571 1
38572 5
38573 5
38574 3
38575 1
38576 5
38577 2
38578 1
38579 5
38580 5
38581 5
38582 5
38583 5
38584 3
38585 5
38586 5
38587 5
38588 4
38589 3
38590 3
38591 5
38592 2
38593 5
38594 4
38595 3
38596 5
38597 5
38598 5
38599 4
38600 4
38601 5
38602 5
38603 5
38604 5
38605 1
38606 5
38607 1
38608 5
38609 5
38610 5
38611 5
38612 4
38613 1
38614 5
38615 5
38616 1
38617 3
38618 1
38619 1
38620 1
38621 5
38622 5
38623 1
38624 1
38625 4
38626 5
38627 5
38628 5
38629 4
38630 5
38631 3
38632 5
38633 5
38634 1
38635 5
38636 5
38637 5
38638 5
38639 1
38640 5
38641 3
38642 5
38643 5
38644 1
38645 1
38646 5
38647 5
38648 5
38649 5
38650 5
38651 5
38652 3
38653 5
38654 5
38655 5
38656 4
38657 3
38658 4
38659 1
38660 1
38661 5
38662 4
38663 5
38664 1
38665 5
38666 5
38667 5
38668 5
38669 5
38670 5
38671 5
38672 5
38673 5
38674 2
38675 5
38676 1
38677 1
38678 5
38679 5
38680 5
38681 5
38682 5
38683 5
38684 5
38685 5
38686 5
38687 5
38688 5
38689 5
38690 5
38691 5
38692 5
38693 5
38694 4
38695 4
38696 4
38697 5
38698 5
38699 3
38700 5
38701 5
38702 4
38703 5
38704 5
38705 4
38706 1
38707 5
38708 1
38709 2
38710 3
38711 2
38712 3
38713 5
38714 5
38715 5
38716 5
38717 5
38718 1
38719 3
38720 5
38721 5
38722 2
38723 3
38724 2
38725 5
38726 5
38727 4
38728 5
38729 5
38730 1
38731 3
38732 5
38733 5
38734 5
38735 3
38736 5
38737 5
38738 5
38739 5
38740 1
38741 1
38742 4
38743 1
38744 3
38745 5
38746 5
38747 1
38748 5
38749 2
38750 1
38751 2
38752 5
38753 5
38754 5
38755 4
38756 5
38757 5
38758 5
38759 4
38760 4
38761 5
38762 5
38763 5
38764 5
38765 4
38766 5
38767 4
38768 1
38769 5
38770 4
38771 5
38772 5
38773 5
38774 4
38775 5
38776 5
38777 1
38778 3
38779 4
38780 5
38781 5
38782 4
38783 5
38784 1
38785 4
38786 4
38787 5
38788 1
38789 1
38790 1
38791 4
38792 4
38793 1
38794 4
38795 5
38796 5
38797 5
38798 5
38799 5
38800 5
38801 5
38802 5
38803 4
38804 4
38805 1
38806 5
38807 4
38808 4
38809 5
38810 5
38811 3
38812 3
38813 4
38814 5
38815 4
38816 5
38817 5
38818 4
38819 3
38820 3
38821 5
38822 4
38823 4
38824 5
38825 2
38826 4
38827 4
38828 5
38829 5
38830 5
38831 5
38832 1
38833 5
38834 4
38835 5
38836 4
38837 5
38838 4
38839 5
38840 5
38841 4
38842 2
38843 4
38844 1
38845 5
38846 3
38847 5
38848 4
38849 5
38850 4
38851 1
38852 4
38853 3
38854 5
38855 3
38856 4
38857 5
38858 5
38859 5
38860 5
38861 5
38862 5
38863 5
38864 4
38865 5
38866 3
38867 3
38868 5
38869 4
38870 5
38871 3
38872 5
38873 1
38874 5
38875 5
38876 5
38877 5
38878 4
38879 5
38880 2
38881 5
38882 4
38883 5
38884 3
38885 5
38886 4
38887 1
38888 2
38889 4
38890 5
38891 5
38892 1
38893 5
38894 5
38895 5
38896 4
38897 2
38898 5
38899 2
38900 5
38901 1
38902 5
38903 4
38904 4
38905 1
38906 5
38907 5
38908 5
38909 5
38910 5
38911 5
38912 5
38913 3
38914 4
38915 5
38916 5
38917 1
38918 5
38919 2
38920 5
38921 1
38922 5
38923 5
38924 5
38925 5
38926 2
38927 5
38928 4
38929 1
38930 3
38931 5
38932 5
38933 4
38934 4
38935 5
38936 5
38937 5
38938 5
38939 5
38940 5
38941 5
38942 1
38943 5
38944 5
38945 5
38946 5
38947 4
38948 3
38949 5
38950 5
38951 1
38952 4
38953 4
38954 5
38955 5
38956 5
38957 1
38958 4
38959 5
38960 5
38961 5
38962 3
38963 2
38964 1
38965 5
38966 5
38967 3
38968 4
38969 3
38970 5
38971 1
38972 5
38973 5
38974 2
38975 5
38976 5
38977 5
38978 5
38979 4
38980 5
38981 5
38982 4
38983 5
38984 5
38985 2
38986 4
38987 4
38988 5
38989 2
38990 1
38991 5
38992 5
38993 4
38994 5
38995 5
38996 4
38997 1
38998 5
38999 1
39000 1
39001 1
39002 1
39003 5
39004 1
39005 5
39006 3
39007 4
39008 5
39009 5
39010 5
39011 3
39012 3
39013 4
39014 5
39015 5
39016 2
39017 4
39018 5
39019 5
39020 5
39021 5
39022 5
39023 1
39024 5
39025 4
39026 5
39027 5
39028 5
39029 4
39030 5
39031 5
39032 1
39033 5
39034 5
39035 5
39036 5
39037 5
39038 4
39039 5
39040 5
39041 4
39042 5
39043 3
39044 5
39045 4
39046 5
39047 2
39048 5
39049 5
39050 5
39051 5
39052 5
39053 4
39054 1
39055 5
39056 5
39057 5
39058 5
39059 5
39060 5
39061 5
39062 5
39063 5
39064 5
39065 4
39066 5
39067 5
39068 4
39069 3
39070 5
39071 2
39072 4
39073 4
39074 5
39075 5
39076 5
39077 5
39078 5
39079 5
39080 1
39081 5
39082 5
39083 1
39084 5
39085 5
39086 4
39087 5
39088 5
39089 5
39090 4
39091 5
39092 3
39093 3
39094 4
39095 2
39096 5
39097 5
39098 5
39099 4
39100 5
39101 5
39102 1
39103 5
39104 5
39105 5
39106 2
39107 4
39108 5
39109 5
39110 5
39111 5
39112 1
39113 5
39114 5
39115 1
39116 1
39117 5
39118 5
39119 5
39120 5
39121 5
39122 3
39123 2
39124 5
39125 5
39126 5
39127 5
39128 5
39129 4
39130 3
39131 4
39132 5
39133 5
39134 3
39135 5
39136 4
39137 5
39138 2
39139 4
39140 5
39141 5
39142 4
39143 3
39144 5
39145 5
39146 4
39147 2
39148 5
39149 3
39150 4
39151 4
39152 5
39153 5
39154 5
39155 3
39156 5
39157 5
39158 5
39159 4
39160 1
39161 1
39162 4
39163 5
39164 1
39165 3
39166 5
39167 4
39168 5
39169 5
39170 4
39171 4
39172 5
39173 5
39174 5
39175 5
39176 3
39177 4
39178 5
39179 5
39180 5
39181 5
39182 5
39183 4
39184 5
39185 5
39186 5
39187 2
39188 4
39189 5
39190 5
39191 5
39192 4
39193 5
39194 5
39195 5
39196 4
39197 5
39198 5
39199 5
39200 3
39201 5
39202 5
39203 5
39204 5
39205 1
39206 5
39207 5
39208 2
39209 4
39210 4
39211 5
39212 5
39213 5
39214 5
39215 5
39216 5
39217 5
39218 4
39219 5
39220 4
39221 5
39222 5
39223 5
39224 5
39225 5
39226 4
39227 5
39228 1
39229 1
39230 5
39231 1
39232 5
39233 1
39234 5
39235 5
39236 5
39237 1
39238 5
39239 5
39240 5
39241 5
39242 5
39243 5
39244 5
39245 5
39246 5
39247 3
39248 5
39249 5
39250 1
39251 5
39252 1
39253 1
39254 5
39255 1
39256 5
39257 5
39258 4
39259 5
39260 4
39261 1
39262 2
39263 5
39264 4
39265 4
39266 5
39267 4
39268 4
39269 5
39270 5
39271 2
39272 3
39273 4
39274 1
39275 5
39276 3
39277 5
39278 3
39279 1
39280 2
39281 1
39282 5
39283 3
39284 5
39285 2
39286 5
39287 3
39288 5
39289 5
39290 5
39291 4
39292 5
39293 5
39294 5
39295 5
39296 5
39297 5
39298 1
39299 3
39300 2
39301 5
39302 4
39303 5
39304 3
39305 3
39306 5
39307 5
39308 5
39309 5
39310 2
39311 4
39312 4
39313 4
39314 5
39315 5
39316 5
39317 5
39318 5
39319 5
39320 5
39321 5
39322 1
39323 5
39324 3
39325 5
39326 5
39327 5
39328 4
39329 4
39330 4
39331 5
39332 5
39333 4
39334 5
39335 3
39336 5
39337 4
39338 4
39339 5
39340 5
39341 5
39342 5
39343 4
39344 5
39345 3
39346 5
39347 5
39348 5
39349 5
39350 5
39351 5
39352 4
39353 5
39354 4
39355 5
39356 5
39357 5
39358 5
39359 5
39360 5
39361 5
39362 5
39363 5
39364 5
39365 5
39366 5
39367 5
39368 4
39369 5
39370 5
39371 4
39372 5
39373 4
39374 1
39375 5
39376 4
39377 5
39378 5
39379 5
39380 5
39381 4
39382 5
39383 5
39384 5
39385 4
39386 5
39387 5
39388 5
39389 5
39390 4
39391 4
39392 5
39393 5
39394 5
39395 4
39396 5
39397 5
39398 4
39399 5
39400 5
39401 5
39402 5
39403 4
39404 5
39405 5
39406 5
39407 5
39408 5
39409 5
39410 5
39411 5
39412 3
39413 5
39414 5
39415 5
39416 5
39417 4
39418 5
39419 3
39420 4
39421 5
39422 5
39423 2
39424 5
39425 4
39426 5
39427 5
39428 5
39429 5
39430 4
39431 3
39432 5
39433 5
39434 5
39435 5
39436 4
39437 5
39438 5
39439 5
39440 2
39441 5
39442 5
39443 5
39444 5
39445 3
39446 5
39447 3
39448 5
39449 4
39450 4
39451 5
39452 5
39453 5
39454 5
39455 5
39456 5
39457 5
39458 5
39459 5
39460 4
39461 5
39462 2
39463 5
39464 5
39465 5
39466 5
39467 5
39468 5
39469 3
39470 4
39471 5
39472 5
39473 5
39474 5
39475 5
39476 5
39477 5
39478 5
39479 5
39480 5
39481 5
39482 5
39483 5
39484 1
39485 5
39486 3
39487 5
39488 5
39489 5
39490 5
39491 5
39492 4
39493 5
39494 5
39495 3
39496 4
39497 5
39498 5
39499 5
39500 1
39501 5
39502 3
39503 5
39504 4
39505 5
39506 5
39507 5
39508 5
39509 5
39510 5
39511 5
39512 5
39513 5
39514 1
39515 5
39516 5
39517 5
39518 4
39519 5
39520 5
39521 5
39522 4
39523 5
39524 4
39525 4
39526 4
39527 5
39528 4
39529 5
39530 5
39531 1
39532 4
39533 5
39534 5
39535 5
39536 5
39537 5
39538 5
39539 4
39540 5
39541 5
39542 5
39543 5
39544 4
39545 5
39546 5
39547 5
39548 4
39549 5
39550 3
39551 5
39552 5
39553 5
39554 5
39555 5
39556 1
39557 5
39558 5
39559 5
39560 4
39561 1
39562 5
39563 2
39564 5
39565 5
39566 1
39567 5
39568 1
39569 5
39570 5
39571 4
39572 5
39573 5
39574 5
39575 5
39576 5
39577 2
39578 1
39579 5
39580 1
39581 5
39582 5
39583 1
39584 5
39585 5
39586 2
39587 5
39588 1
39589 4
39590 4
39591 5
39592 5
39593 5
39594 5
39595 4
39596 5
39597 5
39598 5
39599 5
39600 1
39601 5
39602 5
39603 4
39604 3
39605 5
39606 1
39607 1
39608 5
39609 1
39610 5
39611 5
39612 5
39613 5
39614 5
39615 4
39616 5
39617 5
39618 5
39619 5
39620 5
39621 5
39622 5
39623 5
39624 5
39625 5
39626 5
39627 5
39628 5
39629 5
39630 5
39631 4
39632 4
39633 5
39634 5
39635 5
39636 5
39637 5
39638 5
39639 5
39640 5
39641 2
39642 5
39643 5
39644 5
39645 5
39646 5
39647 5
39648 5
39649 5
39650 5
39651 5
39652 5
39653 5
39654 5
39655 5
39656 5
39657 4
39658 5
39659 5
39660 5
39661 5
39662 5
39663 5
39664 5
39665 5
39666 5
39667 5
39668 5
39669 5
39670 5
39671 5
39672 5
39673 5
39674 5
39675 5
39676 1
39677 5
39678 3
39679 5
39680 5
39681 5
39682 5
39683 5
39684 5
39685 2
39686 5
39687 5
39688 5
39689 4
39690 5
39691 5
39692 5
39693 5
39694 5
39695 5
39696 5
39697 5
39698 5
39699 1
39700 5
39701 5
39702 5
39703 5
39704 5
39705 1
39706 1
39707 5
39708 5
39709 4
39710 5
39711 3
39712 3
39713 5
39714 4
39715 5
39716 1
39717 5
39718 4
39719 5
39720 3
39721 3
39722 4
39723 4
39724 5
39725 5
39726 5
39727 1
39728 3
39729 1
39730 4
39731 5
39732 5
39733 5
39734 4
39735 5
39736 5
39737 5
39738 5
39739 5
39740 5
39741 1
39742 1
39743 5
39744 5
39745 2
39746 1
39747 5
39748 5
39749 1
39750 1
39751 5
39752 1
39753 5
39754 5
39755 5
39756 2
39757 5
39758 5
39759 5
39760 5
39761 5
39762 5
39763 3
39764 5
39765 5
39766 3
39767 4
39768 5
39769 3
39770 4
39771 3
39772 5
39773 1
39774 5
39775 3
39776 5
39777 1
39778 1
39779 4
39780 1
39781 1
39782 5
39783 5
39784 1
39785 5
39786 5
39787 5
39788 3
39789 5
39790 1
39791 4
39792 5
39793 1
39794 5
39795 5
39796 5
39797 5
39798 5
39799 5
39800 3
39801 5
39802 5
39803 5
39804 1
39805 5
39806 5
39807 4
39808 5
39809 5
39810 1
39811 5
39812 5
39813 1
39814 5
39815 5
39816 2
39817 1
39818 1
39819 5
39820 2
39821 5
39822 5
39823 1
39824 3
39825 5
39826 4
39827 5
39828 3
39829 4
39830 5
39831 3
39832 5
39833 5
39834 5
39835 1
39836 3
39837 1
39838 1
39839 5
39840 1
39841 5
39842 5
39843 2
39844 5
39845 5
39846 5
39847 3
39848 1
39849 5
39850 4
39851 2
39852 5
39853 5
39854 1
39855 1
39856 5
39857 5
39858 3
39859 2
39860 5
39861 1
39862 1
39863 5
39864 5
39865 1
39866 4
39867 4
39868 5
39869 4
39870 1
39871 1
39872 3
39873 2
39874 5
39875 5
39876 5
39877 1
39878 5
39879 5
39880 1
39881 4
39882 5
39883 2
39884 5
39885 1
39886 1
39887 5
39888 5
39889 5
39890 4
39891 4
39892 5
39893 3
39894 4
39895 5
39896 1
39897 1
39898 5
39899 1
39900 1
39901 5
39902 3
39903 5
39904 4
39905 5
39906 2
39907 4
39908 1
39909 4
39910 5
39911 5
39912 5
39913 3
39914 1
39915 4
39916 3
39917 4
39918 1
39919 1
39920 4
39921 4
39922 5
39923 1
39924 1
39925 5
39926 1
39927 5
39928 1
39929 5
39930 3
39931 5
39932 1
39933 5
39934 1
39935 1
39936 1
39937 5
39938 1
39939 1
39940 5
39941 3
39942 3
39943 1
39944 1
39945 5
39946 3
39947 1
39948 1
39949 4
39950 5
39951 5
39952 1
39953 1
39954 1
39955 5
39956 5
39957 5
39958 5
39959 1
39960 4
39961 4
39962 3
39963 1
39964 3
39965 5
39966 1
39967 5
39968 1
39969 1
39970 1
39971 5
39972 4
39973 5
39974 5
39975 5
39976 5
39977 5
39978 4
39979 3
39980 2
39981 1
39982 3
39983 5
39984 3
39985 1
39986 3
39987 1
39988 1
39989 5
39990 1
39991 1
39992 1
39993 5
39994 5
39995 5
39996 5
39997 4
39998 5
39999 5
40000 5
40001 3
40002 5
40003 1
40004 3
40005 1
40006 5
40007 1
40008 1
40009 1
40010 1
40011 5
40012 5
40013 3
40014 2
40015 5
40016 5
40017 4
40018 2
40019 5
40020 2
40021 5
40022 5
40023 4
40024 1
40025 5
40026 5
40027 2
40028 1
40029 5
40030 4
40031 5
40032 5
40033 5
40034 5
40035 1
40036 5
40037 5
40038 4
40039 4
40040 5
40041 5
40042 3
40043 5
40044 4
40045 5
40046 1
40047 5
40048 4
40049 5
40050 5
40051 4
40052 1
40053 1
40054 5
40055 4
40056 5
40057 5
40058 2
40059 1
40060 1
40061 1
40062 3
40063 1
40064 3
40065 4
40066 2
40067 1
40068 4
40069 5
40070 4
40071 5
40072 5
40073 4
40074 3
40075 3
40076 5
40077 1
40078 1
40079 3
40080 5
40081 5
40082 1
40083 5
40084 1
40085 1
40086 4
40087 5
40088 4
40089 2
40090 2
40091 2
40092 1
40093 1
40094 1
40095 5
40096 5
40097 1
40098 5
40099 5
40100 5
40101 5
40102 1
40103 5
40104 1
40105 5
40106 4
40107 5
40108 5
40109 4
40110 2
40111 1
40112 5
40113 5
40114 5
40115 5
40116 1
40117 5
40118 5
40119 5
40120 3
40121 4
40122 5
40123 5
40124 5
40125 2
40126 5
40127 5
40128 4
40129 5
40130 5
40131 5
40132 5
40133 5
40134 5
40135 5
40136 5
40137 5
40138 5
40139 4
40140 4
40141 5
40142 5
40143 5
40144 5
40145 4
40146 5
40147 1
40148 5
40149 5
40150 5
40151 5
40152 5
40153 5
40154 5
40155 5
40156 5
40157 5
40158 5
40159 2
40160 5
40161 5
40162 5
40163 5
40164 1
40165 5
40166 4
40167 5
40168 5
40169 5
40170 5
40171 5
40172 5
40173 5
40174 5
40175 5
40176 5
40177 2
40178 2
40179 4
40180 4
40181 5
40182 5
40183 5
40184 4
40185 5
40186 1
40187 3
40188 5
40189 4
40190 5
40191 5
40192 5
40193 3
40194 2
40195 4
40196 3
40197 5
40198 5
40199 3
40200 4
40201 5
40202 5
40203 5
40204 5
40205 5
40206 3
40207 5
40208 5
40209 3
40210 3
40211 4
40212 1
40213 5
40214 4
40215 5
40216 4
40217 5
40218 5
40219 5
40220 5
40221 5
40222 5
40223 5
40224 1
40225 5
40226 5
40227 5
40228 1
40229 5
40230 4
40231 3
40232 5
40233 4
40234 3
40235 5
40236 1
40237 5
40238 4
40239 2
40240 5
40241 5
40242 5
40243 5
40244 1
40245 5
40246 4
40247 5
40248 5
40249 5
40250 4
40251 2
40252 4
40253 5
40254 3
40255 5
40256 5
40257 5
40258 3
40259 2
40260 4
40261 5
40262 5
40263 5
40264 4
40265 3
40266 5
40267 5
40268 5
40269 5
40270 4
40271 5
40272 5
40273 1
40274 5
40275 5
40276 5
40277 5
40278 4
40279 4
40280 5
40281 5
40282 1
40283 4
40284 5
40285 3
40286 1
40287 5
40288 3
40289 4
40290 5
40291 5
40292 1
40293 5
40294 4
40295 5
40296 5
40297 5
40298 4
40299 2
40300 1
40301 4
40302 4
40303 5
40304 4
40305 5
40306 5
40307 3
40308 5
40309 5
40310 2
40311 1
40312 4
40313 1
40314 5
40315 4
40316 4
40317 3
40318 2
40319 1
40320 2
40321 3
40322 4
40323 1
40324 5
40325 5
40326 4
40327 5
40328 4
40329 5
40330 1
40331 1
40332 5
40333 4
40334 5
40335 5
40336 1
40337 5
40338 5
40339 5
40340 1
40341 5
40342 4
40343 4
40344 4
40345 3
40346 5
40347 5
40348 2
40349 2
40350 2
40351 1
40352 4
40353 5
40354 5
40355 5
40356 4
40357 5
40358 3
40359 4
40360 5
40361 4
40362 5
40363 4
40364 4
40365 1
40366 3
40367 3
40368 5
40369 1
40370 4
40371 5
40372 5
40373 5
40374 5
40375 5
40376 4
40377 4
40378 5
40379 5
40380 5
40381 5
40382 3
40383 2
40384 5
40385 5
40386 5
40387 5
40388 1
40389 5
40390 5
40391 4
40392 4
40393 4
40394 3
40395 4
40396 2
40397 5
40398 3
40399 5
40400 5
40401 3
40402 3
40403 4
40404 5
40405 5
40406 5
40407 5
40408 5
40409 4
40410 5
40411 1
40412 5
40413 1
40414 5
40415 5
40416 4
40417 5
40418 5
40419 1
40420 4
40421 4
40422 5
40423 5
40424 5
40425 5
40426 3
40427 3
40428 5
40429 1
40430 4
40431 5
40432 1
40433 2
40434 3
40435 5
40436 5
40437 4
40438 3
40439 5
40440 5
40441 1
40442 1
40443 5
40444 5
40445 5
40446 5
40447 4
40448 5
40449 5
40450 2
40451 5
40452 3
40453 5
40454 4
40455 5
40456 5
40457 4
40458 5
40459 5
40460 1
40461 5
40462 5
40463 4
40464 1
40465 4
40466 1
40467 5
40468 5
40469 3
40470 5
40471 4
40472 5
40473 5
40474 5
40475 1
40476 4
40477 5
40478 5
40479 1
40480 5
40481 1
40482 1
40483 5
40484 1
40485 5
40486 5
40487 1
40488 5
40489 4
40490 3
40491 5
40492 5
40493 2
40494 1
40495 5
40496 5
40497 1
40498 5
40499 5
40500 5
40501 3
40502 5
40503 5
40504 5
40505 5
40506 5
40507 1
40508 5
40509 4
40510 5
40511 5
40512 5
40513 5
40514 5
40515 5
40516 5
40517 1
40518 1
40519 5
40520 4
40521 5
40522 1
40523 4
40524 1
40525 3
40526 1
40527 4
40528 5
40529 5
40530 5
40531 5
40532 1
40533 5
40534 5
40535 5
40536 5
40537 1
40538 5
40539 4
40540 2
40541 5
40542 4
40543 5
40544 3
40545 3
40546 5
40547 5
40548 4
40549 5
40550 5
40551 5
40552 5
40553 4
40554 5
40555 5
40556 5
40557 5
40558 5
40559 5
40560 5
40561 4
40562 1
40563 5
40564 4
40565 5
40566 1
40567 3
40568 3
40569 1
40570 5
40571 4
40572 5
40573 3
40574 5
40575 5
40576 5
40577 4
40578 5
40579 5
40580 4
40581 5
40582 2
40583 5
40584 5
40585 4
40586 4
40587 5
40588 4
40589 4
40590 1
40591 5
40592 5
40593 5
40594 4
40595 5
40596 4
40597 5
40598 5
40599 5
40600 2
40601 3
40602 5
40603 4
40604 5
40605 1
40606 4
40607 5
40608 4
40609 5
40610 5
40611 3
40612 3
40613 3
40614 3
40615 4
40616 1
40617 4
40618 3
40619 5
40620 5
40621 5
40622 5
40623 5
40624 2
40625 5
40626 5
40627 3
40628 3
40629 4
40630 5
40631 5
40632 5
40633 4
40634 1
40635 5
40636 3
40637 2
40638 5
40639 4
40640 3
40641 1
40642 4
40643 1
40644 2
40645 1
40646 2
40647 5
40648 5
40649 4
40650 3
40651 1
40652 4
40653 2
40654 4
40655 5
40656 5
40657 2
40658 3
40659 3
40660 1
40661 5
40662 1
40663 2
40664 5
40665 3
40666 1
40667 5
40668 3
40669 5
40670 5
40671 5
40672 1
40673 5
40674 4
40675 3
40676 1
40677 5
40678 5
40679 4
40680 4
40681 4
40682 5
40683 5
40684 5
40685 4
40686 5
40687 1
40688 5
40689 3
40690 5
40691 5
40692 5
40693 1
40694 1
40695 5
40696 5
40697 5
40698 1
40699 5
40700 2
40701 2
40702 5
40703 5
40704 5
40705 5
40706 1
40707 5
40708 3
40709 1
40710 5
40711 5
40712 5
40713 1
40714 2
40715 4
40716 5
40717 5
40718 5
40719 2
40720 2
40721 1
40722 4
40723 5
40724 4
40725 5
40726 3
40727 4
40728 3
40729 5
40730 3
40731 4
40732 1
40733 5
40734 5
40735 1
40736 5
40737 2
40738 4
40739 4
40740 3
40741 5
40742 1
40743 1
40744 5
40745 5
40746 4
40747 4
40748 5
40749 5
40750 1
40751 2
40752 2
40753 3
40754 5
40755 3
40756 5
40757 5
40758 5
40759 4
40760 5
40761 2
40762 5
40763 4
40764 5
40765 4
40766 4
40767 5
40768 2
40769 5
40770 1
40771 4
40772 5
40773 5
40774 3
40775 5
40776 5
40777 2
40778 2
40779 2
40780 4
40781 5
40782 4
40783 5
40784 3
40785 4
40786 5
40787 2
40788 3
40789 5
40790 4
40791 5
40792 3
40793 5
40794 5
40795 3
40796 5
40797 5
40798 5
40799 5
40800 5
40801 4
40802 4
40803 3
40804 5
40805 5
40806 4
40807 1
40808 1
40809 5
40810 5
40811 5
40812 5
40813 4
40814 2
40815 4
40816 4
40817 3
40818 4
40819 4
40820 1
40821 1
40822 5
40823 5
40824 5
40825 1
40826 1
40827 2
40828 4
40829 3
40830 1
40831 3
40832 1
40833 5
40834 1
40835 1
40836 4
40837 5
40838 5
40839 5
40840 5
40841 5
40842 1
40843 5
40844 2
40845 5
40846 5
40847 4
40848 5
40849 5
40850 5
40851 4
40852 5
40853 5
40854 3
40855 1
40856 5
40857 5
40858 5
40859 1
40860 1
40861 5
40862 5
40863 5
40864 5
40865 5
40866 5
40867 5
40868 5
40869 5
40870 3
40871 5
40872 4
40873 4
40874 5
40875 5
40876 2
40877 5
40878 5
40879 5
40880 5
40881 2
40882 5
40883 5
40884 5
40885 5
40886 4
40887 5
40888 4
40889 5
40890 5
40891 5
40892 5
40893 4
40894 5
40895 3
40896 4
40897 1
40898 5
40899 2
40900 5
40901 5
40902 5
40903 5
40904 5
40905 5
40906 5
40907 5
40908 5
40909 5
40910 5
40911 5
40912 5
40913 2
40914 5
40915 3
40916 4
40917 2
40918 5
40919 5
40920 5
40921 3
40922 5
40923 3
40924 2
40925 4
40926 5
40927 1
40928 5
40929 5
40930 1
40931 2
40932 5
40933 5
40934 5
40935 2
40936 5
40937 5
40938 4
40939 5
40940 2
40941 5
40942 5
40943 5
40944 5
40945 4
40946 4
40947 2
40948 4
40949 2
40950 5
40951 5
40952 5
40953 5
40954 2
40955 5
40956 3
40957 5
40958 2
40959 5
40960 5
40961 4
40962 5
40963 1
40964 4
40965 1
40966 3
40967 5
40968 2
40969 1
40970 3
40971 3
40972 5
40973 2
40974 5
40975 5
40976 2
40977 4
40978 4
40979 1
40980 4
40981 5
40982 4
40983 5
40984 5
40985 5
40986 4
40987 3
40988 5
40989 5
40990 5
40991 1
40992 5
40993 1
40994 5
40995 5
40996 5
40997 2
40998 5
40999 1
41000 2
41001 5
41002 2
41003 3
41004 1
41005 5
41006 5
41007 3
41008 2
41009 3
41010 4
41011 2
41012 1
41013 4
41014 4
41015 5
41016 5
41017 1
41018 5
41019 5
41020 5
41021 5
41022 4
41023 1
41024 5
41025 5
41026 5
41027 2
41028 5
41029 5
41030 5
41031 3
41032 2
41033 1
41034 5
41035 5
41036 5
41037 5
41038 4
41039 1
41040 5
41041 3
41042 5
41043 5
41044 5
41045 5
41046 5
41047 5
41048 4
41049 2
41050 5
41051 4
41052 5
41053 5
41054 1
41055 1
41056 2
41057 5
41058 5
41059 5
41060 3
41061 4
41062 2
41063 5
41064 5
41065 5
41066 4
41067 5
41068 4
41069 5
41070 5
41071 1
41072 5
41073 1
41074 5
41075 5
41076 5
41077 2
41078 4
41079 5
41080 4
41081 1
41082 5
41083 5
41084 4
41085 4
41086 5
41087 5
41088 5
41089 5
41090 1
41091 4
41092 4
41093 4
41094 5
41095 5
41096 4
41097 5
41098 5
41099 5
41100 5
41101 2
41102 4
41103 4
41104 5
41105 3
41106 5
41107 1
41108 1
41109 5
41110 1
41111 2
41112 4
41113 5
41114 4
41115 2
41116 2
41117 5
41118 4
41119 3
41120 4
41121 3
41122 5
41123 4
41124 5
41125 4
41126 5
41127 3
41128 5
41129 5
41130 4
41131 3
41132 2
41133 5
41134 4
41135 5
41136 4
41137 5
41138 4
41139 1
41140 5
41141 4
41142 3
41143 5
41144 5
41145 4
41146 4
41147 5
41148 5
41149 1
41150 5
41151 5
41152 5
41153 5
41154 1
41155 5
41156 5
41157 4
41158 5
41159 4
41160 5
41161 4
41162 5
41163 5
41164 5
41165 4
41166 1
41167 4
41168 3
41169 5
41170 4
41171 4
41172 5
41173 4
41174 5
41175 4
41176 1
41177 2
41178 5
41179 1
41180 5
41181 1
41182 1
41183 5
41184 5
41185 2
41186 4
41187 4
41188 3
41189 5
41190 5
41191 5
41192 2
41193 3
41194 5
41195 4
41196 2
41197 4
41198 4
41199 2
41200 3
41201 5
41202 5
41203 1
41204 4
41205 4
41206 5
41207 5
41208 1
41209 4
41210 5
41211 5
41212 1
41213 5
41214 5
41215 5
41216 2
41217 5
41218 5
41219 4
41220 2
41221 5
41222 5
41223 5
41224 5
41225 5
41226 5
41227 5
41228 1
41229 1
41230 4
41231 3
41232 1
41233 5
41234 5
41235 5
41236 4
41237 3
41238 4
41239 5
41240 1
41241 1
41242 5
41243 4
41244 5
41245 3
41246 5
41247 1
41248 5
41249 4
41250 2
41251 4
41252 5
41253 5
41254 5
41255 4
41256 4
41257 1
41258 5
41259 5
41260 1
41261 5
41262 5
41263 3
41264 1
41265 5
41266 1
41267 1
41268 1
41269 5
41270 5
41271 5
41272 2
41273 5
41274 5
41275 4
41276 2
41277 4
41278 5
41279 1
41280 4
41281 5
41282 5
41283 3
41284 5
41285 1
41286 5
41287 5
41288 1
41289 4
41290 5
41291 5
41292 4
41293 5
41294 4
41295 5
41296 5
41297 5
41298 5
41299 4
41300 5
41301 5
41302 5
41303 1
41304 3
41305 5
41306 1
41307 3
41308 5
41309 3
41310 1
41311 1
41312 5
41313 4
41314 2
41315 3
41316 5
41317 5
41318 4
41319 2
41320 1
41321 1
41322 4
41323 3
41324 5
41325 3
41326 4
41327 5
41328 5
41329 5
41330 5
41331 3
41332 5
41333 3
41334 5
41335 5
41336 5
41337 5
41338 5
41339 1
41340 5
41341 4
41342 5
41343 5
41344 5
41345 3
41346 5
41347 4
41348 4
41349 5
41350 4
41351 5
41352 1
41353 5
41354 2
41355 2
41356 5
41357 3
41358 3
41359 4
41360 3
41361 1
41362 4
41363 1
41364 2
41365 5
41366 5
41367 4
41368 1
41369 5
41370 5
41371 5
41372 4
41373 5
41374 5
41375 5
41376 5
41377 5
41378 5
41379 2
41380 5
41381 5
41382 5
41383 5
41384 1
41385 5
41386 5
41387 5
41388 5
41389 5
41390 5
41391 5
41392 5
41393 5
41394 5
41395 5
41396 4
41397 4
41398 5
41399 5
41400 5
41401 5
41402 5
41403 4
41404 4
41405 1
41406 3
41407 1
41408 5
41409 5
41410 5
41411 5
41412 4
41413 1
41414 5
41415 5
41416 5
41417 1
41418 2
41419 5
41420 4
41421 4
41422 5
41423 5
41424 5
41425 5
41426 5
41427 4
41428 3
41429 1
41430 5
41431 2
41432 5
41433 1
41434 5
41435 4
41436 5
41437 5
41438 5
41439 5
41440 5
41441 5
41442 5
41443 5
41444 5
41445 1
41446 5
41447 5
41448 4
41449 3
41450 1
41451 1
41452 5
41453 5
41454 1
41455 5
41456 3
41457 4
41458 4
41459 5
41460 1
41461 5
41462 5
41463 1
41464 5
41465 1
41466 3
41467 5
41468 5
41469 4
41470 4
41471 3
41472 5
41473 5
41474 5
41475 1
41476 5
41477 5
41478 4
41479 5
41480 3
41481 5
41482 5
41483 2
41484 5
41485 5
41486 5
41487 5
41488 5
41489 5
41490 5
41491 3
41492 5
41493 5
41494 5
41495 2
41496 5
41497 2
41498 3
41499 3
41500 4
41501 4
41502 1
41503 5
41504 5
41505 5
41506 5
41507 1
41508 5
41509 2
41510 5
41511 5
41512 3
41513 1
41514 5
41515 4
41516 3
41517 5
41518 2
41519 5
41520 5
41521 1
41522 5
41523 5
41524 1
41525 5
41526 3
41527 3
41528 5
41529 3
41530 5
41531 3
41532 5
41533 2
41534 5
41535 2
41536 5
41537 5
41538 5
41539 5
41540 5
41541 1
41542 1
41543 1
41544 3
41545 5
41546 5
41547 5
41548 1
41549 1
41550 5
41551 3
41552 4
41553 5
41554 4
41555 5
41556 5
41557 4
41558 5
41559 1
41560 5
41561 1
41562 2
41563 4
41564 4
41565 1
41566 1
41567 1
41568 3
41569 5
41570 5
41571 1
41572 2
41573 5
41574 4
41575 1
41576 5
41577 5
41578 4
41579 5
41580 5
41581 5
41582 5
41583 3
41584 5
41585 3
41586 1
41587 5
41588 4
41589 3
41590 3
41591 4
41592 4
41593 5
41594 5
41595 5
41596 5
41597 4
41598 3
41599 3
41600 4
41601 5
41602 3
41603 4
41604 3
41605 5
41606 5
41607 1
41608 5
41609 5
41610 5
41611 5
41612 3
41613 1
41614 3
41615 5
41616 2
41617 5
41618 4
41619 3
41620 3
41621 4
41622 5
41623 5
41624 3
41625 1
41626 5
41627 5
41628 3
41629 5
41630 5
41631 5
41632 1
41633 5
41634 5
41635 5
41636 5
41637 5
41638 4
41639 5
41640 2
41641 2
41642 5
41643 5
41644 5
41645 5
41646 5
41647 5
41648 5
41649 5
41650 5
41651 5
41652 5
41653 4
41654 1
41655 5
41656 5
41657 3
41658 5
41659 5
41660 3
41661 5
41662 5
41663 5
41664 5
41665 5
41666 5
41667 3
41668 3
41669 1
41670 1
41671 2
41672 5
41673 1
41674 4
41675 1
41676 5
41677 5
41678 5
41679 3
41680 4
41681 5
41682 4
41683 1
41684 5
41685 5
41686 5
41687 5
41688 5
41689 5
41690 5
41691 5
41692 5
41693 5
41694 5
41695 5
41696 5
41697 5
41698 4
41699 4
41700 4
41701 4
41702 5
41703 5
41704 5
41705 4
41706 5
41707 1
41708 4
41709 4
41710 5
41711 5
41712 5
41713 5
41714 1
41715 3
41716 1
41717 5
41718 5
41719 5
41720 5
41721 4
41722 1
41723 5
41724 4
41725 4
41726 5
41727 5
41728 5
41729 5
41730 4
41731 1
41732 5
41733 5
41734 1
41735 4
41736 3
41737 5
41738 5
41739 3
41740 5
41741 2
41742 5
41743 5
41744 1
41745 5
41746 3
41747 3
41748 3
41749 4
41750 5
41751 1
41752 5
41753 5
41754 4
41755 4
41756 1
41757 4
41758 4
41759 5
41760 5
41761 5
41762 5
41763 5
41764 1
41765 5
41766 5
41767 1
41768 1
41769 1
41770 5
41771 5
41772 5
41773 2
41774 1
41775 5
41776 2
41777 3
41778 3
41779 4
41780 4
41781 5
41782 5
41783 5
41784 2
41785 5
41786 5
41787 5
41788 5
41789 5
41790 5
41791 3
41792 1
41793 5
41794 5
41795 5
41796 1
41797 2
41798 5
41799 5
41800 5
41801 5
41802 5
41803 1
41804 5
41805 3
41806 4
41807 3
41808 5
41809 4
41810 4
41811 5
41812 5
41813 1
41814 5
41815 1
41816 1
41817 5
41818 3
41819 5
41820 5
41821 4
41822 5
41823 5
41824 5
41825 4
41826 5
41827 5
41828 5
41829 5
41830 3
41831 5
41832 4
41833 5
41834 1
41835 5
41836 1
41837 4
41838 4
41839 1
41840 5
41841 5
41842 5
41843 4
41844 5
41845 3
41846 3
41847 5
41848 4
41849 5
41850 4
41851 4
41852 2
41853 1
41854 4
41855 1
41856 1
41857 1
41858 1
41859 5
41860 4
41861 5
41862 1
41863 3
41864 4
41865 5
41866 5
41867 5
41868 5
41869 4
41870 5
41871 5
41872 5
41873 5
41874 5
41875 1
41876 2
41877 1
41878 5
41879 4
41880 5
41881 5
41882 1
41883 5
41884 5
41885 5
41886 5
41887 5
41888 2
41889 3
41890 1
41891 5
41892 1
41893 5
41894 5
41895 5
41896 5
41897 4
41898 5
41899 5
41900 5
41901 1
41902 5
41903 5
41904 5
41905 5
41906 3
41907 5
41908 4
41909 4
41910 4
41911 2
41912 5
41913 5
41914 5
41915 4
41916 5
41917 5
41918 4
41919 5
41920 4
41921 2
41922 3
41923 5
41924 2
41925 1
41926 4
41927 5
41928 1
41929 5
41930 2
41931 5
41932 4
41933 5
41934 5
41935 5
41936 4
41937 4
41938 5
41939 4
41940 1
41941 5
41942 3
41943 5
41944 5
41945 5
41946 5
41947 5
41948 2
41949 5
41950 5
41951 5
41952 3
41953 3
41954 3
41955 5
41956 2
41957 2
41958 4
41959 5
41960 4
41961 5
41962 4
41963 5
41964 3
41965 1
41966 3
41967 3
41968 5
41969 5
41970 5
41971 5
41972 5
41973 5
41974 5
41975 5
41976 5
41977 3
41978 5
41979 5
41980 2
41981 5
41982 5
41983 5
41984 4
41985 2
41986 3
41987 3
41988 5
41989 4
41990 5
41991 4
41992 5
41993 5
41994 5
41995 5
41996 5
41997 5
41998 5
41999 5
42000 5
42001 1
42002 5
42003 3
42004 3
42005 5
42006 2
42007 4
42008 5
42009 5
42010 5
42011 5
42012 5
42013 5
42014 5
42015 4
42016 5
42017 5
42018 3
42019 5
42020 5
42021 5
42022 5
42023 3
42024 5
42025 5
42026 3
42027 1
42028 5
42029 5
42030 3
42031 5
42032 5
42033 4
42034 5
42035 3
42036 5
42037 5
42038 5
42039 3
42040 4
42041 5
42042 1
42043 4
42044 5
42045 2
42046 5
42047 5
42048 5
42049 5
42050 5
42051 5
42052 5
42053 5
42054 4
42055 1
42056 3
42057 5
42058 2
42059 2
42060 5
42061 1
42062 5
42063 5
42064 4
42065 3
42066 5
42067 3
42068 5
42069 5
42070 5
42071 3
42072 3
42073 5
42074 2
42075 1
42076 1
42077 1
42078 5
42079 5
42080 5
42081 5
42082 5
42083 5
42084 5
42085 5
42086 2
42087 1
42088 1
42089 4
42090 2
42091 5
42092 3
42093 5
42094 5
42095 5
42096 5
42097 5
42098 5
42099 4
42100 5
42101 5
42102 5
42103 5
42104 5
42105 5
42106 5
42107 5
42108 3
42109 1
42110 5
42111 1
42112 5
42113 5
42114 2
42115 4
42116 1
42117 5
42118 5
42119 5
42120 5
42121 5
42122 5
42123 5
42124 5
42125 4
42126 5
42127 5
42128 2
42129 1
42130 5
42131 1
42132 5
42133 3
42134 5
42135 3
42136 5
42137 4
42138 5
42139 4
42140 5
42141 4
42142 4
42143 1
42144 2
42145 1
42146 5
42147 5
42148 5
42149 5
42150 5
42151 4
42152 5
42153 3
42154 5
42155 4
42156 5
42157 4
42158 5
42159 5
42160 1
42161 2
42162 1
42163 4
42164 5
42165 5
42166 3
42167 2
42168 2
42169 5
42170 5
42171 1
42172 4
42173 5
42174 1
42175 5
42176 5
42177 2
42178 5
42179 5
42180 3
42181 5
42182 5
42183 5
42184 2
42185 4
42186 5
42187 1
42188 5
42189 5
42190 1
42191 5
42192 5
42193 5
42194 5
42195 5
42196 5
42197 2
42198 4
42199 5
42200 1
42201 2
42202 5
42203 1
42204 2
42205 1
42206 4
42207 3
42208 5
42209 5
42210 5
42211 4
42212 5
42213 5
42214 5
42215 5
42216 4
42217 5
42218 5
42219 1
42220 5
42221 4
42222 4
42223 4
42224 5
42225 3
42226 2
42227 5
42228 4
42229 5
42230 5
42231 5
42232 5
42233 3
42234 5
42235 5
42236 5
42237 5
42238 4
42239 5
42240 5
42241 5
42242 2
42243 5
42244 5
42245 5
42246 1
42247 5
42248 5
42249 1
42250 5
42251 2
42252 5
42253 1
42254 5
42255 5
42256 5
42257 5
42258 5
42259 1
42260 2
42261 5
42262 5
42263 5
42264 1
42265 1
42266 1
42267 1
42268 5
42269 5
42270 5
42271 5
42272 5
42273 5
42274 5
42275 5
42276 2
42277 2
42278 1
42279 1
42280 2
42281 1
42282 5
42283 5
42284 5
42285 5
42286 5
42287 5
42288 5
42289 5
42290 5
42291 5
42292 5
42293 1
42294 5
42295 5
42296 4
42297 5
42298 1
42299 4
42300 5
42301 5
42302 4
42303 1
42304 1
42305 1
42306 4
42307 5
42308 2
42309 5
42310 5
42311 4
42312 1
42313 2
42314 5
42315 5
42316 5
42317 5
42318 1
42319 3
42320 5
42321 1
42322 5
42323 1
42324 5
42325 2
42326 3
42327 3
42328 1
42329 5
42330 4
42331 4
42332 1
42333 5
42334 1
42335 5
42336 2
42337 3
42338 3
42339 5
42340 5
42341 5
42342 1
42343 4
42344 5
42345 5
42346 4
42347 5
42348 1
42349 5
42350 5
42351 3
42352 5
42353 5
42354 5
42355 2
42356 1
42357 4
42358 4
42359 5
42360 1
42361 4
42362 1
42363 1
42364 1
42365 5
42366 1
42367 1
42368 5
42369 5
42370 5
42371 5
42372 5
42373 5
42374 1
42375 5
42376 3
42377 5
42378 1
42379 5
42380 5
42381 4
42382 1
42383 5
42384 5
42385 5
42386 1
42387 4
42388 3
42389 5
42390 5
42391 5
42392 5
42393 5
42394 1
42395 5
42396 5
42397 3
42398 4
42399 5
42400 3
42401 4
42402 5
42403 5
42404 5
42405 5
42406 5
42407 5
42408 1
42409 5
42410 1
42411 5
42412 4
42413 5
42414 5
42415 5
42416 5
42417 3
42418 1
42419 5
42420 5
42421 5
42422 5
42423 2
42424 5
42425 5
42426 1
42427 5
42428 5
42429 3
42430 5
42431 5
42432 4
42433 5
42434 5
42435 5
42436 4
42437 5
42438 5
42439 3
42440 3
42441 5
42442 5
42443 5
42444 3
42445 5
42446 1
42447 5
42448 2
42449 3
42450 5
42451 5
42452 1
42453 4
42454 4
42455 4
42456 4
42457 5
42458 5
42459 3
42460 4
42461 4
42462 4
42463 1
42464 4
42465 4
42466 5
42467 5
42468 3
42469 5
42470 5
42471 3
42472 5
42473 4
42474 5
42475 5
42476 5
42477 5
42478 5
42479 5
42480 5
42481 5
42482 4
42483 4
42484 5
42485 5
42486 5
42487 5
42488 5
42489 5
42490 5
42491 5
42492 5
42493 2
42494 5
42495 5
42496 5
42497 5
42498 5
42499 2
42500 2
42501 1
42502 2
42503 1
42504 5
42505 4
42506 5
42507 5
42508 4
42509 5
42510 5
42511 5
42512 2
42513 5
42514 5
42515 5
42516 5
42517 4
42518 5
42519 2
42520 5
42521 1
42522 3
42523 5
42524 5
42525 5
42526 5
42527 5
42528 5
42529 5
42530 5
42531 4
42532 2
42533 1
42534 4
42535 5
42536 3
42537 5
42538 4
42539 5
42540 5
42541 4
42542 1
42543 5
42544 4
42545 5
42546 4
42547 5
42548 5
42549 2
42550 5
42551 5
42552 4
42553 1
42554 3
42555 5
42556 5
42557 5
42558 1
42559 4
42560 5
42561 5
42562 5
42563 4
42564 5
42565 5
42566 4
42567 5
42568 5
42569 5
42570 5
42571 2
42572 1
42573 2
42574 2
42575 4
42576 3
42577 4
42578 2
42579 5
42580 2
42581 2
42582 3
42583 5
42584 5
42585 5
42586 5
42587 1
42588 5
42589 1
42590 5
42591 4
42592 5
42593 5
42594 5
42595 5
42596 5
42597 4
42598 5
42599 5
42600 4
42601 4
42602 5
42603 5
42604 5
42605 5
42606 4
42607 5
42608 5
42609 5
42610 5
42611 5
42612 5
42613 5
42614 1
42615 5
42616 3
42617 5
42618 3
42619 5
42620 5
42621 5
42622 5
42623 5
42624 5
42625 5
42626 4
42627 5
42628 5
42629 4
42630 1
42631 5
42632 4
42633 4
42634 5
42635 5
42636 5
42637 2
42638 4
42639 5
42640 5
42641 5
42642 5
42643 1
42644 5
42645 5
42646 1
42647 5
42648 5
42649 5
42650 5
42651 5
42652 5
42653 5
42654 1
42655 5
42656 4
42657 5
42658 4
42659 5
42660 1
42661 5
42662 4
42663 3
42664 5
42665 4
42666 4
42667 4
42668 5
42669 5
42670 2
42671 4
42672 5
42673 4
42674 5
42675 5
42676 4
42677 5
42678 4
42679 5
42680 5
42681 5
42682 5
42683 5
42684 5
42685 5
42686 5
42687 1
42688 4
42689 5
42690 5
42691 5
42692 2
42693 5
42694 5
42695 5
42696 4
42697 5
42698 3
42699 5
42700 4
42701 5
42702 3
42703 5
42704 5
42705 4
42706 5
42707 5
42708 1
42709 5
42710 5
42711 2
42712 5
42713 1
42714 5
42715 4
42716 5
42717 5
42718 5
42719 1
42720 5
42721 5
42722 5
42723 3
42724 5
42725 5
42726 3
42727 4
42728 4
42729 5
42730 4
42731 5
42732 3
42733 3
42734 5
42735 1
42736 5
42737 3
42738 2
42739 1
42740 4
42741 5
42742 1
42743 5
42744 5
42745 4
42746 4
42747 5
42748 4
42749 5
42750 2
42751 5
42752 5
42753 5
42754 5
42755 4
42756 4
42757 5
42758 5
42759 5
42760 5
42761 1
42762 4
42763 2
42764 4
42765 5
42766 5
42767 4
42768 5
42769 5
42770 1
42771 5
42772 5
42773 5
42774 5
42775 5
42776 4
42777 5
42778 5
42779 5
42780 4
42781 3
42782 5
42783 1
42784 2
42785 3
42786 3
42787 3
42788 2
42789 3
42790 3
42791 1
42792 1
42793 3
42794 1
42795 3
42796 5
42797 5
42798 3
42799 3
42800 5
42801 5
42802 5
42803 5
42804 5
42805 4
42806 5
42807 1
42808 2
42809 3
42810 4
42811 3
42812 4
42813 5
42814 3
42815 5
42816 5
42817 5
42818 5
42819 5
42820 5
42821 5
42822 5
42823 5
42824 5
42825 5
42826 5
42827 5
42828 4
42829 5
42830 2
42831 5
42832 1
42833 5
42834 4
42835 5
42836 1
42837 4
42838 3
42839 5
42840 5
42841 4
42842 5
42843 5
42844 4
42845 5
42846 2
42847 4
42848 2
42849 5
42850 5
42851 5
42852 5
42853 5
42854 5
42855 5
42856 5
42857 5
42858 5
42859 1
42860 5
42861 5
42862 5
42863 4
42864 5
42865 5
42866 5
42867 2
42868 4
42869 2
42870 5
42871 5
42872 4
42873 4
42874 5
42875 5
42876 5
42877 5
42878 3
42879 5
42880 4
42881 3
42882 5
42883 3
42884 5
42885 1
42886 5
42887 5
42888 5
42889 2
42890 1
42891 5
42892 2
42893 3
42894 1
42895 1
42896 4
42897 4
42898 2
42899 5
42900 4
42901 1
42902 4
42903 2
42904 3
42905 5
42906 5
42907 5
42908 1
42909 1
42910 2
42911 5
42912 5
42913 2
42914 5
42915 5
42916 5
42917 5
42918 5
42919 5
42920 5
42921 3
42922 3
42923 4
42924 5
42925 4
42926 5
42927 4
42928 1
42929 2
42930 5
42931 4
42932 5
42933 2
42934 5
42935 1
42936 3
42937 4
42938 5
42939 5
42940 5
42941 4
42942 3
42943 5
42944 5
42945 1
42946 5
42947 3
42948 5
42949 4
42950 3
42951 1
42952 5
42953 5
42954 4
42955 1
42956 1
42957 2
42958 5
42959 4
42960 5
42961 5
42962 5
42963 1
42964 5
42965 3
42966 5
42967 1
42968 5
42969 5
42970 4
42971 2
42972 5
42973 5
42974 1
42975 2
42976 1
42977 3
42978 2
42979 3
42980 4
42981 1
42982 2
42983 1
42984 3
42985 2
42986 5
42987 4
42988 5
42989 5
42990 4
42991 5
42992 1
42993 3
42994 3
42995 1
42996 1
42997 5
42998 1
42999 1
43000 1
43001 3
43002 4
43003 1
43004 1
43005 5
43006 5
43007 5
43008 5
43009 1
43010 5
43011 5
43012 4
43013 5
43014 1
43015 5
43016 3
43017 4
43018 1
43019 3
43020 4
43021 2
43022 5
43023 5
43024 5
43025 1
43026 1
43027 1
43028 1
43029 5
43030 5
43031 5
43032 5
43033 5
43034 1
43035 3
43036 3
43037 4
43038 4
43039 1
43040 4
43041 5
43042 5
43043 4
43044 3
43045 1
43046 5
43047 4
43048 5
43049 5
43050 5
43051 3
43052 5
43053 5
43054 1
43055 3
43056 1
43057 5
43058 5
43059 4
43060 1
43061 5
43062 2
43063 2
43064 5
43065 5
43066 4
43067 1
43068 5
43069 5
43070 3
43071 4
43072 1
43073 5
43074 5
43075 5
43076 5
43077 5
43078 5
43079 5
43080 1
43081 5
43082 3
43083 1
43084 1
43085 5
43086 4
43087 5
43088 5
43089 3
43090 5
43091 5
43092 4
43093 3
43094 3
43095 5
43096 1
43097 5
43098 3
43099 4
43100 4
43101 3
43102 3
43103 3
43104 4
43105 5
43106 1
43107 4
43108 4
43109 4
43110 4
43111 1
43112 5
43113 1
43114 5
43115 4
43116 5
43117 5
43118 3
43119 1
43120 1
43121 5
43122 2
43123 1
43124 5
43125 3
43126 2
43127 1
43128 1
43129 5
43130 1
43131 5
43132 3
43133 3
43134 1
43135 1
43136 1
43137 3
43138 4
43139 5
43140 3
43141 4
43142 4
43143 4
43144 1
43145 2
43146 2
43147 4
43148 2
43149 2
43150 5
43151 5
43152 1
43153 1
43154 3
43155 4
43156 5
43157 4
43158 1
43159 1
43160 5
43161 1
43162 5
43163 4
43164 4
43165 5
43166 5
43167 3
43168 5
43169 5
43170 5
43171 4
43172 5
43173 5
43174 4
43175 2
43176 4
43177 5
43178 5
43179 5
43180 3
43181 1
43182 4
43183 5
43184 5
43185 5
43186 4
43187 1
43188 5
43189 1
43190 2
43191 5
43192 1
43193 1
43194 1
43195 3
43196 1
43197 2
43198 1
43199 3
43200 1
43201 1
43202 2
43203 2
43204 4
43205 4
43206 4
43207 4
43208 1
43209 1
43210 4
43211 1
43212 1
43213 2
43214 5
43215 1
43216 1
43217 1
43218 1
43219 5
43220 4
43221 1
43222 5
43223 5
43224 4
43225 1
43226 1
43227 2
43228 5
43229 1
43230 2
43231 1
43232 5
43233 5
43234 4
43235 1
43236 4
43237 5
43238 1
43239 3
43240 1
43241 1
43242 2
43243 3
43244 1
43245 3
43246 1
43247 5
43248 2
43249 4
43250 2
43251 4
43252 2
43253 4
43254 2
43255 5
43256 1
43257 1
43258 4
43259 3
43260 5
43261 4
43262 1
43263 3
43264 1
43265 3
43266 4
43267 1
43268 1
43269 3
43270 2
43271 2
43272 4
43273 5
43274 2
43275 4
43276 1
43277 4
43278 4
43279 5
43280 1
43281 1
43282 5
43283 5
43284 5
43285 5
43286 2
43287 1
43288 2
43289 1
43290 1
43291 4
43292 5
43293 5
43294 1
43295 1
43296 1
43297 5
43298 2
43299 2
43300 1
43301 1
43302 3
43303 4
43304 1
43305 1
43306 2
43307 5
43308 5
43309 1
43310 1
43311 2
43312 1
43313 5
43314 2
43315 2
43316 1
43317 3
43318 4
43319 2
43320 2
43321 2
43322 1
43323 4
43324 3
43325 4
43326 1
43327 3
43328 5
43329 4
43330 1
43331 1
43332 3
43333 4
43334 1
43335 1
43336 4
43337 1
43338 2
43339 3
43340 3
43341 5
43342 3
43343 1
43344 1
43345 1
43346 1
43347 2
43348 1
43349 5
43350 1
43351 1
43352 1
43353 2
43354 2
43355 3
43356 5
43357 4
43358 1
43359 5
43360 4
43361 5
43362 1
43363 4
43364 1
43365 4
43366 2
43367 1
43368 5
43369 2
43370 1
43371 2
43372 2
43373 1
43374 4
43375 1
43376 1
43377 1
43378 1
43379 3
43380 1
43381 4
43382 1
43383 5
43384 5
43385 5
43386 5
43387 5
43388 4
43389 1
43390 1
43391 5
43392 5
43393 1
43394 1
43395 5
43396 5
43397 5
43398 5
43399 3
43400 5
43401 5
43402 4
43403 4
43404 4
43405 5
43406 3
43407 5
43408 5
43409 5
43410 5
43411 5
43412 5
43413 3
43414 3
43415 4
43416 5
43417 5
43418 1
43419 5
43420 4
43421 1
43422 1
43423 5
43424 5
43425 4
43426 5
43427 3
43428 1
43429 5
43430 1
43431 3
43432 5
43433 5
43434 4
43435 4
43436 5
43437 5
43438 1
43439 1
43440 5
43441 4
43442 3
43443 5
43444 4
43445 5
43446 1
43447 5
43448 5
43449 1
43450 1
43451 5
43452 3
43453 5
43454 4
43455 2
43456 1
43457 4
43458 5
43459 3
43460 4
43461 1
43462 2
43463 5
43464 5
43465 5
43466 4
43467 5
43468 2
43469 4
43470 4
43471 5
43472 3
43473 5
43474 4
43475 4
43476 5
43477 2
43478 1
43479 3
43480 3
43481 1
43482 1
43483 5
43484 3
43485 5
43486 2
43487 3
43488 5
43489 2
43490 4
43491 5
43492 2
43493 4
43494 4
43495 4
43496 5
43497 4
43498 4
43499 3
43500 1
43501 3
43502 3
43503 5
43504 3
43505 5
43506 4
43507 5
43508 3
43509 5
43510 5
43511 5
43512 5
43513 4
43514 1
43515 5
43516 3
43517 5
43518 5
43519 4
43520 4
43521 5
43522 4
43523 5
43524 4
43525 3
43526 5
43527 4
43528 4
43529 1
43530 5
43531 5
43532 5
43533 3
43534 1
43535 4
43536 5
43537 2
43538 5
43539 5
43540 4
43541 5
43542 5
43543 1
43544 5
43545 5
43546 5
43547 2
43548 1
43549 3
43550 5
43551 3
43552 3
43553 4
43554 4
43555 4
43556 5
43557 1
43558 5
43559 5
43560 5
43561 5
43562 4
43563 3
43564 5
43565 5
43566 5
43567 4
43568 5
43569 5
43570 5
43571 5
43572 5
43573 5
43574 5
43575 5
43576 5
43577 5
43578 5
43579 5
43580 3
43581 4
43582 5
43583 5
43584 5
43585 5
43586 2
43587 5
43588 4
43589 5
43590 4
43591 5
43592 5
43593 4
43594 5
43595 5
43596 5
43597 5
43598 5
43599 5
43600 1
43601 5
43602 5
43603 4
43604 5
43605 5
43606 4
43607 5
43608 5
43609 5
43610 5
43611 5
43612 5
43613 5
43614 5
43615 5
43616 3
43617 5
43618 5
43619 5
43620 5
43621 2
43622 5
43623 5
43624 5
43625 5
43626 5
43627 5
43628 5
43629 5
43630 5
43631 5
43632 5
43633 5
43634 3
43635 5
43636 5
43637 5
43638 5
43639 5
43640 5
43641 5
43642 5
43643 5
43644 5
43645 1
43646 4
43647 1
43648 2
43649 4
43650 5
43651 5
43652 2
43653 5
43654 4
43655 5
43656 5
43657 5
43658 5
43659 3
43660 5
43661 5
43662 3
43663 5
43664 5
43665 5
43666 5
43667 5
43668 5
43669 5
43670 5
43671 5
43672 5
43673 5
43674 5
43675 5
43676 5
43677 4
43678 5
43679 5
43680 5
43681 5
43682 2
43683 5
43684 5
43685 5
43686 5
43687 5
43688 5
43689 5
43690 5
43691 5
43692 5
43693 5
43694 5
43695 1
43696 5
43697 5
43698 5
43699 5
43700 5
43701 5
43702 5
43703 5
43704 5
43705 2
43706 5
43707 5
43708 5
43709 5
43710 5
43711 1
43712 5
43713 5
43714 5
43715 5
43716 5
43717 5
43718 5
43719 4
43720 4
43721 3
43722 5
43723 5
43724 3
43725 5
43726 4
43727 1
43728 5
43729 5
43730 2
43731 5
43732 5
43733 1
43734 5
43735 5
43736 5
43737 4
43738 5
43739 5
43740 1
43741 5
43742 1
43743 5
43744 5
43745 5
43746 2
43747 5
43748 5
43749 5
43750 3
43751 5
43752 5
43753 5
43754 5
43755 5
43756 5
43757 5
43758 5
43759 4
43760 5
43761 5
43762 5
43763 5
43764 4
43765 5
43766 1
43767 5
43768 5
43769 5
43770 1
43771 4
43772 5
43773 3
43774 5
43775 5
43776 3
43777 5
43778 5
43779 4
43780 4
43781 5
43782 5
43783 5
43784 5
43785 5
43786 5
43787 5
43788 5
43789 5
43790 4
43791 5
43792 5
43793 4
43794 3
43795 5
43796 4
43797 5
43798 4
43799 5
43800 3
43801 5
43802 2
43803 5
43804 4
43805 1
43806 3
43807 5
43808 5
43809 5
43810 1
43811 5
43812 2
43813 5
43814 3
43815 4
43816 5
43817 1
43818 2
43819 5
43820 1
43821 2
43822 3
43823 5
43824 5
43825 5
43826 1
43827 4
43828 5
43829 4
43830 4
43831 3
43832 5
43833 5
43834 2
43835 1
43836 4
43837 4
43838 4
43839 5
43840 5
43841 5
43842 2
43843 5
43844 4
43845 2
43846 5
43847 5
43848 1
43849 5
43850 4
43851 3
43852 4
43853 1
43854 4
43855 1
43856 5
43857 5
43858 5
43859 4
43860 1
43861 1
43862 1
43863 1
43864 1
43865 1
43866 1
43867 1
43868 1
43869 1
43870 1
43871 1
43872 3
43873 1
43874 1
43875 1
43876 1
43877 5
43878 1
43879 1
43880 1
43881 1
43882 5
43883 1
43884 2
43885 1
43886 5
43887 1
43888 5
43889 1
43890 1
43891 4
43892 5
43893 2
43894 1
43895 3
43896 5
43897 5
43898 5
43899 4
43900 5
43901 3
43902 5
43903 3
43904 1
43905 5
43906 4
43907 5
43908 5
43909 3
43910 5
43911 5
43912 5
43913 4
43914 5
43915 5
43916 5
43917 3
43918 5
43919 5
43920 4
43921 4
43922 5
43923 5
43924 5
43925 5
43926 5
43927 5
43928 5
43929 5
43930 4
43931 5
43932 5
43933 5
43934 5
43935 5
43936 5
43937 5
43938 5
43939 2
43940 5
43941 5
43942 1
43943 5
43944 5
43945 4
43946 5
43947 5
43948 5
43949 5
43950 5
43951 5
43952 4
43953 4
43954 2
43955 5
43956 5
43957 5
43958 4
43959 5
43960 5
43961 5
43962 3
43963 5
43964 5
43965 5
43966 5
43967 2
43968 5
43969 4
43970 5
43971 5
43972 5
43973 4
43974 5
43975 4
43976 5
43977 5
43978 5
43979 5
43980 5
43981 1
43982 5
43983 5
43984 5
43985 5
43986 4
43987 5
43988 5
43989 5
43990 5
43991 5
43992 5
43993 5
43994 5
43995 5
43996 5
43997 5
43998 2
43999 1
44000 5
44001 5
44002 5
44003 5
44004 5
44005 2
44006 5
44007 5
44008 1
44009 5
44010 5
44011 3
44012 4
44013 5
44014 5
44015 2
44016 5
44017 5
44018 5
44019 5
44020 5
44021 5
44022 5
44023 5
44024 3
44025 5
44026 5
44027 5
44028 5
44029 4
44030 5
44031 4
44032 5
44033 5
44034 5
44035 5
44036 2
44037 5
44038 5
44039 5
44040 1
44041 5
44042 4
44043 5
44044 4
44045 3
44046 5
44047 5
44048 2
44049 4
44050 5
44051 5
44052 5
44053 2
44054 5
44055 5
44056 4
44057 1
44058 2
44059 1
44060 1
44061 5
44062 5
44063 5
44064 5
44065 5
44066 2
44067 5
44068 1
44069 4
44070 5
44071 3
44072 4
44073 4
44074 3
44075 4
44076 5
44077 3
44078 4
44079 5
44080 1
44081 5
44082 4
44083 1
44084 1
44085 5
44086 2
44087 5
44088 5
44089 4
44090 5
44091 1
44092 5
44093 2
44094 2
44095 5
44096 5
44097 1
44098 5
44099 3
44100 1
44101 5
44102 2
44103 5
44104 3
44105 5
44106 1
44107 1
44108 5
44109 5
44110 5
44111 5
44112 5
44113 5
44114 4
44115 1
44116 5
44117 5
44118 5
44119 5
44120 1
44121 2
44122 5
44123 3
44124 5
44125 5
44126 5
44127 1
44128 3
44129 4
44130 5
44131 5
44132 5
44133 4
44134 3
44135 1
44136 4
44137 5
44138 5
44139 5
44140 5
44141 5
44142 5
44143 4
44144 5
44145 4
44146 4
44147 5
44148 4
44149 4
44150 5
44151 5
44152 3
44153 5
44154 5
44155 5
44156 5
44157 5
44158 5
44159 2
44160 5
44161 5
44162 3
44163 2
44164 5
44165 4
44166 5
44167 4
44168 4
44169 4
44170 2
44171 1
44172 5
44173 1
44174 3
44175 4
44176 3
44177 5
44178 4
44179 2
44180 4
44181 1
44182 3
44183 1
44184 5
44185 5
44186 5
44187 5
44188 5
44189 5
44190 3
44191 5
44192 5
44193 4
44194 5
44195 3
44196 5
44197 5
44198 5
44199 4
44200 5
44201 5
44202 5
44203 5
44204 4
44205 1
44206 5
44207 5
44208 4
44209 5
44210 3
44211 4
44212 4
44213 5
44214 5
44215 5
44216 5
44217 4
44218 5
44219 5
44220 5
44221 3
44222 5
44223 1
44224 5
44225 1
44226 5
44227 3
44228 1
44229 1
44230 5
44231 5
44232 2
44233 2
44234 2
44235 5
44236 4
44237 5
44238 5
44239 4
44240 3
44241 4
44242 5
44243 5
44244 5
44245 5
44246 5
44247 5
44248 5
44249 1
44250 5
44251 3
44252 5
44253 2
44254 3
44255 5
44256 1
44257 4
44258 5
44259 3
44260 5
44261 2
44262 5
44263 4
44264 4
44265 3
44266 4
44267 5
44268 1
44269 4
44270 5
44271 4
44272 4
44273 5
44274 1
44275 3
44276 4
44277 1
44278 4
44279 5
44280 5
44281 5
44282 5
44283 4
44284 3
44285 5
44286 3
44287 5
44288 2
44289 4
44290 4
44291 1
44292 1
44293 1
44294 1
44295 1
44296 1
44297 3
44298 1
44299 4
44300 3
44301 1
44302 2
44303 4
44304 1
44305 5
44306 1
44307 1
44308 5
44309 4
44310 1
44311 4
44312 4
44313 5
44314 5
44315 1
44316 1
44317 2
44318 5
44319 5
44320 3
44321 3
44322 2
44323 2
44324 5
44325 1
44326 1
44327 4
44328 5
44329 4
44330 5
44331 5
44332 1
44333 3
44334 2
44335 5
44336 2
44337 2
44338 4
44339 5
44340 5
44341 1
44342 3
44343 2
44344 1
44345 5
44346 1
44347 1
44348 2
44349 2
44350 4
44351 2
44352 4
44353 4
44354 5
44355 4
44356 5
44357 2
44358 5
44359 5
44360 3
44361 4
44362 5
44363 5
44364 2
44365 2
44366 4
44367 1
44368 5
44369 3
44370 1
44371 2
44372 2
44373 1
44374 5
44375 5
44376 3
44377 5
44378 4
44379 1
44380 5
44381 4
44382 3
44383 1
44384 5
44385 4
44386 5
44387 4
44388 5
44389 5
44390 5
44391 5
44392 5
44393 5
44394 2
44395 5
44396 5
44397 5
44398 5
44399 4
44400 5
44401 5
44402 4
44403 5
44404 3
44405 5
44406 4
44407 1
44408 1
44409 5
44410 4
44411 5
44412 5
44413 5
44414 1
44415 5
44416 1
44417 5
44418 5
44419 2
44420 5
44421 5
44422 4
44423 4
44424 5
44425 5
44426 5
44427 5
44428 4
44429 5
44430 5
44431 5
44432 5
44433 5
44434 4
44435 4
44436 3
44437 5
44438 4
44439 4
44440 5
44441 3
44442 5
44443 3
44444 4
44445 5
44446 5
44447 3
44448 5
44449 4
44450 5
44451 4
44452 5
44453 4
44454 1
44455 2
44456 4
44457 5
44458 4
44459 5
44460 1
44461 5
44462 5
44463 5
44464 5
44465 5
44466 5
44467 5
44468 3
44469 5
44470 4
44471 1
44472 5
44473 5
44474 5
44475 5
44476 5
44477 4
44478 5
44479 5
44480 1
44481 3
44482 5
44483 5
44484 4
44485 5
44486 4
44487 5
44488 1
44489 1
44490 4
44491 5
44492 1
44493 5
44494 5
44495 5
44496 5
44497 5
44498 5
44499 4
44500 5
44501 4
44502 5
44503 5
44504 4
44505 5
44506 5
44507 5
44508 5
44509 2
44510 5
44511 5
44512 5
44513 5
44514 5
44515 5
44516 5
44517 3
44518 5
44519 3
44520 5
44521 2
44522 5
44523 4
44524 5
44525 5
44526 5
44527 5
44528 5
44529 4
44530 1
44531 5
44532 5
44533 5
44534 5
44535 3
44536 4
44537 5
44538 2
44539 4
44540 5
44541 1
44542 5
44543 5
44544 3
44545 5
44546 1
44547 1
44548 5
44549 4
44550 2
44551 2
44552 4
44553 5
44554 5
44555 5
44556 3
44557 1
44558 2
44559 5
44560 5
44561 1
44562 3
44563 1
44564 1
44565 5
44566 5
44567 5
44568 5
44569 5
44570 4
44571 5
44572 1
44573 5
44574 2
44575 5
44576 2
44577 1
44578 4
44579 5
44580 5
44581 5
44582 5
44583 4
44584 5
44585 4
44586 2
44587 5
44588 5
44589 5
44590 5
44591 5
44592 4
44593 5
44594 4
44595 5
44596 5
44597 5
44598 5
44599 2
44600 5
44601 5
44602 5
44603 4
44604 5
44605 5
44606 5
44607 5
44608 3
44609 5
44610 5
44611 5
44612 4
44613 1
44614 4
44615 5
44616 3
44617 2
44618 4
44619 5
44620 1
44621 5
44622 4
44623 4
44624 5
44625 3
44626 5
44627 1
44628 1
44629 1
44630 2
44631 2
44632 2
44633 5
44634 5
44635 5
44636 5
44637 5
44638 5
44639 4
44640 5
44641 2
44642 5
44643 5
44644 5
44645 1
44646 5
44647 5
44648 5
44649 5
44650 5
44651 3
44652 5
44653 5
44654 5
44655 2
44656 5
44657 5
44658 5
44659 4
44660 1
44661 4
44662 5
44663 5
44664 3
44665 5
44666 3
44667 5
44668 5
44669 4
44670 5
44671 5
44672 5
44673 5
44674 5
44675 5
44676 5
44677 5
44678 1
44679 1
44680 4
44681 5
44682 5
44683 5
44684 5
44685 5
44686 5
44687 5
44688 3
44689 5
44690 5
44691 5
44692 5
44693 5
44694 5
44695 5
44696 5
44697 5
44698 5
44699 5
44700 5
44701 5
44702 5
44703 1
44704 5
44705 5
44706 5
44707 5
44708 5
44709 5
44710 5
44711 5
44712 5
44713 5
44714 5
44715 5
44716 5
44717 5
44718 5
44719 5
44720 5
44721 5
44722 5
44723 5
44724 5
44725 5
44726 5
44727 5
44728 5
44729 5
44730 5
44731 5
44732 2
44733 5
44734 5
44735 5
44736 5
44737 5
44738 5
44739 4
44740 5
44741 5
44742 5
44743 5
44744 5
44745 5
44746 5
44747 4
44748 5
44749 5
44750 5
44751 5
44752 5
44753 5
44754 5
44755 5
44756 5
44757 5
44758 5
44759 5
44760 5
44761 5
44762 5
44763 5
44764 4
44765 5
44766 5
44767 5
44768 1
44769 5
44770 5
44771 2
44772 5
44773 5
44774 5
44775 5
44776 5
44777 5
44778 5
44779 1
44780 5
44781 5
44782 5
44783 5
44784 5
44785 5
44786 5
44787 4
44788 2
44789 5
44790 5
44791 4
44792 5
44793 5
44794 5
44795 4
44796 5
44797 5
44798 5
44799 5
44800 4
44801 5
44802 5
44803 5
44804 5
44805 5
44806 5
44807 2
44808 5
44809 5
44810 5
44811 4
44812 5
44813 2
44814 5
44815 5
44816 1
44817 3
44818 5
44819 2
44820 5
44821 5
44822 1
44823 5
44824 5
44825 5
44826 3
44827 5
44828 4
44829 5
44830 5
44831 2
44832 5
44833 5
44834 5
44835 1
44836 5
44837 4
44838 5
44839 5
44840 5
44841 5
44842 2
44843 5
44844 5
44845 4
44846 4
44847 5
44848 3
44849 5
44850 5
44851 5
44852 5
44853 5
44854 5
44855 1
44856 5
44857 3
44858 5
44859 5
44860 5
44861 5
44862 5
44863 5
44864 5
44865 3
44866 1
44867 5
44868 5
44869 5
44870 4
44871 5
44872 2
44873 5
44874 5
44875 5
44876 5
44877 5
44878 5
44879 4
44880 5
44881 4
44882 5
44883 5
44884 5
44885 5
44886 5
44887 5
44888 5
44889 5
44890 5
44891 1
44892 1
44893 5
44894 5
44895 5
44896 5
44897 5
44898 5
44899 5
44900 5
44901 5
44902 5
44903 5
44904 5
44905 5
44906 5
44907 5
44908 5
44909 5
44910 4
44911 5
44912 5
44913 5
44914 5
44915 5
44916 5
44917 5
44918 5
44919 5
44920 5
44921 5
44922 4
44923 5
44924 5
44925 5
44926 5
44927 5
44928 5
44929 1
44930 5
44931 5
44932 5
44933 5
44934 5
44935 5
44936 5
44937 2
44938 2
44939 3
44940 1
44941 5
44942 5
44943 2
44944 3
44945 5
44946 5
44947 5
44948 5
44949 5
44950 5
44951 1
44952 5
44953 1
44954 1
44955 4
44956 5
44957 5
44958 4
44959 3
44960 5
44961 5
44962 4
44963 4
44964 5
44965 5
44966 5
44967 5
44968 4
44969 4
44970 5
44971 5
44972 4
44973 5
44974 5
44975 5
44976 5
44977 3
44978 5
44979 5
44980 5
44981 5
44982 5
44983 2
44984 5
44985 5
44986 4
44987 5
44988 5
44989 5
44990 1
44991 5
44992 4
44993 2
44994 5
44995 5
44996 5
44997 5
44998 5
44999 5
45000 3
45001 1
45002 5
45003 5
45004 4
45005 1
45006 5
45007 5
45008 5
45009 1
45010 5
45011 4
45012 4
45013 5
45014 3
45015 5
45016 5
45017 1
45018 5
45019 4
45020 2
45021 3
45022 5
45023 4
45024 4
45025 4
45026 4
45027 5
45028 1
45029 1
45030 4
45031 1
45032 4
45033 5
45034 5
45035 5
45036 5
45037 5
45038 5
45039 4
45040 4
45041 5
45042 4
45043 2
45044 3
45045 5
45046 5
45047 3
45048 5
45049 5
45050 4
45051 5
45052 5
45053 1
45054 4
45055 4
45056 5
45057 3
45058 4
45059 5
45060 4
45061 5
45062 5
45063 5
45064 5
45065 5
45066 3
45067 4
45068 5
45069 4
45070 5
45071 2
45072 4
45073 1
45074 1
45075 1
45076 5
45077 5
45078 5
45079 5
45080 5
45081 5
45082 2
45083 5
45084 5
45085 5
45086 2
45087 4
45088 2
45089 5
45090 3
45091 3
45092 5
45093 5
45094 2
45095 2
45096 4
45097 4
45098 5
45099 4
45100 3
45101 2
45102 5
45103 4
45104 1
45105 3
45106 1
45107 5
45108 5
45109 5
45110 4
45111 5
45112 5
45113 5
45114 3
45115 5
45116 3
45117 5
45118 3
45119 5
45120 5
45121 5
45122 1
45123 5
45124 5
45125 1
45126 5
45127 1
45128 3
45129 1
45130 5
45131 5
45132 5
45133 5
45134 5
45135 5
45136 3
45137 1
45138 5
45139 1
45140 3
45141 5
45142 5
45143 5
45144 3
45145 5
45146 5
45147 5
45148 5
45149 5
45150 5
45151 5
45152 5
45153 1
45154 5
45155 5
45156 5
45157 3
45158 5
45159 5
45160 5
45161 5
45162 5
45163 5
45164 5
45165 5
45166 2
45167 3
45168 5
45169 5
45170 5
45171 5
45172 5
45173 5
45174 5
45175 5
45176 5
45177 5
45178 5
45179 5
45180 5
45181 5
45182 5
45183 5
45184 2
45185 2
45186 4
45187 4
45188 1
45189 5
45190 5
45191 5
45192 5
45193 4
45194 5
45195 5
45196 1
45197 4
45198 2
45199 5
45200 5
45201 3
45202 5
45203 5
45204 4
45205 1
45206 5
45207 5
45208 5
45209 3
45210 5
45211 5
45212 4
45213 4
45214 5
45215 5
45216 5
45217 2
45218 2
45219 5
45220 4
45221 3
45222 5
45223 5
45224 5
45225 2
45226 5
45227 5
45228 4
45229 5
45230 5
45231 4
45232 2
45233 4
45234 1
45235 4
45236 5
45237 5
45238 4
45239 5
45240 5
45241 4
45242 1
45243 5
45244 5
45245 4
45246 1
45247 3
45248 1
45249 5
45250 5
45251 1
45252 1
45253 2
45254 5
45255 5
45256 1
45257 5
45258 5
45259 5
45260 5
45261 5
45262 5
45263 5
45264 1
45265 5
45266 5
45267 5
45268 5
45269 1
45270 5
45271 5
45272 5
45273 4
45274 2
45275 5
45276 1
45277 5
45278 4
45279 5
45280 4
45281 4
45282 4
45283 5
45284 1
45285 5
45286 1
45287 1
45288 5
45289 5
45290 2
45291 5
45292 3
45293 5
45294 3
45295 1
45296 4
45297 1
45298 5
45299 5
45300 5
45301 5
45302 5
45303 1
45304 5
45305 5
45306 2
45307 1
45308 5
45309 5
45310 3
45311 5
45312 5
45313 4
45314 5
45315 5
45316 1
45317 5
45318 4
45319 4
45320 1
45321 5
45322 5
45323 5
45324 3
45325 1
45326 5
45327 5
45328 5
45329 5
45330 5
45331 1
45332 5
45333 1
45334 5
45335 5
45336 3
45337 1
45338 5
45339 5
45340 5
45341 4
45342 3
45343 5
45344 5
45345 3
45346 5
45347 4
45348 5
45349 5
45350 5
45351 5
45352 5
45353 5
45354 5
45355 5
45356 5
45357 1
45358 2
45359 5
45360 5
45361 5
45362 5
45363 5
45364 5
45365 3
45366 5
45367 1
45368 5
45369 4
45370 5
45371 5
45372 5
45373 5
45374 5
45375 5
45376 3
45377 5
45378 5
45379 5
45380 5
45381 5
45382 5
45383 4
45384 5
45385 5
45386 1
45387 5
45388 5
45389 1
45390 1
45391 5
45392 5
45393 5
45394 5
45395 2
45396 5
45397 5
45398 5
45399 1
45400 1
45401 5
45402 5
45403 5
45404 5
45405 1
45406 5
45407 5
45408 5
45409 5
45410 5
45411 5
45412 5
45413 5
45414 5
45415 5
45416 5
45417 2
45418 5
45419 5
45420 5
45421 5
45422 5
45423 5
45424 5
45425 5
45426 5
45427 5
45428 5
45429 4
45430 5
45431 5
45432 5
45433 3
45434 3
45435 5
45436 5
45437 5
45438 5
45439 5
45440 5
45441 5
45442 5
45443 2
45444 5
45445 5
45446 4
45447 5
45448 2
45449 4
45450 5
45451 5
45452 5
45453 5
45454 5
45455 5
45456 5
45457 5
45458 3
45459 5
45460 5
45461 4
45462 4
45463 3
45464 3
45465 4
45466 1
45467 4
45468 4
45469 1
45470 5
45471 4
45472 5
45473 5
45474 1
45475 5
45476 5
45477 5
45478 5
45479 3
45480 5
45481 2
45482 5
45483 5
45484 1
45485 4
45486 5
45487 1
45488 1
45489 5
45490 5
45491 4
45492 5
45493 1
45494 2
45495 5
45496 4
45497 4
45498 4
45499 5
45500 1
45501 2
45502 3
45503 3
45504 1
45505 5
45506 4
45507 3
45508 5
45509 5
45510 4
45511 1
45512 4
45513 4
45514 5
45515 1
45516 5
45517 1
45518 1
45519 1
45520 4
45521 1
45522 5
45523 1
45524 5
45525 5
45526 2
45527 5
45528 1
45529 4
45530 1
45531 2
45532 4
45533 3
45534 1
45535 1
45536 2
45537 2
45538 1
45539 1
45540 1
45541 1
45542 1
45543 3
45544 1
45545 3
45546 3
45547 2
45548 1
45549 1
45550 2
45551 2
45552 1
45553 1
45554 1
45555 3
45556 1
45557 2
45558 3
45559 1
45560 1
45561 4
45562 3
45563 4
45564 1
45565 2
45566 1
45567 1
45568 5
45569 2
45570 4
45571 5
45572 2
45573 1
45574 1
45575 5
45576 1
45577 3
45578 3
45579 5
45580 5
45581 4
45582 5
45583 4
45584 5
45585 5
45586 5
45587 5
45588 4
45589 1
45590 5
45591 4
45592 5
45593 2
45594 3
45595 5
45596 5
45597 5
45598 5
45599 5
45600 3
45601 5
45602 5
45603 4
45604 3
45605 5
45606 1
45607 1
45608 5
45609 5
45610 5
45611 4
45612 5
45613 5
45614 3
45615 5
45616 3
45617 5
45618 5
45619 3
45620 3
45621 4
45622 4
45623 5
45624 5
45625 4
45626 4
45627 5
45628 5
45629 3
45630 5
45631 4
45632 5
45633 5
45634 5
45635 5
45636 5
45637 5
45638 5
45639 5
45640 5
45641 1
45642 5
45643 5
45644 2
45645 4
45646 5
45647 5
45648 5
45649 5
45650 5
45651 5
45652 5
45653 5
45654 4
45655 5
45656 4
45657 5
45658 5
45659 5
45660 2
45661 5
45662 5
45663 5
45664 5
45665 5
45666 5
45667 1
45668 4
45669 4
45670 4
45671 4
45672 5
45673 3
45674 4
45675 4
45676 5
45677 5
45678 5
45679 4
45680 4
45681 4
45682 4
45683 5
45684 2
45685 4
45686 1
45687 4
45688 1
45689 5
45690 3
45691 5
45692 5
45693 5
45694 5
45695 5
45696 5
45697 1
45698 1
45699 3
45700 5
45701 4
45702 4
45703 3
45704 5
45705 5
45706 2
45707 4
45708 5
45709 5
45710 1
45711 4
45712 1
45713 2
45714 5
45715 5
45716 5
45717 1
45718 5
45719 1
45720 1
45721 5
45722 2
45723 1
45724 4
45725 2
45726 4
45727 4
45728 5
45729 1
45730 1
45731 4
45732 4
45733 5
45734 1
45735 1
45736 5
45737 5
45738 5
45739 2
45740 1
45741 1
45742 1
45743 2
45744 1
45745 5
45746 5
45747 2
45748 3
45749 5
45750 1
45751 1
45752 1
45753 5
45754 3
45755 1
45756 5
45757 5
45758 5
45759 1
45760 2
45761 1
45762 2
45763 3
45764 2
45765 1
45766 1
45767 3
45768 2
45769 5
45770 5
45771 1
45772 2
45773 5
45774 5
45775 5
45776 5
45777 1
45778 3
45779 1
45780 2
45781 1
45782 3
45783 2
45784 4
45785 2
45786 4
45787 5
45788 2
45789 1
45790 1
45791 2
45792 1
45793 2
45794 1
45795 5
45796 2
45797 5
45798 1
45799 1
45800 4
45801 3
45802 2
45803 2
45804 5
45805 3
45806 2
45807 1
45808 2
45809 5
45810 2
45811 5
45812 5
45813 4
45814 5
45815 3
45816 5
45817 4
45818 5
45819 5
45820 5
45821 4
45822 5
45823 5
45824 4
45825 5
45826 5
45827 1
45828 2
45829 5
45830 4
45831 5
45832 3
45833 5
45834 1
45835 4
45836 5
45837 5
45838 4
45839 5
45840 5
45841 5
45842 3
45843 4
45844 1
45845 5
45846 5
45847 3
45848 2
45849 1
45850 1
45851 5
45852 5
45853 5
45854 2
45855 5
45856 5
45857 5
45858 5
45859 5
45860 5
45861 5
45862 5
45863 5
45864 5
45865 4
45866 5
45867 5
45868 5
45869 5
45870 5
45871 5
45872 5
45873 5
45874 1
45875 5
45876 5
45877 5
45878 2
45879 5
45880 5
45881 5
45882 4
45883 5
45884 5
45885 4
45886 5
45887 5
45888 5
45889 2
45890 5
45891 4
45892 5
45893 5
45894 5
45895 1
45896 4
45897 4
45898 5
45899 5
45900 5
45901 5
45902 5
45903 5
45904 5
45905 3
45906 5
45907 5
45908 5
45909 5
45910 5
45911 5
45912 4
45913 5
45914 3
45915 1
45916 4
45917 1
45918 4
45919 5
45920 3
45921 3
45922 4
45923 5
45924 4
45925 5
45926 4
45927 4
45928 5
45929 5
45930 5
45931 5
45932 5
45933 5
45934 3
45935 5
45936 5
45937 5
45938 2
45939 3
45940 5
45941 5
45942 5
45943 5
45944 5
45945 5
45946 5
45947 3
45948 1
45949 5
45950 2
45951 5
45952 1
45953 4
45954 5
45955 3
45956 5
45957 5
45958 5
45959 4
45960 2
45961 5
45962 5
45963 1
45964 5
45965 5
45966 5
45967 5
45968 5
45969 4
45970 4
45971 5
45972 2
45973 5
45974 1
45975 4
45976 5
45977 5
45978 2
45979 3
45980 5
45981 3
45982 4
45983 3
45984 1
45985 5
45986 5
45987 4
45988 3
45989 1
45990 5
45991 5
45992 5
45993 5
45994 5
45995 4
45996 5
45997 5
45998 5
45999 5
46000 5
46001 1
46002 5
46003 1
46004 5
46005 5
46006 3
46007 5
46008 1
46009 1
46010 5
46011 1
46012 3
46013 5
46014 5
46015 5
46016 4
46017 5
46018 5
46019 4
46020 4
46021 5
46022 4
46023 1
46024 1
46025 5
46026 1
46027 5
46028 5
46029 3
46030 4
46031 5
46032 5
46033 4
46034 5
46035 5
46036 5
46037 2
46038 3
46039 4
46040 5
46041 5
46042 5
46043 5
46044 5
46045 5
46046 4
46047 5
46048 5
46049 5
46050 5
46051 1
46052 4
46053 4
46054 4
46055 5
46056 5
46057 5
46058 5
46059 2
46060 5
46061 3
46062 3
46063 5
46064 4
46065 5
46066 4
46067 5
46068 5
46069 4
46070 5
46071 3
46072 2
46073 3
46074 5
46075 5
46076 4
46077 4
46078 5
46079 2
46080 5
46081 5
46082 5
46083 4
46084 1
46085 2
46086 3
46087 2
46088 5
46089 4
46090 1
46091 2
46092 2
46093 5
46094 1
46095 5
46096 5
46097 5
46098 5
46099 5
46100 1
46101 5
46102 1
46103 3
46104 4
46105 2
46106 5
46107 5
46108 2
46109 1
46110 4
46111 2
46112 5
46113 5
46114 5
46115 4
46116 5
46117 1
46118 1
46119 4
46120 5
46121 4
46122 3
46123 5
46124 5
46125 1
46126 3
46127 5
46128 5
46129 5
46130 1
46131 5
46132 4
46133 5
46134 5
46135 5
46136 5
46137 5
46138 5
46139 5
46140 5
46141 5
46142 3
46143 5
46144 1
46145 5
46146 3
46147 5
46148 5
46149 5
46150 5
46151 5
46152 5
46153 5
46154 5
46155 5
46156 5
46157 4
46158 5
46159 5
46160 5
46161 5
46162 5
46163 5
46164 5
46165 5
46166 5
46167 5
46168 5
46169 5
46170 5
46171 4
46172 5
46173 4
46174 4
46175 5
46176 4
46177 1
46178 5
46179 5
46180 5
46181 5
46182 5
46183 4
46184 5
46185 2
46186 5
46187 5
46188 5
46189 5
46190 5
46191 5
46192 3
46193 5
46194 5
46195 4
46196 5
46197 5
46198 5
46199 5
46200 5
46201 5
46202 5
46203 4
46204 2
46205 3
46206 5
46207 5
46208 5
46209 5
46210 5
46211 5
46212 5
46213 2
46214 5
46215 5
46216 5
46217 5
46218 5
46219 5
46220 5
46221 4
46222 5
46223 5
46224 5
46225 5
46226 5
46227 5
46228 5
46229 5
46230 5
46231 5
46232 5
46233 5
46234 4
46235 2
46236 2
46237 1
46238 5
46239 5
46240 5
46241 1
46242 5
46243 5
46244 3
46245 5
46246 3
46247 5
46248 5
46249 5
46250 5
46251 5
46252 4
46253 5
46254 3
46255 5
46256 4
46257 4
46258 4
46259 3
46260 5
46261 4
46262 5
46263 2
46264 4
46265 2
46266 5
46267 4
46268 5
46269 4
46270 2
46271 4
46272 5
46273 5
46274 5
46275 5
46276 5
46277 5
46278 5
46279 5
46280 5
46281 5
46282 5
46283 5
46284 5
46285 5
46286 5
46287 5
46288 5
46289 3
46290 5
46291 5
46292 5
46293 4
46294 5
46295 5
46296 5
46297 5
46298 4
46299 5
46300 3
46301 4
46302 5
46303 5
46304 5
46305 5
46306 5
46307 5
46308 5
46309 5
46310 2
46311 3
46312 1
46313 1
46314 5
46315 1
46316 1
46317 5
46318 1
46319 5
46320 3
46321 1
46322 3
46323 5
46324 5
46325 1
46326 1
46327 2
46328 4
46329 5
46330 2
46331 2
46332 3
46333 5
46334 1
46335 2
46336 3
46337 1
46338 5
46339 4
46340 1
46341 2
46342 5
46343 3
46344 5
46345 5
46346 5
46347 5
46348 5
46349 5
46350 4
46351 5
46352 5
46353 5
46354 5
46355 5
46356 5
46357 5
46358 5
46359 5
46360 5
46361 5
46362 5
46363 5
46364 5
46365 5
46366 5
46367 5
46368 3
46369 5
46370 5
46371 5
46372 5
46373 5
46374 5
46375 5
46376 5
46377 5
46378 5
46379 1
46380 5
46381 5
46382 5
46383 5
46384 1
46385 5
46386 5
46387 5
46388 5
46389 4
46390 5
46391 5
46392 4
46393 3
46394 4
46395 5
46396 5
46397 5
46398 5
46399 5
46400 4
46401 5
46402 5
46403 5
46404 1
46405 5
46406 4
46407 4
46408 4
46409 5
46410 5
46411 5
46412 4
46413 4
46414 2
46415 4
46416 5
46417 5
46418 5
46419 5
46420 1
46421 5
46422 4
46423 5
46424 5
46425 5
46426 5
46427 5
46428 5
46429 5
46430 5
46431 2
46432 5
46433 5
46434 5
46435 5
46436 5
46437 5
46438 3
46439 3
46440 4
46441 5
46442 5
46443 5
46444 5
46445 4
46446 5
46447 5
46448 1
46449 5
46450 5
46451 1
46452 4
46453 5
46454 5
46455 5
46456 4
46457 5
46458 4
46459 5
46460 5
46461 5
46462 4
46463 5
46464 5
46465 5
46466 5
46467 5
46468 5
46469 5
46470 4
46471 5
46472 5
46473 5
46474 4
46475 5
46476 5
46477 4
46478 5
46479 5
46480 3
46481 5
46482 5
46483 5
46484 5
46485 5
46486 5
46487 5
46488 5
46489 5
46490 5
46491 4
46492 5
46493 5
46494 1
46495 5
46496 5
46497 5
46498 5
46499 5
46500 5
46501 5
46502 5
46503 5
46504 4
46505 5
46506 5
46507 5
46508 5
46509 5
46510 4
46511 4
46512 1
46513 5
46514 5
46515 5
46516 5
46517 5
46518 5
46519 5
46520 3
46521 1
46522 5
46523 5
46524 5
46525 3
46526 5
46527 5
46528 1
46529 5
46530 5
46531 5
46532 5
46533 1
46534 5
46535 5
46536 5
46537 5
46538 4
46539 4
46540 4
46541 5
46542 5
46543 5
46544 4
46545 5
46546 5
46547 5
46548 5
46549 5
46550 5
46551 5
46552 5
46553 5
46554 3
46555 5
46556 4
46557 4
46558 5
46559 5
46560 5
46561 1
46562 5
46563 5
46564 5
46565 5
46566 5
46567 5
46568 1
46569 5
46570 4
46571 5
46572 5
46573 5
46574 5
46575 5
46576 5
46577 5
46578 5
46579 5
46580 5
46581 5
46582 5
46583 3
46584 5
46585 5
46586 5
46587 3
46588 5
46589 5
46590 5
46591 5
46592 5
46593 5
46594 5
46595 5
46596 5
46597 5
46598 5
46599 5
46600 5
46601 5
46602 1
46603 5
46604 4
46605 5
46606 5
46607 5
46608 1
46609 5
46610 5
46611 5
46612 4
46613 5
46614 5
46615 4
46616 4
46617 5
46618 5
46619 5
46620 5
46621 5
46622 1
46623 2
46624 5
46625 5
46626 5
46627 5
46628 1
46629 5
46630 2
46631 5
46632 5
46633 5
46634 5
46635 5
46636 5
46637 5
46638 5
46639 5
46640 5
46641 5
46642 5
46643 5
46644 2
46645 2
46646 5
46647 5
46648 5
46649 5
46650 3
46651 5
46652 5
46653 3
46654 5
46655 5
46656 5
46657 5
46658 5
46659 5
46660 5
46661 5
46662 5
46663 4
46664 5
46665 2
46666 4
46667 5
46668 5
46669 2
46670 5
46671 5
46672 5
46673 5
46674 5
46675 5
46676 5
46677 3
46678 5
46679 5
46680 5
46681 3
46682 4
46683 5
46684 5
46685 5
46686 5
46687 4
46688 4
46689 5
46690 4
46691 5
46692 5
46693 5
46694 5
46695 4
46696 5
46697 5
46698 5
46699 5
46700 2
46701 5
46702 5
46703 5
46704 5
46705 4
46706 1
46707 4
46708 5
46709 5
46710 4
46711 5
46712 5
46713 3
46714 5
46715 5
46716 2
46717 5
46718 5
46719 5
46720 1
46721 5
46722 4
46723 2
46724 5
46725 5
46726 5
46727 5
46728 5
46729 5
46730 5
46731 5
46732 5
46733 5
46734 5
46735 5
46736 2
46737 5
46738 5
46739 5
46740 5
46741 3
46742 5
46743 5
46744 5
46745 2
46746 5
46747 5
46748 5
46749 4
46750 5
46751 4
46752 5
46753 2
46754 5
46755 5
46756 3
46757 5
46758 5
46759 5
46760 5
46761 5
46762 4
46763 5
46764 5
46765 1
46766 5
46767 5
46768 5
46769 1
46770 4
46771 5
46772 5
46773 4
46774 5
46775 4
46776 5
46777 5
46778 5
46779 5
46780 5
46781 4
46782 5
46783 5
46784 2
46785 4
46786 1
46787 2
46788 1
46789 5
46790 5
46791 5
46792 5
46793 5
46794 5
46795 5
46796 5
46797 5
46798 5
46799 5
46800 5
46801 3
46802 5
46803 5
46804 5
46805 5
46806 5
46807 4
46808 5
46809 5
46810 5
46811 1
46812 5
46813 5
46814 4
46815 4
46816 5
46817 5
46818 5
46819 5
46820 5
46821 5
46822 1
46823 5
46824 5
46825 5
46826 5
46827 5
46828 1
46829 2
46830 5
46831 1
46832 1
46833 5
46834 5
46835 2
46836 5
46837 5
46838 3
46839 3
46840 5
46841 4
46842 5
46843 5
46844 5
46845 5
46846 5
46847 2
46848 5
46849 5
46850 5
46851 1
46852 5
46853 1
46854 5
46855 5
46856 5
46857 5
46858 1
46859 1
46860 4
46861 5
46862 5
46863 5
46864 2
46865 5
46866 5
46867 1
46868 5
46869 5
46870 5
46871 4
46872 1
46873 5
46874 5
46875 5
46876 5
46877 1
46878 1
46879 1
46880 3
46881 5
46882 1
46883 5
46884 2
46885 5
46886 4
46887 2
46888 5
46889 5
46890 5
46891 5
46892 5
46893 4
46894 1
46895 1
46896 5
46897 5
46898 5
46899 5
46900 1
46901 5
46902 5
46903 5
46904 5
46905 5
46906 5
46907 1
46908 5
46909 3
46910 5
46911 5
46912 3
46913 3
46914 5
46915 3
46916 5
46917 5
46918 5
46919 5
46920 1
46921 5
46922 5
46923 5
46924 5
46925 2
46926 5
46927 5
46928 5
46929 5
46930 5
46931 5
46932 5
46933 5
46934 5
46935 5
46936 1
46937 5
46938 5
46939 5
46940 5
46941 1
46942 5
46943 5
46944 3
46945 5
46946 5
46947 5
46948 5
46949 5
46950 5
46951 5
46952 3
46953 5
46954 4
46955 5
46956 5
46957 5
46958 5
46959 5
46960 5
46961 5
46962 5
46963 5
46964 1
46965 1
46966 5
46967 3
46968 5
46969 5
46970 5
46971 5
46972 5
46973 5
46974 5
46975 5
46976 5
46977 4
46978 5
46979 2
46980 5
46981 5
46982 5
46983 5
46984 5
46985 5
46986 5
46987 5
46988 5
46989 5
46990 5
46991 5
46992 5
46993 4
46994 5
46995 5
46996 5
46997 4
46998 4
46999 5
47000 3
47001 5
47002 5
47003 5
47004 5
47005 5
47006 5
47007 3
47008 5
47009 5
47010 3
47011 1
47012 5
47013 5
47014 5
47015 5
47016 2
47017 5
47018 5
47019 5
47020 5
47021 5
47022 5
47023 5
47024 5
47025 4
47026 5
47027 5
47028 5
47029 1
47030 5
47031 5
47032 5
47033 4
47034 5
47035 5
47036 5
47037 5
47038 5
47039 5
47040 5
47041 4
47042 5
47043 5
47044 4
47045 5
47046 5
47047 1
47048 5
47049 1
47050 5
47051 5
47052 5
47053 5
47054 5
47055 5
47056 5
47057 5
47058 5
47059 5
47060 5
47061 4
47062 2
47063 5
47064 4
47065 5
47066 5
47067 4
47068 5
47069 5
47070 5
47071 5
47072 5
47073 5
47074 5
47075 5
47076 5
47077 5
47078 4
47079 5
47080 5
47081 5
47082 5
47083 4
47084 5
47085 5
47086 5
47087 5
47088 5
47089 5
47090 5
47091 5
47092 5
47093 1
47094 5
47095 2
47096 1
47097 5
47098 5
47099 5
47100 4
47101 1
47102 1
47103 1
47104 5
47105 3
47106 3
47107 3
47108 1
47109 3
47110 5
47111 5
47112 5
47113 2
47114 5
47115 5
47116 1
47117 1
47118 3
47119 1
47120 3
47121 1
47122 5
47123 1
47124 1
47125 1
47126 1
47127 5
47128 4
47129 1
47130 1
47131 5
47132 5
47133 5
47134 5
47135 5
47136 5
47137 5
47138 1
47139 4
47140 5
47141 5
47142 5
47143 3
47144 1
47145 1
47146 3
47147 5
47148 4
47149 5
47150 1
47151 1
47152 5
47153 5
47154 1
47155 3
47156 2
47157 4
47158 5
47159 1
47160 5
47161 3
47162 5
47163 1
47164 5
47165 5
47166 5
47167 5
47168 4
47169 5
47170 1
47171 5
47172 5
47173 4
47174 5
47175 1
47176 5
47177 5
47178 1
47179 1
47180 1
47181 1
47182 1
47183 1
47184 1
47185 5
47186 1
47187 5
47188 5
47189 1
47190 5
47191 5
47192 5
47193 4
47194 4
47195 1
47196 4
47197 1
47198 2
47199 1
47200 3
47201 2
47202 5
47203 3
47204 2
47205 1
47206 4
47207 1
47208 3
47209 5
47210 5
47211 2
47212 2
47213 1
47214 3
47215 5
47216 1
47217 1
47218 2
47219 2
47220 1
47221 1
47222 2
47223 5
47224 1
47225 1
47226 1
47227 5
47228 1
47229 5
47230 4
47231 5
47232 4
47233 1
47234 2
47235 5
47236 5
47237 1
47238 3
47239 1
47240 1
47241 1
47242 1
47243 1
47244 1
47245 1
47246 1
47247 1
47248 3
47249 1
47250 1
47251 5
47252 5
47253 1
47254 1
47255 5
47256 5
47257 5
47258 5
47259 5
47260 2
47261 4
47262 1
47263 1
47264 1
47265 1
47266 5
47267 4
47268 4
47269 1
47270 1
47271 4
47272 1
47273 1
47274 3
47275 5
47276 2
47277 1
47278 3
47279 2
47280 5
47281 3
47282 1
47283 4
47284 5
47285 2
47286 5
47287 5
47288 5
47289 5
47290 1
47291 1
47292 4
47293 3
47294 5
47295 5
47296 2
47297 1
47298 1
47299 1
47300 1
47301 1
47302 1
47303 5
47304 5
47305 1
47306 2
47307 2
47308 4
47309 5
47310 3
47311 1
47312 1
47313 4
47314 1
47315 5
47316 1
47317 3
47318 1
47319 4
47320 1
47321 3
47322 2
47323 3
47324 3
47325 3
47326 5
47327 2
47328 5
47329 5
47330 3
47331 5
47332 5
47333 5
47334 5
47335 5
47336 5
47337 5
47338 5
47339 2
47340 3
47341 5
47342 5
47343 5
47344 4
47345 5
47346 5
47347 1
47348 4
47349 4
47350 5
47351 1
47352 1
47353 2
47354 1
47355 2
47356 3
47357 1
47358 1
47359 1
47360 4
47361 5
47362 5
47363 5
47364 5
47365 5
47366 5
47367 5
47368 5
47369 5
47370 3
47371 5
47372 5
47373 1
47374 5
47375 4
47376 3
47377 1
47378 5
47379 5
47380 5
47381 5
47382 1
47383 5
47384 4
47385 4
47386 5
47387 4
47388 5
47389 5
47390 5
47391 4
47392 5
47393 5
47394 2
47395 4
47396 5
47397 4
47398 4
47399 5
47400 5
47401 5
47402 5
47403 1
47404 5
47405 4
47406 5
47407 5
47408 1
47409 1
47410 5
47411 5
47412 5
47413 1
47414 2
47415 3
47416 4
47417 4
47418 5
47419 2
47420 1
47421 1
47422 1
47423 5
47424 5
47425 5
47426 2
47427 5
47428 5
47429 1
47430 3
47431 4
47432 4
47433 5
47434 5
47435 5
47436 4
47437 5
47438 5
47439 5
47440 4
47441 5
47442 5
47443 5
47444 2
47445 3
47446 5
47447 4
47448 5
47449 5
47450 3
47451 5
47452 5
47453 5
47454 3
47455 5
47456 5
47457 5
47458 4
47459 2
47460 5
47461 1
47462 5
47463 4
47464 1
47465 4
47466 5
47467 5
47468 5
47469 5
47470 4
47471 5
47472 5
47473 4
47474 5
47475 4
47476 5
47477 5
47478 4
47479 5
47480 5
47481 5
47482 4
47483 5
47484 4
47485 4
47486 4
47487 5
47488 5
47489 5
47490 5
47491 5
47492 4
47493 4
47494 5
47495 2
47496 5
47497 5
47498 5
47499 5
47500 5
47501 1
47502 5
47503 4
47504 5
47505 4
47506 5
47507 5
47508 5
47509 5
47510 1
47511 5
47512 5
47513 5
47514 5
47515 5
47516 2
47517 5
47518 5
47519 5
47520 5
47521 5
47522 5
47523 5
47524 5
47525 5
47526 5
47527 5
47528 5
47529 5
47530 5
47531 5
47532 5
47533 5
47534 5
47535 5
47536 5
47537 1
47538 5
47539 5
47540 4
47541 5
47542 5
47543 4
47544 5
47545 4
47546 3
47547 5
47548 3
47549 3
47550 5
47551 5
47552 2
47553 2
47554 2
47555 5
47556 4
47557 2
47558 5
47559 5
47560 2
47561 5
47562 5
47563 5
47564 5
47565 5
47566 5
47567 5
47568 5
47569 1
47570 5
47571 5
47572 5
47573 5
47574 5
47575 5
47576 2
47577 5
47578 5
47579 5
47580 5
47581 5
47582 5
47583 5
47584 5
47585 5
47586 4
47587 5
47588 5
47589 5
47590 5
47591 4
47592 5
47593 5
47594 5
47595 5
47596 1
47597 4
47598 5
47599 5
47600 1
47601 5
47602 5
47603 4
47604 5
47605 2
47606 5
47607 5
47608 4
47609 5
47610 5
47611 3
47612 5
47613 2
47614 3
47615 4
47616 4
47617 4
47618 5
47619 1
47620 5
47621 5
47622 5
47623 3
47624 4
47625 4
47626 5
47627 5
47628 5
47629 5
47630 5
47631 5
47632 5
47633 5
47634 5
47635 5
47636 5
47637 5
47638 5
47639 5
47640 5
47641 5
47642 5
47643 5
47644 5
47645 5
47646 4
47647 5
47648 5
47649 4
47650 5
47651 5
47652 4
47653 5
47654 5
47655 4
47656 5
47657 5
47658 5
47659 5
47660 5
47661 5
47662 5
47663 1
47664 2
47665 5
47666 5
47667 5
47668 5
47669 5
47670 5
47671 5
47672 5
47673 5
47674 5
47675 5
47676 5
47677 5
47678 5
47679 5
47680 5
47681 5
47682 5
47683 5
47684 5
47685 1
47686 5
47687 5
47688 5
47689 2
47690 5
47691 5
47692 5
47693 5
47694 3
47695 3
47696 5
47697 5
47698 5
47699 5
47700 5
47701 5
47702 2
47703 5
47704 5
47705 5
47706 5
47707 5
47708 5
47709 5
47710 5
47711 5
47712 5
47713 1
47714 5
47715 3
47716 1
47717 5
47718 5
47719 5
47720 5
47721 5
47722 5
47723 5
47724 5
47725 5
47726 1
47727 5
47728 5
47729 5
47730 5
47731 5
47732 5
47733 5
47734 5
47735 5
47736 5
47737 3
47738 5
47739 5
47740 5
47741 5
47742 2
47743 4
47744 5
47745 5
47746 5
47747 5
47748 5
47749 5
47750 5
47751 5
47752 5
47753 1
47754 2
47755 5
47756 4
47757 5
47758 1
47759 5
47760 1
47761 3
47762 3
47763 4
47764 4
47765 4
47766 5
47767 5
47768 1
47769 3
47770 5
47771 3
47772 4
47773 4
47774 5
47775 4
47776 5
47777 4
47778 3
47779 5
47780 5
47781 5
47782 5
47783 4
47784 5
47785 4
47786 5
47787 5
47788 5
47789 5
47790 5
47791 4
47792 5
47793 5
47794 5
47795 2
47796 1
47797 1
47798 1
47799 1
47800 1
47801 1
47802 2
47803 2
47804 2
47805 5
47806 5
47807 4
47808 1
47809 4
47810 3
47811 3
47812 5
47813 4
47814 5
47815 5
47816 5
47817 5
47818 5
47819 5
47820 5
47821 5
47822 5
47823 5
47824 5
47825 3
47826 5
47827 5
47828 5
47829 5
47830 5
47831 5
47832 3
47833 5
47834 4
47835 4
47836 1
47837 5
47838 4
47839 5
47840 2
47841 5
47842 5
47843 2
47844 5
47845 1
47846 1
47847 1
47848 2
47849 1
47850 5
47851 2
47852 5
47853 5
47854 1
47855 1
47856 5
47857 5
47858 4
47859 1
47860 4
47861 5
47862 3
47863 5
47864 5
47865 5
47866 5
47867 1
47868 5
47869 1
47870 5
47871 4
47872 4
47873 5
47874 5
47875 5
47876 5
47877 5
47878 5
47879 3
47880 4
47881 5
47882 4
47883 5
47884 5
47885 5
47886 1
47887 5
47888 5
47889 5
47890 5
47891 2
47892 5
47893 5
47894 5
47895 5
47896 5
47897 3
47898 4
47899 5
47900 5
47901 5
47902 5
47903 5
47904 5
47905 2
47906 1
47907 4
47908 3
47909 4
47910 5
47911 5
47912 4
47913 5
47914 3
47915 5
47916 5
47917 5
47918 5
47919 5
47920 5
47921 5
47922 5
47923 5
47924 2
47925 5
47926 5
47927 3
47928 5
47929 5
47930 5
47931 5
47932 5
47933 2
47934 4
47935 4
47936 5
47937 4
47938 4
47939 5
47940 3
47941 5
47942 4
47943 5
47944 5
47945 3
47946 5
47947 5
47948 5
47949 1
47950 5
47951 3
47952 3
47953 5
47954 1
47955 5
47956 5
47957 5
47958 1
47959 4
47960 1
47961 5
47962 5
47963 1
47964 5
47965 4
47966 5
47967 4
47968 5
47969 4
47970 5
47971 5
47972 4
47973 5
47974 5
47975 5
47976 4
47977 1
47978 5
47979 5
47980 2
47981 1
47982 5
47983 5
47984 5
47985 5
47986 5
47987 5
47988 5
47989 2
47990 5
47991 5
47992 5
47993 1
47994 4
47995 5
47996 5
47997 5
47998 5
47999 4
48000 5
48001 5
48002 4
48003 4
48004 5
48005 5
48006 1
48007 5
48008 1
48009 1
48010 1
48011 4
48012 1
48013 1
48014 5
48015 4
48016 5
48017 1
48018 5
48019 5
48020 5
48021 5
48022 4
48023 4
48024 4
48025 5
48026 4
48027 3
48028 5
48029 5
48030 4
48031 5
48032 4
48033 5
48034 5
48035 5
48036 4
48037 5
48038 3
48039 5
48040 5
48041 5
48042 4
48043 5
48044 3
48045 5
48046 5
48047 5
48048 5
48049 5
48050 5
48051 5
48052 5
48053 5
48054 4
48055 3
48056 3
48057 4
48058 5
48059 5
48060 2
48061 5
48062 4
48063 3
48064 2
48065 5
48066 4
48067 4
48068 3
48069 5
48070 4
48071 5
48072 5
48073 5
48074 5
48075 4
48076 4
48077 5
48078 5
48079 5
48080 4
48081 5
48082 5
48083 3
48084 4
48085 5
48086 3
48087 5
48088 5
48089 5
48090 5
48091 5
48092 1
48093 5
48094 4
48095 2
48096 5
48097 5
48098 5
48099 5
48100 5
48101 3
48102 5
48103 5
48104 3
48105 5
48106 4
48107 1
48108 3
48109 5
48110 5
48111 3
48112 3
48113 5
48114 5
48115 2
48116 4
48117 4
48118 5
48119 5
48120 3
48121 4
48122 5
48123 3
48124 2
48125 4
48126 5
48127 5
48128 5
48129 4
48130 4
48131 5
48132 3
48133 5
48134 2
48135 5
48136 5
48137 3
48138 5
48139 5
48140 5
48141 2
48142 4
48143 4
48144 5
48145 1
48146 5
48147 5
48148 5
48149 3
48150 5
48151 1
48152 3
48153 1
48154 4
48155 1
48156 5
48157 4
48158 5
48159 5
48160 5
48161 5
48162 5
48163 5
48164 4
48165 5
48166 5
48167 1
48168 3
48169 4
48170 1
48171 3
48172 5
48173 5
48174 5
48175 4
48176 5
48177 5
48178 5
48179 2
48180 1
48181 5
48182 4
48183 5
48184 1
48185 4
48186 3
48187 4
48188 1
48189 2
48190 5
48191 5
48192 5
48193 5
48194 1
48195 4
48196 5
48197 4
48198 4
48199 5
48200 5
48201 2
48202 4
48203 5
48204 4
48205 5
48206 2
48207 3
48208 4
48209 5
48210 5
48211 5
48212 5
48213 5
48214 5
48215 1
48216 5
48217 5
48218 4
48219 5
48220 5
48221 5
48222 5
48223 5
48224 5
48225 5
48226 5
48227 5
48228 5
48229 5
48230 2
48231 4
48232 5
48233 5
48234 5
48235 4
48236 4
48237 5
48238 4
48239 4
48240 2
48241 5
48242 4
48243 5
48244 4
48245 5
48246 5
48247 5
48248 5
48249 5
48250 5
48251 3
48252 5
48253 5
48254 3
48255 3
48256 5
48257 5
48258 5
48259 5
48260 5
48261 5
48262 5
48263 5
48264 4
48265 5
48266 5
48267 5
48268 5
48269 5
48270 2
48271 2
48272 5
48273 5
48274 5
48275 4
48276 3
48277 5
48278 5
48279 2
48280 1
48281 3
48282 5
48283 1
48284 3
48285 1
48286 1
48287 3
48288 5
48289 3
48290 5
48291 4
48292 3
48293 5
48294 5
48295 5
48296 5
48297 5
48298 5
48299 5
48300 5
48301 1
48302 5
48303 4
48304 5
48305 4
48306 1
48307 4
48308 5
48309 5
48310 4
48311 5
48312 4
48313 5
48314 4
48315 5
48316 5
48317 5
48318 5
48319 5
48320 4
48321 2
48322 5
48323 4
48324 5
48325 4
48326 5
48327 5
48328 5
48329 5
48330 5
48331 5
48332 5
48333 5
48334 4
48335 5
48336 5
48337 1
48338 5
48339 4
48340 4
48341 5
48342 5
48343 5
48344 5
48345 5
48346 4
48347 5
48348 5
48349 1
48350 5
48351 5
48352 5
48353 5
48354 5
48355 1
48356 3
48357 2
48358 5
48359 5
48360 5
48361 1
48362 5
48363 5
48364 5
48365 5
48366 5
48367 3
48368 5
48369 5
48370 4
48371 2
48372 4
48373 4
48374 2
48375 5
48376 5
48377 5
48378 5
48379 5
48380 5
48381 5
48382 5
48383 5
48384 5
48385 5
48386 5
48387 2
48388 5
48389 5
48390 4
48391 5
48392 5
48393 5
48394 5
48395 4
48396 4
48397 2
48398 5
48399 5
48400 1
48401 5
48402 5
48403 4
48404 3
48405 5
48406 5
48407 5
48408 5
48409 5
48410 5
48411 5
48412 5
48413 3
48414 4
48415 5
48416 5
48417 5
48418 4
48419 4
48420 1
48421 4
48422 5
48423 5
48424 5
48425 5
48426 2
48427 5
48428 5
48429 1
48430 5
48431 5
48432 1
48433 3
48434 5
48435 2
48436 2
48437 4
48438 1
48439 3
48440 5
48441 3
48442 5
48443 3
48444 5
48445 2
48446 5
48447 1
48448 3
48449 5
48450 5
48451 5
48452 5
48453 5
48454 1
48455 5
48456 4
48457 5
48458 2
48459 5
48460 5
48461 5
48462 4
48463 2
48464 4
48465 5
48466 5
48467 5
48468 4
48469 5
48470 5
48471 5
48472 5
48473 5
48474 1
48475 1
48476 4
48477 5
48478 4
48479 3
48480 1
48481 5
48482 5
48483 5
48484 5
48485 5
48486 5
48487 1
48488 5
48489 5
48490 5
48491 1
48492 5
48493 5
48494 5
48495 5
48496 5
48497 5
48498 4
48499 5
48500 5
48501 5
48502 4
48503 5
48504 5
48505 4
48506 5
48507 5
48508 4
48509 5
48510 5
48511 5
48512 5
48513 4
48514 5
48515 5
48516 5
48517 5
48518 5
48519 5
48520 4
48521 5
48522 5
48523 5
48524 5
48525 4
48526 5
48527 5
48528 5
48529 5
48530 5
48531 5
48532 5
48533 5
48534 5
48535 5
48536 5
48537 5
48538 5
48539 4
48540 5
48541 4
48542 5
48543 4
48544 5
48545 5
48546 5
48547 5
48548 5
48549 5
48550 5
48551 5
48552 5
48553 5
48554 5
48555 5
48556 3
48557 5
48558 5
48559 5
48560 5
48561 5
48562 5
48563 5
48564 5
48565 5
48566 5
48567 5
48568 5
48569 5
48570 4
48571 5
48572 5
48573 5
48574 5
48575 5
48576 5
48577 2
48578 5
48579 5
48580 4
48581 4
48582 5
48583 5
48584 5
48585 5
48586 5
48587 5
48588 5
48589 5
48590 4
48591 5
48592 5
48593 5
48594 4
48595 5
48596 5
48597 1
48598 3
48599 5
48600 4
48601 5
48602 5
48603 5
48604 4
48605 5
48606 2
48607 5
48608 4
48609 2
48610 5
48611 5
48612 4
48613 5
48614 5
48615 5
48616 5
48617 5
48618 5
48619 5
48620 1
48621 5
48622 3
48623 1
48624 5
48625 5
48626 5
48627 5
48628 5
48629 3
48630 5
48631 5
48632 5
48633 5
48634 5
48635 1
48636 5
48637 1
48638 5
48639 5
48640 5
48641 4
48642 5
48643 5
48644 5
48645 5
48646 5
48647 1
48648 5
48649 1
48650 5
48651 5
48652 5
48653 1
48654 4
48655 5
48656 1
48657 4
48658 5
48659 4
48660 5
48661 2
48662 5
48663 5
48664 5
48665 5
48666 1
48667 5
48668 5
48669 5
48670 3
48671 5
48672 2
48673 5
48674 5
48675 5
48676 5
48677 5
48678 5
48679 4
48680 2
48681 5
48682 2
48683 1
48684 5
48685 5
48686 5
48687 5
48688 3
48689 5
48690 5
48691 5
48692 5
48693 5
48694 1
48695 5
48696 5
48697 5
48698 1
48699 5
48700 5
48701 5
48702 4
48703 5
48704 5
48705 5
48706 4
48707 5
48708 5
48709 5
48710 5
48711 5
48712 5
48713 5
48714 2
48715 5
48716 5
48717 5
48718 5
48719 5
48720 5
48721 5
48722 3
48723 4
48724 4
48725 5
48726 5
48727 5
48728 5
48729 3
48730 5
48731 5
48732 5
48733 5
48734 5
48735 5
48736 2
48737 5
48738 5
48739 5
48740 5
48741 4
48742 5
48743 3
48744 3
48745 5
48746 2
48747 2
48748 1
48749 1
48750 5
48751 5
48752 1
48753 5
48754 5
48755 5
48756 5
48757 5
48758 5
48759 5
48760 4
48761 2
48762 5
48763 5
48764 5
48765 5
48766 4
48767 5
48768 5
48769 5
48770 5
48771 5
48772 4
48773 5
48774 5
48775 3
48776 5
48777 5
48778 1
48779 5
48780 5
48781 5
48782 5
48783 5
48784 2
48785 5
48786 4
48787 5
48788 5
48789 5
48790 5
48791 5
48792 4
48793 5
48794 5
48795 1
48796 5
48797 5
48798 5
48799 3
48800 5
48801 5
48802 5
48803 5
48804 4
48805 5
48806 5
48807 5
48808 4
48809 4
48810 5
48811 5
48812 5
48813 5
48814 5
48815 5
48816 1
48817 4
48818 5
48819 4
48820 1
48821 5
48822 5
48823 5
48824 5
48825 3
48826 3
48827 2
48828 4
48829 5
48830 4
48831 4
48832 5
48833 5
48834 1
48835 5
48836 2
48837 4
48838 5
48839 4
48840 5
48841 5
48842 5
48843 5
48844 5
48845 5
48846 5
48847 1
48848 5
48849 5
48850 1
48851 5
48852 4
48853 4
48854 1
48855 5
48856 1
48857 3
48858 5
48859 5
48860 5
48861 5
48862 1
48863 5
48864 5
48865 5
48866 4
48867 2
48868 5
48869 2
48870 1
48871 5
48872 3
48873 5
48874 5
48875 5
48876 4
48877 5
48878 5
48879 4
48880 5
48881 4
48882 5
48883 5
48884 3
48885 5
48886 5
48887 4
48888 5
48889 5
48890 5
48891 5
48892 1
48893 4
48894 5
48895 5
48896 5
48897 4
48898 5
48899 2
48900 5
48901 5
48902 1
48903 5
48904 5
48905 5
48906 5
48907 4
48908 4
48909 2
48910 4
48911 2
48912 1
48913 1
48914 1
48915 5
48916 2
48917 5
48918 5
48919 1
48920 5
48921 5
48922 5
48923 5
48924 5
48925 5
48926 5
48927 5
48928 5
48929 3
48930 5
48931 5
48932 5
48933 5
48934 5
48935 5
48936 5
48937 5
48938 5
48939 5
48940 5
48941 1
48942 5
48943 5
48944 5
48945 4
48946 4
48947 5
48948 5
48949 5
48950 5
48951 4
48952 4
48953 5
48954 4
48955 5
48956 4
48957 2
48958 5
48959 5
48960 5
48961 5
48962 4
48963 5
48964 5
48965 5
48966 5
48967 5
48968 5
48969 5
48970 1
48971 5
48972 1
48973 2
48974 5
48975 1
48976 5
48977 1
48978 1
48979 3
48980 4
48981 4
48982 5
48983 5
48984 2
48985 5
48986 4
48987 5
48988 5
48989 5
48990 5
48991 5
48992 4
48993 2
48994 4
48995 3
48996 5
48997 3
48998 5
48999 5
49000 4
49001 3
49002 5
49003 5
49004 5
49005 2
49006 1
49007 1
49008 1
49009 5
49010 1
49011 1
49012 5
49013 5
49014 4
49015 4
49016 5
49017 5
49018 2
49019 3
49020 5
49021 5
49022 5
49023 5
49024 5
49025 5
49026 3
49027 5
49028 3
49029 5
49030 5
49031 5
49032 5
49033 5
49034 5
49035 5
49036 5
49037 4
49038 5
49039 5
49040 5
49041 5
49042 5
49043 4
49044 5
49045 5
49046 4
49047 5
49048 5
49049 5
49050 5
49051 5
49052 5
49053 5
49054 5
49055 5
49056 5
49057 5
49058 5
49059 5
49060 5
49061 4
49062 5
49063 5
49064 4
49065 5
49066 5
49067 5
49068 5
49069 5
49070 5
49071 5
49072 5
49073 5
49074 5
49075 5
49076 5
49077 5
49078 4
49079 5
49080 5
49081 5
49082 5
49083 5
49084 5
49085 5
49086 5
49087 5
49088 5
49089 5
49090 5
49091 5
49092 5
49093 5
49094 5
49095 5
49096 5
49097 5
49098 3
49099 5
49100 5
49101 5
49102 5
49103 5
49104 5
49105 5
49106 5
49107 5
49108 5
49109 5
49110 5
49111 5
49112 5
49113 5
49114 5
49115 5
49116 5
49117 5
49118 5
49119 5
49120 5
49121 5
49122 5
49123 1
49124 5
49125 3
49126 5
49127 5
49128 5
49129 5
49130 5
49131 5
49132 5
49133 5
49134 5
49135 5
49136 5
49137 5
49138 5
49139 5
49140 5
49141 5
49142 5
49143 5
49144 5
49145 5
49146 5
49147 5
49148 5
49149 5
49150 2
49151 5
49152 5
49153 4
49154 4
49155 5
49156 5
49157 5
49158 5
49159 5
49160 5
49161 4
49162 5
49163 5
49164 5
49165 5
49166 3
49167 5
49168 5
49169 5
49170 5
49171 5
49172 2
49173 5
49174 5
49175 5
49176 5
49177 5
49178 5
49179 5
49180 5
49181 5
49182 1
49183 5
49184 5
49185 5
49186 5
49187 5
49188 5
49189 5
49190 5
49191 5
49192 3
49193 5
49194 5
49195 2
49196 5
49197 5
49198 4
49199 5
49200 3
49201 5
49202 5
49203 5
49204 4
49205 5
49206 5
49207 5
49208 5
49209 5
49210 5
49211 5
49212 5
49213 5
49214 5
49215 5
49216 5
49217 5
49218 5
49219 5
49220 5
49221 1
49222 2
49223 5
49224 5
49225 5
49226 3
49227 5
49228 4
49229 5
49230 4
49231 5
49232 4
49233 4
49234 5
49235 5
49236 4
49237 5
49238 2
49239 5
49240 5
49241 2
49242 5
49243 5
49244 5
49245 5
49246 5
49247 5
49248 5
49249 4
49250 4
49251 5
49252 5
49253 5
49254 5
49255 5
49256 5
49257 5
49258 5
49259 5
49260 5
49261 5
49262 5
49263 5
49264 5
49265 5
49266 1
49267 1
49268 5
49269 2
49270 5
49271 5
49272 5
49273 5
49274 5
49275 5
49276 5
49277 5
49278 5
49279 5
49280 5
49281 5
49282 5
49283 5
49284 5
49285 5
49286 5
49287 5
49288 5
49289 5
49290 5
49291 5
49292 5
49293 5
49294 5
49295 4
49296 5
49297 1
49298 5
49299 3
49300 2
49301 5
49302 5
49303 5
49304 5
49305 5
49306 5
49307 5
49308 5
49309 4
49310 5
49311 5
49312 5
49313 5
49314 3
49315 4
49316 5
49317 5
49318 5
49319 5
49320 5
49321 5
49322 5
49323 5
49324 5
49325 5
49326 5
49327 5
49328 5
49329 5
49330 5
49331 4
49332 1
49333 4
49334 5
49335 3
49336 4
49337 4
49338 5
49339 5
49340 4
49341 5
49342 5
49343 5
49344 5
49345 5
49346 5
49347 5
49348 1
49349 5
49350 5
49351 3
49352 5
49353 5
49354 5
49355 5
49356 4
49357 4
49358 5
49359 5
49360 5
49361 5
49362 5
49363 5
49364 4
49365 5
49366 5
49367 5
49368 4
49369 5
49370 5
49371 5
49372 5
49373 4
49374 5
49375 5
49376 5
49377 5
49378 5
49379 5
49380 5
49381 5
49382 3
49383 5
49384 5
49385 4
49386 5
49387 5
49388 5
49389 4
49390 5
49391 5
49392 5
49393 1
49394 3
49395 5
49396 4
49397 5
49398 4
49399 5
49400 1
49401 5
49402 5
49403 1
49404 5
49405 5
49406 5
49407 5
49408 5
49409 5
49410 5
49411 5
49412 4
49413 4
49414 5
49415 5
49416 4
49417 4
49418 4
49419 5
49420 5
49421 5
49422 5
49423 4
49424 5
49425 5
49426 5
49427 5
49428 5
49429 5
49430 1
49431 5
49432 5
49433 5
49434 5
49435 5
49436 5
49437 5
49438 5
49439 5
49440 5
49441 3
49442 5
49443 4
49444 2
49445 1
49446 2
49447 5
49448 5
49449 3
49450 5
49451 5
49452 5
49453 1
49454 5
49455 4
49456 5
49457 1
49458 5
49459 5
49460 5
49461 1
49462 1
49463 1
49464 5
49465 1
49466 5
49467 5
49468 5
49469 5
49470 3
49471 1
49472 5
49473 5
49474 4
49475 5
49476 5
49477 5
49478 3
49479 4
49480 5
49481 1
49482 2
49483 5
49484 5
49485 5
49486 3
49487 5
49488 5
49489 5
49490 4
49491 5
49492 5
49493 5
49494 5
49495 5
49496 5
49497 5
49498 5
49499 4
49500 4
49501 3
49502 1
49503 5
49504 4
49505 1
49506 1
49507 1
49508 1
49509 1
49510 1
49511 1
49512 1
49513 1
49514 1
49515 1
49516 1
49517 5
49518 1
49519 1
49520 1
49521 5
49522 5
49523 5
49524 5
49525 5
49526 1
49527 5
49528 5
49529 4
49530 5
49531 5
49532 4
49533 5
49534 2
49535 5
49536 5
49537 5
49538 5
49539 5
49540 1
49541 5
49542 5
49543 1
49544 3
49545 1
49546 3
49547 2
49548 2
49549 1
49550 4
49551 5
49552 1
49553 1
49554 5
49555 5
49556 1
49557 5
49558 4
49559 5
49560 4
49561 5
49562 5
49563 5
49564 5
49565 5
49566 5
49567 5
49568 5
49569 5
49570 5
49571 4
49572 5
49573 5
49574 5
49575 5
49576 5
49577 1
49578 5
49579 1
49580 1
49581 5
49582 1
49583 5
49584 5
49585 1
49586 5
49587 1
49588 1
49589 1
49590 5
49591 4
49592 5
49593 5
49594 5
49595 5
49596 3
49597 3
49598 5
49599 2
49600 5
49601 4
49602 3
49603 5
49604 5
49605 5
49606 5
49607 5
49608 2
49609 1
49610 5
49611 5
49612 1
49613 5
49614 5
49615 5
49616 5
49617 5
49618 5
49619 3
49620 2
49621 5
49622 5
49623 5
49624 5
49625 1
49626 4
49627 5
49628 5
49629 5
49630 5
49631 5
49632 5
49633 5
49634 3
49635 5
49636 5
49637 2
49638 5
49639 5
49640 5
49641 4
49642 5
49643 5
49644 3
49645 5
49646 4
49647 4
49648 5
49649 5
49650 4
49651 5
49652 5
49653 2
49654 5
49655 1
49656 5
49657 4
49658 5
49659 2
49660 5
49661 4
49662 1
49663 5
49664 5
49665 4
49666 2
49667 5
49668 1
49669 5
49670 5
49671 5
49672 5
49673 5
49674 1
49675 5
49676 5
49677 5
49678 5
49679 4
49680 4
49681 5
49682 5
49683 5
49684 1
49685 4
49686 5
49687 5
49688 5
49689 1
49690 5
49691 1
49692 4
49693 4
49694 3
49695 5
49696 5
49697 2
49698 1
49699 3
49700 5
49701 5
49702 5
49703 4
49704 1
49705 3
49706 5
49707 5
49708 5
49709 5
49710 4
49711 3
49712 5
49713 5
49714 4
49715 4
49716 3
49717 4
49718 5
49719 4
49720 1
49721 5
49722 3
49723 4
49724 5
49725 1
49726 5
49727 4
49728 4
49729 1
49730 3
49731 5
49732 5
49733 4
49734 5
49735 5
49736 4
49737 5
49738 5
49739 5
49740 5
49741 5
49742 5
49743 5
49744 1
49745 5
49746 1
49747 3
49748 5
49749 1
49750 1
49751 1
49752 4
49753 1
49754 5
49755 1
49756 5
49757 3
49758 3
49759 5
49760 5
49761 2
49762 1
49763 5
49764 5
49765 5
49766 4
49767 5
49768 2
49769 5
49770 5
49771 1
49772 5
49773 3
49774 1
49775 3
49776 1
49777 5
49778 1
49779 5
49780 1
49781 1
49782 4
49783 5
49784 5
49785 5
49786 5
49787 4
49788 1
49789 3
49790 5
49791 1
49792 1
49793 1
49794 5
49795 2
49796 5
49797 4
49798 4
49799 5
49800 5
49801 5
49802 1
49803 3
49804 2
49805 3
49806 5
49807 3
49808 2
49809 5
49810 5
49811 5
49812 3
49813 1
49814 5
49815 1
49816 3
49817 4
49818 5
49819 3
49820 5
49821 5
49822 3
49823 5
49824 5
49825 5
49826 2
49827 5
49828 5
49829 5
49830 5
49831 5
49832 1
49833 3
49834 5
49835 5
49836 5
49837 1
49838 5
49839 4
49840 3
49841 1
49842 1
49843 2
49844 5
49845 5
49846 5
49847 5
49848 4
49849 5
49850 4
49851 5
49852 2
49853 5
49854 5
49855 1
49856 5
49857 5
49858 3
49859 3
49860 2
49861 2
49862 4
49863 1
49864 1
49865 3
49866 2
49867 1
49868 2
49869 5
49870 5
49871 5
49872 1
49873 5
49874 5
49875 1
49876 5
49877 5
49878 1
49879 1
49880 5
49881 1
49882 5
49883 1
49884 5
49885 2
49886 4
49887 3
49888 5
49889 5
49890 4
49891 3
49892 5
49893 3
49894 5
49895 1
49896 5
49897 5
49898 3
49899 4
49900 5
49901 5
49902 1
49903 5
49904 3
49905 4
49906 5
49907 5
49908 5
49909 5
49910 1
49911 5
49912 5
49913 5
49914 5
49915 3
49916 5
49917 5
49918 5
49919 2
49920 5
49921 5
49922 5
49923 5
49924 1
49925 1
49926 2
49927 4
49928 4
49929 1
49930 5
49931 5
49932 2
49933 5
49934 1
49935 1
49936 5
49937 5
49938 4
49939 4
49940 1
49941 1
49942 4
49943 1
49944 2
49945 5
49946 1
49947 5
49948 2
49949 1
49950 3
49951 5
49952 1
49953 4
49954 5
49955 1
49956 1
49957 5
49958 1
49959 5
49960 5
49961 2
49962 1
49963 5
49964 5
49965 5
49966 5
49967 5
49968 1
49969 2
49970 2
49971 3
49972 5
49973 2
49974 1
49975 2
49976 1
49977 5
49978 3
49979 4
49980 4
49981 5
49982 1
49983 5
49984 2
49985 5
49986 1
49987 3
49988 5
49989 4
49990 5
49991 3
49992 3
49993 1
49994 5
49995 1
49996 2
49997 5
49998 1
49999 5
50000 1
50001 2
50002 1
50003 3
50004 3
50005 1
50006 5
50007 2
50008 5
50009 5
50010 3
50011 5
50012 5
50013 4
50014 5
50015 5
50016 5
50017 5
50018 5
50019 3
50020 2
50021 5
50022 5
50023 5
50024 3
50025 1
50026 2
50027 5
50028 4
50029 1
50030 5
50031 5
50032 5
50033 4
50034 1
50035 5
50036 5
50037 5
50038 4
50039 5
50040 5
50041 5
50042 5
50043 5
50044 5
50045 5
50046 5
50047 5
50048 5
50049 5
50050 5
50051 1
50052 1
50053 1
50054 5
50055 2
50056 5
50057 2
50058 5
50059 5
50060 5
50061 5
50062 5
50063 5
50064 5
50065 5
50066 5
50067 2
50068 5
50069 5
50070 5
50071 5
50072 5
50073 5
50074 5
50075 4
50076 4
50077 5
50078 5
50079 5
50080 5
50081 5
50082 5
50083 5
50084 4
50085 5
50086 5
50087 5
50088 5
50089 5
50090 5
50091 5
50092 5
50093 5
50094 5
50095 5
50096 1
50097 5
50098 3
50099 1
50100 5
50101 1
50102 5
50103 3
50104 5
50105 5
50106 5
50107 5
50108 5
50109 5
50110 5
50111 1
50112 5
50113 3
50114 5
50115 5
50116 5
50117 5
50118 2
50119 5
50120 5
50121 5
50122 5
50123 3
50124 5
50125 5
50126 5
50127 5
50128 5
50129 5
50130 5
50131 1
50132 1
50133 5
50134 1
50135 3
50136 1
50137 1
50138 3
50139 5
50140 1
50141 4
50142 5
50143 5
50144 5
50145 3
50146 3
50147 5
50148 5
50149 5
50150 5
50151 2
50152 2
50153 4
50154 5
50155 5
50156 1
50157 4
50158 5
50159 4
50160 5
50161 2
50162 5
50163 5
50164 2
50165 4
50166 5
50167 5
50168 5
50169 1
50170 5
50171 5
50172 4
50173 5
50174 5
50175 5
50176 1
50177 5
50178 5
50179 5
50180 5
50181 4
50182 5
50183 4
50184 5
50185 5
50186 5
50187 3
50188 5
50189 5
50190 3
50191 5
50192 5
50193 5
50194 5
50195 5
50196 1
50197 4
50198 5
50199 4
50200 5
50201 5
50202 5
50203 4
50204 5
50205 5
50206 4
50207 5
50208 5
50209 4
50210 5
50211 5
50212 3
50213 5
50214 5
50215 2
50216 5
50217 5
50218 3
50219 5
50220 5
50221 5
50222 5
50223 4
50224 5
50225 5
50226 5
50227 5
50228 1
50229 4
50230 5
50231 2
50232 5
50233 4
50234 5
50235 5
50236 5
50237 5
50238 5
50239 2
50240 5
50241 5
50242 4
50243 4
50244 5
50245 4
50246 5
50247 5
50248 5
50249 5
50250 5
50251 5
50252 5
50253 5
50254 5
50255 5
50256 5
50257 5
50258 1
50259 5
50260 4
50261 5
50262 5
50263 5
50264 5
50265 4
50266 5
50267 5
50268 3
50269 4
50270 5
50271 5
50272 4
50273 5
50274 5
50275 5
50276 5
50277 5
50278 5
50279 5
50280 5
50281 5
50282 5
50283 5
50284 5
50285 4
50286 5
50287 5
50288 4
50289 5
50290 3
50291 2
50292 5
50293 2
50294 5
50295 5
50296 5
50297 5
50298 4
50299 5
50300 5
50301 2
50302 4
50303 4
50304 5
50305 3
50306 5
50307 5
50308 5
50309 5
50310 5
50311 3
50312 5
50313 5
50314 5
50315 5
50316 5
50317 2
50318 5
50319 5
50320 5
50321 1
50322 5
50323 5
50324 5
50325 3
50326 5
50327 5
50328 3
50329 5
50330 5
50331 5
50332 4
50333 5
50334 4
50335 5
50336 5
50337 5
50338 5
50339 5
50340 1
50341 5
50342 3
50343 2
50344 5
50345 5
50346 5
50347 5
50348 5
50349 4
50350 5
50351 5
50352 4
50353 2
50354 5
50355 5
50356 4
50357 5
50358 5
50359 4
50360 5
50361 5
50362 5
50363 5
50364 5
50365 5
50366 5
50367 5
50368 5
50369 5
50370 1
50371 5
50372 5
50373 5
50374 5
50375 5
50376 5
50377 5
50378 5
50379 5
50380 5
50381 5
50382 5
50383 2
50384 5
50385 5
50386 5
50387 5
50388 5
50389 5
50390 4
50391 1
50392 5
50393 4
50394 5
50395 1
50396 4
50397 1
50398 5
50399 5
50400 5
50401 5
50402 4
50403 5
50404 1
50405 2
50406 5
50407 5
50408 4
50409 5
50410 4
50411 4
50412 4
50413 5
50414 5
50415 5
50416 5
50417 4
50418 5
50419 1
50420 5
50421 5
50422 5
50423 5
50424 5
50425 5
50426 2
50427 5
50428 4
50429 1
50430 5
50431 5
50432 5
50433 5
50434 3
50435 5
50436 1
50437 5
50438 5
50439 5
50440 5
50441 1
50442 5
50443 5
50444 4
50445 1
50446 5
50447 2
50448 5
50449 5
50450 1
50451 5
50452 5
50453 1
50454 1
50455 1
50456 2
50457 5
50458 1
50459 4
50460 5
50461 5
50462 1
50463 5
50464 5
50465 5
50466 3
50467 5
50468 2
50469 2
50470 2
50471 4
50472 5
50473 2
50474 3
50475 4
50476 1
50477 1
50478 4
50479 2
50480 5
50481 1
50482 2
50483 1
50484 5
50485 5
50486 5
50487 1
50488 4
50489 1
50490 2
50491 2
50492 5
50493 1
50494 5
50495 3
50496 1
50497 5
50498 4
50499 5
50500 5
50501 5
50502 1
50503 5
50504 5
50505 1
50506 1
50507 4
50508 5
50509 5
50510 2
50511 5
50512 4
50513 1
50514 4
50515 2
50516 2
50517 2
50518 5
50519 5
50520 5
50521 4
50522 4
50523 4
50524 4
50525 5
50526 4
50527 5
50528 5
50529 5
50530 4
50531 1
50532 1
50533 5
50534 1
50535 5
50536 1
50537 5
50538 4
50539 2
50540 5
50541 5
50542 5
50543 4
50544 5
50545 2
50546 1
50547 5
50548 4
50549 5
50550 1
50551 4
50552 1
50553 5
50554 3
50555 3
50556 5
50557 5
50558 5
50559 4
50560 4
50561 5
50562 5
50563 5
50564 1
50565 4
50566 5
50567 5
50568 2
50569 1
50570 3
50571 5
50572 1
50573 2
50574 2
50575 1
50576 5
50577 5
50578 1
50579 2
50580 5
50581 4
50582 4
50583 1
50584 5
50585 5
50586 3
50587 1
50588 4
50589 1
50590 1
50591 5
50592 1
50593 1
50594 4
50595 1
50596 3
50597 1
50598 5
50599 5
50600 5
50601 1
50602 5
50603 5
50604 2
50605 5
50606 5
50607 5
50608 5
50609 2
50610 5
50611 5
50612 5
50613 3
50614 1
50615 2
50616 5
50617 4
50618 5
50619 4
50620 3
50621 5
50622 5
50623 2
50624 5
50625 5
50626 5
50627 1
50628 1
50629 5
50630 4
50631 1
50632 5
50633 5
50634 4
50635 5
50636 5
50637 1
50638 3
50639 5
50640 5
50641 5
50642 5
50643 5
50644 2
50645 5
50646 3
50647 5
50648 1
50649 1
50650 1
50651 5
50652 5
50653 5
50654 3
50655 2
50656 3
50657 1
50658 5
50659 1
50660 5
50661 1
50662 1
50663 3
50664 5
50665 5
50666 1
50667 3
50668 1
50669 3
50670 5
50671 3
50672 5
50673 1
50674 1
50675 5
50676 1
50677 5
50678 5
50679 5
50680 5
50681 5
50682 5
50683 5
50684 4
50685 5
50686 5
50687 5
50688 4
50689 5
50690 5
50691 5
50692 1
50693 3
50694 1
50695 2
50696 1
50697 5
50698 5
50699 3
50700 5
50701 1
50702 5
50703 5
50704 1
50705 4
50706 3
50707 1
50708 5
50709 3
50710 5
50711 5
50712 5
50713 5
50714 2
50715 5
50716 1
50717 1
50718 1
50719 1
50720 3
50721 5
50722 1
50723 1
50724 1
50725 5
50726 2
50727 5
50728 3
50729 4
50730 5
50731 1
50732 1
50733 4
50734 5
50735 5
50736 1
50737 4
50738 1
50739 5
50740 2
50741 1
50742 3
50743 1
50744 5
50745 5
50746 2
50747 1
50748 2
50749 5
50750 5
50751 1
50752 5
50753 3
50754 1
50755 3
50756 5
50757 5
50758 5
50759 5
50760 1
50761 3
50762 1
50763 2
50764 2
50765 5
50766 1
50767 3
50768 1
50769 5
50770 5
50771 4
50772 1
50773 4
50774 1
50775 5
50776 5
50777 5
50778 4
50779 4
50780 2
50781 5
50782 3
50783 1
50784 4
50785 5
50786 5
50787 4
50788 1
50789 5
50790 5
50791 3
50792 5
50793 2
50794 4
50795 4
50796 4
50797 5
50798 5
50799 5
50800 5
50801 5
50802 1
50803 4
50804 5
50805 5
50806 1
50807 5
50808 5
50809 4
50810 5
50811 5
50812 5
50813 5
50814 5
50815 5
50816 5
50817 5
50818 5
50819 1
50820 5
50821 5
50822 5
50823 5
50824 5
50825 5
50826 2
50827 1
50828 5
50829 5
50830 5
50831 5
50832 5
50833 5
50834 1
50835 5
50836 5
50837 5
50838 5
50839 3
50840 4
50841 5
50842 5
50843 5
50844 3
50845 2
50846 5
50847 1
50848 1
50849 5
50850 3
50851 5
50852 5
50853 5
50854 5
50855 2
50856 5
50857 5
50858 5
50859 5
50860 4
50861 5
50862 5
50863 5
50864 3
50865 5
50866 4
50867 5
50868 4
50869 1
50870 4
50871 5
50872 5
50873 5
50874 5
50875 1
50876 5
50877 5
50878 2
50879 2
50880 5
50881 5
50882 5
50883 5
50884 4
50885 5
50886 5
50887 5
50888 5
50889 5
50890 2
50891 1
50892 5
50893 5
50894 5
50895 3
50896 5
50897 5
50898 5
50899 5
50900 5
50901 3
50902 5
50903 5
50904 5
50905 5
50906 5
50907 5
50908 5
50909 4
50910 5
50911 1
50912 2
50913 3
50914 3
50915 5
50916 5
50917 5
50918 4
50919 5
50920 1
50921 5
50922 4
50923 4
50924 5
50925 5
50926 1
50927 2
50928 5
50929 4
50930 4
50931 3
50932 5
50933 5
50934 5
50935 4
50936 5
50937 5
50938 5
50939 4
50940 2
50941 2
50942 5
50943 5
50944 5
50945 5
50946 5
50947 1
50948 4
50949 5
50950 5
50951 5
50952 5
50953 4
50954 1
50955 5
50956 3
50957 5
50958 2
50959 5
50960 5
50961 1
50962 4
50963 5
50964 5
50965 4
50966 1
50967 5
50968 5
50969 5
50970 5
50971 5
50972 5
50973 2
50974 5
50975 5
50976 5
50977 2
50978 1
50979 1
50980 3
50981 4
50982 5
50983 1
50984 2
50985 5
50986 4
50987 5
50988 5
50989 5
50990 1
50991 4
50992 1
50993 5
50994 4
50995 5
50996 5
50997 5
50998 5
50999 3
51000 5
51001 5
51002 4
51003 5
51004 5
51005 1
51006 1
51007 1
51008 1
51009 5
51010 1
51011 5
51012 3
51013 5
51014 5
51015 2
51016 4
51017 2
51018 5
51019 3
51020 1
51021 1
51022 3
51023 3
51024 5
51025 3
51026 2
51027 5
51028 5
51029 5
51030 1
51031 5
51032 5
51033 1
51034 2
51035 5
51036 1
51037 2
51038 5
51039 4
51040 5
51041 4
51042 2
51043 1
51044 3
51045 5
51046 3
51047 5
51048 5
51049 5
51050 2
51051 5
51052 1
51053 5
51054 1
51055 1
51056 4
51057 2
51058 1
51059 4
51060 5
51061 1
51062 2
51063 1
51064 5
51065 1
51066 5
51067 5
51068 5
51069 3
51070 5
51071 1
51072 4
51073 5
51074 5
51075 5
51076 1
51077 5
51078 3
51079 5
51080 1
51081 2
51082 1
51083 5
51084 5
51085 1
51086 5
51087 3
51088 2
51089 3
51090 3
51091 5
51092 5
51093 5
51094 5
51095 5
51096 3
51097 1
51098 4
51099 3
51100 2
51101 5
51102 1
51103 4
51104 4
51105 1
51106 4
51107 3
51108 5
51109 5
51110 5
51111 1
51112 1
51113 5
51114 5
51115 5
51116 1
51117 5
51118 4
51119 5
51120 2
51121 5
51122 5
51123 5
51124 4
51125 5
51126 5
51127 5
51128 5
51129 2
51130 2
51131 1
51132 1
51133 2
51134 5
51135 5
51136 5
51137 5
51138 4
51139 4
51140 3
51141 4
51142 1
51143 2
51144 1
51145 5
51146 4
51147 5
51148 5
51149 5
51150 5
51151 5
51152 5
51153 5
51154 5
51155 4
51156 4
51157 4
51158 5
51159 3
51160 1
51161 1
51162 1
51163 1
51164 2
51165 4
51166 5
51167 5
51168 5
51169 1
51170 5
51171 5
51172 4
51173 1
51174 2
51175 5
51176 1
51177 1
51178 1
51179 2
51180 4
51181 3
51182 2
51183 1
51184 3
51185 1
51186 2
51187 2
51188 1
51189 4
51190 5
51191 5
51192 1
51193 5
51194 4
51195 5
51196 5
51197 5
51198 5
51199 4
51200 3
51201 5
51202 5
51203 5
51204 3
51205 5
51206 1
51207 4
51208 5
51209 4
51210 4
51211 4
51212 5
51213 5
51214 2
51215 5
51216 5
51217 2
51218 5
51219 4
51220 5
51221 5
51222 3
51223 5
51224 3
51225 4
51226 5
51227 4
51228 1
51229 5
51230 4
51231 1
51232 5
51233 5
51234 1
51235 5
51236 5
51237 5
51238 5
51239 1
51240 2
51241 5
51242 2
51243 5
51244 4
51245 5
51246 5
51247 5
51248 1
51249 4
51250 1
51251 1
51252 4
51253 5
51254 1
51255 2
51256 1
51257 1
51258 5
51259 3
51260 3
51261 4
51262 1
51263 5
51264 2
51265 2
51266 5
51267 3
51268 2
51269 5
51270 3
51271 5
51272 4
51273 5
51274 1
51275 5
51276 5
51277 5
51278 1
51279 1
51280 1
51281 3
51282 5
51283 1
51284 2
51285 5
51286 2
51287 1
51288 1
51289 1
51290 2
51291 1
51292 4
51293 3
51294 5
51295 2
51296 4
51297 3
51298 1
51299 1
51300 1
51301 2
51302 4
51303 5
51304 5
51305 3
51306 1
51307 4
51308 1
51309 2
51310 2
51311 2
51312 1
51313 3
51314 1
51315 4
51316 2
51317 3
51318 1
51319 1
51320 5
51321 2
51322 5
51323 1
51324 5
51325 3
51326 4
51327 5
51328 4
51329 3
51330 3
51331 5
51332 5
51333 4
51334 4
51335 5
51336 5
51337 5
51338 5
51339 1
51340 1
51341 3
51342 5
51343 1
51344 5
51345 3
51346 3
51347 5
51348 4
51349 2
51350 5
51351 4
51352 3
51353 2
51354 1
51355 3
51356 2
51357 3
51358 4
51359 5
51360 3
51361 5
51362 4
51363 3
51364 3
51365 1
51366 5
51367 4
51368 1
51369 1
51370 1
51371 3
51372 5
51373 1
51374 3
51375 2
51376 1
51377 2
51378 5
51379 5
51380 4
51381 5
51382 4
51383 5
51384 4
51385 3
51386 5
51387 3
51388 3
51389 5
51390 5
51391 5
51392 5
51393 4
51394 4
51395 5
51396 5
51397 2
51398 5
51399 5
51400 5
51401 3
51402 5
51403 2
51404 5
51405 5
51406 1
51407 4
51408 1
51409 1
51410 5
51411 5
51412 5
51413 1
51414 3
51415 1
51416 3
51417 5
51418 5
51419 4
51420 5
51421 1
51422 5
51423 5
51424 1
51425 5
51426 3
51427 1
51428 1
51429 5
51430 5
51431 1
51432 2
51433 5
51434 1
51435 5
51436 5
51437 5
51438 5
51439 5
51440 3
51441 1
51442 2
51443 3
51444 5
51445 3
51446 3
51447 5
51448 1
51449 5
51450 4
51451 5
51452 3
51453 5
51454 5
51455 5
51456 2
51457 5
51458 1
51459 1
51460 5
51461 4
51462 5
51463 3
51464 3
51465 1
51466 1
51467 5
51468 4
51469 3
51470 5
51471 1
51472 1
51473 2
51474 1
51475 1
51476 1
51477 3
51478 5
51479 2
51480 4
51481 5
51482 5
51483 4
51484 5
51485 2
51486 1
51487 1
51488 5
51489 3
51490 2
51491 1
51492 1
51493 5
51494 2
51495 1
51496 5
51497 5
51498 5
51499 1
51500 3
51501 5
51502 5
51503 1
51504 5
51505 2
51506 2
51507 5
51508 5
51509 3
51510 5
51511 3
51512 2
51513 5
51514 1
51515 4
51516 5
51517 1
51518 5
51519 5
51520 5
51521 1
51522 5
51523 5
51524 5
51525 2
51526 5
51527 3
51528 5
51529 1
51530 1
51531 5
51532 5
51533 4
51534 4
51535 5
51536 5
51537 1
51538 4
51539 5
51540 5
51541 5
51542 5
51543 5
51544 5
51545 5
51546 3
51547 5
51548 4
51549 5
51550 5
51551 5
51552 5
51553 5
51554 5
51555 4
51556 4
51557 5
51558 5
51559 5
51560 5
51561 5
51562 5
51563 1
51564 5
51565 4
51566 5
51567 5
51568 5
51569 5
51570 5
51571 5
51572 5
51573 4
51574 5
51575 5
51576 5
51577 5
51578 5
51579 3
51580 1
51581 5
51582 5
51583 4
51584 4
51585 5
51586 5
51587 5
51588 5
51589 5
51590 5
51591 2
51592 5
51593 5
51594 1
51595 5
51596 5
51597 1
51598 5
51599 5
51600 5
51601 4
51602 5
51603 4
51604 5
51605 4
51606 2
51607 5
51608 4
51609 4
51610 5
51611 1
51612 4
51613 5
51614 5
51615 4
51616 5
51617 5
51618 3
51619 4
51620 5
51621 4
51622 5
51623 1
51624 4
51625 5
51626 2
51627 5
51628 5
51629 4
51630 2
51631 2
51632 5
51633 5
51634 5
51635 5
51636 5
51637 5
51638 5
51639 5
51640 1
51641 5
51642 5
51643 5
51644 5
51645 5
51646 4
51647 5
51648 5
51649 5
51650 4
51651 5
51652 5
51653 5
51654 1
51655 1
51656 5
51657 5
51658 5
51659 5
51660 5
51661 5
51662 5
51663 5
51664 5
51665 5
51666 4
51667 3
51668 2
51669 5
51670 4
51671 3
51672 5
51673 5
51674 5
51675 5
51676 1
51677 3
51678 5
51679 5
51680 5
51681 5
51682 5
51683 5
51684 5
51685 1
51686 5
51687 4
51688 1
51689 5
51690 5
51691 1
51692 1
51693 3
51694 1
51695 1
51696 5
51697 5
51698 1
51699 2
51700 5
51701 5
51702 3
51703 1
51704 5
51705 5
51706 5
51707 3
51708 1
51709 4
51710 5
51711 5
51712 1
51713 1
51714 3
51715 1
51716 5
51717 5
51718 5
51719 1
51720 5
51721 4
51722 4
51723 4
51724 5
51725 5
51726 5
51727 5
51728 5
51729 5
51730 2
51731 3
51732 3
51733 1
51734 5
51735 5
51736 5
51737 2
51738 5
51739 5
51740 5
51741 5
51742 5
51743 5
51744 5
51745 3
51746 5
51747 4
51748 3
51749 4
51750 5
51751 1
51752 5
51753 1
51754 2
51755 5
51756 5
51757 1
51758 5
51759 1
51760 1
51761 1
51762 1
51763 5
51764 5
51765 5
51766 5
51767 3
51768 3
51769 5
51770 5
51771 5
51772 4
51773 1
51774 3
51775 5
51776 5
51777 3
51778 4
51779 5
51780 5
51781 4
51782 5
51783 4
51784 5
51785 2
51786 5
51787 5
51788 5
51789 5
51790 5
51791 5
51792 4
51793 5
51794 5
51795 2
51796 5
51797 5
51798 5
51799 4
51800 4
51801 5
51802 3
51803 1
51804 1
51805 5
51806 2
51807 5
51808 1
51809 5
51810 3
51811 5
51812 5
51813 4
51814 3
51815 5
51816 3
51817 5
51818 5
51819 4
51820 2
51821 4
51822 5
51823 2
51824 5
51825 5
51826 5
51827 1
51828 1
51829 5
51830 5
51831 1
51832 3
51833 5
51834 1
51835 3
51836 3
51837 3
51838 3
51839 4
51840 2
51841 5
51842 3
51843 4
51844 5
51845 3
51846 5
51847 5
51848 5
51849 4
51850 5
51851 5
51852 1
51853 1
51854 1
51855 2
51856 1
51857 3
51858 4
51859 4
51860 5
51861 5
51862 4
51863 5
51864 2
51865 5
51866 5
51867 5
51868 5
51869 4
51870 5
51871 5
51872 5
51873 5
51874 4
51875 4
51876 5
51877 1
51878 3
51879 2
51880 1
51881 2
51882 5
51883 3
51884 5
51885 5
51886 5
51887 2
51888 5
51889 5
51890 1
51891 5
51892 3
51893 5
51894 5
51895 5
51896 5
51897 1
51898 5
51899 3
51900 5
51901 3
51902 4
51903 1
51904 3
51905 5
51906 5
51907 4
51908 5
51909 5
51910 5
51911 1
51912 1
51913 1
51914 5
51915 1
51916 5
51917 5
51918 1
51919 2
51920 5
51921 5
51922 5
51923 5
51924 1
51925 5
51926 5
51927 2
51928 5
51929 5
51930 4
51931 5
51932 4
51933 5
51934 5
51935 1
51936 4
51937 4
51938 3
51939 5
51940 5
51941 5
51942 5
51943 1
51944 3
51945 5
51946 2
51947 5
51948 1
51949 1
51950 1
51951 1
51952 5
51953 5
51954 1
51955 3
51956 1
51957 5
51958 5
51959 2
51960 5
51961 5
51962 5
51963 5
51964 5
51965 3
51966 5
51967 5
51968 2
51969 5
51970 5
51971 5
51972 4
51973 5
51974 2
51975 5
51976 5
51977 4
51978 5
51979 5
51980 5
51981 5
51982 4
51983 2
51984 3
51985 1
51986 5
51987 5
51988 5
51989 3
51990 5
51991 3
51992 5
51993 5
51994 5
51995 5
51996 4
51997 1
51998 5
51999 4
52000 5
52001 5
52002 5
52003 5
52004 1
52005 3
52006 3
52007 5
52008 5
52009 4
52010 5
52011 5
52012 5
52013 5
52014 5
52015 3
52016 5
52017 5
52018 5
52019 5
52020 3
52021 1
52022 5
52023 5
52024 4
52025 3
52026 5
52027 5
52028 4
52029 4
52030 3
52031 5
52032 5
52033 5
52034 5
52035 3
52036 5
52037 5
52038 5
52039 5
52040 5
52041 3
52042 5
52043 5
52044 5
52045 5
52046 5
52047 4
52048 5
52049 3
52050 5
52051 5
52052 5
52053 5
52054 5
52055 5
52056 4
52057 3
52058 5
52059 2
52060 4
52061 5
52062 5
52063 5
52064 1
52065 5
52066 5
52067 5
52068 5
52069 5
52070 5
52071 5
52072 5
52073 5
52074 4
52075 5
52076 5
52077 2
52078 5
52079 5
52080 5
52081 5
52082 5
52083 5
52084 5
52085 5
52086 5
52087 1
52088 5
52089 5
52090 4
52091 5
52092 5
52093 5
52094 5
52095 5
52096 5
52097 4
52098 5
52099 5
52100 1
52101 5
52102 5
52103 3
52104 5
52105 5
52106 5
52107 5
52108 4
52109 5
52110 5
52111 5
52112 3
52113 5
52114 5
52115 5
52116 5
52117 5
52118 5
52119 5
52120 5
52121 5
52122 5
52123 5
52124 5
52125 5
52126 5
52127 5
52128 5
52129 5
52130 5
52131 1
52132 5
52133 5
52134 5
52135 5
52136 5
52137 5
52138 5
52139 5
52140 5
52141 5
52142 5
52143 5
52144 1
52145 5
52146 3
52147 3
52148 3
52149 1
52150 4
52151 2
52152 5
52153 5
52154 3
52155 4
52156 5
52157 3
52158 5
52159 3
52160 5
52161 4
52162 5
52163 5
52164 5
52165 5
52166 5
52167 5
52168 5
52169 5
52170 5
52171 5
52172 4
52173 5
52174 4
52175 5
52176 4
52177 4
52178 5
52179 2
52180 4
52181 5
52182 1
52183 1
52184 5
52185 2
52186 3
52187 1
52188 4
52189 5
52190 4
52191 3
52192 5
52193 3
52194 2
52195 5
52196 5
52197 4
52198 5
52199 5
52200 5
52201 4
52202 5
52203 5
52204 5
52205 1
52206 5
52207 5
52208 1
52209 4
52210 5
52211 5
52212 5
52213 5
52214 5
52215 4
52216 5
52217 5
52218 5
52219 5
52220 5
52221 5
52222 5
52223 5
52224 5
52225 3
52226 5
52227 5
52228 1
52229 5
52230 5
52231 5
52232 4
52233 5
52234 3
52235 5
52236 3
52237 5
52238 5
52239 5
52240 5
52241 2
52242 5
52243 1
52244 4
52245 5
52246 5
52247 1
52248 5
52249 1
52250 5
52251 4
52252 1
52253 5
52254 1
52255 1
52256 1
52257 5
52258 3
52259 5
52260 5
52261 4
52262 5
52263 3
52264 5
52265 5
52266 5
52267 4
52268 5
52269 5
52270 4
52271 5
52272 5
52273 2
52274 5
52275 5
52276 5
52277 5
52278 5
52279 3
52280 5
52281 1
52282 5
52283 5
52284 5
52285 5
52286 5
52287 5
52288 5
52289 5
52290 5
52291 5
52292 5
52293 5
52294 1
52295 3
52296 5
52297 5
52298 5
52299 5
52300 5
52301 5
52302 5
52303 5
52304 5
52305 5
52306 2
52307 5
52308 5
52309 4
52310 5
52311 5
52312 5
52313 5
52314 3
52315 5
52316 1
52317 1
52318 3
52319 3
52320 3
52321 5
52322 5
52323 5
52324 1
52325 5
52326 5
52327 3
52328 5
52329 4
52330 5
52331 5
52332 5
52333 4
52334 5
52335 5
52336 3
52337 5
52338 4
52339 3
52340 4
52341 2
52342 5
52343 4
52344 5
52345 4
52346 1
52347 5
52348 1
52349 3
52350 3
52351 5
52352 5
52353 5
52354 5
52355 3
52356 2
52357 4
52358 2
52359 5
52360 1
52361 4
52362 5
52363 5
52364 5
52365 5
52366 3
52367 5
52368 5
52369 1
52370 5
52371 5
52372 5
52373 5
52374 1
52375 4
52376 5
52377 2
52378 1
52379 5
52380 1
52381 5
52382 2
52383 1
52384 5
52385 5
52386 1
52387 5
52388 2
52389 1
52390 3
52391 1
52392 2
52393 5
52394 5
52395 1
52396 5
52397 5
52398 5
52399 5
52400 3
52401 5
52402 5
52403 3
52404 5
52405 4
52406 2
52407 5
52408 5
52409 5
52410 5
52411 5
52412 5
52413 5
52414 5
52415 5
52416 3
52417 5
52418 5
52419 5
52420 5
52421 5
52422 5
52423 3
52424 5
52425 3
52426 5
52427 1
52428 5
52429 1
52430 5
52431 5
52432 5
52433 5
52434 5
52435 5
52436 5
52437 5
52438 5
52439 5
52440 5
52441 4
52442 1
52443 5
52444 1
52445 5
52446 4
52447 5
52448 5
52449 5
52450 5
52451 5
52452 5
52453 5
52454 5
52455 5
52456 5
52457 5
52458 5
52459 2
52460 4
52461 1
52462 5
52463 5
52464 4
52465 3
52466 1
52467 5
52468 5
52469 1
52470 1
52471 1
52472 5
52473 4
52474 5
52475 5
52476 5
52477 5
52478 5
52479 5
52480 5
52481 2
52482 1
52483 3
52484 5
52485 5
52486 1
52487 5
52488 2
52489 5
52490 5
52491 5
52492 1
52493 5
52494 3
52495 1
52496 5
52497 1
52498 5
52499 3
52500 5
52501 4
52502 5
52503 5
52504 1
52505 1
52506 4
52507 5
52508 2
52509 4
52510 5
52511 5
52512 2
52513 2
52514 5
52515 4
52516 5
52517 4
52518 5
52519 5
52520 4
52521 4
52522 2
52523 5
52524 5
52525 4
52526 1
52527 5
52528 5
52529 5
52530 5
52531 2
52532 5
52533 3
52534 4
52535 5
52536 5
52537 3
52538 4
52539 3
52540 4
52541 5
52542 4
52543 5
52544 5
52545 5
52546 5
52547 5
52548 5
52549 5
52550 3
52551 5
52552 1
52553 5
52554 5
52555 4
52556 4
52557 5
52558 5
52559 5
52560 5
52561 5
52562 1
52563 5
52564 2
52565 1
52566 5
52567 5
52568 5
52569 5
52570 1
52571 4
52572 5
52573 1
52574 4
52575 5
52576 1
52577 5
52578 5
52579 5
52580 4
52581 5
52582 3
52583 4
52584 5
52585 5
52586 5
52587 5
52588 2
52589 4
52590 5
52591 4
52592 5
52593 5
52594 3
52595 5
52596 5
52597 4
52598 1
52599 5
52600 1
52601 5
52602 5
52603 2
52604 5
52605 5
52606 5
52607 5
52608 1
52609 5
52610 5
52611 3
52612 5
52613 5
52614 5
52615 3
52616 5
52617 5
52618 5
52619 5
52620 2
52621 1
52622 5
52623 5
52624 5
52625 1
52626 4
52627 3
52628 4
52629 5
52630 2
52631 3
52632 5
52633 5
52634 1
52635 4
52636 3
52637 1
52638 5
52639 1
52640 5
52641 3
52642 5
52643 1
52644 5
52645 5
52646 2
52647 1
52648 3
52649 1
52650 1
52651 2
52652 5
52653 2
52654 3
52655 5
52656 3
52657 3
52658 1
52659 5
52660 5
52661 3
52662 5
52663 4
52664 1
52665 5
52666 5
52667 3
52668 2
52669 5
52670 1
52671 5
52672 5
52673 5
52674 1
52675 3
52676 5
52677 5
52678 5
52679 3
52680 5
52681 5
52682 4
52683 5
52684 5
52685 5
52686 5
52687 1
52688 5
52689 5
52690 5
52691 5
52692 1
52693 5
52694 1
52695 1
52696 5
52697 4
52698 2
52699 1
52700 5
52701 5
52702 5
52703 4
52704 5
52705 1
52706 5
52707 2
52708 1
52709 3
52710 5
52711 5
52712 5
52713 5
52714 3
52715 5
52716 5
52717 4
52718 5
52719 5
52720 5
52721 4
52722 5
52723 5
52724 5
52725 5
52726 3
52727 5
52728 5
52729 4
52730 5
52731 5
52732 5
52733 5
52734 4
52735 5
52736 5
52737 5
52738 5
52739 3
52740 1
52741 5
52742 5
52743 5
52744 5
52745 5
52746 5
52747 5
52748 3
52749 2
52750 1
52751 5
52752 3
52753 4
52754 4
52755 4
52756 4
52757 4
52758 5
52759 2
52760 4
52761 5
52762 4
52763 4
52764 5
52765 4
52766 4
52767 5
52768 5
52769 5
52770 5
52771 1
52772 4
52773 3
52774 2
52775 5
52776 5
52777 5
52778 1
52779 1
52780 5
52781 5
52782 5
52783 5
52784 5
52785 3
52786 5
52787 5
52788 5
52789 5
52790 4
52791 3
52792 2
52793 5
52794 4
52795 3
52796 4
52797 5
52798 5
52799 5
52800 1
52801 5
52802 1
52803 1
52804 5
52805 1
52806 2
52807 5
52808 5
52809 5
52810 5
52811 2
52812 5
52813 4
52814 4
52815 5
52816 5
52817 5
52818 5
52819 4
52820 5
52821 5
52822 5
52823 4
52824 5
52825 5
52826 5
52827 5
52828 5
52829 5
52830 4
52831 4
52832 5
52833 4
52834 5
52835 4
52836 1
52837 4
52838 1
52839 5
52840 5
52841 1
52842 3
52843 1
52844 1
52845 2
52846 1
52847 2
52848 3
52849 2
52850 5
52851 5
52852 5
52853 5
52854 3
52855 5
52856 5
52857 5
52858 5
52859 5
52860 5
52861 5
52862 5
52863 5
52864 5
52865 3
52866 5
52867 5
52868 5
52869 5
52870 5
52871 5
52872 5
52873 5
52874 1
52875 5
52876 3
52877 5
52878 1
52879 5
52880 5
52881 4
52882 4
52883 5
52884 5
52885 5
52886 5
52887 5
52888 2
52889 4
52890 5
52891 1
52892 5
52893 5
52894 5
52895 3
52896 2
52897 1
52898 5
52899 1
52900 1
52901 5
52902 5
52903 5
52904 2
52905 2
52906 4
52907 1
52908 5
52909 5
52910 5
52911 5
52912 2
52913 5
52914 1
52915 5
52916 5
52917 5
52918 5
52919 5
52920 5
52921 4
52922 2
52923 1
52924 1
52925 1
52926 4
52927 5
52928 4
52929 5
52930 4
52931 5
52932 5
52933 1
52934 5
52935 5
52936 3
52937 5
52938 5
52939 5
52940 3
52941 5
52942 4
52943 5
52944 5
52945 5
52946 5
52947 4
52948 3
52949 1
52950 4
52951 5
52952 1
52953 5
52954 3
52955 5
52956 4
52957 3
52958 1
52959 4
52960 3
52961 3
52962 5
52963 5
52964 4
52965 1
52966 2
52967 4
52968 2
52969 5
52970 5
52971 5
52972 5
52973 4
52974 5
52975 5
52976 5
52977 5
52978 5
52979 5
52980 5
52981 1
52982 2
52983 1
52984 5
52985 3
52986 3
52987 2
52988 2
52989 5
52990 5
52991 5
52992 5
52993 3
52994 5
52995 5
52996 5
52997 3
52998 5
52999 5
53000 5
53001 5
53002 4
53003 4
53004 2
53005 5
53006 4
53007 5
53008 5
53009 5
53010 5
53011 5
53012 1
53013 5
53014 5
53015 5
53016 5
53017 5
53018 3
53019 5
53020 5
53021 5
53022 5
53023 4
53024 5
53025 4
53026 5
53027 1
53028 5
53029 5
53030 5
53031 4
53032 5
53033 5
53034 5
53035 4
53036 5
53037 5
53038 5
53039 4
53040 3
53041 5
53042 5
53043 5
53044 3
53045 2
53046 5
53047 5
53048 5
53049 5
53050 5
53051 4
53052 4
53053 5
53054 5
53055 5
53056 4
53057 3
53058 3
53059 5
53060 5
53061 5
53062 1
53063 2
53064 4
53065 5
53066 2
53067 5
53068 2
53069 4
53070 5
53071 5
53072 1
53073 5
53074 4
53075 5
53076 1
53077 1
53078 2
53079 5
53080 5
53081 5
53082 5
53083 5
53084 5
53085 5
53086 4
53087 5
53088 4
53089 5
53090 5
53091 5
53092 5
53093 3
53094 5
53095 5
53096 5
53097 5
53098 5
53099 4
53100 4
53101 4
53102 4
53103 5
53104 5
53105 5
53106 4
53107 5
53108 5
53109 5
53110 1
53111 3
53112 5
53113 5
53114 5
53115 5
53116 4
53117 5
53118 5
53119 5
53120 4
53121 4
53122 5
53123 5
53124 5
53125 4
53126 5
53127 5
53128 3
53129 5
53130 5
53131 1
53132 2
53133 5
53134 4
53135 5
53136 5
53137 5
53138 5
53139 3
53140 3
53141 3
53142 4
53143 4
53144 5
53145 5
53146 3
53147 5
53148 5
53149 5
53150 5
53151 3
53152 5
53153 5
53154 4
53155 4
53156 5
53157 5
53158 5
53159 5
53160 5
53161 5
53162 4
53163 5
53164 5
53165 4
53166 5
53167 5
53168 5
53169 4
53170 4
53171 5
53172 5
53173 3
53174 5
53175 5
53176 5
53177 4
53178 5
53179 5
53180 5
53181 4
53182 5
53183 5
53184 4
53185 4
53186 5
53187 5
53188 4
53189 4
53190 1
53191 1
53192 5
53193 4
53194 1
53195 5
53196 5
53197 5
53198 1
53199 4
53200 4
53201 5
53202 5
53203 2
53204 2
53205 5
53206 5
53207 5
53208 5
53209 1
53210 5
53211 1
53212 5
53213 5
53214 5
53215 3
53216 5
53217 5
53218 5
53219 1
53220 1
53221 5
53222 4
53223 5
[truncated: 56,105 more chars]
