# Supplementary material for: Multi-angle information aggregation for inductive temporal graph embedding
Source: PeerJ Comput Sci. 2024 Nov 26;10:e2560. doi: 10.7717/peerj-cs.2560 (PMC11623124; doi:10.7717/peerj-cs.2560)
Supplement: Supplemental Information 1 [file peerj-cs-10-2560-s001.zip › data/bitcoin/bitcoin.txt]

42 637 0.0
45 1327 0.0
45 479 0.0
43 481 0.0
480 42 0.001052
480 481 0.001052
481 480 0.001052
480 520 0.001052
480 479 0.001052
474 486 0.001578
479 42 0.002104
479 481 0.002104
479 43 0.002104
479 480 0.002104
479 520 0.002104
59 14 0.00263
14 59 0.00263
481 14 0.003156
43 14 0.003156
14 43 0.003156
474 45 0.003682
45 474 0.003682
474 226 0.003682
509 45 0.00526
45 509 0.00526
521 14 0.005786
14 521 0.005786
545 43 0.006312
45 42 0.007891
545 42 0.008943
42 545 0.008943
43 130 0.009469
130 43 0.009469
42 474 0.010521
0 43 0.011047
521 42 0.011047
42 45 0.011047
42 521 0.011047
0 42 0.011573
1719 78 0.011573
78 1719 0.011573
474 42 0.012099
520 42 0.012625
130 509 0.013151
2240 1719 0.013677
1719 2240 0.013677
477 130 0.014203
2240 477 0.014203
477 2240 0.014203
477 1826 0.014203
486 474 0.014729
486 473 0.014729
45 130 0.015255
130 45 0.015255
1826 477 0.017359
2267 509 0.017359
590 509 0.017359
509 2267 0.017359
509 590 0.017359
78 478 0.017885
478 78 0.017885
78 480 0.018411
480 78 0.018411
78 130 0.018937
130 78 0.018937
509 130 0.021042
14 483 0.021568
480 477 0.021568
477 480 0.021568
615 14 0.022094
14 615 0.022094
615 481 0.022094
125 42 0.02262
42 125 0.02262
480 130 0.024198
67 0 0.025776
0 132 0.025776
0 67 0.025776
226 130 0.025776
130 226 0.025776
67 477 0.025776
477 67 0.025776
14 931 0.026302
478 538 0.026302
541 130 0.026828
130 473 0.026828
130 541 0.026828
542 519 0.026828
545 486 0.026828
486 545 0.026828
615 517 0.026828
610 42 0.027354
42 610 0.027354
610 485 0.02788
478 485 0.02788
485 610 0.02788
485 478 0.02788
483 14 0.02788
519 542 0.028406
67 486 0.028406
486 67 0.028406
542 42 0.029458
42 542 0.029458
478 14 0.029458
14 478 0.029458
519 624 0.029984
67 226 0.029984
226 67 0.029984
1871 478 0.03051
44 478 0.03051
478 1871 0.03051
478 44 0.03051
639 67 0.03051
67 639 0.03051
132 0 0.032614
132 478 0.032614
478 132 0.032614
132 341 0.032614
341 132 0.032614
474 477 0.03314
477 474 0.03314
132 134 0.033666
134 132 0.034193
849 130 0.034719
2805 637 0.034719
637 2805 0.034719
2939 67 0.034719
67 2939 0.034719
132 637 0.035245
637 132 0.035245
609 42 0.036297
42 609 0.036297
518 609 0.036297
518 485 0.037349
477 14 0.037875
14 477 0.037875
478 1883 0.037875
931 14 0.038401
925 485 0.038927
485 925 0.038927
2805 542 0.039453
542 2805 0.039453
634 130 0.040505
130 634 0.040505
542 478 0.041031
478 542 0.041031
478 363 0.041031
486 130 0.041557
608 130 0.041557
130 608 0.041557
569 519 0.041557
519 569 0.041557
569 485 0.042083
485 569 0.042083
569 47 0.042083
569 517 0.042083
634 477 0.042609
477 634 0.042609
540 477 0.043135
477 540 0.043135
43 540 0.043135
43 545 0.043135
518 42 0.044187
518 130 0.044187
130 518 0.044187
485 125 0.044713
925 44 0.044713
44 925 0.044713
925 486 0.044713
486 925 0.044713
47 517 0.044713
541 42 0.045239
42 481 0.045239
42 486 0.045239
42 541 0.045239
517 42 0.045765
926 130 0.045765
130 926 0.045765
517 486 0.045765
517 477 0.045765
517 43 0.045765
517 47 0.045765
517 226 0.045765
517 615 0.045765
517 569 0.045765
517 637 0.045765
483 363 0.046291
519 478 0.046291
1883 478 0.046291
478 519 0.046291
821 486 0.046817
555 821 0.046817
493 821 0.046817
821 555 0.046817
821 493 0.046817
460 481 0.04787
481 460 0.04787
610 78 0.04787
78 610 0.04787
363 483 0.048396
363 478 0.048396
226 460 0.048396
460 226 0.048396
134 637 0.048396
608 42 0.048922
518 460 0.048922
567 460 0.048922
460 518 0.048922
460 567 0.048922
883 130 0.049448
130 883 0.049448
883 478 0.049448
478 883 0.049448
518 519 0.049448
519 518 0.049448
637 134 0.049448
518 608 0.049448
608 518 0.049448
130 485 0.049974
130 537 0.049974
485 518 0.049974
537 130 0.0505
460 480 0.0505
610 460 0.0505
539 460 0.0505
460 539 0.0505
567 537 0.0505
537 567 0.0505
363 42 0.051026
42 363 0.051026
833 481 0.051026
481 833 0.051026
833 460 0.051026
460 833 0.051026
363 66 0.051026
66 363 0.051026
833 363 0.051026
363 541 0.051026
363 833 0.051026
460 502 0.051552
502 460 0.051552
538 460 0.051552
363 567 0.051552
567 363 0.051552
544 42 0.052078
42 544 0.052078
485 1693 0.052078
1683 478 0.052078
478 1683 0.052078
684 481 0.052078
486 821 0.052078
480 460 0.052078
1693 478 0.052604
478 1693 0.052604
44 917 0.052604
363 481 0.052604
481 363 0.052604
363 502 0.052604
502 363 0.052604
460 821 0.052604
821 460 0.052604
922 460 0.052604
460 922 0.052604
460 928 0.052604
460 538 0.052604
1878 41 0.052604
610 41 0.052604
41 1878 0.052604
830 363 0.052604
363 830 0.052604
928 538 0.052604
125 130 0.05313
130 125 0.05313
1882 478 0.05313
478 1882 0.05313
41 460 0.05313
460 41 0.05313
540 42 0.053656
42 608 0.053656
42 540 0.053656
1274 485 0.053656
485 1274 0.053656
460 478 0.053656
478 460 0.053656
917 44 0.053656
836 130 0.054182
130 836 0.054182
540 480 0.054182
480 540 0.054182
460 610 0.054182
540 41 0.054182
41 540 0.054182
610 684 0.054182
540 684 0.054182
684 540 0.054182
684 610 0.054182
460 44 0.054708
44 460 0.054708
130 42 0.055234
42 130 0.055234
1642 478 0.055234
478 1642 0.055234
41 481 0.055234
481 41 0.055234
1882 460 0.055234
460 1882 0.055234
538 478 0.05576
624 66 0.05576
66 624 0.05576
848 481 0.056286
481 848 0.056286
928 848 0.056286
848 928 0.056286
1254 478 0.056812
478 1254 0.056812
363 44 0.056812
1689 485 0.057338
485 44 0.057338
485 1689 0.057338
478 1881 0.057338
848 519 0.057338
519 848 0.057338
1826 536 0.057338
536 1826 0.057338
848 821 0.057338
821 848 0.057338
2444 460 0.057338
460 2444 0.057338
922 848 0.057338
848 922 0.057338
130 848 0.057864
836 502 0.057864
502 836 0.057864
1826 1548 0.057864
508 836 0.057864
836 508 0.057864
538 42 0.05839
502 476 0.05839
476 502 0.05839
927 41 0.05839
41 927 0.05839
639 538 0.05839
538 639 0.05839
42 473 0.058916
1683 485 0.058916
485 1683 0.058916
1881 478 0.058916
922 481 0.058916
481 922 0.058916
66 502 0.058916
502 66 0.058916
600 848 0.058916
848 600 0.058916
2291 502 0.059442
502 2291 0.059442
460 621 0.059442
621 460 0.059442
66 555 0.059442
2291 555 0.059442
555 66 0.059442
555 2291 0.059442
2291 460 0.059442
460 2291 0.059442
882 130 0.059968
610 130 0.059968
624 130 0.059968
130 882 0.059968
130 610 0.059968
833 519 0.059968
519 833 0.059968
133 130 0.060494
924 130 0.060494
130 133 0.060494
130 924 0.060494
1548 1826 0.060494
804 130 0.061021
130 804 0.061021
1829 44 0.061021
44 1829 0.061021
610 502 0.061021
1690 44 0.062073
821 44 0.062073
44 363 0.062073
44 1690 0.062073
44 821 0.062073
481 42 0.062599
363 130 0.062599
621 485 0.062599
485 621 0.062599
536 44 0.062599
44 536 0.062599
66 487 0.062599
487 66 0.062599
485 476 0.063125
130 0 0.063651
923 130 0.063651
130 923 0.063651
1688 485 0.063651
824 485 0.063651
485 1688 0.063651
485 824 0.063651
1688 476 0.063651
476 1688 0.063651
509 485 0.064177
485 1690 0.064177
485 509 0.064177
639 3191 0.064177
3191 639 0.064177
922 130 0.065229
130 922 0.065229
1312 485 0.065229
485 1312 0.065229
485 847 0.065229
881 130 0.065755
130 881 0.065755
460 847 0.065755
847 460 0.065755
0 130 0.066785
130 363 0.066785
130 918 0.066785
518 626 0.066785
626 518 0.066785
833 485 0.066785
485 1692 0.066785
844 833 0.066785
833 844 0.066785
1688 1888 0.066785
1888 1688 0.066785
538 130 0.067311
880 130 0.067311
538 485 0.067311
485 538 0.067311
1888 879 0.067311
879 1888 0.067311
881 639 0.067311
921 130 0.067837
130 921 0.067837
485 920 0.067837
485 833 0.068363
833 66 0.068363
66 833 0.068363
130 879 0.068889
41 920 0.069415
617 130 0.069941
130 880 0.069941
130 134 0.069941
134 130 0.070467
881 45 0.070467
45 881 0.070467
1549 626 0.070467
626 1549 0.070467
125 485 0.070467
41 44 0.070467
44 41 0.070467
879 130 0.070993
919 130 0.070993
919 626 0.070993
626 919 0.070993
919 485 0.070993
44 485 0.070993
1682 485 0.070993
485 919 0.070993
485 1682 0.070993
919 509 0.070993
919 460 0.070993
41 639 0.070993
919 920 0.070993
1254 1549 0.070993
609 567 0.070993
567 609 0.070993
0 363 0.071519
130 919 0.071519
66 582 0.071519
582 66 0.071519
509 919 0.071519
555 1543 0.071519
917 66 0.071519
66 917 0.071519
917 626 0.072045
41 477 0.072045
477 41 0.072045
555 928 0.072045
1385 1543 0.072045
1543 1385 0.072045
1881 569 0.072045
1681 485 0.072571
1687 485 0.072571
485 1681 0.072571
485 1687 0.072571
509 617 0.072571
920 919 0.072571
1548 470 0.073097
470 363 0.073097
470 1548 0.073097
1548 3097 0.073097
485 42 0.073624
509 42 0.073624
606 42 0.073624
607 42 0.073624
42 612 0.073624
42 606 0.073624
42 460 0.073624
42 607 0.073624
485 130 0.073624
1548 626 0.073624
626 1548 0.073624
485 1152 0.073624
477 481 0.073624
470 509 0.073624
509 470 0.073624
607 920 0.073624
485 1543 0.07415
485 913 0.07415
607 1826 0.07415
1686 485 0.074676
485 1686 0.074676
485 1050 0.074676
924 1312 0.074676
1312 924 0.074676
133 42 0.075202
44 42 0.075202
42 44 0.075202
877 130 0.075202
130 877 0.075202
509 536 0.075202
639 41 0.075202
1885 879 0.075202
879 1885 0.075202
1679 485 0.075728
485 1679 0.075728
604 879 0.075728
879 604 0.075728
829 130 0.076254
878 130 0.076254
44 626 0.076254
626 44 0.076254
1516 626 0.07678
1547 626 0.07678
626 1516 0.07678
626 1547 0.07678
1507 519 0.07678
1507 477 0.07678
477 1507 0.07678
754 41 0.07678
41 754 0.07678
519 42 0.077306
42 519 0.077306
481 130 0.077306
918 130 0.077306
130 639 0.077306
130 478 0.077306
130 477 0.077306
130 481 0.077306
130 480 0.077306
130 931 0.077306
555 626 0.077306
626 555 0.077306
738 485 0.077306
481 485 0.077306
485 738 0.077306
555 481 0.077306
481 639 0.077306
481 517 0.077306
66 477 0.077306
477 66 0.077306
1686 475 0.077306
475 1686 0.077306
835 879 0.077306
879 835 0.077306
639 1679 0.077306
1679 639 0.077306
359 0 0.077832
0 359 0.077832
605 42 0.077832
42 605 0.077832
42 636 0.077832
125 626 0.077832
626 125 0.077832
626 1555 0.077832
1670 485 0.077832
1555 485 0.077832
913 485 0.077832
485 1670 0.077832
624 519 0.077832
624 41 0.077832
41 624 0.077832
475 624 0.077832
918 624 0.077832
624 475 0.077832
624 918 0.077832
125 540 0.077832
129 0 0.078358
0 129 0.078358
1678 485 0.078358
485 1555 0.078358
485 1678 0.078358
485 357 0.078358
827 582 0.078358
582 827 0.078358
931 480 0.078358
1555 636 0.078358
1678 636 0.078358
636 1555 0.078358
636 1678 0.078358
848 879 0.078358
879 848 0.078358
823 485 0.078884
1685 485 0.078884
485 823 0.078884
485 1685 0.078884
2982 341 0.078884
357 42 0.07941
604 42 0.07941
42 357 0.07941
42 604 0.07941
66 130 0.07941
848 130 0.07941
130 66 0.07941
357 626 0.07941
357 485 0.07941
849 485 0.07941
1684 485 0.07941
485 1669 0.07941
485 849 0.07941
485 1684 0.07941
849 44 0.07941
44 849 0.07941
357 509 0.07941
509 357 0.07941
879 1044 0.07941
1044 879 0.07941
357 636 0.07941
636 357 0.07941
1670 1642 0.07941
519 470 0.079936
2311 43 0.079936
43 2311 0.079936
2672 2311 0.079936
2311 2672 0.079936
603 42 0.080462
42 603 0.080462
42 635 0.080462
130 635 0.080462
835 626 0.080988
626 835 0.080988
486 2143 0.080988
1555 821 0.080988
1044 917 0.080988
1555 540 0.080988
2213 880 0.080988
880 2213 0.080988
358 0 0.081514
0 358 0.081514
537 626 0.081514
626 537 0.081514
533 485 0.081514
1673 485 0.081514
485 1673 0.081514
485 1691 0.081514
537 478 0.081514
478 537 0.081514
1520 582 0.081514
1680 582 0.081514
582 1520 0.081514
582 1680 0.081514
2310 43 0.081514
43 2310 0.081514
533 41 0.081514
41 533 0.081514
738 537 0.081514
537 738 0.081514
916 1520 0.081514
1520 916 0.081514
508 42 0.08204
42 634 0.08204
519 130 0.08204
917 130 0.08204
626 1050 0.08204
485 916 0.08204
829 536 0.08204
1520 536 0.08204
536 829 0.08204
536 1520 0.08204
827 1254 0.08204
602 42 0.082566
42 602 0.082566
130 823 0.082566
1050 626 0.082566
626 917 0.082566
603 485 0.082566
485 517 0.082566
485 1677 0.082566
485 603 0.082566
486 1686 0.082566
1520 875 0.082566
875 1520 0.082566
537 42 0.083092
601 42 0.083092
42 537 0.083092
42 601 0.083092
916 130 0.083092
130 916 0.083092
1520 626 0.083092
626 1520 0.083092
1666 485 0.083092
1676 485 0.083092
1677 485 0.083092
485 1676 0.083092
485 1666 0.083092
470 519 0.083092
1520 519 0.083092
502 610 0.083092
502 917 0.083092
470 480 0.083092
537 1044 0.083092
1044 537 0.083092
2361 500 0.083092
500 2361 0.083092
537 1677 0.083092
1254 827 0.083092
2372 537 0.083092
537 2372 0.083092
470 634 0.083092
1520 879 0.083092
879 1520 0.083092
130 835 0.083618
130 876 0.083618
1523 626 0.083618
1545 626 0.083618
1546 626 0.083618
626 1523 0.083618
626 1545 0.083618
626 1546 0.083618
316 2138 0.083618
879 509 0.083618
509 879 0.083618
2446 1044 0.083618
1044 2446 0.083618
738 601 0.083618
818 1744 0.083618
1828 879 0.083618
879 1828 0.083618
130 915 0.084144
1544 626 0.084144
567 626 0.084144
626 567 0.084144
480 485 0.084144
1669 485 0.084144
1152 485 0.084144
1669 44 0.084144
1312 44 0.084144
2078 582 0.084144
582 2078 0.084144
1152 536 0.084144
536 1152 0.084144
1152 502 0.084144
502 1152 0.084144
1152 1669 0.084144
1669 738 0.084144
1669 1673 0.084144
555 873 0.084144
1681 41 0.084144
41 1681 0.084144
2568 636 0.084144
636 2568 0.084144
1744 818 0.084144
1719 470 0.084144
470 1719 0.084144
42 633 0.08467
915 130 0.08467
626 1544 0.08467
1828 14 0.08467
14 1828 0.08467
827 519 0.08467
519 827 0.08467
1050 609 0.08467
601 1952 0.08467
1952 601 0.08467
1686 226 0.08467
2369 1680 0.08467
1680 2369 0.08467
918 873 0.08467
873 918 0.08467
875 130 0.085196
914 130 0.085196
130 555 0.085196
130 875 0.085196
130 914 0.085196
602 626 0.085196
626 602 0.085196
509 597 0.085196
597 509 0.085196
1675 485 0.085196
1543 485 0.085196
485 1675 0.085196
1519 519 0.085196
519 1519 0.085196
1669 509 0.085196
509 2270 0.085196
2428 555 0.085196
555 2428 0.085196
474 914 0.085196
1675 2236 0.085196
2236 1675 0.085196
1519 1719 0.085196
1719 1519 0.085196
600 42 0.085722
42 600 0.085722
1680 485 0.085722
485 1680 0.085722
1828 502 0.085722
502 1828 0.085722
1744 480 0.085722
2820 879 0.085722
879 2820 0.085722
3065 1828 0.085722
3066 1828 0.085722
1828 3065 0.085722
1828 3066 0.085722
130 533 0.086248
879 626 0.086248
626 879 0.086248
847 485 0.086248
485 612 0.086248
509 316 0.086248
316 509 0.086248
509 847 0.086248
847 509 0.086248
601 509 0.086248
509 601 0.086248
498 536 0.086248
536 498 0.086248
1669 601 0.086248
1669 1666 0.086248
918 601 0.086248
601 918 0.086248
637 1254 0.086248
1254 637 0.086248
918 131 0.086248
131 918 0.086248
828 1828 0.086248
598 42 0.086775
599 42 0.086775
42 598 0.086775
42 599 0.086775
918 626 0.086775
626 918 0.086775
597 1633 0.086775
598 485 0.086775
485 598 0.086775
879 1677 0.086775
1677 879 0.086775
226 1686 0.086775
130 834 0.087301
130 827 0.087301
485 626 0.087301
1633 597 0.087301
478 1885 0.087301
1633 480 0.087301
480 1633 0.087301
834 1669 0.087301
1669 834 0.087301
914 474 0.087301
601 925 0.087301
1633 639 0.087301
1826 2705 0.087301
1826 2286 0.087301
598 1520 0.087301
834 130 0.087827
835 130 0.087827
470 130 0.087827
912 130 0.087827
913 130 0.087827
925 130 0.087827
130 912 0.087827
130 913 0.087827
130 470 0.087827
130 925 0.087827
639 626 0.087827
355 626 0.087827
626 639 0.087827
626 355 0.087827
639 597 0.087827
597 639 0.087827
516 485 0.087827
1925 519 0.087827
1926 519 0.087827
519 1925 0.087827
519 1926 0.087827
596 582 0.087827
582 596 0.087827
1669 2372 0.087827
1926 601 0.087827
2611 827 0.087827
827 2611 0.087827
2286 1826 0.087827
2704 1826 0.087827
1826 2704 0.087827
1520 1543 0.087827
1543 1520 0.087827
1825 1744 0.087827
1744 1825 0.087827
541 363 0.087827
639 598 0.087827
598 639 0.087827
639 1897 0.087827
639 876 0.087827
876 639 0.087827
483 130 0.088353
633 130 0.088353
130 633 0.088353
1522 626 0.088353
1528 626 0.088353
626 1522 0.088353
626 1528 0.088353
131 509 0.088353
1459 509 0.088353
509 131 0.088353
509 991 0.088353
509 1459 0.088353
1669 2357 0.088353
1669 2375 0.088353
2286 555 0.088353
1522 601 0.088353
2583 601 0.088353
601 1522 0.088353
601 2583 0.088353
908 2032 0.088353
1312 470 0.088353
1507 226 0.088353
2896 355 0.088353
355 2896 0.088353
908 1522 0.088353
1522 908 0.088353
357 0 0.088879
0 357 0.088879
130 14 0.088879
1543 626 0.088879
626 1543 0.088879
1667 485 0.088879
485 480 0.088879
485 1667 0.088879
1522 582 0.088879
582 1522 0.088879
1669 2310 0.088879
1669 2374 0.088879
1669 818 0.088879
533 118 0.088879
118 533 0.088879
2606 827 0.088879
827 2606 0.088879
2032 908 0.088879
1507 470 0.088879
470 1507 0.088879
609 2705 0.088879
596 918 0.088879
639 873 0.088879
873 639 0.088879
597 42 0.089405
828 130 0.089405
626 130 0.089405
911 130 0.089405
130 626 0.089405
130 911 0.089405
596 626 0.089405
595 626 0.089405
626 357 0.089405
626 596 0.089405
626 595 0.089405
1832 14 0.089405
478 1884 0.089405
118 310 0.089405
519 310 0.089405
502 310 0.089405
310 118 0.089405
310 502 0.089405
2427 555 0.089405
555 2427 0.089405
876 537 0.089405
537 876 0.089405
539 42 0.089931
596 42 0.089931
42 539 0.089931
42 596 0.089931
876 130 0.089931
910 130 0.089931
130 567 0.089931
130 910 0.089931
539 626 0.089931
626 14 0.089931
626 539 0.089931
310 597 0.089931
597 310 0.089931
1256 485 0.089931
1674 485 0.089931
914 485 0.089931
485 914 0.089931
502 2303 0.089931
1669 480 0.089931
1256 1669 0.089931
2032 1669 0.089931
1669 1256 0.089931
1669 1555 0.089931
500 555 0.089931
555 500 0.089931
2610 827 0.089931
827 2610 0.089931
1719 1633 0.089931
470 1256 0.089931
876 2368 0.089931
1545 2820 0.089931
918 596 0.089931
595 42 0.090457
42 595 0.090457
474 130 0.090457
846 130 0.090457
130 833 0.090457
789 626 0.090457
846 626 0.090457
626 789 0.090457
626 846 0.090457
1673 478 0.090457
1880 478 0.090457
478 1669 0.090457
478 1673 0.090457
478 1880 0.090457
2236 477 0.090457
477 2236 0.090457
1880 1669 0.090457
1669 1952 0.090457
474 41 0.090457
41 474 0.090457
474 2261 0.090457
128 827 0.090457
639 827 0.090457
827 128 0.090457
827 639 0.090457
913 873 0.090457
873 633 0.090457
1897 639 0.090457
3082 595 0.090457
595 3082 0.090457
356 0 0.090983
133 626 0.090983
1542 626 0.090983
626 133 0.090983
626 1542 0.090983
876 485 0.090983
485 876 0.090983
478 1888 0.090983
902 582 0.090983
582 902 0.090983
639 509 0.090983
509 639 0.090983
594 476 0.090983
476 594 0.090983
2303 502 0.090983
470 43 0.090983
43 470 0.090983
1674 1669 0.090983
1669 1744 0.090983
1677 537 0.090983
1897 133 0.090983
133 1897 0.090983
2303 2032 0.090983
2032 2303 0.090983
2674 498 0.090983
498 2674 0.090983
470 2261 0.090983
2895 355 0.090983
355 2895 0.090983
129 900 0.090983
900 129 0.090983
448 1880 0.090983
1880 448 0.090983
2368 876 0.090983
492 130 0.091509
567 130 0.091509
908 130 0.091509
909 130 0.091509
130 908 0.091509
130 621 0.091509
130 909 0.091509
14 626 0.091509
991 626 0.091509
1777 483 0.091509
483 1777 0.091509
493 14 0.091509
14 473 0.091509
14 493 0.091509
922 310 0.091509
874 310 0.091509
310 922 0.091509
310 874 0.091509
1545 582 0.091509
582 1545 0.091509
2032 536 0.091509
536 2032 0.091509
2348 1669 0.091509
1669 2348 0.091509
1669 2347 0.091509
1669 2355 0.091509
1777 1050 0.091509
1050 1777 0.091509
909 1170 0.091509
1170 1077 0.091509
1170 909 0.091509
845 66 0.091509
448 66 0.091509
66 845 0.091509
66 448 0.091509
909 827 0.091509
827 909 0.091509
1884 533 0.091509
533 1885 0.091509
2650 624 0.091509
624 2650 0.091509
593 2032 0.091509
2032 593 0.091509
127 567 0.091509
1983 567 0.091509
567 127 0.091509
567 1983 0.091509
507 517 0.091509
517 507 0.091509
2350 829 0.091509
2373 829 0.091509
829 2350 0.091509
829 2373 0.091509
2852 127 0.091509
127 2852 0.091509
909 352 0.091509
874 352 0.091509
352 909 0.091509
352 874 0.091509
991 909 0.091509
909 991 0.091509
991 869 0.091509
869 991 0.091509
448 131 0.091509
131 448 0.091509
2161 1777 0.091509
1777 2161 0.091509
2373 874 0.091509
874 2373 0.091509
1674 900 0.091509
900 1674 0.091509
2985 1880 0.091509
1880 2985 0.091509
2077 1545 0.091509
1545 2077 0.091509
1884 991 0.091509
1683 3099 0.091509
593 42 0.092035
594 42 0.092035
42 593 0.092035
42 594 0.092035
42 590 0.092035
830 130 0.092035
872 130 0.092035
873 130 0.092035
907 130 0.092035
130 830 0.092035
130 872 0.092035
626 991 0.092035
1668 485 0.092035
14 481 0.092035
1898 310 0.092035
310 1898 0.092035
595 44 0.092035
872 44 0.092035
44 595 0.092035
44 872 0.092035
41 519 0.092035
1924 519 0.092035
519 1924 0.092035
519 1929 0.092035
847 481 0.092035
481 847 0.092035
2077 582 0.092035
582 2077 0.092035
492 847 0.092035
907 847 0.092035
2149 847 0.092035
2217 847 0.092035
847 1050 0.092035
847 492 0.092035
847 2149 0.092035
847 2217 0.092035
2349 1669 0.092035
1669 1880 0.092035
1669 1667 0.092035
1669 200 0.092035
1669 1668 0.092035
1669 508 0.092035
535 500 0.092035
500 535 0.092035
492 624 0.092035
624 492 0.092035
2672 470 0.092035
470 2672 0.092035
909 2099 0.092035
2099 909 0.092035
1719 1507 0.092035
1507 1719 0.092035
2149 2236 0.092035
2236 2149 0.092035
516 833 0.092035
833 516 0.092035
2355 507 0.092035
507 2355 0.092035
1777 352 0.092035
352 1777 0.092035
1830 869 0.092035
869 1830 0.092035
1898 598 0.092035
598 1898 0.092035
907 1888 0.092035
907 516 0.092035
516 907 0.092035
2355 2149 0.092035
2149 2355 0.092035
1547 928 0.092035
66 0 0.092561
128 0 0.092561
500 130 0.092561
906 130 0.092561
502 130 0.092561
130 873 0.092561
130 906 0.092561
130 502 0.092561
130 907 0.092561
1519 626 0.092561
310 626 0.092561
626 1519 0.092561
626 310 0.092561
1893 310 0.092561
310 1893 0.092561
1518 44 0.092561
44 1518 0.092561
582 2076 0.092561
1545 847 0.092561
847 1545 0.092561
2291 476 0.092561
476 2291 0.092561
1669 2369 0.092561
1669 2371 0.092561
1669 1674 0.092561
1669 355 0.092561
1669 2059 0.092561
2161 1044 0.092561
517 1044 0.092561
1963 1044 0.092561
1044 2161 0.092561
1044 517 0.092561
1044 1963 0.092561
991 118 0.092561
517 118 0.092561
118 991 0.092561
118 517 0.092561
1963 818 0.092561
818 1963 0.092561
1546 624 0.092561
624 1546 0.092561
493 517 0.092561
517 493 0.092561
2703 1826 0.092561
1826 2703 0.092561
2746 2163 0.092561
2163 2746 0.092561
1507 637 0.092561
1830 352 0.092561
352 1830 0.092561
1893 53 0.092561
53 1893 0.092561
2077 848 0.092561
848 2077 0.092561
1893 869 0.092561
869 1893 0.092561
874 1542 0.092561
1830 900 0.092561
900 1830 0.092561
2077 1893 0.092561
535 1893 0.092561
1893 2077 0.092561
1893 535 0.092561
1830 535 0.092561
535 1830 0.092561
2303 2582 0.092561
2303 907 0.092561
2582 907 0.092561
470 42 0.093087
502 42 0.093087
591 42 0.093087
592 42 0.093087
42 502 0.093087
42 470 0.093087
42 591 0.093087
42 592 0.093087
904 130 0.093087
905 130 0.093087
130 500 0.093087
130 904 0.093087
130 905 0.093087
828 626 0.093087
626 828 0.093087
1541 485 0.093087
1897 310 0.093087
310 1897 0.093087
2076 582 0.093087
1669 1883 0.093087
1669 828 0.093087
1669 498 0.093087
2557 882 0.093087
470 494 0.093087
2236 494 0.093087
494 470 0.093087
494 2236 0.093087
2077 590 0.093087
2134 1543 0.093087
1543 2134 0.093087
516 2134 0.093087
2134 516 0.093087
2134 907 0.093087
2099 593 0.093087
593 2099 0.093087
637 2369 0.093087
1832 633 0.093087
53 2025 0.093087
2025 53 0.093087
844 909 0.093087
909 844 0.093087
902 844 0.093087
2557 844 0.093087
844 2557 0.093087
3001 600 0.093087
600 3001 0.093087
1964 1519 0.093087
1519 1964 0.093087
3131 870 0.093087
870 3131 0.093087
355 0 0.093613
0 66 0.093613
0 310 0.093613
0 355 0.093613
0 356 0.093613
516 42 0.093613
590 42 0.093613
42 516 0.093613
903 130 0.093613
355 597 0.093613
597 355 0.093613
1831 14 0.093613
14 1831 0.093613
1669 478 0.093613
847 310 0.093613
310 847 0.093613
588 847 0.093613
535 847 0.093613
2216 847 0.093613
876 847 0.093613
879 847 0.093613
847 876 0.093613
847 588 0.093613
847 535 0.093613
847 2216 0.093613
847 1827 0.093613
2274 789 0.093613
789 2274 0.093613
2099 502 0.093613
502 2099 0.093613
2347 1669 0.093613
1669 589 0.093613
869 1044 0.093613
1044 869 0.093613
2626 590 0.093613
594 590 0.093613
2627 590 0.093613
590 2626 0.093613
590 2627 0.093613
353 2032 0.093613
2032 353 0.093613
2099 843 0.093613
843 2099 0.093613
903 829 0.093613
2732 2134 0.093613
2681 2134 0.093613
2134 2732 0.093613
2134 2681 0.093613
2369 637 0.093613
2626 1978 0.093613
1978 2626 0.093613
914 633 0.093613
1541 1518 0.093613
1518 1541 0.093613
2347 1523 0.093613
908 1541 0.093613
1541 908 0.093613
844 902 0.093613
2681 902 0.093613
903 2261 0.093613
2261 903 0.093613
2347 639 0.093613
592 354 0.093613
354 592 0.093613
2627 2821 0.093613
903 2557 0.093613
354 0 0.094139
0 354 0.094139
589 42 0.094139
354 42 0.094139
42 589 0.094139
42 354 0.094139
827 130 0.094139
868 130 0.094139
130 903 0.094139
130 868 0.094139
1541 626 0.094139
626 1541 0.094139
874 1311 0.094139
1830 1311 0.094139
1961 1311 0.094139
567 1311 0.094139
1962 1311 0.094139
1311 874 0.094139
1311 1830 0.094139
1311 1961 0.094139
1311 567 0.094139
1311 1962 0.094139
1962 480 0.094139
480 1962 0.094139
2350 1669 0.094139
1669 1691 0.094139
1669 825 0.094139
1669 2365 0.094139
1669 598 0.094139
1243 1044 0.094139
1044 1243 0.094139
2478 463 0.094139
1961 463 0.094139
463 2478 0.094139
463 1961 0.094139
456 118 0.094139
118 456 0.094139
2582 601 0.094139
590 594 0.094139
590 2077 0.094139
2681 2257 0.094139
1826 639 0.094139
1827 829 0.094139
829 1827 0.094139
1961 1917 0.094139
1917 1961 0.094139
1956 2099 0.094139
1243 2099 0.094139
2099 1956 0.094139
2099 1243 0.094139
1518 1962 0.094139
1777 2266 0.094139
869 909 0.094139
909 869 0.094139
869 1927 0.094139
900 1777 0.094139
1777 900 0.094139
129 611 0.094139
3003 2149 0.094139
2149 3003 0.094139
1962 1961 0.094139
1961 1962 0.094139
625 130 0.094665
871 130 0.094665
902 130 0.094665
130 871 0.094665
130 902 0.094665
130 625 0.094665
130 828 0.094665
1830 14 0.094665
131 519 0.094665
519 131 0.094665
43 847 0.094665
869 847 0.094665
1777 502 0.094665
502 1777 0.094665
1669 2351 0.094665
1669 2352 0.094665
1669 916 0.094665
1669 1678 0.094665
1669 1543 0.094665
1669 2364 0.094665
593 501 0.094665
501 593 0.094665
2651 2032 0.094665
2032 2651 0.094665
909 2163 0.094665
2163 909 0.094665
1152 1917 0.094665
1917 2752 0.094665
2703 865 0.094665
865 2703 0.094665
352 2099 0.094665
2821 2099 0.094665
2099 2821 0.094665
2099 352 0.094665
2821 609 0.094665
1896 355 0.094665
355 1896 0.094665
355 828 0.094665
1896 909 0.094665
909 1896 0.094665
1927 869 0.094665
2984 900 0.094665
900 2984 0.094665
1927 1896 0.094665
1896 1927 0.094665
535 456 0.094665
1898 1683 0.094665
1683 1898 0.094665
2821 2627 0.094665
469 42 0.095191
588 42 0.095191
42 588 0.095191
42 469 0.095191
460 130 0.095191
832 130 0.095191
870 130 0.095191
901 130 0.095191
130 832 0.095191
130 870 0.095191
130 901 0.095191
460 626 0.095191
626 485 0.095191
626 460 0.095191
1632 597 0.095191
597 1632 0.095191
502 483 0.095191
483 502 0.095191
1827 14 0.095191
519 44 0.095191
1044 519 0.095191
519 1044 0.095191
901 1311 0.095191
1540 1311 0.095191
1311 901 0.095191
1311 1540 0.095191
2134 847 0.095191
456 847 0.095191
847 2134 0.095191
847 456 0.095191
118 9 0.095191
9 118 0.095191
1270 536 0.095191
536 1270 0.095191
480 1916 0.095191
901 460 0.095191
460 901 0.095191
901 118 0.095191
118 901 0.095191
913 501 0.095191
501 913 0.095191
352 1270 0.095191
1270 352 0.095191
2149 517 0.095191
517 2149 0.095191
456 593 0.095191
352 456 0.095191
874 585 0.095191
585 874 0.095191
2373 900 0.095191
900 1928 0.095191
900 2373 0.095191
456 2149 0.095191
353 0 0.095717
0 353 0.095717
900 130 0.095717
130 900 0.095717
832 626 0.095717
626 832 0.095717
608 44 0.095717
1916 44 0.095717
44 633 0.095717
44 519 0.095717
44 608 0.095717
44 1911 0.095717
44 1917 0.095717
519 9 0.095717
2134 316 0.095717
501 316 0.095717
2137 316 0.095717
1960 316 0.095717
316 2134 0.095717
316 2137 0.095717
316 1960 0.095717
316 501 0.095717
1911 847 0.095717
847 1911 0.095717
501 502 0.095717
502 501 0.095717
1916 480 0.095717
2335 78 0.095717
78 2335 0.095717
2266 463 0.095717
463 2291 0.095717
463 2266 0.095717
463 456 0.095717
2335 601 0.095717
2150 2134 0.095717
2134 2150 0.095717
1917 2750 0.095717
593 456 0.095717
1642 1518 0.095717
1518 1642 0.095717
1518 1961 0.095717
585 2266 0.095717
2266 585 0.095717
2266 1777 0.095717
2266 456 0.095717
608 1911 0.095717
1911 608 0.095717
585 456 0.095717
2625 900 0.095717
900 2625 0.095717
1642 1670 0.095717
0 456 0.096243
535 42 0.096243
586 42 0.096243
587 42 0.096243
42 509 0.096243
42 624 0.096243
42 535 0.096243
42 586 0.096243
42 587 0.096243
621 130 0.096243
867 130 0.096243
874 130 0.096243
130 867 0.096243
130 874 0.096243
130 456 0.096243
14 1827 0.096243
1185 519 0.096243
1541 519 0.096243
1923 519 0.096243
1545 519 0.096243
519 1185 0.096243
519 1541 0.096243
519 1923 0.096243
519 1545 0.096243
1777 481 0.096243
1827 481 0.096243
481 1777 0.096243
481 1827 0.096243
1541 582 0.096243
582 1541 0.096243
1827 847 0.096243
500 509 0.096243
509 500 0.096243
594 536 0.096243
536 594 0.096243
536 828 0.096243
593 476 0.096243
476 593 0.096243
625 456 0.096243
1718 480 0.096243
480 1718 0.096243
352 500 0.096243
500 352 0.096243
501 828 0.096243
1540 1270 0.096243
1270 1540 0.096243
2614 1185 0.096243
2217 1185 0.096243
1185 2614 0.096243
1185 2217 0.096243
1719 537 0.096243
2625 537 0.096243
537 1719 0.096243
537 2625 0.096243
594 588 0.096243
588 594 0.096243
507 594 0.096243
594 507 0.096243
1827 637 0.096243
637 1827 0.096243
1923 1518 0.096243
1518 1923 0.096243
1256 2838 0.096243
2489 603 0.096243
603 2489 0.096243
2478 1916 0.096243
1916 2478 0.096243
2704 1642 0.096243
1642 2704 0.096243
2222 2360 0.096243
2360 2222 0.096243
3134 3135 0.096243
2615 3135 0.096243
3136 3135 0.096243
3135 3134 0.096243
3135 2615 0.096243
3135 3136 0.096243
3135 1830 0.096243
2615 3136 0.096243
3136 2615 0.096243
2615 3134 0.096243
3134 2615 0.096243
3131 456 0.096243
585 42 0.096769
42 585 0.096769
585 130 0.096769
130 585 0.096769
502 626 0.096769
626 502 0.096769
1672 485 0.096769
476 483 0.096769
310 828 0.096769
1326 519 0.096769
519 1326 0.096769
509 1481 0.096769
1878 847 0.096769
847 1878 0.096769
2266 509 0.096769
509 2266 0.096769
2099 536 0.096769
536 2099 0.096769
2296 476 0.096769
476 2296 0.096769
1669 2353 0.096769
1669 2358 0.096769
1669 1687 0.096769
1669 1681 0.096769
1669 1152 0.096769
1669 1672 0.096769
1669 2099 0.096769
1669 2363 0.096769
1669 1542 0.096769
1669 2367 0.096769
1669 845 0.096769
1669 1170 0.096769
1669 1459 0.096769
1669 2373 0.096769
1669 516 0.096769
1563 530 0.096769
530 1563 0.096769
1799 501 0.096769
501 1799 0.096769
1326 818 0.096769
818 1326 0.096769
1978 1185 0.096769
1185 1978 0.096769
533 2257 0.096769
585 2163 0.096769
1310 2163 0.096769
2163 585 0.096769
2163 1310 0.096769
1541 1917 0.096769
1917 1541 0.096769
1256 470 0.096769
844 593 0.096769
1563 913 0.096769
913 1563 0.096769
869 2099 0.096769
2099 869 0.096769
2837 1256 0.096769
1256 2837 0.096769
131 2266 0.096769
2835 2266 0.096769
2266 2835 0.096769
900 844 0.096769
844 900 0.096769
42 616 0.097295
130 878 0.097295
582 626 0.097295
626 582 0.097295
2146 486 0.097295
486 2146 0.097295
1669 705 0.097295
1185 536 0.097295
869 536 0.097295
536 1185 0.097295
536 869 0.097295
2302 502 0.097295
1669 2354 0.097295
1669 2360 0.097295
1669 2366 0.097295
1669 2032 0.097295
2296 1044 0.097295
1563 1044 0.097295
848 1044 0.097295
1044 848 0.097295
1044 2296 0.097295
1044 1563 0.097295
507 500 0.097295
500 507 0.097295
2193 501 0.097295
501 2193 0.097295
501 456 0.097295
1254 1185 0.097295
1185 616 0.097295
1185 1254 0.097295
1185 2615 0.097295
594 616 0.097295
616 594 0.097295
2614 470 0.097295
470 2614 0.097295
2614 853 0.097295
853 2614 0.097295
1878 1799 0.097295
1326 2193 0.097295
848 2193 0.097295
2266 2193 0.097295
2193 1326 0.097295
2193 848 0.097295
2193 2266 0.097295
2236 2833 0.097295
2266 131 0.097295
2302 507 0.097295
507 2302 0.097295
2892 848 0.097295
848 2892 0.097295
2894 1924 0.097295
1924 2894 0.097295
2892 1960 0.097295
1960 2892 0.097295
2835 900 0.097295
900 2835 0.097295
2679 1880 0.097295
1880 2679 0.097295
2149 456 0.097295
2892 1540 0.097295
1540 2892 0.097295
42 575 0.097821
844 130 0.097821
866 130 0.097821
899 130 0.097821
130 617 0.097821
130 844 0.097821
130 899 0.097821
517 485 0.097821
1799 809 0.097821
1481 38 0.097821
14 1832 0.097821
900 519 0.097821
1922 519 0.097821
899 519 0.097821
519 1922 0.097821
519 900 0.097821
519 1927 0.097821
519 1928 0.097821
1982 1481 0.097821
1983 1481 0.097821
616 1481 0.097821
1481 1982 0.097821
1481 1983 0.097821
2215 847 0.097821
847 2215 0.097821
2261 467 0.097821
1563 509 0.097821
832 1524 0.097821
1524 919 0.097821
502 2302 0.097821
517 480 0.097821
480 517 0.097821
1669 463 0.097821
1669 1044 0.097821
1669 2359 0.097821
1669 1680 0.097821
1669 913 0.097821
1669 604 0.097821
1669 1523 0.097821
1669 914 0.097821
1669 2362 0.097821
1669 905 0.097821
1669 2368 0.097821
1669 1676 0.097821
494 530 0.097821
588 500 0.097821
500 588 0.097821
843 1677 0.097821
1677 843 0.097821
2302 501 0.097821
501 2302 0.097821
498 494 0.097821
494 498 0.097821
2613 1185 0.097821
1518 1185 0.097821
1185 2613 0.097821
1185 1518 0.097821
2257 533 0.097821
1982 616 0.097821
2150 616 0.097821
616 2150 0.097821
616 1982 0.097821
2257 2681 0.097821
2736 864 0.097821
864 2736 0.097821
2736 865 0.097821
865 2736 0.097821
2266 594 0.097821
594 2266 0.097821
574 593 0.097821
593 574 0.097821
2809 1799 0.097821
842 1799 0.097821
1799 842 0.097821
1799 2809 0.097821
1799 574 0.097821
1799 1878 0.097821
352 2193 0.097821
2193 352 0.097821
1541 574 0.097821
574 1541 0.097821
2833 2236 0.097821
2835 1518 0.097821
1518 2835 0.097821
866 869 0.097821
869 866 0.097821
2614 899 0.097821
899 2614 0.097821
1670 2478 0.097821
2222 1540 0.097821
1540 2222 0.097821
2892 928 0.097821
355 130 0.098347
864 130 0.098347
865 130 0.098347
130 355 0.098347
130 864 0.098347
130 865 0.098347
1540 626 0.098347
139 626 0.098347
626 1540 0.098347
626 139 0.098347
118 519 0.098347
519 118 0.098347
1952 1311 0.098347
1954 1311 0.098347
502 1311 0.098347
1311 1954 0.098347
1311 502 0.098347
1311 1952 0.098347
1311 1964 0.098347
847 582 0.098347
582 847 0.098347
536 847 0.098347
2213 847 0.098347
2214 847 0.098347
2163 847 0.098347
2150 847 0.098347
874 847 0.098347
1152 847 0.098347
902 847 0.098347
847 536 0.098347
847 2213 0.098347
847 2214 0.098347
847 2163 0.098347
847 874 0.098347
847 2150 0.098347
847 1152 0.098347
847 902 0.098347
1524 832 0.098347
1669 1677 0.098347
1669 359 0.098347
1669 1541 0.098347
1669 2350 0.098347
139 567 0.098347
139 1917 0.098347
1799 118 0.098347
118 1799 0.098347
1185 827 0.098347
827 1185 0.098347
1719 517 0.098347
517 1719 0.098347
2731 2134 0.098347
2213 864 0.098347
1659 864 0.098347
2163 864 0.098347
864 2213 0.098347
864 1659 0.098347
864 2163 0.098347
1634 2163 0.098347
2745 2163 0.098347
2163 2745 0.098347
2163 1634 0.098347
1659 2137 0.098347
871 853 0.098347
881 853 0.098347
853 871 0.098347
853 881 0.098347
2213 1799 0.098347
574 1799 0.098347
2266 1799 0.098347
2000 1799 0.098347
2808 1799 0.098347
507 1799 0.098347
1799 2213 0.098347
1799 2266 0.098347
1799 2000 0.098347
1799 2808 0.098347
1799 507 0.098347
2213 2193 0.098347
881 2193 0.098347
2193 2213 0.098347
2193 881 0.098347
2302 2137 0.098347
2137 2302 0.098347
2731 849 0.098347
849 2731 0.098347
914 2876 0.098347
3037 2213 0.098347
2213 3037 0.098347
3100 354 0.098347
354 3100 0.098347
2750 639 0.098347
582 42 0.098873
583 42 0.098873
584 42 0.098873
42 582 0.098873
42 583 0.098873
42 584 0.098873
42 581 0.098873
1896 310 0.098873
1254 519 0.098873
1540 519 0.098873
519 1254 0.098873
519 1540 0.098873
519 930 0.098873
593 847 0.098873
827 847 0.098873
847 593 0.098873
847 827 0.098873
909 502 0.098873
502 909 0.098873
865 621 0.098873
1677 621 0.098873
1545 621 0.098873
621 865 0.098873
621 1677 0.098873
621 1545 0.098873
1243 139 0.098873
139 1243 0.098873
864 118 0.098873
118 864 0.098873
200 2562 0.098873
2222 818 0.098873
818 2222 0.098873
1773 2628 0.098873
2638 2628 0.098873
581 2628 0.098873
2628 1773 0.098873
2628 2638 0.098873
2628 581 0.098873
2729 2134 0.098873
2712 2134 0.098873
2134 2729 0.098873
2134 2712 0.098873
2748 1917 0.098873
1917 2748 0.098873
1917 1866 0.098873
1960 865 0.098873
865 1960 0.098873
2712 878 0.098873
1642 2099 0.098873
2750 1911 0.098873
2712 869 0.098873
869 2712 0.098873
916 131 0.098873
131 916 0.098873
2638 1773 0.098873
3037 1540 0.098873
1540 3037 0.098873
1209 581 0.098873
581 1209 0.098873
1596 3192 0.098873
3192 1596 0.098873
65 0 0.099399
42 534 0.099399
542 130 0.099399
898 130 0.099399
130 849 0.099399
130 542 0.099399
130 930 0.099399
130 898 0.099399
1326 45 0.099399
45 1326 0.099399
470 626 0.099399
865 626 0.099399
626 470 0.099399
626 865 0.099399
2150 117 0.099399
1050 847 0.099399
352 847 0.099399
847 1981 0.099399
847 352 0.099399
2222 705 0.099399
705 2222 0.099399
502 818 0.099399
2403 621 0.099399
2405 621 0.099399
1701 621 0.099399
621 1701 0.099399
621 2403 0.099399
621 2405 0.099399
1677 2493 0.099399
507 818 0.099399
818 507 0.099399
2134 2731 0.099399
1540 865 0.099399
865 1540 0.099399
865 1884 0.099399
470 2731 0.099399
2193 853 0.099399
1656 853 0.099399
853 1656 0.099399
1676 878 0.099399
1880 878 0.099399
878 1676 0.099399
878 1880 0.099399
878 2712 0.099399
2736 593 0.099399
593 2736 0.099399
1642 2266 0.099399
2266 1642 0.099399
2244 1152 0.099399
1152 2244 0.099399
900 2310 0.099399
2505 869 0.099399
869 2505 0.099399
2403 2112 0.099399
536 130 0.099925
130 536 0.099925
1323 45 0.099925
621 45 0.099925
1324 45 0.099925
1325 45 0.099925
45 1323 0.099925
45 621 0.099925
45 1324 0.099925
45 1325 0.099925
626 1325 0.099925
1631 597 0.099925
597 1634 0.099925
597 1631 0.099925
809 519 0.099925
1799 519 0.099925
875 519 0.099925
1324 519 0.099925
1278 519 0.099925
519 899 0.099925
519 1799 0.099925
519 875 0.099925
519 1324 0.099925
519 1278 0.099925
1960 1311 0.099925
1311 1960 0.099925
1799 847 0.099925
1509 847 0.099925
1981 847 0.099925
847 1799 0.099925
847 1509 0.099925
2325 480 0.099925
480 2325 0.099925
1669 2370 0.099925
139 821 0.099925
821 139 0.099925
2402 621 0.099925
2407 621 0.099925
2408 621 0.099925
2409 621 0.099925
621 2407 0.099925
621 1331 0.099925
621 2402 0.099925
621 2408 0.099925
621 2409 0.099925
2170 500 0.099925
500 2170 0.099925
1917 139 0.099925
139 2236 0.099925
2539 501 0.099925
501 2539 0.099925
2718 829 0.099925
829 2718 0.099925
1866 1917 0.099925
2137 1659 0.099925
2765 594 0.099925
594 2765 0.099925
2832 2236 0.099925
1750 2236 0.099925
2236 2832 0.099925
2236 1750 0.099925
2834 1518 0.099925
1518 2834 0.099925
2310 881 0.099925
1750 869 0.099925
869 1750 0.099925
2397 1656 0.099925
1656 2397 0.099925
2844 2929 0.099925
2931 2929 0.099925
581 2929 0.099925
2929 2844 0.099925
2929 2930 0.099925
2929 2931 0.099925
2929 1209 0.099925
2929 581 0.099925
2871 2625 0.099925
2625 2871 0.099925
3085 1209 0.099925
1209 3085 0.099925
584 2112 0.099925
2112 584 0.099925
501 42 0.100452
501 130 0.100452
869 130 0.100452
897 130 0.100452
130 501 0.100452
130 869 0.100452
130 897 0.100452
826 45 0.100452
134 45 0.100452
863 45 0.100452
1322 45 0.100452
45 826 0.100452
45 134 0.100452
45 863 0.100452
45 1322 0.100452
1518 626 0.100452
626 1518 0.100452
501 597 0.100452
14 597 0.100452
597 14 0.100452
597 501 0.100452
1311 577 0.100452
1540 575 0.100452
1981 117 0.100452
117 1981 0.100452
1952 821 0.100452
821 1952 0.100452
821 470 0.100452
821 1555 0.100452
2406 621 0.100452
621 902 0.100452
621 2406 0.100452
500 1070 0.100452
878 1952 0.100452
1952 878 0.100452
1960 532 0.100452
532 1960 0.100452
2648 133 0.100452
133 2648 0.100452
356 2032 0.100452
2032 356 0.100452
1676 588 0.100452
588 1676 0.100452
862 1917 0.100452
1917 862 0.100452
1596 853 0.100452
853 1596 0.100452
2445 878 0.100452
878 2445 0.100452
881 2471 0.100452
2471 881 0.100452
1773 2638 0.100452
1209 2929 0.100452
2930 2929 0.100452
1639 2712 0.100452
2712 1639 0.100452
1639 1324 0.100452
1324 1639 0.100452
1322 863 0.100452
863 1322 0.100452
821 130 0.100978
130 821 0.100978
575 626 0.100978
626 1527 0.100978
519 456 0.100978
1971 1481 0.100978
1481 1971 0.100978
575 1540 0.100978
494 117 0.100978
897 117 0.100978
117 494 0.100978
117 897 0.100978
849 78 0.100978
1669 533 0.100978
1669 603 0.100978
1669 835 0.100978
1669 2361 0.100978
2395 573 0.100978
2397 573 0.100978
573 2395 0.100978
2004 621 0.100978
621 2004 0.100978
2471 139 0.100978
139 2471 0.100978
2137 1952 0.100978
1952 2137 0.100978
1077 1170 0.100978
1543 1170 0.100978
1960 1170 0.100978
1170 1960 0.100978
507 66 0.100978
66 507 0.100978
1920 1317 0.100978
2238 2032 0.100978
2614 2004 0.100978
2004 2614 0.100978
881 2310 0.100978
1924 2310 0.100978
2900 1656 0.100978
1542 874 0.100978
1920 897 0.100978
897 1920 0.100978
841 130 0.101504
130 841 0.101504
1527 626 0.101504
66 626 0.101504
626 66 0.101504
483 575 0.101504
310 1325 0.101504
841 519 0.101504
519 841 0.101504
831 1311 0.101504
1311 831 0.101504
1981 1481 0.101504
1481 1981 0.101504
2004 481 0.101504
481 2004 0.101504
1960 117 0.101504
117 1960 0.101504
2004 502 0.101504
502 2004 0.101504
78 849 0.101504
1669 2356 0.101504
1669 2349 0.101504
1669 357 0.101504
1669 918 0.101504
740 621 0.101504
1676 621 0.101504
1331 621 0.101504
621 1676 0.101504
621 740 0.101504
532 1044 0.101504
1044 532 0.101504
1563 532 0.101504
880 532 0.101504
532 880 0.101504
508 531 0.101504
2004 531 0.101504
2161 531 0.101504
2002 531 0.101504
913 531 0.101504
2596 531 0.101504
531 508 0.101504
531 2161 0.101504
531 2002 0.101504
531 2004 0.101504
531 913 0.101504
531 2596 0.101504
1331 2620 0.101504
2747 1917 0.101504
1917 2747 0.101504
2002 840 0.101504
1639 840 0.101504
840 2002 0.101504
840 1639 0.101504
2137 2841 0.101504
1960 2170 0.101504
2712 2170 0.101504
2170 1960 0.101504
2170 2712 0.101504
1325 1897 0.101504
1897 1325 0.101504
895 130 0.10203
896 130 0.10203
130 896 0.10203
130 895 0.10203
1970 1481 0.10203
1921 481 0.10203
481 1921 0.10203
895 509 0.10203
1044 509 0.10203
509 895 0.10203
509 1044 0.10203
1897 536 0.10203
536 1897 0.10203
1970 502 0.10203
502 1970 0.10203
1669 1522 0.10203
2396 573 0.10203
1670 573 0.10203
573 1670 0.10203
573 2396 0.10203
2404 621 0.10203
621 2404 0.10203
840 121 0.10203
1331 121 0.10203
121 840 0.10203
121 1331 0.10203
875 532 0.10203
532 875 0.10203
992 2628 0.10203
2628 992 0.10203
1313 1331 0.10203
2737 1331 0.10203
1331 2737 0.10203
1331 1313 0.10203
127 2004 0.10203
2161 2004 0.10203
2493 2004 0.10203
2004 127 0.10203
2004 2161 0.10203
2004 2493 0.10203
609 2821 0.10203
356 226 0.10203
2841 2137 0.10203
2890 53 0.10203
53 2890 0.10203
2301 1897 0.10203
1897 2301 0.10203
1547 2161 0.10203
2161 1547 0.10203
3118 1970 0.10203
1970 3118 0.10203
533 42 0.102556
581 42 0.102556
42 480 0.102556
42 615 0.102556
42 533 0.102556
14 130 0.102556
842 130 0.102556
130 534 0.102556
130 842 0.102556
1270 626 0.102556
626 1270 0.102556
14 467 0.102556
878 1481 0.102556
2002 481 0.102556
1310 481 0.102556
481 2002 0.102556
481 1310 0.102556
1952 117 0.102556
2004 117 0.102556
117 1952 0.102556
117 2004 0.102556
2004 536 0.102556
536 2004 0.102556
2301 502 0.102556
502 2301 0.102556
1952 1044 0.102556
121 1044 0.102556
531 1044 0.102556
1044 1952 0.102556
1044 531 0.102556
1044 121 0.102556
118 1952 0.102556
839 1952 0.102556
2298 1952 0.102556
1952 118 0.102556
1952 2298 0.102556
1952 839 0.102556
1676 532 0.102556
533 532 0.102556
532 1676 0.102556
532 533 0.102556
53 882 0.102556
882 53 0.102556
1170 1543 0.102556
1954 531 0.102556
2595 531 0.102556
593 531 0.102556
531 1954 0.102556
531 2595 0.102556
531 593 0.102556
1633 615 0.102556
2624 533 0.102556
1313 533 0.102556
2595 533 0.102556
2301 533 0.102556
878 533 0.102556
53 533 0.102556
533 1313 0.102556
533 2595 0.102556
533 2301 0.102556
533 878 0.102556
533 53 0.102556
533 2624 0.102556
1209 2628 0.102556
2628 1209 0.102556
2137 2004 0.102556
842 2004 0.102556
1954 2004 0.102556
2004 842 0.102556
2004 2137 0.102556
2004 1954 0.102556
2751 1917 0.102556
1917 2751 0.102556
593 2002 0.102556
2002 593 0.102556
1518 1921 0.102556
1385 53 0.102556
53 1385 0.102556
634 615 0.102556
1960 1825 0.102556
2411 1825 0.102556
1825 2958 0.102556
1825 2411 0.102556
2620 2298 0.102556
2298 2620 0.102556
638 2301 0.102556
2301 638 0.102556
532 42 0.103082
580 42 0.103082
42 532 0.103082
42 580 0.103082
823 130 0.103082
533 130 0.103082
840 130 0.103082
130 840 0.103082
597 519 0.103082
588 1311 0.103082
1311 588 0.103082
1980 1481 0.103082
1481 1980 0.103082
2145 486 0.103082
840 486 0.103082
486 2145 0.103082
509 2217 0.103082
1630 502 0.103082
502 1630 0.103082
1960 1202 0.103082
531 1202 0.103082
1202 531 0.103082
1630 821 0.103082
821 1630 0.103082
2411 530 0.103082
530 2411 0.103082
1518 532 0.103082
1920 532 0.103082
531 532 0.103082
532 1518 0.103082
532 1563 0.103082
532 1920 0.103082
532 531 0.103082
2215 494 0.103082
494 2215 0.103082
1317 1920 0.103082
533 517 0.103082
2628 2639 0.103082
2334 2032 0.103082
2032 2334 0.103082
2032 2238 0.103082
2145 840 0.103082
1313 840 0.103082
840 2145 0.103082
840 1313 0.103082
1897 1313 0.103082
2455 1313 0.103082
1313 1897 0.103082
1313 2455 0.103082
1630 823 0.103082
823 1630 0.103082
1969 2236 0.103082
2236 1969 0.103082
1518 2836 0.103082
1630 59 0.103082
59 1630 0.103082
2298 869 0.103082
869 2298 0.103082
2958 1825 0.103082
2961 1701 0.103082
1701 2961 0.103082
3080 2238 0.103082
2238 3080 0.103082
2880 580 0.103082
580 2880 0.103082
130 824 0.103608
1825 14 0.103608
14 1825 0.103608
1966 1481 0.103608
1481 1966 0.103608
139 536 0.103608
536 139 0.103608
2298 502 0.103608
502 2298 0.103608
902 621 0.103608
531 118 0.103608
118 531 0.103608
1976 532 0.103608
840 532 0.103608
532 840 0.103608
532 1976 0.103608
2163 1543 0.103608
1543 2163 0.103608
2750 1917 0.103608
1866 2002 0.103608
2002 1866 0.103608
823 2831 0.103608
2764 1825 0.103608
1825 2764 0.103608
2966 1630 0.103608
1630 2966 0.103608
42 632 0.104134
845 130 0.104134
863 130 0.104134
705 130 0.104134
130 845 0.104134
130 839 0.104134
130 705 0.104134
130 863 0.104134
1517 626 0.104134
626 1517 0.104134
1629 597 0.104134
1630 597 0.104134
597 1629 0.104134
597 1630 0.104134
530 483 0.104134
483 530 0.104134
1978 1481 0.104134
1979 1481 0.104134
1629 1481 0.104134
1481 1979 0.104134
1979 847 0.104134
847 1979 0.104134
696 536 0.104134
536 696 0.104134
1517 502 0.104134
502 1517 0.104134
2334 78 0.104134
78 2334 0.104134
584 1202 0.104134
1202 584 0.104134
507 532 0.104134
593 532 0.104134
874 532 0.104134
872 532 0.104134
532 874 0.104134
532 507 0.104134
532 593 0.104134
532 872 0.104134
872 1317 0.104134
740 1317 0.104134
1317 872 0.104134
1317 740 0.104134
2630 2628 0.104134
2633 2628 0.104134
2628 2630 0.104134
2628 2633 0.104134
1966 872 0.104134
872 1966 0.104134
1629 593 0.104134
897 593 0.104134
593 1629 0.104134
1921 1518 0.104134
2857 577 0.104134
508 1897 0.104134
1897 508 0.104134
354 3101 0.104134
1315 2214 0.104134
2214 1315 0.104134
3169 632 0.104134
632 3169 0.104134
831 130 0.10466
833 130 0.10466
839 130 0.10466
894 130 0.10466
130 831 0.10466
1526 626 0.10466
519 626 0.10466
1317 626 0.10466
626 1526 0.10466
626 519 0.10466
626 1317 0.10466
1202 597 0.10466
1517 483 0.10466
1826 14 0.10466
44 1915 0.10466
1701 1481 0.10466
1481 1701 0.10466
555 509 0.10466
509 555 0.10466
127 536 0.10466
1563 536 0.10466
536 127 0.10466
536 1563 0.10466
1313 1202 0.10466
1202 1313 0.10466
1966 821 0.10466
821 1966 0.10466
500 1563 0.10466
355 501 0.10466
1701 531 0.10466
531 1701 0.10466
320 1317 0.10466
1629 1317 0.10466
2620 1317 0.10466
1317 1629 0.10466
1317 320 0.10466
1317 2620 0.10466
2637 2628 0.10466
2628 2637 0.10466
1966 588 0.10466
588 1966 0.10466
894 825 0.10466
825 894 0.10466
740 823 0.10466
823 740 0.10466
226 356 0.10466
2849 1243 0.10466
1243 2849 0.10466
577 59 0.10466
59 577 0.10466
577 2857 0.10466
1866 2553 0.10466
2553 1866 0.10466
2929 1212 0.10466
894 1086 0.10466
1966 1701 0.10466
1701 1966 0.10466
1773 1212 0.10466
1212 1773 0.10466
2396 538 0.10466
2620 3193 0.10466
3193 2620 0.10466
42 638 0.105186
534 130 0.105186
861 130 0.105186
130 861 0.105186
130 894 0.105186
130 917 0.105186
78 626 0.105186
626 78 0.105186
14 1826 0.105186
1918 519 0.105186
519 861 0.105186
519 1918 0.105186
1518 1481 0.105186
1481 1554 0.105186
1481 1518 0.105186
2090 575 0.105186
575 2090 0.105186
575 1929 0.105186
1243 117 0.105186
117 1243 0.105186
2300 502 0.105186
502 2300 0.105186
1744 1669 0.105186
621 860 0.105186
1522 1044 0.105186
1044 1522 0.105186
2414 139 0.105186
139 2414 0.105186
352 532 0.105186
532 352 0.105186
2300 882 0.105186
882 2300 0.105186
2087 531 0.105186
531 2087 0.105186
531 1554 0.105186
2137 865 0.105186
865 2137 0.105186
2757 2334 0.105186
2334 2757 0.105186
1869 2002 0.105186
2002 1869 0.105186
1954 127 0.105186
127 1954 0.105186
2874 352 0.105186
352 2874 0.105186
2879 1228 0.105186
2880 1228 0.105186
1228 2879 0.105186
1228 2880 0.105186
53 2704 0.105186
1869 874 0.105186
874 1869 0.105186
1212 2929 0.105186
1086 894 0.105186
903 904 0.105186
1869 638 0.105186
3132 2871 0.105186
2871 3132 0.105186
2874 2090 0.105186
2090 2874 0.105186
14 899 0.105712
310 1867 0.105712
1897 44 0.105712
789 1481 0.105712
334 1481 0.105712
1481 789 0.105712
1481 334 0.105712
909 1272 0.105712
131 537 0.105712
537 131 0.105712
1960 1543 0.105712
1543 1960 0.105712
2843 2637 0.105712
2848 1243 0.105712
1243 2848 0.105712
1966 866 0.105712
1385 2747 0.105712
2747 1385 0.105712
838 130 0.106238
130 838 0.106238
1185 45 0.106238
45 1185 0.106238
1313 1481 0.106238
1481 1313 0.106238
1481 878 0.106238
2089 575 0.106238
575 2089 0.106238
2149 117 0.106238
117 2149 0.106238
1272 2283 0.106238
1313 536 0.106238
536 1313 0.106238
532 501 0.106238
501 532 0.106238
2582 1543 0.106238
1543 2582 0.106238
1897 473 0.106238
1773 2637 0.106238
2637 1773 0.106238
2850 1523 0.106238
1523 2850 0.106238
1630 2545 0.106238
2545 1630 0.106238
1980 902 0.106238
902 1980 0.106238
1921 841 0.106238
352 0 0.106764
0 127 0.106764
0 352 0.106764
477 42 0.106764
1318 45 0.106764
1319 45 0.106764
1320 45 0.106764
1321 45 0.106764
45 531 0.106764
45 1318 0.106764
45 1319 0.106764
45 1321 0.106764
45 1320 0.106764
857 626 0.106764
705 626 0.106764
626 857 0.106764
626 705 0.106764
1523 485 0.106764
320 44 0.106764
44 320 0.106764
1254 481 0.106764
1254 477 0.106764
477 636 0.106764
477 1254 0.106764
477 612 0.106764
1272 467 0.106764
467 1272 0.106764
2277 1272 0.106764
2278 1272 0.106764
2280 1272 0.106764
1272 2278 0.106764
1272 2280 0.106764
1272 2277 0.106764
2297 502 0.106764
502 2297 0.106764
2383 1202 0.106764
1202 2384 0.106764
1202 1319 0.106764
1202 2383 0.106764
1254 636 0.106764
1554 531 0.106764
1254 612 0.106764
740 2032 0.106764
2032 740 0.106764
740 2334 0.106764
2334 2758 0.106764
2334 740 0.106764
2791 1313 0.106764
1313 2791 0.106764
2170 1978 0.106764
1642 1978 0.106764
1978 1554 0.106764
1978 2170 0.106764
1978 1642 0.106764
869 1554 0.106764
1554 869 0.106764
2297 1321 0.106764
1920 1321 0.106764
1321 1920 0.106764
1321 2297 0.106764
2877 696 0.106764
696 2877 0.106764
1910 2489 0.106764
2591 2929 0.106764
1208 2929 0.106764
2929 2591 0.106764
2929 1208 0.106764
740 902 0.106764
902 740 0.106764
2283 3038 0.106764
3046 1920 0.106764
1920 3046 0.106764
3084 1209 0.106764
1209 3084 0.106764
2620 1320 0.106764
1320 2620 0.106764
127 0 0.10729
824 130 0.10729
862 130 0.10729
130 846 0.10729
130 862 0.10729
1316 45 0.10729
1317 45 0.10729
45 1316 0.10729
45 1317 0.10729
1539 626 0.10729
626 1539 0.10729
913 483 0.10729
1317 519 0.10729
532 1481 0.10729
1317 1481 0.10729
1969 1481 0.10729
1977 1481 0.10729
1481 532 0.10729
1481 1317 0.10729
1481 1969 0.10729
1481 1977 0.10729
1319 481 0.10729
2003 481 0.10729
481 1319 0.10729
481 2003 0.10729
2283 1272 0.10729
531 502 0.10729
498 1669 0.10729
2401 1050 0.10729
1050 2401 0.10729
1798 460 0.10729
460 1798 0.10729
1978 500 0.10729
2455 500 0.10729
500 1978 0.10729
500 2455 0.10729
1317 501 0.10729
501 1317 0.10729
2594 531 0.10729
1914 531 0.10729
531 2594 0.10729
531 1914 0.10729
588 1317 0.10729
2492 1317 0.10729
1317 588 0.10729
1317 2492 0.10729
2632 2628 0.10729
2636 2628 0.10729
2628 2632 0.10729
2628 2636 0.10729
1969 1826 0.10729
2758 2334 0.10729
127 470 0.10729
1318 1978 0.10729
1319 1978 0.10729
1978 1318 0.10729
1978 1319 0.10729
1518 904 0.10729
2310 639 0.10729
1910 603 0.10729
603 1910 0.10729
2283 2678 0.10729
2489 1910 0.10729
740 2831 0.10729
3002 2149 0.10729
2149 3002 0.10729
3038 2283 0.10729
2681 3170 0.10729
531 42 0.107816
579 42 0.107816
42 531 0.107816
42 579 0.107816
664 626 0.107816
1538 626 0.107816
626 117 0.107816
626 664 0.107816
626 1538 0.107816
519 483 0.107816
463 310 0.107816
508 44 0.107816
1377 519 0.107816
519 1377 0.107816
2042 31 0.107816
31 2042 0.107816
1324 117 0.107816
117 2150 0.107816
117 1324 0.107816
880 334 0.107816
334 880 0.107816
2239 477 0.107816
1243 1524 0.107816
1798 1524 0.107816
1524 1243 0.107816
1524 1798 0.107816
2276 1272 0.107816
1272 2276 0.107816
532 536 0.107816
536 532 0.107816
502 531 0.107816
579 555 0.107816
555 579 0.107816
1321 500 0.107816
2453 500 0.107816
2454 500 0.107816
500 1321 0.107816
500 2453 0.107816
500 2454 0.107816
532 118 0.107816
118 532 0.107816
2542 501 0.107816
2543 501 0.107816
501 2542 0.107816
501 2543 0.107816
838 532 0.107816
532 838 0.107816
578 531 0.107816
531 578 0.107816
2608 827 0.107816
990 827 0.107816
2605 827 0.107816
2594 827 0.107816
827 2608 0.107816
827 990 0.107816
827 2605 0.107816
827 2594 0.107816
1831 2257 0.107816
2257 2677 0.107816
2257 1831 0.107816
1321 2038 0.107816
2189 1914 0.107816
1290 1914 0.107816
1914 2189 0.107816
1914 1290 0.107816
1226 1656 0.107816
1656 1226 0.107816
2382 1798 0.107816
1798 2382 0.107816
918 1977 0.107816
1977 918 0.107816
2239 740 0.107816
1537 518 0.107816
518 1537 0.107816
2280 1537 0.107816
1537 2280 0.107816
2542 596 0.107816
596 2542 0.107816
838 2276 0.107816
2276 838 0.107816
2239 2617 0.107816
2454 1818 0.107816
1818 2454 0.107816
310 42 0.108342
507 42 0.108342
42 310 0.108342
42 507 0.108342
860 130 0.108342
578 130 0.108342
130 519 0.108342
481 45 0.108342
45 481 0.108342
45 530 0.108342
578 626 0.108342
626 578 0.108342
483 1517 0.108342
14 530 0.108342
1911 44 0.108342
789 44 0.108342
44 789 0.108342
44 508 0.108342
758 1481 0.108342
1272 481 0.108342
1317 481 0.108342
481 1272 0.108342
481 1317 0.108342
1202 575 0.108342
2088 575 0.108342
575 1202 0.108342
575 2088 0.108342
758 117 0.108342
117 758 0.108342
857 1524 0.108342
1517 1524 0.108342
349 1524 0.108342
1524 857 0.108342
1524 1517 0.108342
1524 349 0.108342
2279 1272 0.108342
1272 2279 0.108342
2381 1202 0.108342
2382 1202 0.108342
1798 1202 0.108342
1202 2381 0.108342
1202 2382 0.108342
1202 1537 0.108342
1202 1798 0.108342
758 573 0.108342
573 758 0.108342
2410 530 0.108342
530 2410 0.108342
349 555 0.108342
555 349 0.108342
460 931 0.108342
1537 1044 0.108342
2445 1044 0.108342
1317 1044 0.108342
1044 2445 0.108342
1044 1317 0.108342
2452 500 0.108342
500 2452 0.108342
574 1377 0.108342
1377 574 0.108342
2562 200 0.108342
2038 861 0.108342
606 861 0.108342
1798 861 0.108342
508 861 0.108342
2573 861 0.108342
2574 861 0.108342
861 2038 0.108342
861 606 0.108342
861 1798 0.108342
861 508 0.108342
861 2573 0.108342
861 2574 0.108342
2607 827 0.108342
2609 827 0.108342
827 2607 0.108342
827 2609 0.108342
2618 1317 0.108342
2299 1317 0.108342
2098 1317 0.108342
2619 1317 0.108342
1317 2618 0.108342
1317 2299 0.108342
1317 2619 0.108342
1317 2098 0.108342
2628 2635 0.108342
1982 2006 0.108342
2006 1982 0.108342
2134 2735 0.108342
2620 1331 0.108342
2766 2038 0.108342
842 2038 0.108342
2038 2766 0.108342
2038 842 0.108342
2038 1321 0.108342
2382 825 0.108342
825 2382 0.108342
1911 2750 0.108342
2637 2843 0.108342
1749 578 0.108342
578 1749 0.108342
2839 1914 0.108342
2859 1914 0.108342
2860 1914 0.108342
1914 2839 0.108342
1914 2860 0.108342
1914 2859 0.108342
2865 1321 0.108342
1321 2865 0.108342
1630 1719 0.108342
2618 1719 0.108342
1719 1630 0.108342
1719 2618 0.108342
606 1798 0.108342
1798 606 0.108342
1757 842 0.108342
2841 842 0.108342
842 1757 0.108342
842 2841 0.108342
842 2960 0.108342
2900 2397 0.108342
2986 2297 0.108342
2297 2986 0.108342
508 2573 0.108342
2620 2573 0.108342
2573 508 0.108342
2573 2620 0.108342
1818 2617 0.108342
2617 1818 0.108342
2620 2574 0.108342
2574 2620 0.108342
351 0 0.108868
0 126 0.108868
0 351 0.108868
468 42 0.108868
534 42 0.108868
578 42 0.108868
42 468 0.108868
42 578 0.108868
130 866 0.108868
530 45 0.108868
626 575 0.108868
1818 38 0.108868
530 14 0.108868
14 575 0.108868
990 478 0.108868
478 1879 0.108868
864 519 0.108868
593 519 0.108868
519 864 0.108868
519 593 0.108868
1952 1481 0.108868
1554 1481 0.108868
1976 1481 0.108868
1481 481 0.108868
1481 1976 0.108868
578 481 0.108868
481 578 0.108868
500 31 0.108868
31 2041 0.108868
31 500 0.108868
2086 575 0.108868
349 575 0.108868
2087 575 0.108868
575 349 0.108868
502 847 0.108868
818 847 0.108868
847 502 0.108868
847 818 0.108868
2217 509 0.108868
1818 509 0.108868
509 1818 0.108868
509 2269 0.108868
502 1749 0.108868
829 480 0.108868
480 990 0.108868
480 829 0.108868
703 1202 0.108868
2376 1202 0.108868
2380 1202 0.108868
1748 1202 0.108868
1628 1202 0.108868
1385 1202 0.108868
1976 1202 0.108868
861 1202 0.108868
534 1202 0.108868
1202 703 0.108868
1202 2380 0.108868
1202 1628 0.108868
1202 1385 0.108868
1202 1976 0.108868
1202 534 0.108868
2443 460 0.108868
460 2443 0.108868
2088 920 0.108868
2469 920 0.108868
1749 920 0.108868
2237 920 0.108868
920 2088 0.108868
920 1749 0.108868
920 2469 0.108868
920 2237 0.108868
532 1952 0.108868
1385 1952 0.108868
1952 1385 0.108868
1952 532 0.108868
578 118 0.108868
118 578 0.108868
2376 532 0.108868
532 2376 0.108868
317 1377 0.108868
1377 317 0.108868
2087 861 0.108868
861 2087 0.108868
1817 531 0.108868
531 1817 0.108868
2635 2628 0.108868
126 2032 0.108868
2032 126 0.108868
2669 616 0.108868
616 2669 0.108868
2677 2257 0.108868
2259 2677 0.108868
2677 2262 0.108868
2677 2259 0.108868
1911 2038 0.108868
2038 1911 0.108868
703 2768 0.108868
703 2767 0.108868
2793 2019 0.108868
2086 2019 0.108868
2019 2793 0.108868
2804 913 0.108868
913 2804 0.108868
2376 574 0.108868
127 823 0.108868
2830 823 0.108868
823 2830 0.108868
1268 1256 0.108868
1629 578 0.108868
578 1629 0.108868
2704 53 0.108868
615 634 0.108868
1656 2900 0.108868
1268 2545 0.108868
2918 2678 0.108868
2678 2283 0.108868
2678 2918 0.108868
1628 1977 0.108868
1268 1977 0.108868
1977 1628 0.108868
1977 1268 0.108868
1741 1628 0.108868
1628 1741 0.108868
2541 1976 0.108868
3005 1976 0.108868
1976 2541 0.108868
1976 3005 0.108868
857 3006 0.108868
1385 1748 0.108868
2669 1629 0.108868
1629 2669 0.108868
1954 2726 0.108868
1966 3104 0.108868
3105 349 0.108868
349 3105 0.108868
1268 1032 0.108868
1032 1268 0.108868
2042 2573 0.108868
2573 2042 0.108868
2745 2918 0.108868
2918 2745 0.108868
3005 2042 0.108868
2042 3005 0.108868
1268 3142 0.108868
3142 1268 0.108868
2086 2793 0.108868
2793 2086 0.108868
350 0 0.109394
0 350 0.109394
859 130 0.109394
130 859 0.109394
1314 45 0.109394
1315 45 0.109394
31 45 0.109394
350 45 0.109394
45 1314 0.109394
45 1315 0.109394
45 31 0.109394
45 350 0.109394
45 1202 0.109394
626 1554 0.109394
1628 597 0.109394
597 1628 0.109394
1377 809 0.109394
809 1377 0.109394
356 38 0.109394
1861 499 0.109394
499 1861 0.109394
1879 478 0.109394
585 310 0.109394
310 585 0.109394
1524 44 0.109394
1524 1481 0.109394
1481 1524 0.109394
1313 481 0.109394
481 1313 0.109394
862 31 0.109394
2041 31 0.109394
578 575 0.109394
575 2091 0.109394
864 117 0.109394
117 864 0.109394
350 1272 0.109394
1272 350 0.109394
818 536 0.109394
1554 536 0.109394
536 1554 0.109394
536 818 0.109394
1268 1202 0.109394
588 1202 0.109394
2378 1202 0.109394
2379 1202 0.109394
1740 1202 0.109394
350 1202 0.109394
1554 1202 0.109394
1202 1268 0.109394
1202 588 0.109394
1202 2378 0.109394
1202 2379 0.109394
1202 2376 0.109394
1202 1740 0.109394
1202 1554 0.109394
1202 350 0.109394
818 1952 0.109394
1377 1952 0.109394
1268 1952 0.109394
2495 1952 0.109394
572 1952 0.109394
1952 818 0.109394
1952 2378 0.109394
1952 1377 0.109394
1952 572 0.109394
1952 2495 0.109394
2086 1377 0.109394
350 1377 0.109394
578 1377 0.109394
1749 1377 0.109394
1377 1749 0.109394
1377 350 0.109394
1377 578 0.109394
1377 2549 0.109394
2545 861 0.109394
2158 861 0.109394
861 2545 0.109394
861 2158 0.109394
1896 818 0.109394
1331 818 0.109394
872 818 0.109394
818 1331 0.109394
818 872 0.109394
818 1896 0.109394
1250 2032 0.109394
2032 1250 0.109394
1554 616 0.109394
616 1554 0.109394
2680 2257 0.109394
2257 2680 0.109394
1321 1744 0.109394
1744 1321 0.109394
872 2728 0.109394
2767 703 0.109394
1268 1313 0.109394
1313 1268 0.109394
2086 2471 0.109394
2851 127 0.109394
127 2851 0.109394
2088 2401 0.109394
2401 2088 0.109394
583 585 0.109394
585 583 0.109394
1878 2545 0.109394
350 2545 0.109394
2545 350 0.109394
2379 2678 0.109394
356 126 0.109394
126 356 0.109394
2680 2712 0.109394
2712 2680 0.109394
2933 2098 0.109394
2098 2933 0.109394
1268 1749 0.109394
1749 1268 0.109394
1895 350 0.109394
1796 350 0.109394
2986 350 0.109394
1658 350 0.109394
350 2986 0.109394
350 1796 0.109394
350 1895 0.109394
350 1658 0.109394
1268 49 0.109394
49 1268 0.109394
1268 2379 0.109394
1975 2379 0.109394
2379 1975 0.109394
2379 1268 0.109394
2851 1226 0.109394
1268 2839 0.109394
2839 1268 0.109394
1268 3067 0.109394
2158 3067 0.109394
2339 3067 0.109394
3067 1268 0.109394
3067 2158 0.109394
3067 2339 0.109394
1268 2112 0.109394
2112 1268 0.109394
1268 3086 0.109394
3086 1268 0.109394
2726 1954 0.109394
1268 1750 0.109394
2237 3105 0.109394
3105 2237 0.109394
1268 300 0.109394
300 1268 0.109394
838 2492 0.109394
1268 3144 0.109394
3144 1268 0.109394
3171 3169 0.109394
3169 3171 0.109394
2086 1268 0.109394
1268 2086 0.109394
38 42 0.10992
42 38 0.10992
857 130 0.10992
664 130 0.10992
130 546 0.10992
130 857 0.10992
130 664 0.10992
1313 45 0.10992
125 45 0.10992
575 45 0.10992
45 1313 0.10992
45 125 0.10992
45 575 0.10992
1524 626 0.10992
1732 1637 0.10992
1738 1637 0.10992
1757 1637 0.10992
1637 1738 0.10992
1637 758 0.10992
1637 1732 0.10992
1637 1757 0.10992
126 38 0.10992
519 499 0.10992
1915 44 0.10992
754 519 0.10992
1920 519 0.10992
1921 519 0.10992
519 754 0.10992
519 1287 0.10992
519 1920 0.10992
519 1921 0.10992
1858 1481 0.10992
1975 1481 0.10992
1481 1858 0.10992
1481 1975 0.10992
1268 31 0.10992
872 31 0.10992
502 31 0.10992
900 31 0.10992
31 862 0.10992
31 872 0.10992
31 502 0.10992
31 900 0.10992
31 575 0.10992
31 1139 0.10992
865 575 0.10992
575 865 0.10992
2265 509 0.10992
509 2265 0.10992
1321 1524 0.10992
1524 1321 0.10992
1647 1272 0.10992
2282 1272 0.10992
856 1272 0.10992
1487 1272 0.10992
585 1272 0.10992
1272 1647 0.10992
1272 2282 0.10992
1272 1487 0.10992
1272 2097 0.10992
1272 585 0.10992
1272 2284 0.10992
865 1202 0.10992
1202 865 0.10992
573 928 0.10992
606 1677 0.10992
1677 606 0.10992
861 1952 0.10992
1952 2470 0.10992
1952 861 0.10992
2544 1377 0.10992
1377 2544 0.10992
2489 200 0.10992
1554 133 0.10992
133 1554 0.10992
616 2275 0.10992
865 453 0.10992
453 865 0.10992
1321 872 0.10992
2728 872 0.10992
872 1321 0.10992
2753 865 0.10992
865 2753 0.10992
59 2038 0.10992
74 1313 0.10992
1313 74 0.10992
1268 1554 0.10992
600 879 0.10992
879 600 0.10992
1757 2637 0.10992
2637 1757 0.10992
606 507 0.10992
507 606 0.10992
1527 2401 0.10992
2401 1527 0.10992
754 1321 0.10992
2470 1321 0.10992
1321 754 0.10992
1321 2470 0.10992
2310 900 0.10992
2310 1924 0.10992
856 869 0.10992
1732 866 0.10992
1268 2098 0.10992
2932 2098 0.10992
902 2098 0.10992
2098 902 0.10992
2098 1268 0.10992
2098 2932 0.10992
2571 74 0.10992
74 2571 0.10992
856 2571 0.10992
2571 880 0.10992
2282 2544 0.10992
2544 2282 0.10992
1732 1268 0.10992
2934 2470 0.10992
2470 2934 0.10992
856 754 0.10992
1268 2792 0.10992
2792 1268 0.10992
3087 2805 0.10992
2805 3087 0.10992
3103 1954 0.10992
1954 3103 0.10992
1750 1268 0.10992
1268 2933 0.10992
1596 2830 0.10992
2830 1596 0.10992
126 0 0.110446
856 130 0.110446
856 626 0.110446
626 856 0.110446
1740 1637 0.110446
1753 1637 0.110446
1754 1637 0.110446
1574 1637 0.110446
1755 1637 0.110446
1481 1637 0.110446
1756 1637 0.110446
1637 1753 0.110446
1637 1754 0.110446
1637 1574 0.110446
1637 1755 0.110446
1637 1481 0.110446
1637 1756 0.110446
1798 809 0.110446
809 1798 0.110446
1817 38 0.110446
1049 1311 0.110446
1311 1049 0.110446
856 1481 0.110446
2032 31 0.110446
356 31 0.110446
31 2032 0.110446
31 1268 0.110446
31 356 0.110446
575 1537 0.110446
2162 346 0.110446
346 1862 0.110446
476 1203 0.110446
1203 476 0.110446
2238 477 0.110446
2275 1524 0.110446
1272 856 0.110446
1321 502 0.110446
2299 502 0.110446
502 2299 0.110446
126 78 0.110446
78 126 0.110446
864 1202 0.110446
1202 1754 0.110446
1202 864 0.110446
2413 530 0.110446
530 2413 0.110446
534 1677 0.110446
1677 534 0.110446
1952 1862 0.110446
2545 1377 0.110446
1334 1377 0.110446
2547 1377 0.110446
1921 1377 0.110446
1754 1377 0.110446
1377 2545 0.110446
1377 1754 0.110446
1377 1334 0.110446
1377 2547 0.110446
1377 1921 0.110446
1562 861 0.110446
861 1862 0.110446
861 1562 0.110446
1638 1862 0.110446
2275 616 0.110446
2679 2257 0.110446
2257 2679 0.110446
2720 829 0.110446
829 2720 0.110446
2545 473 0.110446
1744 2726 0.110446
2727 872 0.110446
740 872 0.110446
872 740 0.110446
2134 2734 0.110446
865 864 0.110446
864 865 0.110446
1910 1917 0.110446
2086 865 0.110446
865 2086 0.110446
1921 1562 0.110446
1562 1921 0.110446
2038 59 0.110446
1574 1313 0.110446
1313 1574 0.110446
1290 1554 0.110446
1554 1290 0.110446
2637 2844 0.110446
1910 2401 0.110446
2401 1910 0.110446
869 856 0.110446
2901 1798 0.110446
1798 2901 0.110446
2912 493 0.110446
493 2912 0.110446
2259 1960 0.110446
1960 2259 0.110446
893 126 0.110446
126 893 0.110446
126 2919 0.110446
2710 2730 0.110446
1741 2730 0.110446
2934 2730 0.110446
2730 2710 0.110446
2730 2934 0.110446
2730 1741 0.110446
2571 856 0.110446
2968 2790 0.110446
2790 2968 0.110446
893 341 0.110446
341 2652 0.110446
341 893 0.110446
2265 900 0.110446
900 2265 0.110446
754 856 0.110446
1268 1334 0.110446
1334 1268 0.110446
2986 1268 0.110446
2237 1268 0.110446
1268 856 0.110446
349 0 0.110972
0 349 0.110972
822 130 0.110972
546 130 0.110972
825 130 0.110972
854 130 0.110972
855 130 0.110972
130 927 0.110972
130 855 0.110972
130 822 0.110972
840 626 0.110972
855 626 0.110972
626 840 0.110972
626 855 0.110972
1735 1637 0.110972
1752 1637 0.110972
1637 1735 0.110972
1637 1752 0.110972
346 310 0.110972
310 346 0.110972
1914 44 0.110972
44 1914 0.110972
2142 486 0.110972
1049 346 0.110972
2161 346 0.110972
346 1049 0.110972
346 2161 0.110972
59 1203 0.110972
1203 59 0.110972
334 1268 0.110972
1677 536 0.110972
493 536 0.110972
536 1677 0.110972
536 493 0.110972
1798 1677 0.110972
2137 1677 0.110972
616 1677 0.110972
593 1677 0.110972
1677 2137 0.110972
1677 1798 0.110972
1677 616 0.110972
1677 593 0.110972
2546 1377 0.110972
1377 2548 0.110972
1377 2546 0.110972
1554 861 0.110972
1268 1862 0.110972
893 2032 0.110972
2032 893 0.110972
1744 2006 0.110972
2695 2006 0.110972
2006 2695 0.110972
1268 588 0.110972
588 1268 0.110972
1562 453 0.110972
1268 453 0.110972
453 1562 0.110972
2691 2134 0.110972
2134 2691 0.110972
320 2019 0.110972
2019 320 0.110972
1554 1268 0.110972
823 127 0.110972
2844 2637 0.110972
1268 2212 0.110972
2212 1268 0.110972
1204 1914 0.110972
1914 1204 0.110972
1268 1321 0.110972
1321 1268 0.110972
1268 819 0.110972
819 1268 0.110972
2873 603 0.110972
603 2873 0.110972
2881 1756 0.110972
1756 2881 0.110972
493 925 0.110972
2545 1268 0.110972
2164 1628 0.110972
1628 2164 0.110972
2730 2712 0.110972
2712 2730 0.110972
1735 1754 0.110972
2969 2790 0.110972
2790 2969 0.110972
1976 3004 0.110972
1752 2161 0.110972
2161 1752 0.110972
2839 3048 0.110972
348 356 0.110972
356 348 0.110972
2414 3086 0.110972
3086 2414 0.110972
1268 2902 0.110972
1268 2720 0.110972
2720 1268 0.110972
1268 3143 0.110972
3143 1268 0.110972
2546 2269 0.110972
2414 1268 0.110972
1268 2621 0.110972
2621 1268 0.110972
348 0 0.111498
0 124 0.111498
0 452 0.111498
0 453 0.111498
126 130 0.111498
893 130 0.111498
130 126 0.111498
130 893 0.111498
1331 36 0.111498
36 1331 0.111498
1044 626 0.111498
1521 626 0.111498
1537 626 0.111498
626 1044 0.111498
626 1524 0.111498
626 1521 0.111498
626 1537 0.111498
1731 1637 0.111498
1202 1637 0.111498
346 1637 0.111498
1272 1637 0.111498
1751 1637 0.111498
1049 1637 0.111498
1637 1731 0.111498
1637 1272 0.111498
1637 1751 0.111498
1637 346 0.111498
1637 1049 0.111498
821 483 0.111498
1677 809 0.111498
1797 809 0.111498
809 1677 0.111498
809 1797 0.111498
1272 1311 0.111498
1311 1272 0.111498
1896 1481 0.111498
1256 1481 0.111498
1481 1896 0.111498
1481 1256 0.111498
1268 481 0.111498
623 575 0.111498
502 575 0.111498
575 623 0.111498
575 502 0.111498
2155 346 0.111498
572 346 0.111498
2160 346 0.111498
346 2164 0.111498
346 2156 0.111498
346 572 0.111498
346 2160 0.111498
346 2155 0.111498
2170 1203 0.111498
1203 2170 0.111498
2164 847 0.111498
847 616 0.111498
847 2164 0.111498
2224 9 0.111498
838 9 0.111498
1515 9 0.111498
9 1515 0.111498
9 838 0.111498
9 2224 0.111498
477 2238 0.111498
2214 1272 0.111498
1272 2214 0.111498
1677 502 0.111498
502 1677 0.111498
502 1139 0.111498
530 821 0.111498
844 821 0.111498
821 844 0.111498
1058 1050 0.111498
1377 1677 0.111498
1268 1677 0.111498
837 1677 0.111498
1515 1677 0.111498
2164 1677 0.111498
2004 1677 0.111498
1639 1677 0.111498
1677 1268 0.111498
1677 837 0.111498
1677 1639 0.111498
1677 2164 0.111498
1677 1377 0.111498
1677 1515 0.111498
1677 2433 0.111498
1677 2004 0.111498
2494 1952 0.111498
1952 2494 0.111498
901 1377 0.111498
1058 1377 0.111498
588 1377 0.111498
1377 588 0.111498
1377 901 0.111498
2569 861 0.111498
2572 861 0.111498
861 2569 0.111498
861 2572 0.111498
2287 531 0.111498
2032 2459 0.111498
2459 2032 0.111498
827 475 0.111498
2032 2652 0.111498
2678 2257 0.111498
2257 2678 0.111498
2696 2006 0.111498
2006 1744 0.111498
2006 2696 0.111498
2098 588 0.111498
1331 588 0.111498
588 2098 0.111498
588 1331 0.111498
453 2232 0.111498
872 901 0.111498
2721 901 0.111498
901 872 0.111498
901 2721 0.111498
872 2727 0.111498
2730 2134 0.111498
2134 2730 0.111498
1659 2004 0.111498
2739 2004 0.111498
2004 1749 0.111498
2004 2739 0.111498
2004 1659 0.111498
2754 1659 0.111498
2755 1659 0.111498
1701 1659 0.111498
1920 1659 0.111498
1659 2754 0.111498
1659 2755 0.111498
1659 1701 0.111498
1659 1920 0.111498
897 2334 0.111498
1049 878 0.111498
878 1049 0.111498
1058 840 0.111498
2784 1515 0.111498
2785 1515 0.111498
1754 1515 0.111498
1515 2785 0.111498
1515 2784 0.111498
1515 1754 0.111498
1268 2019 0.111498
1537 2019 0.111498
2019 1537 0.111498
1554 2811 0.111498
2164 1049 0.111498
1049 2164 0.111498
1058 578 0.111498
2863 1321 0.111498
2864 1321 0.111498
1321 2863 0.111498
1321 2864 0.111498
2235 2160 0.111498
2160 2235 0.111498
2160 841 0.111498
826 2878 0.111498
2155 2170 0.111498
2170 2155 0.111498
2618 1756 0.111498
1756 2618 0.111498
2688 2433 0.111498
2903 2433 0.111498
2161 2433 0.111498
2433 2688 0.111498
2433 2161 0.111498
2730 2678 0.111498
2916 2678 0.111498
2917 2678 0.111498
2678 2730 0.111498
2678 2916 0.111498
2678 2917 0.111498
126 1580 0.111498
2790 2712 0.111498
2712 2790 0.111498
623 2164 0.111498
2164 623 0.111498
2287 844 0.111498
844 2287 0.111498
2934 2790 0.111498
2790 2934 0.111498
2721 1743 0.111498
2934 1743 0.111498
1743 2721 0.111498
1743 2934 0.111498
2652 341 0.111498
356 893 0.111498
893 356 0.111498
3004 1976 0.111498
3007 1858 0.111498
1858 3007 0.111498
1268 623 0.111498
623 1268 0.111498
3047 2843 0.111498
2843 3047 0.111498
2282 2727 0.111498
2142 2547 0.111498
2547 2142 0.111498
1268 2166 0.111498
3106 2598 0.111498
3107 2598 0.111498
2598 3106 0.111498
2598 3107 0.111498
539 3117 0.111498
1268 2767 0.111498
2767 1268 0.111498
2041 3007 0.111498
2086 3120 0.111498
3120 2086 0.111498
3107 2864 0.111498
2864 3107 0.111498
2880 2878 0.111498
2809 2562 0.111498
2562 2809 0.111498
124 0 0.112024
473 42 0.112024
473 130 0.112024
130 929 0.112024
1048 649 0.112024
1049 649 0.112024
649 1048 0.112024
649 1049 0.112024
14 45 0.112024
45 14 0.112024
481 626 0.112024
1058 626 0.112024
1525 626 0.112024
626 481 0.112024
626 1525 0.112024
626 1058 0.112024
725 485 0.112024
1733 1637 0.112024
1734 1637 0.112024
1268 1637 0.112024
1554 1637 0.112024
1637 1733 0.112024
1637 1268 0.112024
1637 1734 0.112024
473 14 0.112024
1878 478 0.112024
1895 310 0.112024
310 1671 0.112024
473 519 0.112024
1677 519 0.112024
577 1311 0.112024
1731 1481 0.112024
1481 1731 0.112024
2040 31 0.112024
31 123 0.112024
31 2040 0.112024
1634 575 0.112024
2085 575 0.112024
473 486 0.112024
2154 346 0.112024
1862 346 0.112024
346 2154 0.112024
2166 558 0.112024
1268 1203 0.112024
1268 334 0.112024
2257 467 0.112024
467 2257 0.112024
2281 1272 0.112024
2290 476 0.112024
725 476 0.112024
2295 476 0.112024
476 725 0.112024
476 2295 0.112024
476 2290 0.112024
578 502 0.112024
502 578 0.112024
990 480 0.112024
1049 1050 0.112024
920 2470 0.112024
1862 1952 0.112024
1268 1377 0.112024
1754 1731 0.112024
2465 1731 0.112024
1736 1731 0.112024
2433 1731 0.112024
1049 1731 0.112024
2564 1731 0.112024
1731 2465 0.112024
1731 1754 0.112024
1731 1736 0.112024
1731 2433 0.112024
1731 1049 0.112024
1731 2564 0.112024
1862 861 0.112024
1862 1638 0.112024
2455 1317 0.112024
1317 2455 0.112024
1049 1862 0.112024
2640 1862 0.112024
2295 1862 0.112024
1862 1268 0.112024
1862 1049 0.112024
1862 2640 0.112024
1862 2295 0.112024
2652 2032 0.112024
1741 2257 0.112024
2257 1741 0.112024
1268 1736 0.112024
2294 1736 0.112024
2465 1736 0.112024
2687 1736 0.112024
1736 2465 0.112024
1736 2294 0.112024
1736 2687 0.112024
2085 2677 0.112024
453 2707 0.112024
453 2281 0.112024
473 1897 0.112024
1049 901 0.112024
1514 901 0.112024
901 1049 0.112024
901 1514 0.112024
1562 1331 0.112024
1639 1331 0.112024
1331 1562 0.112024
1331 1639 0.112024
1331 2004 0.112024
1048 2004 0.112024
1049 2004 0.112024
2004 1049 0.112024
2004 1048 0.112024
348 2334 0.112024
2334 348 0.112024
1268 475 0.112024
840 1058 0.112024
2019 1268 0.112024
1268 892 0.112024
1048 1139 0.112024
1268 1049 0.112024
1243 1049 0.112024
1245 1049 0.112024
1049 1268 0.112024
1049 1243 0.112024
1049 1245 0.112024
1756 2236 0.112024
2839 2266 0.112024
2547 2266 0.112024
1858 2266 0.112024
2840 2266 0.112024
2266 2547 0.112024
2266 2839 0.112024
2266 1926 0.112024
2266 2840 0.112024
2842 2637 0.112024
2637 2842 0.112024
578 1058 0.112024
2856 577 0.112024
577 2856 0.112024
1514 1321 0.112024
1321 1514 0.112024
1268 2160 0.112024
2160 1268 0.112024
2876 696 0.112024
2713 1756 0.112024
1884 1756 0.112024
1756 2713 0.112024
1756 1884 0.112024
2902 2433 0.112024
2433 2902 0.112024
1580 126 0.112024
2658 2571 0.112024
2571 2658 0.112024
1268 244 0.112024
244 1268 0.112024
1268 1754 0.112024
1754 1268 0.112024
2259 2790 0.112024
2790 2262 0.112024
2790 2259 0.112024
2973 2156 0.112024
2156 2973 0.112024
2158 1858 0.112024
1858 2158 0.112024
1858 1268 0.112024
1268 1859 0.112024
1859 1268 0.112024
1634 2085 0.112024
2794 2085 0.112024
1048 2085 0.112024
2085 1634 0.112024
2085 2794 0.112024
1268 1509 0.112024
1509 1268 0.112024
2166 2465 0.112024
2465 2166 0.112024
2166 1268 0.112024
1268 2683 0.112024
2683 1268 0.112024
904 3098 0.112024
2414 1514 0.112024
1514 2414 0.112024
1639 1740 0.112024
2902 1268 0.112024
1268 2376 0.112024
2376 1268 0.112024
1268 1733 0.112024
1733 1268 0.112024
1268 3139 0.112024
3139 1268 0.112024
1268 3145 0.112024
3145 1268 0.112024
2294 2299 0.112024
1268 3174 0.112024
3174 1268 0.112024
1268 3194 0.112024
3194 1268 0.112024
577 42 0.11255
922 45 0.11255
45 922 0.11255
1514 1637 0.11255
1736 1637 0.11255
1204 1637 0.11255
1749 1637 0.11255
1750 1637 0.11255
1637 1740 0.11255
1637 1749 0.11255
1637 1736 0.11255
1637 1737 0.11255
1637 1204 0.11255
1637 9 0.11255
1637 1514 0.11255
1796 809 0.11255
809 1796 0.11255
499 1867 0.11255
558 478 0.11255
519 1268 0.11255
2143 486 0.11255
1203 558 0.11255
558 1203 0.11255
558 2166 0.11255
1514 1203 0.11255
2175 1203 0.11255
1203 2175 0.11255
1203 1514 0.11255
502 1272 0.11255
1272 502 0.11255
480 1744 0.11255
2231 821 0.11255
821 2231 0.11255
931 460 0.11255
1747 920 0.11255
2464 920 0.11255
1317 920 0.11255
920 1317 0.11255
920 1747 0.11255
920 2464 0.11255
121 875 0.11255
1677 2492 0.11255
872 474 0.11255
474 872 0.11255
2002 118 0.11255
118 2002 0.11255
2538 501 0.11255
537 501 0.11255
1892 501 0.11255
2541 501 0.11255
501 537 0.11255
501 2541 0.11255
501 2538 0.11255
2598 2459 0.11255
2459 2598 0.11255
66 2202 0.11255
2683 1736 0.11255
2686 1736 0.11255
1736 2683 0.11255
1736 2688 0.11255
1736 2686 0.11255
2691 2677 0.11255
2692 2677 0.11255
2677 2693 0.11255
2677 2692 0.11255
2657 865 0.11255
865 2657 0.11255
2334 897 0.11255
833 853 0.11255
853 2202 0.11255
853 2193 0.11255
853 833 0.11255
853 1268 0.11255
2686 990 0.11255
2571 1799 0.11255
1799 2571 0.11255
2823 2675 0.11255
2675 2823 0.11255
2294 2266 0.11255
2266 2299 0.11255
1911 1268 0.11255
2845 2212 0.11255
2683 634 0.11255
634 2683 0.11255
2657 2433 0.11255
2621 2433 0.11255
2433 2657 0.11255
1208 2638 0.11255
2678 2379 0.11255
2747 1910 0.11255
1910 2747 0.11255
1739 2164 0.11255
452 2571 0.11255
2571 452 0.11255
1825 1867 0.11255
623 1741 0.11255
1741 623 0.11255
1268 2544 0.11255
2544 1268 0.11255
2970 2156 0.11255
2972 2156 0.11255
2156 2970 0.11255
2156 928 0.11255
2156 2972 0.11255
1892 2686 0.11255
2686 1892 0.11255
1514 1892 0.11255
1892 1514 0.11255
2598 2759 0.11255
2759 2598 0.11255
2759 3071 0.11255
1268 2845 0.11255
2845 1268 0.11255
2933 1268 0.11255
2740 607 0.11255
607 2740 0.11255
2159 838 0.11255
1268 2224 0.11255
2224 1268 0.11255
1739 838 0.11255
838 1739 0.11255
1596 1268 0.11255
0 348 0.113076
858 130 0.113076
130 858 0.113076
45 1268 0.113076
1627 1637 0.113076
1331 1637 0.113076
9 1637 0.113076
1739 1637 0.113076
1048 1637 0.113076
1743 1637 0.113076
1744 1637 0.113076
1745 1637 0.113076
1746 1637 0.113076
913 1637 0.113076
1747 1637 0.113076
1748 1637 0.113076
1637 1554 0.113076
1637 1048 0.113076
1637 1747 0.113076
1637 1748 0.113076
1816 38 0.113076
1170 499 0.113076
1857 499 0.113076
499 1170 0.113076
1892 310 0.113076
310 1892 0.113076
1910 44 0.113076
1248 519 0.113076
519 1248 0.113076
9 1311 0.113076
1311 9 0.113076
2156 346 0.113076
1627 9 0.113076
820 9 0.113076
1248 9 0.113076
2230 9 0.113076
1747 9 0.113076
2231 9 0.113076
2232 9 0.113076
9 2230 0.113076
9 820 0.113076
9 1747 0.113076
9 2231 0.113076
9 1627 0.113076
9 1248 0.113076
9 1268 0.113076
1272 1268 0.113076
1747 502 0.113076
502 1747 0.113076
2006 480 0.113076
500 1268 0.113076
1952 2496 0.113076
501 853 0.113076
2571 861 0.113076
861 2571 0.113076
356 2459 0.113076
2459 356 0.113076
66 2605 0.113076
2657 1627 0.113076
1744 1627 0.113076
2163 1627 0.113076
1627 2657 0.113076
1627 1743 0.113076
1627 1744 0.113076
1627 1745 0.113076
1627 2163 0.113076
1627 276 0.113076
1627 1746 0.113076
2690 2677 0.113076
577 2677 0.113076
2677 2690 0.113076
2677 2085 0.113076
2694 2006 0.113076
2006 2694 0.113076
2713 2157 0.113076
2157 2713 0.113076
131 901 0.113076
1741 2163 0.113076
2163 1741 0.113076
2769 2770 0.113076
2771 2770 0.113076
2772 2770 0.113076
2773 2770 0.113076
2774 2770 0.113076
2775 2770 0.113076
2776 2770 0.113076
2777 2770 0.113076
2778 2770 0.113076
2779 2770 0.113076
2414 2770 0.113076
2770 2769 0.113076
2770 2773 0.113076
2770 2771 0.113076
2770 2775 0.113076
2770 2776 0.113076
2770 2777 0.113076
2770 2778 0.113076
2770 2779 0.113076
2770 2414 0.113076
2770 2772 0.113076
2770 2774 0.113076
2216 990 0.113076
990 2686 0.113076
2687 2690 0.113076
2794 2690 0.113076
2690 2687 0.113076
2810 1554 0.113076
1554 2810 0.113076
1514 899 0.113076
2638 1208 0.113076
1639 74 0.113076
74 1639 0.113076
2684 2164 0.113076
1745 2164 0.113076
2164 1745 0.113076
1981 1245 0.113076
1245 1981 0.113076
2971 2156 0.113076
2156 2971 0.113076
2983 900 0.113076
1514 1859 0.113076
1859 1514 0.113076
838 1747 0.113076
1747 838 0.113076
122 356 0.113076
356 122 0.113076
2713 2754 0.113076
3147 2971 0.113076
2971 3147 0.113076
123 0 0.113602
347 0 0.113602
130 492 0.113602
130 847 0.113602
463 45 0.113602
1627 597 0.113602
597 1637 0.113602
1671 485 0.113602
758 1637 0.113602
85 1637 0.113602
1742 1637 0.113602
452 1637 0.113602
1671 310 0.113602
582 310 0.113602
310 582 0.113602
1919 519 0.113602
519 1919 0.113602
123 31 0.113602
847 575 0.113602
575 847 0.113602
2153 346 0.113602
1627 346 0.113602
1647 346 0.113602
847 346 0.113602
346 2163 0.113602
346 1647 0.113602
346 2153 0.113602
346 847 0.113602
1892 847 0.113602
847 1892 0.113602
1554 9 0.113602
85 9 0.113602
2228 9 0.113602
2229 9 0.113602
9 1554 0.113602
9 85 0.113602
9 2228 0.113602
9 2229 0.113602
9 2234 0.113602
821 530 0.113602
1170 1248 0.113602
1248 1170 0.113602
2032 639 0.113602
2032 1268 0.113602
844 1627 0.113602
2227 1627 0.113602
452 1627 0.113602
1742 1627 0.113602
1627 2227 0.113602
1627 758 0.113602
1627 85 0.113602
1627 452 0.113602
1627 844 0.113602
1627 1742 0.113602
2156 2157 0.113602
2157 2156 0.113602
2298 473 0.113602
1858 473 0.113602
901 131 0.113602
2749 1917 0.113602
2684 990 0.113602
1859 1799 0.113602
1799 1859 0.113602
574 2376 0.113602
452 2160 0.113602
1857 2160 0.113602
347 2160 0.113602
2160 452 0.113602
2160 347 0.113602
1919 1574 0.113602
2189 2164 0.113602
2164 2189 0.113602
1310 1743 0.113602
1743 1310 0.113602
900 2983 0.113602
1892 49 0.113602
1287 1509 0.113602
1509 1287 0.113602
3041 1892 0.113602
1892 3041 0.113602
2489 1385 0.113602
85 1745 0.113602
1745 2234 0.113602
1745 85 0.113602
1514 1268 0.113602
3133 2750 0.113602
2750 3133 0.113602
3140 2607 0.113602
2607 3140 0.113602
1739 2840 0.113602
853 130 0.114129
130 460 0.114129
130 853 0.114129
649 1058 0.114129
821 36 0.114129
36 821 0.114129
1741 1637 0.114129
1637 1331 0.114129
1637 452 0.114129
1637 1742 0.114129
1856 499 0.114129
1860 499 0.114129
583 499 0.114129
499 1860 0.114129
499 1856 0.114129
2038 31 0.114129
2039 31 0.114129
31 2039 0.114129
1243 575 0.114129
575 1243 0.114129
913 117 0.114129
117 913 0.114129
2227 9 0.114129
9 2227 0.114129
1202 1799 0.114129
530 494 0.114129
2468 920 0.114129
1860 920 0.114129
920 2468 0.114129
920 1860 0.114129
2540 501 0.114129
501 2540 0.114129
2414 1731 0.114129
2563 1731 0.114129
1274 861 0.114129
861 1274 0.114129
1564 533 0.114129
533 1564 0.114129
2654 2032 0.114129
2032 2654 0.114129
2658 1627 0.114129
2563 1627 0.114129
1627 2414 0.114129
1627 2658 0.114129
1627 2563 0.114129
1627 1827 0.114129
1743 2677 0.114129
1917 1910 0.114129
1917 2749 0.114129
2760 1562 0.114129
2160 1562 0.114129
1562 2760 0.114129
1562 2160 0.114129
2792 2019 0.114129
2019 2792 0.114129
1274 1978 0.114129
1978 1274 0.114129
2675 1860 0.114129
2164 2684 0.114129
2598 348 0.114129
1686 3116 0.114129
2376 3007 0.114129
0 450 0.114655
0 451 0.114655
576 42 0.114655
42 576 0.114655
847 130 0.114655
130 856 0.114655
276 1637 0.114655
499 1859 0.114655
499 1857 0.114655
498 519 0.114655
519 498 0.114655
519 1931 0.114655
519 1932 0.114655
519 1933 0.114655
575 31 0.114655
31 2038 0.114655
2084 575 0.114655
575 2084 0.114655
346 1202 0.114655
1859 1203 0.114655
1203 1859 0.114655
501 1202 0.114655
1859 1202 0.114655
1202 1859 0.114655
1892 821 0.114655
821 1892 0.114655
1860 500 0.114655
501 1892 0.114655
1377 1058 0.114655
1627 1731 0.114655
1731 1627 0.114655
2157 861 0.114655
1859 861 0.114655
861 2157 0.114655
861 2575 0.114655
861 1859 0.114655
1317 1573 0.114655
2634 2628 0.114655
2628 2634 0.114655
276 1627 0.114655
2684 1736 0.114655
1931 1736 0.114655
1736 1931 0.114655
1736 2684 0.114655
1978 820 0.114655
820 1978 0.114655
2134 2733 0.114655
1978 875 0.114655
875 1978 0.114655
2862 2401 0.114655
2401 2862 0.114655
2160 1857 0.114655
2164 1860 0.114655
2898 869 0.114655
869 2898 0.114655
869 2899 0.114655
1892 1798 0.114655
1798 1892 0.114655
1086 2862 0.114655
576 2862 0.114655
2862 1086 0.114655
2862 1933 0.114655
1574 1919 0.114655
1933 1086 0.114655
1086 1932 0.114655
1086 1931 0.114655
1086 1933 0.114655
2937 1245 0.114655
1245 2937 0.114655
1208 2591 0.114655
2591 1208 0.114655
3008 1859 0.114655
1859 3008 0.114655
1226 2851 0.114655
2191 1892 0.114655
3040 1892 0.114655
1892 3040 0.114655
1892 2191 0.114655
3040 1919 0.114655
1919 3040 0.114655
2597 2238 0.114655
1048 2973 0.114655
3119 3007 0.114655
3007 3119 0.114655
3172 1573 0.114655
1573 3172 0.114655
1933 758 0.114655
758 1933 0.114655
758 1932 0.114655
758 1931 0.114655
1931 1930 0.114655
1932 1930 0.114655
1931 3010 0.114655
1932 3011 0.114655
1931 3009 0.114655
1932 1931 0.114655
1931 1932 0.114655
1932 1933 0.114655
920 130 0.115181
130 40 0.115181
130 920 0.115181
649 1025 0.115181
2037 31 0.115181
31 2037 0.115181
498 575 0.115181
2081 575 0.115181
575 2081 0.115181
2202 497 0.115181
1799 1202 0.115181
2467 920 0.115181
920 2467 0.115181
1377 2154 0.115181
1317 2621 0.115181
1022 2628 0.115181
2628 1022 0.115181
1086 498 0.115181
498 2676 0.115181
1743 1562 0.115181
1562 1743 0.115181
1799 2807 0.115181
2433 2621 0.115181
2191 1086 0.115181
2938 2202 0.115181
2202 2938 0.115181
2965 2591 0.115181
2591 2965 0.115181
2988 1022 0.115181
1022 2988 0.115181
2563 1537 0.115181
1537 2563 0.115181
3071 2759 0.115181
2238 2597 0.115181
2823 3040 0.115181
3040 2823 0.115181
2823 1268 0.115181
0 347 0.115707
575 42 0.115707
42 611 0.115707
42 485 0.115707
42 478 0.115707
42 477 0.115707
42 43 0.115707
42 133 0.115707
42 479 0.115707
42 520 0.115707
1025 649 0.115707
1268 45 0.115707
117 626 0.115707
310 567 0.115707
1268 519 0.115707
519 1930 0.115707
575 856 0.115707
2158 346 0.115707
346 2158 0.115707
509 2268 0.115707
1015 1524 0.115707
1524 1015 0.115707
500 1860 0.115707
826 501 0.115707
501 826 0.115707
2597 2459 0.115707
2459 2597 0.115707
1268 498 0.115707
498 856 0.115707
1086 588 0.115707
1859 588 0.115707
588 1086 0.115707
588 1859 0.115707
2433 878 0.115707
878 2433 0.115707
2807 1799 0.115707
577 2693 0.115707
896 603 0.115707
603 896 0.115707
850 352 0.115707
352 850 0.115707
696 2876 0.115707
1552 1860 0.115707
1860 1552 0.115707
2191 2433 0.115707
2862 576 0.115707
2658 1827 0.115707
2936 1245 0.115707
1245 2936 0.115707
3049 2970 0.115707
2970 3049 0.115707
2467 2805 0.115707
2805 2467 0.115707
348 2598 0.115707
2823 3122 0.115707
3122 2823 0.115707
500 42 0.116233
42 500 0.116233
1859 499 0.116233
530 575 0.116233
1925 575 0.116233
2083 575 0.116233
575 530 0.116233
575 1925 0.116233
575 2083 0.116233
2157 346 0.116233
121 497 0.116233
2212 847 0.116233
847 2212 0.116233
705 1669 0.116233
2272 789 0.116233
789 2272 0.116233
1969 821 0.116233
821 1969 0.116233
1248 2388 0.116233
1741 530 0.116233
530 1741 0.116233
500 2448 0.116233
500 639 0.116233
500 1633 0.116233
2465 920 0.116233
920 2465 0.116233
875 121 0.116233
2038 1677 0.116233
1677 2491 0.116233
1677 2038 0.116233
1639 875 0.116233
875 1639 0.116233
1756 1667 0.116233
2882 1756 0.116233
1756 2882 0.116233
2433 2903 0.116233
899 1514 0.116233
1814 2759 0.116233
2759 1814 0.116233
3146 2971 0.116233
2971 3146 0.116233
347 3175 0.116233
499 130 0.116759
534 36 0.116759
36 534 0.116759
473 809 0.116759
809 473 0.116759
497 31 0.116759
1970 1203 0.116759
1203 1970 0.116759
497 121 0.116759
497 2202 0.116759
2292 476 0.116759
2294 476 0.116759
453 476 0.116759
476 2292 0.116759
476 2294 0.116759
476 453 0.116759
2294 121 0.116759
2491 1677 0.116759
2631 2628 0.116759
2628 2631 0.116759
2084 2157 0.116759
1245 2157 0.116759
2157 2084 0.116759
2157 1245 0.116759
473 2545 0.116759
534 593 0.116759
593 534 0.116759
1743 53 0.116759
2083 2433 0.116759
2433 2083 0.116759
918 3122 0.116759
3122 918 0.116759
3146 1268 0.116759
1866 499 0.117285
499 1866 0.117285
1982 1512 0.117285
467 2259 0.117285
467 2262 0.117285
509 900 0.117285
895 2032 0.117285
2032 895 0.117285
2712 2157 0.117285
2157 2712 0.117285
2783 2002 0.117285
1925 2002 0.117285
2002 2783 0.117285
2002 1925 0.117285
2858 1914 0.117285
1914 2858 0.117285
53 1743 0.117285
634 2893 0.117285
1866 1574 0.117285
2528 2350 0.117285
2350 2528 0.117285
2808 2804 0.117285
3148 3149 0.117285
2858 3149 0.117285
3149 3148 0.117285
3149 2858 0.117285
1015 649 0.117811
649 1015 0.117811
1312 45 0.117811
45 1312 0.117811
1622 23 0.117811
23 1622 0.117811
1622 310 0.117811
1524 310 0.117811
310 1524 0.117811
310 1622 0.117811
31 850 0.117811
31 497 0.117811
887 558 0.117811
558 887 0.117811
2185 497 0.117811
2186 497 0.117811
1367 497 0.117811
2187 497 0.117811
497 2185 0.117811
497 2187 0.117811
497 1367 0.117811
1268 9 0.117811
2237 477 0.117811
477 2237 0.117811
477 2239 0.117811
1268 1272 0.117811
474 530 0.117811
530 474 0.117811
121 531 0.117811
2617 1317 0.117811
1317 2617 0.117811
2685 1736 0.117811
1736 2685 0.117811
2552 2335 0.117811
2335 2552 0.117811
1745 2137 0.117811
2861 2401 0.117811
2401 2861 0.117811
1376 1268 0.117811
740 2239 0.117811
2990 2861 0.117811
2861 2990 0.117811
1268 1514 0.117811
3123 3122 0.117811
3122 3123 0.117811
2449 2174 0.117811
3137 1367 0.117811
1367 1268 0.117811
1367 3137 0.117811
2185 3123 0.117811
1268 1596 0.117811
1268 2823 0.117811
1268 2414 0.117811
486 42 0.118337
851 45 0.118337
1284 45 0.118337
1285 45 0.118337
45 1284 0.118337
45 851 0.118337
45 1285 0.118337
497 30 0.118337
30 497 0.118337
598 519 0.118337
519 598 0.118337
850 31 0.118337
2141 486 0.118337
486 2148 0.118337
486 2141 0.118337
486 2142 0.118337
486 2144 0.118337
346 2157 0.118337
346 2162 0.118337
1284 497 0.118337
1602 497 0.118337
2181 497 0.118337
2182 497 0.118337
2183 497 0.118337
2184 497 0.118337
497 1284 0.118337
497 1602 0.118337
497 2181 0.118337
497 2182 0.118337
497 2183 0.118337
497 2184 0.118337
497 2186 0.118337
2287 536 0.118337
536 2287 0.118337
1268 500 0.118337
500 1376 0.118337
1952 1268 0.118337
2593 494 0.118337
494 2593 0.118337
2591 2628 0.118337
2628 2591 0.118337
2790 931 0.118337
931 2790 0.118337
2822 2675 0.118337
1250 2675 0.118337
2675 2822 0.118337
2675 1250 0.118337
1622 1245 0.118337
1245 1622 0.118337
1268 1376 0.118337
1773 3083 0.118337
2593 2616 0.118337
3109 1622 0.118337
3110 1622 0.118337
1622 3110 0.118337
1622 3109 0.118337
2186 3150 0.118337
2822 3133 0.118337
3133 3176 0.118337
1589 30 0.118863
1590 30 0.118863
1602 30 0.118863
30 1590 0.118863
30 1602 0.118863
30 1589 0.118863
1086 31 0.118863
117 31 0.118863
31 2033 0.118863
31 117 0.118863
31 1086 0.118863
2144 486 0.118863
2151 346 0.118863
467 346 0.118863
346 2151 0.118863
346 467 0.118863
1892 497 0.118863
497 1892 0.118863
2004 334 0.118863
334 2004 0.118863
2329 78 0.118863
78 2329 0.118863
1376 530 0.118863
530 1376 0.118863
1376 500 0.118863
1317 2616 0.118863
2710 2157 0.118863
2711 2157 0.118863
2157 2710 0.118863
2157 2711 0.118863
2738 2004 0.118863
2004 2738 0.118863
1892 2002 0.118863
534 931 0.118863
931 534 0.118863
1866 1978 0.118863
1978 1866 0.118863
2866 819 0.118863
819 2866 0.118863
1376 1284 0.118863
2989 1601 0.118863
1601 2989 0.118863
1601 2199 0.118863
1919 2616 0.118863
2144 2148 0.118863
2148 2144 0.118863
2144 2143 0.118863
2174 2449 0.118863
3141 2989 0.118863
2989 3141 0.118863
2620 2979 0.118863
1590 2942 0.118863
3141 2176 0.118863
2176 3141 0.118863
1619 23 0.119389
23 1619 0.119389
14 1833 0.119389
2033 31 0.119389
118 575 0.119389
575 118 0.119389
1509 346 0.119389
346 1509 0.119389
2180 497 0.119389
497 2180 0.119389
1376 821 0.119389
821 1376 0.119389
2433 72 0.119389
72 2433 0.119389
1285 920 0.119389
920 1285 0.119389
453 118 0.119389
118 453 0.119389
1619 1317 0.119389
1651 1317 0.119389
2616 1317 0.119389
1919 1317 0.119389
1317 1619 0.119389
1317 1919 0.119389
1317 1651 0.119389
2690 2157 0.119389
2157 2690 0.119389
2137 1745 0.119389
2856 2433 0.119389
2433 2856 0.119389
2913 617 0.119389
617 2913 0.119389
1284 1376 0.119389
1284 1619 0.119389
1589 1619 0.119389
1619 1284 0.119389
1619 1589 0.119389
2616 1919 0.119389
1487 1589 0.119389
1589 1487 0.119389
1589 2989 0.119389
3150 2186 0.119389
36 139 0.119915
1248 1637 0.119915
1637 1248 0.119915
1865 499 0.119915
499 1865 0.119915
1619 497 0.119915
2179 497 0.119915
1745 497 0.119915
497 1619 0.119915
497 2179 0.119915
497 1745 0.119915
1317 500 0.119915
500 1317 0.119915
139 920 0.119915
920 139 0.119915
1978 139 0.119915
139 1978 0.119915
2628 2629 0.119915
1485 453 0.119915
453 1485 0.119915
1858 2157 0.119915
1978 2157 0.119915
2157 1858 0.119915
2157 1978 0.119915
2433 990 0.119915
990 2433 0.119915
1639 2433 0.119915
2433 1639 0.119915
1601 2990 0.119915
2913 3052 0.119915
3052 2913 0.119915
3081 905 0.119915
905 3081 0.119915
3102 1954 0.119915
1954 3102 0.119915
3042 3105 0.119915
3105 3042 0.119915
3151 2179 0.119915
2179 3151 0.119915
36 497 0.120441
1600 30 0.120441
1601 30 0.120441
30 1601 0.120441
30 1600 0.120441
1000 1637 0.120441
1637 1000 0.120441
1248 117 0.120441
117 1248 0.120441
1000 497 0.120441
1537 497 0.120441
497 1000 0.120441
497 1537 0.120441
1290 1248 0.120441
1866 1248 0.120441
1248 1290 0.120441
1248 1866 0.120441
1091 530 0.120441
530 1091 0.120441
2298 1000 0.120441
594 1000 0.120441
1000 2298 0.120441
1000 594 0.120441
1969 1554 0.120441
1554 1969 0.120441
2867 2281 0.120441
2281 2867 0.120441
2867 850 0.120441
850 2867 0.120441
1284 1245 0.120441
1245 1284 0.120441
2867 2941 0.120441
1537 2298 0.120441
2298 1537 0.120441
2979 1954 0.120441
1954 2979 0.120441
2617 2239 0.120441
2979 2620 0.120441
574 42 0.120967
42 574 0.120967
850 130 0.120967
130 850 0.120967
1598 30 0.120967
1599 30 0.120967
30 1598 0.120967
30 1599 0.120967
1574 597 0.120967
597 1574 0.120967
497 310 0.120967
1000 346 0.120967
346 1000 0.120967
1598 497 0.120967
2198 497 0.120967
931 497 0.120967
2199 497 0.120967
2200 497 0.120967
2201 497 0.120967
497 1598 0.120967
497 2198 0.120967
497 931 0.120967
497 2199 0.120967
497 2200 0.120967
497 2201 0.120967
931 821 0.120967
821 931 0.120967
1590 1248 0.120967
1248 1590 0.120967
2198 121 0.120967
2629 2628 0.120967
2298 931 0.120967
931 2298 0.120967
1574 1866 0.120967
2198 1601 0.120967
2199 1601 0.120967
1601 2198 0.120967
2200 1589 0.120967
1589 2200 0.120967
0 40 0.121493
40 130 0.121493
36 1270 0.121493
1270 310 0.121493
310 1270 0.121493
1317 117 0.121493
346 117 0.121493
117 1317 0.121493
117 346 0.121493
990 497 0.121493
497 990 0.121493
2259 467 0.121493
1317 2197 0.121493
1589 1000 0.121493
1589 990 0.121493
990 1589 0.121493
3042 1589 0.121493
1589 3042 0.121493
2197 2622 0.121493
497 36 0.122019
14 1637 0.122019
1637 14 0.122019
1637 1739 0.122019
14 1000 0.122019
14 1268 0.122019
499 573 0.122019
1599 575 0.122019
575 1599 0.122019
788 497 0.122019
2197 497 0.122019
497 788 0.122019
497 2197 0.122019
334 9 0.122019
9 334 0.122019
2400 573 0.122019
573 2400 0.122019
530 2414 0.122019
555 1205 0.122019
1756 342 0.122019
342 1756 0.122019
342 1205 0.122019
1599 1000 0.122019
2281 1000 0.122019
2722 1000 0.122019
1000 1599 0.122019
1000 2281 0.122019
1000 2722 0.122019
1000 1268 0.122019
1897 913 0.122019
913 1897 0.122019
2197 2281 0.122019
2281 2197 0.122019
1200 1384 0.122019
1897 1384 0.122019
1384 1200 0.122019
1384 1897 0.122019
1226 1376 0.122019
2919 1721 0.122019
1721 2919 0.122019
3088 2706 0.122019
3089 2706 0.122019
2706 3088 0.122019
2706 3089 0.122019
2622 2197 0.122019
2840 1739 0.122019
122 0 0.122545
346 0 0.122545
0 122 0.122545
0 346 0.122545
826 130 0.122545
266 130 0.122545
130 820 0.122545
130 826 0.122545
130 266 0.122545
862 45 0.122545
45 862 0.122545
36 1205 0.122545
1000 14 0.122545
14 639 0.122545
14 1830 0.122545
14 1834 0.122545
1864 499 0.122545
499 1864 0.122545
499 1000 0.122545
2082 575 0.122545
575 2082 0.122545
823 266 0.122545
266 823 0.122545
2448 500 0.122545
1892 500 0.122545
500 1892 0.122545
2706 1543 0.122545
1543 2706 0.122545
473 2298 0.122545
473 1858 0.122545
1864 1000 0.122545
1000 1864 0.122545
1892 899 0.122545
899 1892 0.122545
2164 1739 0.122545
1025 1892 0.122545
1892 1025 0.122545
3051 3052 0.122545
3052 3051 0.122545
3083 1773 0.122545
3121 1015 0.122545
1015 3121 0.122545
130 499 0.123071
1049 36 0.123071
36 1049 0.123071
30 31 0.123071
346 499 0.123071
1049 499 0.123071
499 346 0.123071
499 1049 0.123071
2152 346 0.123071
346 2152 0.123071
1000 334 0.123071
334 1000 0.123071
2142 509 0.123071
121 530 0.123071
530 121 0.123071
530 1554 0.123071
2006 2012 0.123071
606 1049 0.123071
1049 606 0.123071
1573 3173 0.123071
1049 809 0.123597
809 1049 0.123597
31 314 0.123597
1049 558 0.123597
558 1049 0.123597
2176 1248 0.123597
1248 2176 0.123597
2231 121 0.123597
121 2231 0.123597
1000 2006 0.123597
2006 1000 0.123597
1165 1000 0.123597
1000 1165 0.123597
1554 1562 0.123597
2231 1049 0.123597
1485 1049 0.123597
1049 2231 0.123597
1049 1485 0.123597
1651 2675 0.123597
1748 2545 0.123597
2545 1748 0.123597
1212 2843 0.123597
2706 1741 0.123597
1741 2706 0.123597
1205 36 0.124123
1205 1637 0.124123
314 31 0.124123
1088 9 0.124123
9 1088 0.124123
577 467 0.124123
467 577 0.124123
603 1248 0.124123
1248 603 0.124123
2429 555 0.124123
1205 555 0.124123
498 531 0.124123
1575 531 0.124123
531 1575 0.124123
1205 2991 0.124123
1690 2991 0.124123
2991 1205 0.124123
2991 1690 0.124123
918 2165 0.124123
2165 918 0.124123
2143 2144 0.124123
2429 1205 0.124123
1205 2429 0.124123
345 0 0.124649
0 345 0.124649
0 449 0.124649
851 130 0.124649
130 851 0.124649
9 2233 0.124649
2622 1978 0.124649
1978 2806 0.124649
1978 2622 0.124649
2941 2867 0.124649
40 0 0.125175
344 0 0.125175
0 448 0.125175
1334 36 0.125175
1088 36 0.125175
36 1088 0.125175
36 1334 0.125175
1580 30 0.125175
30 1580 0.125175
1575 1311 0.125175
1311 1575 0.125175
344 9 0.125175
1575 9 0.125175
1609 9 0.125175
9 1609 0.125175
9 1575 0.125175
9 344 0.125175
2158 334 0.125175
334 2158 0.125175
1553 1248 0.125175
2387 1248 0.125175
1248 1553 0.125175
1248 2387 0.125175
1553 500 0.125175
500 1553 0.125175
1205 342 0.125175
2012 2006 0.125175
1256 1268 0.125175
1376 2400 0.125175
1376 1226 0.125175
1564 1651 0.125175
1651 1564 0.125175
2528 1553 0.125175
1553 2528 0.125175
0 343 0.125701
1601 499 0.125701
1596 1311 0.125701
1311 1596 0.125701
1785 9 0.125701
9 1785 0.125701
789 878 0.125701
2233 878 0.125701
2963 862 0.125701
862 2963 0.125701
3099 1683 0.125701
3124 2629 0.125701
2629 3124 0.125701
343 0 0.126227
820 130 0.126227
1311 809 0.126227
809 1311 0.126227
575 2092 0.126227
2168 558 0.126227
558 2168 0.126227
1248 334 0.126227
334 1248 0.126227
334 2092 0.126227
2505 118 0.126227
118 2505 0.126227
2448 1317 0.126227
1317 2448 0.126227
498 1268 0.126227
1919 843 0.126227
1575 1000 0.126227
2921 1574 0.126227
1574 2921 0.126227
1574 2920 0.126227
2178 822 0.126227
822 2178 0.126227
837 130 0.126753
130 837 0.126753
1585 809 0.126753
809 1585 0.126753
558 44 0.126753
44 558 0.126753
1509 558 0.126753
1563 558 0.126753
1575 558 0.126753
558 1509 0.126753
558 1563 0.126753
558 1575 0.126753
1575 334 0.126753
334 1575 0.126753
2258 467 0.126753
467 2258 0.126753
878 789 0.126753
1554 530 0.126753
1377 2086 0.126753
825 1270 0.126753
878 2233 0.126753
2019 2086 0.126753
2920 1574 0.126753
2979 1510 0.126753
1510 2979 0.126753
3039 822 0.126753
822 3039 0.126753
918 1585 0.126753
1585 918 0.126753
1205 1268 0.126753
0 344 0.12728
0 447 0.12728
1637 1205 0.12728
1863 499 0.12728
499 1863 0.12728
530 484 0.12728
500 484 0.12728
484 500 0.12728
575 2086 0.12728
1748 558 0.12728
1639 558 0.12728
558 1748 0.12728
558 1639 0.12728
1317 1756 0.12728
2622 342 0.12728
342 2622 0.12728
2471 2086 0.12728
1860 2675 0.12728
1575 62 0.127806
62 1575 0.127806
484 530 0.127806
558 1311 0.127806
1485 1311 0.127806
1311 558 0.127806
1311 1485 0.127806
2012 1512 0.127806
1978 558 0.127806
558 1978 0.127806
2235 334 0.127806
334 2235 0.127806
1863 1485 0.127806
1485 1863 0.127806
822 2553 0.127806
2553 822 0.127806
1863 862 0.127806
862 1863 0.127806
341 0 0.128332
558 62 0.128332
1573 62 0.128332
1574 62 0.128332
1376 62 0.128332
618 62 0.128332
62 1376 0.128332
62 558 0.128332
62 1574 0.128332
62 618 0.128332
499 843 0.128332
1512 2012 0.128332
1512 1982 0.128332
2167 558 0.128332
558 530 0.128332
558 2167 0.128332
1643 497 0.128332
2196 497 0.128332
497 1643 0.128332
497 2196 0.128332
1507 78 0.128332
1643 1248 0.128332
1248 1643 0.128332
1088 573 0.128332
573 1088 0.128332
341 200 0.128332
573 42 0.128858
575 121 0.128858
558 346 0.128858
346 558 0.128858
1863 497 0.128858
2195 497 0.128858
497 2169 0.128858
497 1863 0.128858
497 2195 0.128858
2964 1212 0.128858
1212 2964 0.128858
1492 1510 0.128858
1510 1492 0.128858
2168 345 0.128858
345 2168 0.128858
573 499 0.129384
1862 499 0.129384
499 1862 0.129384
499 1463 0.129384
339 1203 0.129384
1203 339 0.129384
2194 497 0.129384
497 2194 0.129384
78 1507 0.129384
2334 2759 0.129384
1732 2987 0.129384
2196 3178 0.129384
3178 2263 0.129384
1463 499 0.12991
531 499 0.12991
499 531 0.12991
1643 1203 0.12991
1203 1643 0.12991
1574 497 0.12991
2193 497 0.12991
497 2193 0.12991
497 1574 0.12991
497 2192 0.12991
1589 502 0.12991
502 1589 0.12991
2450 500 0.12991
500 2450 0.12991
1509 121 0.12991
121 1509 0.12991
1368 892 0.12991
892 1368 0.12991
1825 1785 0.12991
1785 1825 0.12991
2272 1825 0.12991
1825 2272 0.12991
2165 1510 0.12991
1368 1510 0.12991
1510 2165 0.12991
1510 1368 0.12991
2987 1732 0.12991
130 653 0.130436
130 937 0.130436
1612 30 0.130436
30 1612 0.130436
342 653 0.130436
653 342 0.130436
653 121 0.130436
499 342 0.130436
821 558 0.130436
558 821 0.130436
1368 497 0.130436
497 1368 0.130436
2165 821 0.130436
821 2165 0.130436
342 139 0.130436
139 342 0.130436
340 342 0.130436
342 340 0.130436
1368 2433 0.130436
2433 1368 0.130436
754 1785 0.130436
2347 635 0.130436
558 36 0.130962
36 558 0.130962
1248 653 0.130962
1721 653 0.130962
653 1248 0.130962
653 1721 0.130962
1248 558 0.130962
2165 558 0.130962
558 1248 0.130962
558 2165 0.130962
899 334 0.130962
821 334 0.130962
334 899 0.130962
334 821 0.130962
1721 1248 0.130962
1248 990 0.130962
1248 1721 0.130962
1756 1317 0.130962
316 1248 0.131488
342 558 0.131488
558 342 0.131488
1925 821 0.131488
821 1925 0.131488
342 1248 0.131488
2165 1248 0.131488
1248 2165 0.131488
1368 2137 0.131488
2137 1368 0.131488
342 130 0.132014
342 1311 0.132014
1311 342 0.132014
121 575 0.132014
2169 1203 0.132014
330 1203 0.132014
1203 2169 0.132014
1203 330 0.132014
2192 497 0.132014
118 334 0.132014
2193 334 0.132014
334 2193 0.132014
334 118 0.132014
821 2386 0.132014
1785 2942 0.132014
2386 3009 0.132014
2386 3010 0.132014
2386 3011 0.132014
2386 1930 0.132014
2386 1932 0.132014
2386 1931 0.132014
0 340 0.13254
130 854 0.13254
558 316 0.13254
316 558 0.13254
862 558 0.13254
558 862 0.13254
2178 497 0.13254
334 497 0.13254
497 334 0.13254
497 2178 0.13254
2449 500 0.13254
121 2198 0.13254
2386 1268 0.13254
3108 122 0.13254
122 3108 0.13254
838 2159 0.13254
340 0 0.133066
0 339 0.133066
1572 62 0.133066
558 499 0.133066
1572 499 0.133066
499 558 0.133066
499 1572 0.133066
481 1268 0.133066
839 497 0.133066
497 839 0.133066
498 500 0.133066
839 498 0.133066
498 839 0.133066
1670 3036 0.133066
342 0 0.133592
0 342 0.133592
530 42 0.133592
42 530 0.133592
1611 30 0.133592
30 1611 0.133592
1611 31 0.133592
1248 316 0.133592
346 497 0.133592
1978 1203 0.133592
1203 1978 0.133592
2191 497 0.133592
2169 497 0.133592
497 2190 0.133592
497 2191 0.133592
1248 342 0.133592
2169 342 0.133592
2169 2038 0.133592
1485 1785 0.133592
1662 1785 0.133592
1785 1662 0.133592
3036 1670 0.133592
2169 1662 0.133592
1662 2169 0.133592
42 499 0.134118
130 342 0.134118
1785 1311 0.134118
1959 1311 0.134118
1368 1311 0.134118
1311 1785 0.134118
1311 1959 0.134118
1311 1368 0.134118
1203 346 0.134118
346 1203 0.134118
1969 1203 0.134118
1203 1969 0.134118
530 497 0.134118
498 497 0.134118
2190 497 0.134118
112 497 0.134118
497 112 0.134118
344 1248 0.134118
1248 344 0.134118
1248 624 0.134118
2473 121 0.134118
121 2473 0.134118
1785 1485 0.134118
2978 1510 0.134118
1510 2978 0.134118
2943 122 0.134118
122 2943 0.134118
43 0 0.134644
121 0 0.134644
0 121 0.134644
130 928 0.134644
809 39 0.134644
1510 39 0.134644
39 809 0.134644
39 1510 0.134644
594 62 0.134644
121 310 0.134644
310 121 0.134644
31 1611 0.134644
121 43 0.134644
43 121 0.134644
1564 1202 0.134644
1202 1564 0.134644
1914 530 0.134644
496 112 0.134644
112 496 0.134644
2190 352 0.134644
352 2190 0.134644
2943 1597 0.134644
1597 2943 0.134644
328 1510 0.134644
1510 328 0.134644
3152 2943 0.134644
2943 3152 0.134644
818 130 0.13517
1509 39 0.13517
39 1509 0.13517
809 1572 0.13517
2174 1203 0.13517
43 1203 0.13517
1203 43 0.13517
1203 2174 0.13517
572 42 0.135696
42 572 0.135696
2570 1326 0.135696
1326 2570 0.135696
2590 2570 0.135696
1378 1510 0.135696
1510 1378 0.135696
2196 2272 0.135696
2272 2196 0.135696
338 0 0.136222
0 446 0.136222
121 39 0.136222
342 23 0.136222
23 342 0.136222
464 1311 0.136222
1311 464 0.136222
464 2096 0.136222
2159 346 0.136222
346 2159 0.136222
530 705 0.136222
705 530 0.136222
2273 789 0.136222
789 2273 0.136222
2553 613 0.136222
1070 1560 0.136222
1226 342 0.136222
342 1226 0.136222
2976 496 0.136222
496 2976 0.136222
2977 1510 0.136222
338 1510 0.136222
1510 2977 0.136222
1510 338 0.136222
338 1368 0.136222
2272 2263 0.136222
515 42 0.136748
42 515 0.136748
478 130 0.136748
573 39 0.136748
1508 39 0.136748
39 573 0.136748
39 1508 0.136748
497 346 0.136748
624 1248 0.136748
121 1245 0.136748
1601 1917 0.136748
1917 1601 0.136748
2570 2590 0.136748
2959 842 0.136748
2959 1510 0.136748
1510 2959 0.136748
573 334 0.137274
334 573 0.137274
2399 573 0.137274
573 2399 0.137274
339 1088 0.137274
1088 339 0.137274
0 338 0.1378
121 558 0.1378
1537 558 0.1378
558 121 0.1378
558 1537 0.1378
2177 497 0.1378
497 2177 0.1378
112 1248 0.1378
1248 112 0.1378
789 334 0.138326
334 789 0.138326
43 594 0.138326
3069 855 0.138326
855 3069 0.138326
130 558 0.138852
130 818 0.138852
62 594 0.138852
1978 121 0.138852
121 1978 0.138852
2570 861 0.138852
861 2570 0.138852
310 497 0.139378
1264 497 0.139378
1870 497 0.139378
1485 497 0.139378
497 1264 0.139378
497 1870 0.139378
497 1485 0.139378
613 2553 0.139378
1870 339 0.139378
3012 1870 0.139378
1753 1870 0.139378
1870 3012 0.139378
1870 1753 0.139378
1264 1508 0.139378
1508 1264 0.139378
0 337 0.139904
42 623 0.139904
626 829 0.139904
530 62 0.139904
62 530 0.139904
501 310 0.139904
310 501 0.139904
139 1203 0.139904
1203 139 0.139904
2176 497 0.139904
2189 497 0.139904
497 2176 0.139904
497 2189 0.139904
2587 1560 0.139904
1560 2587 0.139904
1264 2038 0.139904
2038 114 0.139904
2038 1264 0.139904
2038 2169 0.139904
1264 1870 0.139904
1870 1264 0.139904
3053 1662 0.139904
1662 3053 0.139904
23 1365 0.14043
1512 2019 0.14043
1639 1203 0.14043
1203 1639 0.14043
1088 1638 0.14043
1365 1638 0.14043
2168 1638 0.14043
1638 1365 0.14043
1638 2168 0.14043
1638 1088 0.14043
1639 1485 0.14043
1485 1639 0.14043
1639 1870 0.14043
1564 1870 0.14043
1870 1564 0.14043
1870 1639 0.14043
1855 1365 0.14043
1365 1855 0.14043
39 42 0.140957
23 649 0.140957
649 23 0.140957
499 45 0.140957
45 499 0.140957
1563 62 0.140957
62 1563 0.140957
1365 23 0.140957
1563 43 0.140957
43 1563 0.140957
613 624 0.140957
2590 1560 0.140957
1560 2590 0.140957
3014 1870 0.140957
1870 3014 0.140957
1870 3015 0.140957
114 1508 0.140957
1508 114 0.140957
117 499 0.141483
499 117 0.141483
555 310 0.141483
310 555 0.141483
573 1365 0.141483
1560 2591 0.141483
3013 1870 0.141483
1870 3013 0.141483
114 837 0.141483
837 114 0.141483
114 2974 0.141483
2974 114 0.141483
339 0 0.142009
0 455 0.142009
42 498 0.142009
1088 809 0.142009
809 1088 0.142009
1855 499 0.142009
1257 499 0.142009
499 1257 0.142009
499 1855 0.142009
1311 530 0.142009
618 573 0.142009
573 618 0.142009
121 364 0.142009
1088 455 0.142009
1485 455 0.142009
339 1870 0.142009
1376 2974 0.142009
1671 3050 0.142009
334 310 0.142535
310 334 0.142535
624 1638 0.142535
1638 624 0.142535
2656 1088 0.142535
1088 2656 0.142535
2974 1376 0.142535
121 23 0.143061
23 121 0.143061
530 120 0.143061
120 530 0.143061
558 809 0.143061
809 558 0.143061
861 1311 0.143061
1311 861 0.143061
500 1560 0.143061
2584 1638 0.143061
1638 2584 0.143061
2448 1560 0.143061
1560 2448 0.143061
576 875 0.143061
875 576 0.143061
896 2639 0.143061
336 0 0.143587
337 0 0.143587
0 336 0.143587
0 335 0.143587
571 42 0.143587
1245 62 0.143587
1485 62 0.143587
62 1245 0.143587
62 1485 0.143587
530 1311 0.143587
1958 1311 0.143587
1366 1311 0.143587
1311 1958 0.143587
1311 1366 0.143587
1229 497 0.143587
497 1229 0.143587
467 743 0.143587
1638 118 0.143587
118 1638 0.143587
1485 1638 0.143587
1638 1485 0.143587
1171 112 0.143587
112 1171 0.143587
114 1122 0.143587
1122 114 0.143587
131 0 0.144113
335 0 0.144113
0 131 0.144113
497 42 0.144113
120 485 0.144113
1376 499 0.144113
918 499 0.144113
499 1376 0.144113
499 918 0.144113
2035 31 0.144113
31 2035 0.144113
31 2031 0.144113
1958 464 0.144113
464 1958 0.144113
497 530 0.144113
497 498 0.144113
1088 41 0.144113
2589 1560 0.144113
1317 1560 0.144113
1560 1317 0.144113
1560 2589 0.144113
2649 624 0.144113
624 2649 0.144113
2653 2032 0.144113
2032 2653 0.144113
2031 2759 0.144113
0 65 0.144639
0 445 0.144639
852 130 0.144639
130 852 0.144639
1367 36 0.144639
1368 36 0.144639
36 1367 0.144639
36 1368 0.144639
1311 499 0.144639
499 1311 0.144639
499 497 0.144639
1877 478 0.144639
478 1877 0.144639
1088 464 0.144639
464 1088 0.144639
1958 1203 0.144639
1203 1958 0.144639
1224 1248 0.144639
1248 1224 0.144639
1721 1560 0.144639
1560 1721 0.144639
570 624 0.144639
114 1958 0.144639
1958 114 0.144639
573 62 0.145165
555 62 0.145165
62 573 0.145165
1957 1311 0.145165
1311 1957 0.145165
880 1248 0.145165
571 1248 0.145165
1248 880 0.145165
1248 571 0.145165
1088 920 0.145165
1870 920 0.145165
920 1088 0.145165
920 1870 0.145165
624 570 0.145165
326 2032 0.145165
2032 326 0.145165
2649 1870 0.145165
1870 2649 0.145165
497 1585 0.145691
2038 334 0.145691
334 2038 0.145691
624 1560 0.145691
1560 624 0.145691
2655 1088 0.145691
1088 2655 0.145691
3153 1366 0.145691
1366 3153 0.145691
530 130 0.146217
130 530 0.146217
464 62 0.146217
1584 30 0.146217
809 30 0.146217
30 1584 0.146217
30 809 0.146217
1222 38 0.146217
1858 499 0.146217
499 1858 0.146217
1877 1311 0.146217
1311 1877 0.146217
1311 1963 0.146217
464 1285 0.146217
572 41 0.146217
570 121 0.146217
121 570 0.146217
36 464 0.146743
1311 39 0.146743
39 1311 0.146743
1876 478 0.146743
478 1876 0.146743
1285 1311 0.146743
1953 1311 0.146743
1956 1311 0.146743
1376 1311 0.146743
1311 1285 0.146743
1311 1376 0.146743
1311 1953 0.146743
1311 1956 0.146743
1876 316 0.146743
1203 2173 0.146743
1203 1721 0.146743
1585 497 0.146743
41 1088 0.146743
1876 920 0.146743
1876 825 0.146743
825 1876 0.146743
130 829 0.147269
1310 45 0.147269
1311 45 0.147269
45 1310 0.147269
45 1311 0.147269
464 36 0.147269
852 30 0.147269
892 30 0.147269
30 852 0.147269
30 892 0.147269
1122 478 0.147269
478 1122 0.147269
1310 1311 0.147269
1311 1310 0.147269
1721 1203 0.147269
2173 1203 0.147269
892 497 0.147269
497 892 0.147269
1365 573 0.147269
114 41 0.147269
892 112 0.147269
112 892 0.147269
892 1268 0.147269
333 0 0.147795
334 0 0.147795
0 334 0.147795
570 42 0.147795
880 809 0.147795
809 880 0.147795
334 1311 0.147795
41 1311 0.147795
1311 334 0.147795
1311 41 0.147795
2030 31 0.147795
31 2030 0.147795
333 464 0.147795
464 333 0.147795
530 570 0.147795
333 1510 0.147795
1510 333 0.147795
2759 2031 0.147795
2759 3070 0.147795
130 936 0.148321
320 120 0.148321
120 320 0.148321
821 1311 0.148321
320 1311 0.148321
1955 1311 0.148321
1311 821 0.148321
1311 320 0.148321
1311 1955 0.148321
41 610 0.148321
3070 2759 0.148321
332 0 0.148847
0 332 0.148847
62 1571 0.148847
843 30 0.148847
30 843 0.148847
1638 120 0.148847
120 1638 0.148847
1311 38 0.148847
1951 1311 0.148847
117 1311 0.148847
573 1311 0.148847
1311 1951 0.148847
1311 117 0.148847
1311 573 0.148847
332 3179 0.148847
331 0 0.149373
0 333 0.149373
0 331 0.149373
1571 62 0.149373
821 23 0.149373
23 821 0.149373
892 1311 0.149373
1311 892 0.149373
1264 1376 0.149373
3179 332 0.149373
1376 1264 0.149899
892 130 0.150425
130 892 0.150425
1366 36 0.150425
570 36 0.150425
36 1366 0.150425
570 1537 0.150425
1492 1245 0.150425
1245 1492 0.150425
3068 855 0.150425
855 3068 0.150425
2557 639 0.150425
330 0 0.150951
0 330 0.150951
819 130 0.150951
130 819 0.150951
920 36 0.150951
825 36 0.150951
36 920 0.150951
1560 62 0.150951
62 1560 0.150951
1875 478 0.150951
478 1875 0.150951
1512 2006 0.150951
352 920 0.150951
330 920 0.150951
920 352 0.150951
114 861 0.150951
861 114 0.150951
114 843 0.150951
843 114 0.150951
1366 2570 0.150951
1875 862 0.150951
862 1875 0.150951
114 1752 0.150951
1752 114 0.150951
36 327 0.151477
334 499 0.151477
499 334 0.151477
1875 1311 0.151477
1311 1875 0.151477
2006 1512 0.151477
316 1875 0.151477
825 1736 0.151477
1492 1978 0.151477
1978 1492 0.151477
849 609 0.151477
1492 1960 0.151477
1960 1492 0.151477
31 0 0.152003
329 0 0.152003
0 328 0.152003
0 444 0.152003
1643 120 0.152003
120 1643 0.152003
1643 478 0.152003
478 334 0.152003
478 1643 0.152003
497 467 0.152003
570 530 0.152003
822 112 0.152003
112 822 0.152003
1508 62 0.152529
41 120 0.152529
120 41 0.152529
1607 78 0.152529
78 1607 0.152529
500 2449 0.152529
1171 920 0.152529
920 1171 0.152529
2450 112 0.152529
112 2450 0.152529
328 0 0.153055
334 478 0.153055
2036 31 0.153055
31 2036 0.153055
453 497 0.153055
497 453 0.153055
334 555 0.153055
920 555 0.153055
555 920 0.153055
1786 327 0.153055
327 1786 0.153055
1642 114 0.153055
327 0 0.153581
0 327 0.153581
0 443 0.153581
0 329 0.153581
1601 23 0.153581
23 1601 0.153581
1311 310 0.153581
310 1311 0.153581
114 1311 0.153581
1311 114 0.153581
637 334 0.153581
2328 453 0.153581
453 2328 0.153581
453 1268 0.153581
114 1642 0.153581
125 0 0.154107
0 125 0.154107
1311 62 0.154107
62 1311 0.154107
62 1508 0.154107
1621 23 0.154107
545 23 0.154107
23 545 0.154107
23 1621 0.154107
442 120 0.154107
120 442 0.154107
1224 1560 0.154107
1560 1224 0.154107
498 1932 0.154107
498 1933 0.154107
498 455 0.154107
498 2092 0.154107
1621 570 0.154107
570 1621 0.154107
0 324 0.154634
1248 116 0.154634
1638 1311 0.154634
1311 1638 0.154634
1785 1203 0.154634
1203 1785 0.154634
2328 78 0.154634
78 2328 0.154634
112 555 0.154634
555 112 0.154634
2557 498 0.154634
1785 1268 0.154634
3137 1639 0.154634
326 0 0.15516
0 326 0.15516
1562 62 0.15516
497 62 0.15516
62 1562 0.15516
62 497 0.15516
1311 597 0.15516
499 597 0.15516
597 1311 0.15516
843 499 0.15516
1248 499 0.15516
2188 497 0.15516
497 2188 0.15516
334 637 0.15516
920 330 0.15516
570 498 0.15516
329 341 0.15516
114 3196 0.15516
3196 114 0.15516
37 0 0.155686
0 37 0.155686
0 441 0.155686
0 442 0.155686
116 364 0.155686
478 39 0.155686
918 1638 0.155686
1638 918 0.155686
823 537 0.155686
1597 569 0.155686
325 0 0.156212
0 325 0.156212
320 116 0.156212
116 320 0.156212
1365 36 0.156212
570 809 0.156212
809 570 0.156212
2031 31 0.156212
0 30 0.156738
0 31 0.156738
327 649 0.156738
649 327 0.156738
36 1365 0.156738
1642 120 0.156738
1656 120 0.156738
120 1642 0.156738
120 1656 0.156738
1241 809 0.156738
809 37 0.156738
809 1365 0.156738
809 1241 0.156738
2029 31 0.156738
31 2029 0.156738
158 464 0.156738
464 158 0.156738
1241 316 0.156738
316 1241 0.156738
1226 117 0.156738
117 1226 0.156738
121 1621 0.156738
607 1560 0.156738
2922 37 0.156738
37 2922 0.156738
341 329 0.156738
30 0 0.157264
324 0 0.157264
42 324 0.157264
117 120 0.157264
120 117 0.157264
112 1202 0.157264
913 1560 0.157264
1560 913 0.157264
1246 1241 0.157264
1241 1246 0.157264
130 825 0.15779
0 439 0.158316
0 440 0.158316
649 499 0.158316
1610 30 0.158316
653 30 0.158316
139 30 0.158316
30 1610 0.158316
30 653 0.158316
30 139 0.158316
653 23 0.158316
23 653 0.158316
121 653 0.158316
112 499 0.158316
499 112 0.158316
499 1786 0.158316
1610 112 0.158316
112 1610 0.158316
30 36 0.158842
1365 478 0.158842
478 1365 0.158842
2915 2638 0.158842
2638 2915 0.158842
336 1662 0.158842
1662 336 0.158842
116 809 0.159368
195 30 0.159368
1609 30 0.159368
30 1609 0.159368
30 1597 0.159368
23 875 0.159368
327 1220 0.159368
1220 327 0.159368
1610 336 0.159368
1597 30 0.159894
120 1122 0.159894
1560 117 0.159894
117 1560 0.159894
2588 1560 0.159894
1560 2588 0.159894
2904 1485 0.159894
1485 2904 0.159894
1597 1844 0.159894
2915 1212 0.159894
1212 2915 0.159894
37 23 0.16042
23 37 0.16042
1654 120 0.16042
1655 120 0.16042
1122 120 0.16042
120 1654 0.16042
120 904 0.16042
120 1655 0.16042
1122 1248 0.16042
1248 1122 0.16042
114 324 0.16042
324 114 0.16042
62 120 0.160946
1653 120 0.160946
120 1653 0.160946
44 1524 0.160946
44 1220 0.160946
467 875 0.160946
1610 3125 0.160946
323 0 0.161472
0 323 0.161472
1560 653 0.161472
1183 653 0.161472
653 320 0.161472
653 1183 0.161472
825 2476 0.161472
1601 1575 0.161472
1575 1601 0.161472
3125 1610 0.161472
1512 62 0.161998
1870 478 0.161998
478 1870 0.161998
320 875 0.161998
875 320 0.161998
1655 1364 0.161998
1364 1655 0.161998
918 2126 0.161998
2126 918 0.161998
321 0 0.162524
322 0 0.162524
0 321 0.162524
0 322 0.162524
117 62 0.162524
62 117 0.162524
1720 653 0.162524
653 1720 0.162524
1230 809 0.162524
1596 809 0.162524
809 1230 0.162524
809 1596 0.162524
497 499 0.162524
1638 117 0.162524
117 1638 0.162524
321 569 0.162524
1596 1364 0.162524
1364 1596 0.162524
1596 30 0.16305
1608 30 0.16305
1485 30 0.16305
30 1596 0.16305
30 1608 0.16305
30 1485 0.16305
1086 499 0.16305
41 117 0.16305
117 41 0.16305
41 572 0.16305
319 112 0.16305
112 319 0.16305
131 570 0.16305
570 131 0.16305
1844 1597 0.16305
319 0 0.163576
320 0 0.163576
0 119 0.163576
0 318 0.163576
0 319 0.163576
0 320 0.163576
1230 116 0.163576
116 1246 0.163576
116 1230 0.163576
320 30 0.163576
30 320 0.163576
1560 23 0.163576
499 114 0.163576
114 478 0.163576
1364 827 0.163576
827 1364 0.163576
318 0 0.164102
352 316 0.164102
316 352 0.164102
1560 497 0.164102
882 474 0.164102
336 1610 0.164102
317 0 0.164628
0 317 0.164628
496 62 0.164628
62 496 0.164628
498 1560 0.164628
336 317 0.164628
317 336 0.164628
316 0 0.165154
0 316 0.165154
843 130 0.165154
130 843 0.165154
316 36 0.165154
36 316 0.165154
467 42 0.16568
1247 116 0.16568
116 1247 0.16568
310 809 0.16568
809 310 0.16568
467 497 0.16568
315 467 0.16568
467 315 0.16568
315 0 0.166206
0 315 0.166206
316 130 0.166206
130 316 0.166206
497 116 0.166206
1246 116 0.166206
316 30 0.166206
990 30 0.166206
1481 30 0.166206
315 30 0.166206
30 316 0.166206
30 990 0.166206
30 1481 0.166206
30 315 0.166206
478 990 0.166206
324 316 0.166206
43 316 0.166206
2136 316 0.166206
732 316 0.166206
1183 316 0.166206
316 324 0.166206
316 43 0.166206
316 2136 0.166206
316 732 0.166206
316 1183 0.166206
1183 2281 0.166206
2557 3168 0.166206
0 314 0.166732
120 1364 0.166732
315 1481 0.166732
1481 315 0.166732
2133 316 0.166732
316 2133 0.166732
314 0 0.167258
116 1264 0.167258
120 1171 0.167258
1786 809 0.167258
1183 467 0.167258
467 1183 0.167258
1183 927 0.167258
478 30 0.167784
30 478 0.167784
114 1285 0.168311
1285 114 0.168311
315 116 0.168837
116 315 0.168837
23 1560 0.168837
1559 62 0.169363
62 1559 0.169363
1786 1481 0.169363
809 1786 0.169889
1786 499 0.169889
1364 478 0.169889
478 1364 0.169889
1220 316 0.169889
316 1220 0.169889
0 6 0.170415
116 1229 0.170415
113 30 0.170415
1607 30 0.170415
30 1607 0.170415
732 478 0.170415
478 732 0.170415
573 1364 0.170415
530 1914 0.170415
2992 1364 0.170415
1364 2992 0.170415
119 0 0.170941
0 437 0.170941
0 438 0.170941
498 116 0.170941
120 23 0.170941
23 120 0.170941
1364 120 0.170941
120 927 0.170941
1236 38 0.170941
843 116 0.171467
116 843 0.171467
497 1560 0.171467
1874 478 0.171993
478 1874 0.171993
317 112 0.171993
112 317 0.171993
1874 317 0.171993
317 1874 0.171993
317 39 0.172519
529 467 0.172519
467 529 0.172519
1183 1560 0.172519
849 2872 0.172519
313 0 0.173045
0 436 0.173045
755 116 0.173045
1245 116 0.173045
116 755 0.173045
116 1245 0.173045
1171 120 0.173045
1785 809 0.173045
31 38 0.173045
1183 38 0.173045
195 31 0.173045
31 195 0.173045
31 2044 0.173045
313 775 0.173045
775 313 0.173045
114 529 0.173045
1220 116 0.173571
1364 36 0.173571
1220 114 0.173571
1215 116 0.174097
453 116 0.174097
116 453 0.174097
1364 809 0.174097
809 1364 0.174097
629 775 0.174097
775 629 0.174097
1215 629 0.174097
629 1215 0.174097
629 2600 0.174097
861 116 0.174623
116 861 0.174623
1215 478 0.174623
478 1215 0.174623
990 558 0.174623
558 990 0.174623
1244 116 0.175149
116 629 0.175149
116 1215 0.175149
116 918 0.175149
31 6 0.175149
31 2043 0.175149
2628 1212 0.175149
918 1244 0.175149
1244 918 0.175149
775 36 0.175675
775 364 0.175675
114 1220 0.175675
629 116 0.176201
116 1255 0.176201
529 62 0.176201
629 62 0.176201
62 629 0.176201
321 1524 0.176201
629 1720 0.176201
321 991 0.176201
1720 1601 0.176201
1601 1720 0.176201
116 1262 0.176727
36 1364 0.176727
36 775 0.176727
1720 629 0.176727
569 1633 0.176727
3155 1262 0.176727
1262 3155 0.176727
0 313 0.177253
1243 116 0.177253
116 1220 0.177253
116 1243 0.177253
339 30 0.177253
30 339 0.177253
1065 1662 0.177253
1212 2628 0.177253
1597 453 0.177253
1262 852 0.177253
852 1262 0.177253
809 1785 0.177779
569 612 0.177779
114 1492 0.177779
116 1228 0.178305
312 0 0.178831
0 312 0.178831
569 42 0.178831
312 116 0.178831
116 312 0.178831
311 809 0.178831
809 311 0.178831
14 819 0.178831
569 31 0.178831
569 363 0.178831
569 226 0.178831
569 1881 0.178831
569 1597 0.178831
626 1261 0.179357
597 62 0.179357
62 597 0.179357
312 809 0.179357
809 312 0.179357
311 467 0.179357
467 311 0.179357
311 0 0.179883
0 311 0.179883
118 116 0.179883
116 43 0.179883
116 118 0.179883
36 1339 0.179883
43 1202 0.179883
311 118 0.179883
118 311 0.179883
2796 569 0.179883
569 615 0.179883
569 2796 0.179883
130 486 0.180409
732 116 0.180409
116 467 0.180409
116 732 0.180409
2404 2737 0.180409
2737 2404 0.180409
118 0 0.180935
0 118 0.180935
116 38 0.180935
116 1227 0.180935
30 195 0.180935
823 38 0.180935
2172 1203 0.180935
1203 2172 0.180935
0 435 0.181462
1226 116 0.181462
496 36 0.181462
496 1268 0.181462
114 2240 0.181462
1242 116 0.181988
116 1242 0.181988
116 1268 0.181988
1183 519 0.181988
519 1183 0.181988
312 37 0.181988
37 312 0.181988
1241 116 0.182514
116 1065 0.182514
116 309 0.182514
1869 478 0.182514
478 1869 0.182514
310 0 0.18304
0 117 0.18304
1240 116 0.18304
1183 116 0.18304
116 1183 0.18304
116 1240 0.18304
613 62 0.18304
62 613 0.18304
309 120 0.18304
1183 120 0.18304
120 990 0.18304
653 1295 0.18304
1225 613 0.18304
613 1225 0.18304
309 529 0.18304
529 309 0.18304
71 116 0.183566
116 1257 0.183566
116 71 0.183566
1295 653 0.183566
653 38 0.183566
309 0 0.184092
852 116 0.184092
116 852 0.184092
949 62 0.184092
62 949 0.184092
498 23 0.184092
1652 120 0.184092
120 1652 0.184092
1224 117 0.184092
117 1224 0.184092
852 949 0.184092
949 852 0.184092
2132 1183 0.184092
1242 1183 0.184092
1183 1242 0.184092
1183 2132 0.184092
308 0 0.184618
0 308 0.184618
308 45 0.184618
45 308 0.184618
823 30 0.184618
30 823 0.184618
120 1524 0.184618
823 31 0.184618
949 2337 0.184618
498 613 0.184618
0 434 0.185144
116 1224 0.185144
496 39 0.185144
39 496 0.185144
1224 62 0.185144
62 1224 0.185144
496 120 0.185144
499 120 0.185144
2132 316 0.185144
62 116 0.18567
1224 116 0.18567
309 116 0.18567
116 1254 0.18567
1339 36 0.18567
996 36 0.18567
36 996 0.18567
996 120 0.18567
120 309 0.18567
0 309 0.186196
130 116 0.186196
116 1219 0.186196
1309 45 0.186196
45 1309 0.186196
529 39 0.186196
39 529 0.186196
2975 496 0.186196
496 2975 0.186196
39 0 0.186722
0 39 0.186722
0 433 0.186722
0 115 0.186722
1651 120 0.186722
120 496 0.186722
120 1651 0.186722
496 114 0.186722
568 62 0.187248
62 568 0.187248
1639 120 0.187248
120 1639 0.187248
114 72 0.187248
72 114 0.187248
322 112 0.187248
112 322 0.187248
1081 116 0.187774
116 1081 0.187774
843 39 0.187774
39 843 0.187774
1120 30 0.187774
1120 120 0.187774
1120 1065 0.187774
2623 112 0.187774
112 2623 0.187774
1120 309 0.187774
2890 3017 0.187774
1120 307 0.187774
307 1120 0.187774
305 0 0.1883
306 0 0.1883
307 0 0.1883
0 307 0.1883
0 306 0.1883
0 305 0.1883
30 1606 0.188826
732 44 0.188826
44 1912 0.188826
44 732 0.188826
115 31 0.188826
1578 31 0.188826
31 321 0.188826
31 115 0.188826
31 1578 0.188826
115 1339 0.188826
304 0 0.189352
0 304 0.189352
30 1120 0.189352
1912 44 0.189352
115 321 0.189352
321 115 0.189352
307 306 0.189352
306 307 0.189352
1239 116 0.189878
116 1239 0.189878
78 30 0.189878
30 1578 0.189878
30 78 0.189878
1560 38 0.189878
321 31 0.189878
1120 115 0.189878
568 42 0.190404
42 568 0.190404
116 496 0.190404
653 120 0.190404
120 1665 0.190404
309 653 0.190404
1224 653 0.190404
1339 653 0.190404
1225 653 0.190404
653 309 0.190404
653 1225 0.190404
309 1120 0.190404
62 39 0.19093
306 653 0.19093
653 306 0.19093
2098 230 0.19093
230 2098 0.19093
117 0 0.191478
0 303 0.191478
0 432 0.191478
303 42 0.191478
42 303 0.191478
1229 116 0.191478
496 116 0.191478
882 653 0.191478
653 882 0.191478
1339 1808 0.191478
1808 843 0.191478
303 306 0.191478
120 0 0.192004
303 0 0.192004
0 120 0.192004
115 116 0.192004
116 39 0.192004
116 115 0.192004
62 529 0.192004
1606 30 0.192004
1719 653 0.192004
653 1719 0.192004
115 306 0.192004
306 115 0.192004
1339 115 0.192004
115 1120 0.192004
114 1719 0.192004
1719 114 0.192004
114 303 0.192004
0 431 0.19253
0 302 0.19253
42 116 0.19253
478 1065 0.19253
476 1220 0.19253
114 112 0.19253
112 114 0.19253
114 11 0.19253
114 306 0.19253
2172 306 0.19253
306 114 0.19253
2914 2638 0.19253
2638 2914 0.19253
1339 568 0.19253
568 1339 0.19253
114 0 0.193056
0 114 0.193056
30 114 0.193056
115 120 0.193056
120 115 0.193056
1065 478 0.193056
115 11 0.193056
11 115 0.193056
306 2715 0.193056
306 303 0.193056
2796 1171 0.193056
1171 2796 0.193056
114 2172 0.193056
2172 114 0.193056
114 515 0.193056
515 114 0.193056
302 0 0.193582
1065 116 0.193582
1238 116 0.193582
755 120 0.193582
519 653 0.193582
653 519 0.193582
306 809 0.193582
809 306 0.193582
112 467 0.193582
467 112 0.193582
1238 112 0.193582
112 1238 0.193582
2814 1238 0.193582
1238 2814 0.193582
309 130 0.194108
130 309 0.194108
230 120 0.194108
120 230 0.194108
2664 11 0.194108
11 2664 0.194108
114 3198 0.194108
118 42 0.194634
567 42 0.194634
42 567 0.194634
42 118 0.194634
1815 38 0.194634
31 1853 0.194634
1226 467 0.194634
467 1226 0.194634
1243 949 0.194634
949 1243 0.194634
567 2673 0.194634
321 114 0.194634
949 619 0.19516
619 307 0.19516
619 949 0.19516
1853 31 0.19516
1477 230 0.19516
230 1477 0.19516
2664 3197 0.19516
36 1375 0.195686
307 619 0.195686
1120 619 0.195686
619 1120 0.195686
321 39 0.195686
478 120 0.195686
120 478 0.195686
2623 1808 0.195686
1808 2623 0.195686
2663 11 0.195686
11 2663 0.195686
306 2172 0.195686
1120 1218 0.195686
1218 1120 0.195686
114 3055 0.195686
3055 114 0.195686
301 0 0.196213
0 301 0.196213
496 42 0.196213
42 496 0.196213
1128 619 0.196213
619 1128 0.196213
1339 62 0.196213
1196 62 0.196213
62 1339 0.196213
62 1196 0.196213
120 499 0.196213
1120 1782 0.196213
1782 1120 0.196213
1225 116 0.196739
116 1225 0.196739
1494 619 0.196739
619 1494 0.196739
31 30 0.196739
1120 471 0.196739
1474 471 0.196739
471 1474 0.196739
31 1597 0.196739
31 569 0.196739
300 0 0.197265
0 300 0.197265
1493 619 0.197265
619 1493 0.197265
619 1498 0.197265
471 1993 0.197265
3126 3055 0.197265
3055 3126 0.197265
120 1218 0.197791
1553 653 0.197791
0 430 0.198317
0 299 0.198317
1219 116 0.198317
31 11 0.198317
139 116 0.198843
116 139 0.198843
11 31 0.198843
299 0 0.199369
891 116 0.199369
116 1218 0.199369
116 891 0.199369
755 36 0.199369
1491 619 0.199369
429 619 0.199369
891 619 0.199369
1492 619 0.199369
619 1491 0.199369
619 429 0.199369
619 891 0.199369
619 1492 0.199369
1203 62 0.199369
62 1576 0.199369
62 1203 0.199369
1218 120 0.199369
891 809 0.199369
809 891 0.199369
1238 1491 0.199369
0 297 0.199895
43 116 0.199895
116 1226 0.199895
619 1472 0.199895
1992 471 0.199895
471 1992 0.199895
2034 31 0.199895
31 2034 0.199895
299 230 0.199895
230 299 0.199895
321 2714 0.199895
2673 1381 0.199895
297 0 0.200421
298 0 0.200421
116 230 0.200421
299 619 0.200421
619 299 0.200421
298 310 0.200421
310 298 0.200421
2102 230 0.200421
230 2102 0.200421
2714 321 0.200421
1218 116 0.200947
62 36 0.200947
36 1381 0.200947
1597 31 0.200947
298 230 0.200947
230 298 0.200947
298 1203 0.200947
1203 298 0.200947
298 619 0.201473
619 298 0.201473
607 230 0.201473
230 607 0.201473
1120 949 0.201473
2662 1238 0.201473
114 1238 0.201473
1238 2662 0.201473
1238 114 0.201473
471 38 0.201999
112 478 0.201999
471 478 0.201999
478 112 0.201999
478 471 0.201999
0 113 0.202525
130 624 0.202525
116 478 0.202525
1338 36 0.202525
1490 619 0.202525
619 1490 0.202525
115 38 0.202525
1891 310 0.202525
310 1891 0.202525
1338 471 0.202525
471 1338 0.202525
11 533 0.202525
533 11 0.202525
1183 1596 0.202525
321 1490 0.202525
1490 3055 0.202525
0 296 0.203051
0 429 0.203051
14 116 0.203051
116 14 0.203051
1891 1203 0.203051
1490 321 0.203051
296 0 0.203577
619 1473 0.203577
619 1474 0.203577
72 809 0.203577
809 72 0.203577
0 64 0.204103
116 484 0.204103
1489 619 0.204103
619 1489 0.204103
1570 62 0.204103
62 1570 0.204103
498 484 0.204103
471 484 0.204103
484 471 0.204103
31 1814 0.204103
2324 266 0.204103
266 2324 0.204103
1570 775 0.204103
2662 11 0.204103
1225 11 0.204103
11 2662 0.204103
11 1225 0.204103
114 1474 0.204103
29 0 0.204629
0 29 0.204629
478 116 0.204629
1234 619 0.204629
619 1234 0.204629
619 310 0.204629
1814 38 0.204629
1814 31 0.204629
295 0 0.205155
0 295 0.205155
809 116 0.205155
1227 116 0.205155
14 619 0.205155
1227 619 0.205155
1127 619 0.205155
619 1227 0.205155
619 14 0.205155
619 1127 0.205155
575 62 0.205155
1569 62 0.205155
62 575 0.205155
62 495 0.205155
62 1569 0.205155
295 653 0.205155
1238 653 0.205155
809 653 0.205155
653 295 0.205155
575 471 0.205155
1569 471 0.205155
1238 471 0.205155
471 1569 0.205155
471 1238 0.205155
295 1238 0.205155
1238 1473 0.205155
1238 295 0.205155
62 42 0.205681
619 295 0.205681
471 572 0.205681
495 1964 0.205681
295 114 0.205681
575 130 0.206207
130 575 0.206207
311 116 0.206207
116 1237 0.206207
116 311 0.206207
30 1595 0.206207
1473 1238 0.206207
311 1575 0.206207
112 0 0.206733
0 112 0.206733
495 62 0.206733
30 64 0.206733
1575 575 0.206733
575 1575 0.206733
114 1237 0.206733
1237 114 0.206733
1237 116 0.207259
1472 619 0.207259
310 619 0.207259
428 619 0.207259
619 428 0.207259
11 30 0.207259
30 113 0.207259
555 471 0.207259
2026 31 0.207259
555 575 0.207259
575 555 0.207259
497 230 0.207259
230 497 0.207259
230 1234 0.207259
495 1194 0.207259
294 0 0.207785
0 294 0.207785
116 1261 0.207785
1488 619 0.207785
619 1488 0.207785
1595 30 0.207785
479 478 0.207785
478 479 0.207785
11 310 0.207785
310 11 0.207785
112 230 0.207785
529 230 0.207785
230 112 0.207785
230 529 0.207785
1211 110 0.207785
1211 529 0.207785
529 1261 0.207785
529 1211 0.207785
117 619 0.208311
619 117 0.208311
1795 809 0.208311
809 1795 0.208311
1873 478 0.208311
478 1873 0.208311
471 575 0.208311
1194 495 0.208311
2883 1575 0.208311
1575 2883 0.208311
476 42 0.208837
42 476 0.208837
476 116 0.208837
1223 116 0.208837
116 476 0.208837
116 1223 0.208837
295 619 0.208837
476 23 0.208837
120 1183 0.208837
653 1188 0.208837
31 2026 0.208837
31 2028 0.208837
775 1188 0.208837
134 882 0.208837
882 134 0.208837
1575 1188 0.208837
1488 1188 0.208837
0 428 0.209363
130 38 0.209363
116 882 0.209363
116 471 0.209363
471 62 0.209363
62 471 0.209363
2028 31 0.209363
0 111 0.20989
478 42 0.20989
1211 116 0.20989
116 1211 0.20989
862 619 0.20989
575 619 0.20989
619 862 0.20989
619 1139 0.20989
1794 809 0.20989
809 1794 0.20989
967 613 0.20989
613 967 0.20989
1211 11 0.20989
11 1211 0.20989
1211 3200 0.20989
29 619 0.210416
1487 619 0.210416
37 619 0.210416
619 575 0.210416
619 29 0.210416
619 1487 0.210416
619 37 0.210416
558 503 0.210416
503 558 0.210416
1794 471 0.210416
1991 471 0.210416
471 743 0.210416
471 1794 0.210416
471 1991 0.210416
558 1211 0.210416
1487 3043 0.210416
1225 28 0.210416
3200 1211 0.210416
0 28 0.210942
306 116 0.210942
515 116 0.210942
116 515 0.210942
116 306 0.210942
30 11 0.210942
519 597 0.210942
227 503 0.210942
503 227 0.210942
28 38 0.210942
43 575 0.210942
112 575 0.210942
575 43 0.210942
575 112 0.210942
1211 558 0.210942
28 1225 0.210942
111 0 0.211468
23 36 0.211468
36 23 0.211468
138 619 0.211468
1474 619 0.211468
1295 619 0.211468
1223 619 0.211468
619 138 0.211468
619 1295 0.211468
619 1223 0.211468
619 1497 0.211468
120 755 0.211468
476 1263 0.211468
117 42 0.211994
42 117 0.211994
493 130 0.211994
130 493 0.211994
116 110 0.211994
116 1263 0.211994
230 619 0.211994
619 230 0.211994
529 597 0.211994
558 575 0.211994
575 558 0.211994
1234 230 0.211994
496 321 0.211994
321 496 0.211994
0 293 0.21252
529 1263 0.21252
1285 619 0.213046
619 1285 0.213046
619 364 0.213046
43 62 0.213046
62 43 0.213046
110 471 0.213046
471 110 0.213046
31 258 0.213046
292 0 0.213572
0 291 0.213572
0 292 0.213572
110 130 0.213572
130 110 0.213572
471 619 0.213572
809 619 0.213572
43 619 0.213572
292 619 0.213572
619 471 0.213572
619 809 0.213572
619 43 0.213572
619 292 0.213572
112 38 0.213572
11 575 0.213572
575 11 0.213572
882 495 0.213572
113 0 0.214098
291 0 0.214098
698 116 0.214098
1222 116 0.214098
471 116 0.214098
116 698 0.214098
116 1260 0.214098
116 1222 0.214098
36 619 0.214098
478 619 0.214098
72 619 0.214098
291 619 0.214098
619 484 0.214098
619 478 0.214098
619 72 0.214098
619 1495 0.214098
619 1496 0.214098
619 291 0.214098
1120 530 0.214098
530 1120 0.214098
2475 110 0.214098
110 2475 0.214098
1256 1244 0.214098
290 0 0.214624
0 290 0.214624
499 116 0.214624
1236 116 0.214624
116 1236 0.214624
1477 619 0.214624
1486 619 0.214624
890 619 0.214624
619 1477 0.214624
619 1486 0.214624
619 890 0.214624
1474 503 0.214624
503 1474 0.214624
1806 38 0.214624
789 1188 0.214624
531 498 0.214624
1238 2815 0.214624
890 1188 0.214624
1188 890 0.214624
1484 619 0.21515
1485 619 0.21515
290 619 0.21515
619 1484 0.21515
619 1485 0.21515
619 290 0.21515
698 62 0.21515
62 698 0.21515
266 30 0.21515
30 1613 0.21515
30 6 0.21515
290 14 0.21515
14 290 0.21515
64 292 0.21515
471 1172 0.21515
31 1613 0.21515
1484 266 0.21515
266 1484 0.21515
289 0 0.215676
0 426 0.215676
0 289 0.215676
0 427 0.215676
619 36 0.215676
568 36 0.215676
1483 619 0.215676
619 1483 0.215676
619 64 0.215676
292 64 0.215676
1848 64 0.215676
64 291 0.215676
471 519 0.215676
519 471 0.215676
1172 471 0.215676
1172 114 0.215676
819 11 0.215676
11 819 0.215676
426 1188 0.215676
1188 1713 0.215676
1188 426 0.215676
1260 568 0.215676
568 1260 0.215676
292 291 0.215676
291 292 0.215676
882 36 0.216202
36 882 0.216202
619 120 0.216202
467 62 0.216202
62 467 0.216202
686 1172 0.216202
1172 686 0.216202
1188 882 0.216202
1713 1188 0.216202
1235 116 0.216728
96 116 0.216728
116 1235 0.216728
116 96 0.216728
96 653 0.216728
653 96 0.216728
534 310 0.216728
1224 310 0.216728
310 534 0.216728
310 1224 0.216728
743 471 0.216728
1172 96 0.216728
534 112 0.216728
112 534 0.216728
534 1188 0.216728
1188 534 0.216728
289 686 0.216728
686 289 0.216728
426 619 0.217254
619 564 0.217254
1263 476 0.217254
1172 110 0.217254
110 1172 0.217254
110 290 0.217254
1235 1188 0.217254
1188 1235 0.217254
288 0 0.21778
0 288 0.21778
698 619 0.21778
1473 619 0.21778
619 698 0.21778
619 568 0.21778
62 1558 0.21778
1713 653 0.21778
499 653 0.21778
653 1713 0.21778
2477 1172 0.21778
1172 2477 0.21778
558 130 0.218306
36 110 0.218306
467 619 0.218306
558 619 0.218306
96 619 0.218306
619 467 0.218306
619 558 0.218306
619 96 0.218306
882 62 0.218306
96 62 0.218306
62 882 0.218306
62 96 0.218306
117 14 0.218306
14 117 0.218306
529 471 0.218306
471 529 0.218306
230 1472 0.218306
6 1613 0.218306
891 130 0.218832
130 891 0.218832
1217 116 0.218832
116 1217 0.218832
534 45 0.218832
45 534 0.218832
1482 619 0.218832
619 1482 0.218832
1650 120 0.218832
120 1650 0.218832
534 653 0.218832
653 534 0.218832
31 64 0.218832
64 31 0.218832
891 529 0.218832
529 891 0.218832
1808 1120 0.218832
619 495 0.219358
564 62 0.219358
62 564 0.219358
289 120 0.219358
120 289 0.219358
1234 503 0.219358
503 1234 0.219358
1235 471 0.219358
471 1235 0.219358
31 889 0.219358
575 1649 0.219358
534 558 0.219358
558 534 0.219358
3072 2419 0.219358
110 120 0.219884
289 483 0.219884
618 2019 0.219884
890 130 0.22041
130 890 0.22041
1649 120 0.22041
120 1649 0.22041
120 110 0.22041
1472 230 0.22041
2715 306 0.22041
891 1196 0.22041
1196 891 0.22041
1198 1235 0.22041
1235 1198 0.22041
287 0 0.220936
0 287 0.220936
465 42 0.220936
466 42 0.220936
1188 116 0.220936
116 1188 0.220936
465 619 0.220936
619 465 0.220936
1564 62 0.220936
1198 62 0.220936
62 1564 0.220936
62 1198 0.220936
775 230 0.220936
230 775 0.220936
110 1211 0.220936
1263 755 0.220936
755 1263 0.220936
1808 818 0.220936
818 1808 0.220936
466 1188 0.220936
1188 466 0.220936
116 1258 0.221462
36 1263 0.221462
1258 30 0.221462
471 120 0.221462
531 1263 0.221462
1258 1263 0.221462
42 483 0.221988
565 809 0.221988
809 565 0.221988
1836 64 0.221988
266 64 0.221988
64 1836 0.221988
64 266 0.221988
64 1258 0.221988
110 44 0.221988
44 110 0.221988
1263 498 0.221988
1490 1228 0.221988
110 0 0.222514
0 110 0.222514
0 425 0.222514
36 529 0.222514
36 1234 0.222514
495 619 0.222514
1481 619 0.222514
619 1481 0.222514
1258 64 0.222514
291 64 0.222514
519 1829 0.222514
1607 31 0.222514
291 465 0.222514
732 1203 0.222514
1203 732 0.222514
529 110 0.222514
2474 110 0.222514
110 529 0.222514
110 2474 0.222514
134 1633 0.222514
637 1633 0.222514
1633 134 0.222514
637 158 0.222514
1234 116 0.223041
116 1234 0.223041
967 619 0.223041
789 619 0.223041
1480 619 0.223041
619 789 0.223041
619 1480 0.223041
1203 1891 0.223041
2336 949 0.223041
949 2336 0.223041
1120 1808 0.223041
0 286 0.223567
484 130 0.223567
130 484 0.223567
1558 62 0.223567
1648 120 0.223567
1120 565 0.223567
467 130 0.224093
882 471 0.224093
495 882 0.224093
1648 530 0.224093
530 1648 0.224093
1260 614 0.224093
63 614 0.224093
1881 614 0.224093
614 63 0.224093
614 1881 0.224093
2701 1613 0.224093
1613 2701 0.224093
1635 2934 0.224093
2934 1635 0.224093
0 63 0.224619
130 467 0.224619
63 120 0.224619
120 63 0.224619
471 310 0.224619
310 471 0.224619
1234 114 0.224619
114 1648 0.224619
1648 114 0.224619
310 116 0.225145
116 310 0.225145
36 575 0.225145
619 967 0.225145
112 120 0.225145
1647 120 0.225145
120 112 0.225145
120 1664 0.225145
120 1647 0.225145
1647 575 0.225145
575 1647 0.225145
2812 1238 0.225145
1238 2812 0.225145
2980 1648 0.225145
1648 2980 0.225145
286 0 0.225671
0 424 0.225671
889 619 0.225671
619 889 0.225671
889 64 0.225671
64 889 0.225671
44 499 0.225671
1836 11 0.225671
11 1836 0.225671
2724 1234 0.225671
1234 2724 0.225671
1081 1238 0.225671
1238 1081 0.225671
230 42 0.226197
42 230 0.226197
568 116 0.226197
116 120 0.226197
116 575 0.226197
116 949 0.226197
568 619 0.226197
64 1854 0.226197
471 1891 0.226197
426 266 0.226197
498 96 0.226197
568 114 0.226197
130 63 0.226723
1256 619 0.226723
619 1471 0.226723
614 120 0.226723
120 1356 0.226723
64 1472 0.226723
64 1806 0.226723
114 426 0.226723
426 114 0.226723
514 649 0.227249
649 514 0.227249
519 116 0.227249
11 64 0.227249
519 496 0.227249
775 514 0.227249
514 775 0.227249
11 110 0.227249
110 11 0.227249
1238 2816 0.227249
2659 1474 0.227249
1474 2659 0.227249
1238 36 0.227775
483 619 0.227775
619 483 0.227775
619 1256 0.227775
31 1844 0.227775
2813 1238 0.227775
1238 2813 0.227775
0 423 0.228301
1471 619 0.228301
285 0 0.228827
0 285 0.228827
78 42 0.228827
42 78 0.228827
1221 619 0.228827
619 1221 0.228827
686 120 0.228827
120 686 0.228827
120 1648 0.228827
686 653 0.228827
1472 64 0.228827
64 11 0.228827
2027 31 0.228827
477 200 0.228827
732 11 0.228827
11 732 0.228827
3016 1844 0.228827
1844 3016 0.228827
114 1511 0.228827
1511 114 0.228827
566 42 0.229353
42 566 0.229353
755 62 0.229353
62 755 0.229353
114 597 0.229353
597 114 0.229353
31 1481 0.229353
1844 31 0.229353
31 2027 0.229353
31 266 0.229353
755 565 0.229353
565 755 0.229353
115 266 0.229353
1234 285 0.229353
115 2079 0.229353
3056 1836 0.229353
1836 3056 0.229353
28 0 0.229879
619 426 0.229879
619 503 0.229879
64 23 0.229879
23 64 0.229879
498 499 0.229879
11 230 0.229879
230 11 0.229879
755 514 0.229879
514 755 0.229879
498 114 0.229879
283 0 0.230405
0 421 0.230405
0 422 0.230405
0 283 0.230405
565 62 0.230405
62 158 0.230405
62 565 0.230405
23 519 0.230405
23 465 0.230405
653 686 0.230405
117 471 0.230405
471 230 0.230405
471 117 0.230405
2079 1499 0.230405
1196 230 0.230405
230 1196 0.230405
514 1025 0.230405
1694 11 0.230405
11 1694 0.230405
1256 422 0.230405
130 597 0.230931
11 116 0.230931
72 116 0.230931
116 11 0.230931
116 72 0.230931
120 36 0.230931
1363 36 0.230931
36 1363 0.230931
529 565 0.230931
1694 1044 0.230931
1044 1694 0.230931
1694 1270 0.230931
1270 1694 0.230931
882 422 0.230931
1613 2702 0.230931
130 290 0.231457
566 116 0.231457
116 566 0.231457
775 62 0.231457
62 775 0.231457
575 23 0.231457
1694 653 0.231457
653 1694 0.231457
1481 31 0.231457
290 266 0.231457
266 290 0.231457
110 1694 0.231457
2122 1238 0.231457
1238 2122 0.231457
1694 2869 0.231457
3198 114 0.231457
0 109 0.231983
120 266 0.231983
1694 669 0.231983
669 1782 0.231983
669 1694 0.231983
110 565 0.231983
565 110 0.231983
112 96 0.231983
96 112 0.231983
1363 72 0.231983
72 1363 0.231983
11 572 0.231983
3211 1268 0.231983
109 0 0.232509
42 39 0.232509
467 116 0.232509
117 39 0.232509
39 117 0.232509
575 809 0.232509
809 575 0.232509
464 310 0.232509
266 31 0.232509
284 31 0.232509
200 477 0.232509
200 266 0.232509
266 200 0.232509
200 1669 0.232509
1270 1195 0.232509
326 200 0.232509
200 341 0.232509
200 326 0.232509
117 116 0.233035
110 116 0.233035
116 117 0.233035
566 36 0.233035
1694 503 0.233035
503 1694 0.233035
1694 1637 0.233035
1637 1694 0.233035
64 1847 0.233035
529 42 0.233561
42 529 0.233561
23 1623 0.233561
1623 120 0.233561
120 1623 0.233561
1847 64 0.233561
1808 565 0.233561
565 1808 0.233561
2333 78 0.233561
78 2333 0.233561
1073 889 0.233561
1073 572 0.233561
42 617 0.234087
42 631 0.234087
1474 114 0.234087
464 23 0.234613
999 653 0.234613
732 653 0.234613
653 732 0.234613
426 669 0.234613
1808 38 0.234613
11 465 0.234613
575 464 0.234613
1073 471 0.235139
471 1073 0.235139
1474 575 0.235139
575 1474 0.235139
1624 464 0.235139
464 1624 0.235139
423 1307 0.235139
110 1307 0.235139
1624 1307 0.235139
1307 423 0.235139
1307 110 0.235139
1307 1624 0.235139
110 2476 0.235139
1474 553 0.235139
553 1474 0.235139
1624 320 0.235139
320 1624 0.235139
994 1624 0.235139
1624 994 0.235139
575 116 0.235665
478 597 0.235665
1221 38 0.235665
464 789 0.235665
1080 1307 0.235665
1380 1307 0.235665
1492 1307 0.235665
1295 553 0.235665
553 1295 0.235665
36 1380 0.236191
775 120 0.236191
64 1499 0.236191
478 1234 0.236191
1380 471 0.236191
471 1380 0.236191
464 2097 0.236191
1307 1080 0.236191
1307 1380 0.236191
1251 476 0.236191
476 1251 0.236191
529 1380 0.236191
11 1380 0.236191
2723 1234 0.236191
1380 2097 0.236191
597 116 0.236718
1234 36 0.236718
1307 809 0.236718
809 1307 0.236718
1846 64 0.236718
64 1846 0.236718
1234 478 0.236718
1234 467 0.236718
467 1234 0.236718
266 115 0.236718
2327 78 0.236718
78 2327 0.236718
686 514 0.236718
994 96 0.236718
96 994 0.236718
1234 2723 0.236718
1234 2725 0.236718
1234 878 0.236718
1234 1380 0.236718
2419 1260 0.236718
2419 3072 0.236718
62 64 0.237244
1128 503 0.237244
503 1128 0.237244
78 64 0.237244
64 78 0.237244
2326 78 0.237244
1561 62 0.23777
62 1524 0.23777
62 1561 0.23777
471 426 0.23777
463 230 0.23777
230 463 0.23777
268 1307 0.23777
1307 1646 0.23777
1307 2126 0.23777
514 1524 0.23777
78 2326 0.23777
994 72 0.23777
72 994 0.23777
107 553 0.23777
2923 686 0.23777
686 2923 0.23777
1561 1225 0.23777
1225 1561 0.23777
1251 116 0.238296
36 62 0.238296
1646 120 0.238296
120 1646 0.238296
1845 64 0.238296
64 1845 0.238296
1646 1307 0.238296
2293 476 0.238296
476 2293 0.238296
1285 553 0.238296
553 1285 0.238296
466 528 0.238296
114 1182 0.238296
1182 114 0.238296
0 268 0.238822
686 116 0.238822
116 686 0.238822
23 463 0.238822
463 120 0.238822
120 463 0.238822
64 1844 0.238822
64 1848 0.238822
478 11 0.238822
471 514 0.238822
465 1253 0.238822
514 1499 0.238822
1499 514 0.238822
1474 230 0.238822
230 1474 0.238822
1808 1307 0.238822
1307 1808 0.238822
1307 115 0.238822
115 565 0.238822
565 1065 0.238822
514 686 0.238822
426 1474 0.238822
1474 426 0.238822
1561 528 0.238822
994 528 0.238822
789 36 0.239348
36 789 0.239348
2124 1307 0.239348
1307 2124 0.239348
1974 565 0.239348
11 117 0.239348
117 11 0.239348
528 476 0.239348
476 528 0.239348
476 1663 0.239348
11 78 0.239348
11 118 0.239348
118 11 0.239348
732 2124 0.239348
114 1974 0.239348
1974 114 0.239348
120 1663 0.239874
463 14 0.239874
1844 64 0.239874
514 471 0.239874
565 575 0.239874
463 464 0.239874
464 463 0.239874
698 114 0.239874
528 1808 0.239874
1808 528 0.239874
528 918 0.239874
994 1557 0.239874
1486 3111 0.239874
116 62 0.2404
1307 36 0.2404
1556 62 0.2404
62 1556 0.2404
465 11 0.2404
1752 464 0.2404
1556 464 0.2404
1065 464 0.2404
464 1065 0.2404
464 1752 0.2404
464 1556 0.2404
1307 230 0.2404
1362 230 0.2404
230 565 0.2404
230 1307 0.2404
230 1362 0.2404
2122 1307 0.2404
2123 1307 0.2404
11 1307 0.2404
1307 2122 0.2404
1307 2123 0.2404
1307 11 0.2404
78 11 0.2404
11 2661 0.2404
14 463 0.240926
2101 1307 0.240926
117 565 0.240926
565 117 0.240926
1667 959 0.240926
1667 1756 0.240926
528 1080 0.240926
3020 528 0.240926
528 3020 0.240926
282 0 0.241452
0 282 0.241452
0 108 0.241452
1362 36 0.241452
1566 30 0.241452
30 1566 0.241452
44 120 0.241452
1307 2101 0.241452
2846 2101 0.241452
2101 2846 0.241452
108 0 0.241978
597 994 0.241978
120 38 0.241978
108 1272 0.241978
2661 11 0.241978
108 528 0.241978
281 0 0.242504
528 42 0.242504
528 62 0.242504
466 597 0.242504
597 1308 0.242504
597 466 0.242504
463 1307 0.242504
476 565 0.242504
2127 565 0.242504
565 2127 0.242504
2127 476 0.242504
476 2127 0.242504
1657 6 0.242504
6 1657 0.242504
1694 1808 0.242504
1808 1694 0.242504
1694 281 0.242504
528 281 0.242504
281 1694 0.242504
281 528 0.242504
1362 2947 0.242504
528 994 0.242504
3023 994 0.242504
994 3023 0.242504
3111 1486 0.242504
107 0 0.24303
280 0 0.24303
0 280 0.24303
42 565 0.24303
62 514 0.24303
310 464 0.24303
72 1307 0.24303
565 1307 0.24303
1307 1492 0.24303
1307 72 0.24303
1307 565 0.24303
107 1272 0.24303
1272 107 0.24303
279 476 0.24303
476 279 0.24303
279 0 0.243556
0 281 0.243556
116 1221 0.243556
528 597 0.243556
597 528 0.243556
1843 64 0.243556
64 1843 0.243556
279 1307 0.243556
114 789 0.243556
2260 281 0.243556
281 2260 0.243556
1228 1490 0.243556
114 1221 0.243556
528 1474 0.243556
1474 528 0.243556
3023 528 0.243556
528 3023 0.243556
63 130 0.244082
1228 116 0.244082
529 503 0.244082
503 529 0.244082
565 471 0.244082
471 565 0.244082
1657 31 0.244082
1228 464 0.244082
1633 1307 0.244082
2121 1307 0.244082
1307 1633 0.244082
1307 2121 0.244082
1073 565 0.244082
565 1073 0.244082
514 563 0.244082
467 2260 0.244082
278 528 0.244082
528 278 0.244082
106 0 0.244608
0 106 0.244608
36 1337 0.244608
1307 266 0.244608
266 565 0.244608
565 266 0.244608
564 1203 0.244608
1203 564 0.244608
116 0 0.245134
0 116 0.245134
0 278 0.245134
0 279 0.245134
72 42 0.245134
564 42 0.245134
42 72 0.245134
276 116 0.245134
116 276 0.245134
117 653 0.245134
653 117 0.245134
107 471 0.245134
471 107 0.245134
1512 67 0.245134
1307 96 0.245134
96 565 0.245134
276 563 0.245134
2260 467 0.245134
2264 514 0.245134
1073 514 0.245134
514 1073 0.245134
514 2264 0.245134
96 498 0.245134
2260 107 0.245134
107 2260 0.245134
2264 1073 0.245134
1073 2264 0.245134
276 1259 0.245134
63 0 0.24566
1557 62 0.24566
62 1557 0.24566
320 653 0.24566
555 653 0.24566
563 471 0.24566
471 1974 0.24566
326 558 0.24566
528 1203 0.24566
1203 528 0.24566
320 514 0.24566
514 320 0.24566
882 1495 0.24566
882 1260 0.24566
564 498 0.24566
276 281 0.24566
281 276 0.24566
3029 528 0.24566
528 3029 0.24566
1557 994 0.24566
277 0 0.246186
278 0 0.246186
0 277 0.246186
266 42 0.246186
42 266 0.246186
420 1307 0.246186
2120 1307 0.246186
918 1307 0.246186
1307 420 0.246186
1307 2120 0.246186
1307 918 0.246186
564 565 0.246186
2660 564 0.246186
564 2660 0.246186
1194 277 0.246186
276 0 0.246712
0 275 0.246712
0 276 0.246712
1337 36 0.246712
529 23 0.246712
23 555 0.246712
23 529 0.246712
597 1635 0.246712
564 653 0.246712
653 564 0.246712
31 284 0.246712
31 1657 0.246712
514 464 0.246712
467 464 0.246712
464 514 0.246712
464 467 0.246712
564 1307 0.246712
1307 564 0.246712
2260 266 0.246712
266 2260 0.246712
266 528 0.246712
1337 514 0.246712
514 1337 0.246712
527 882 0.246712
882 527 0.246712
200 528 0.246712
2660 112 0.246712
112 2660 0.246712
528 317 0.246712
2660 849 0.246712
1077 2660 0.246712
2660 1220 0.246712
527 1125 0.246712
1125 527 0.246712
528 1635 0.246712
528 36 0.247238
23 476 0.247238
254 64 0.247238
64 254 0.247238
310 114 0.247238
1881 471 0.247238
471 1881 0.247238
563 464 0.247238
464 563 0.247238
2660 990 0.247238
528 1228 0.247238
1228 528 0.247238
2660 3195 0.247238
3195 2660 0.247238
0 420 0.247764
62 464 0.247764
892 653 0.247764
653 892 0.247764
2095 464 0.247764
464 2095 0.247764
96 775 0.247764
564 775 0.247764
775 96 0.247764
275 0 0.24829
669 116 0.24829
116 669 0.24829
471 499 0.24829
1238 464 0.24829
2094 464 0.24829
464 1238 0.24829
464 2094 0.24829
959 230 0.24829
230 959 0.24829
1113 565 0.24829
565 1113 0.24829
514 117 0.24829
117 514 0.24829
959 1667 0.24829
514 780 0.24829
1238 281 0.24829
281 1238 0.24829
464 116 0.248816
116 464 0.248816
116 498 0.248816
116 487 0.248816
116 1259 0.248816
39 14 0.248816
23 62 0.248816
1337 62 0.248816
62 498 0.248816
62 1337 0.248816
597 789 0.248816
528 653 0.248816
653 1651 0.248816
653 514 0.248816
653 528 0.248816
528 669 0.248816
2093 464 0.248816
464 2093 0.248816
563 514 0.248816
107 266 0.248816
528 266 0.248816
1808 78 0.248816
78 2332 0.248816
78 1808 0.248816
780 514 0.248816
1172 1651 0.248816
463 42 0.249342
116 42 0.249342
14 39 0.249342
1172 653 0.249342
276 653 0.249342
653 1665 0.249342
653 1336 0.249342
230 471 0.249342
1512 498 0.249342
843 1808 0.249342
1492 281 0.249342
281 1492 0.249342
277 528 0.249342
528 277 0.249342
1492 114 0.249342
274 0 0.249868
0 274 0.249868
471 1125 0.249868
889 465 0.249868
465 889 0.249868
78 1967 0.249868
614 514 0.249868
882 500 0.249868
500 882 0.249868
463 1974 0.249868
1808 529 0.249868
889 1073 0.249868
2993 1624 0.249868
1624 2993 0.249868
1336 528 0.249868
528 1336 0.249868
889 130 0.250395
130 889 0.250395
116 503 0.250395
36 1336 0.250395
23 498 0.250395
1481 1986 0.250395
2119 1307 0.250395
1307 2119 0.250395
529 498 0.250395
2689 2625 0.250395
2689 1843 0.250395
1843 2689 0.250395
1488 1472 0.250395
1472 1488 0.250395
1308 45 0.250921
464 45 0.250921
45 1308 0.250921
45 464 0.250921
1336 36 0.250921
477 39 0.250921
514 39 0.250921
39 477 0.250921
2332 78 0.250921
528 514 0.250921
498 553 0.250921
527 698 0.250921
698 527 0.250921
527 281 0.250921
420 281 0.250921
281 527 0.250921
281 420 0.250921
1228 1986 0.250921
527 1336 0.250921
1336 527 0.250921
42 597 0.251447
23 116 0.251447
230 116 0.251447
116 653 0.251447
498 39 0.251447
120 553 0.251447
1172 1512 0.251447
2016 1512 0.251447
1512 1172 0.251447
1512 2016 0.251447
1011 465 0.251447
465 1011 0.251447
465 1268 0.251447
2118 1307 0.251447
1307 2118 0.251447
1011 114 0.251447
38 0 0.251973
0 38 0.251973
527 42 0.251973
563 42 0.251973
563 116 0.251973
1271 45 0.251973
45 1271 0.251973
36 514 0.251973
36 1374 0.251973
245 39 0.251973
39 245 0.251973
44 486 0.251973
1307 1374 0.251973
2331 78 0.251973
127 78 0.251973
78 127 0.251973
78 2331 0.251973
1080 553 0.251973
553 1080 0.251973
273 0 0.252499
0 419 0.252499
0 259 0.252499
42 563 0.252499
1128 505 0.252499
505 1128 0.252499
116 563 0.252499
1271 36 0.252499
36 1373 0.252499
230 39 0.252499
39 230 0.252499
1080 62 0.252499
62 1080 0.252499
273 653 0.252499
653 273 0.252499
1512 2009 0.252499
2330 78 0.252499
78 2330 0.252499
527 775 0.252499
2009 1696 0.252499
1361 36 0.253025
36 843 0.253025
36 1361 0.253025
2009 1512 0.253025
959 1253 0.253025
2009 514 0.253025
96 514 0.253025
514 2009 0.253025
514 96 0.253025
463 1696 0.253025
1696 2009 0.253025
1696 463 0.253025
1336 574 0.253025
574 1336 0.253025
62 0 0.253551
1253 619 0.253551
1568 62 0.253551
62 23 0.253551
62 1568 0.253551
1568 64 0.253551
64 1568 0.253551
1196 495 0.253551
495 1196 0.253551
1253 959 0.253551
555 2426 0.253551
1568 529 0.253551
529 1568 0.253551
529 1808 0.253551
743 1663 0.253551
1471 2320 0.253551
1813 2320 0.253551
2320 1471 0.253551
116 1125 0.254077
471 39 0.254077
266 426 0.254077
527 3020 0.254077
3020 527 0.254077
42 317 0.254603
42 467 0.254603
528 45 0.254603
23 1213 0.254603
44 503 0.254603
503 44 0.254603
1213 465 0.254603
465 1213 0.254603
1213 509 0.254603
2585 529 0.254603
529 2585 0.254603
2320 1813 0.254603
1074 2585 0.254603
1084 505 0.255129
505 1084 0.255129
1270 45 0.255129
45 1270 0.255129
555 36 0.255129
39 471 0.255129
1011 62 0.255129
62 499 0.255129
62 1011 0.255129
62 1567 0.255129
472 1512 0.255129
1512 472 0.255129
1011 495 0.255129
1271 553 0.255129
569 564 0.255129
564 569 0.255129
1196 1260 0.255129
39 1507 0.255655
1112 62 0.255655
62 1566 0.255655
62 1112 0.255655
809 1244 0.255655
64 1566 0.255655
1974 1481 0.255655
529 1065 0.255655
1065 529 0.255655
2426 555 0.255655
553 1271 0.255655
2426 1253 0.255655
3022 528 0.255655
528 3022 0.255655
324 42 0.256181
1567 62 0.256181
1512 653 0.256181
653 1512 0.256181
565 1244 0.256181
107 306 0.256181
306 107 0.256181
3028 528 0.256181
528 3028 0.256181
281 597 0.256707
597 281 0.256707
565 529 0.256707
563 112 0.256707
529 2586 0.256707
355 2897 0.256707
1974 528 0.256707
1379 528 0.256707
528 1974 0.256707
498 42 0.257233
498 36 0.257233
36 564 0.257233
36 1379 0.257233
1566 62 0.257233
1285 809 0.257233
809 1285 0.257233
1566 64 0.257233
1379 471 0.257233
471 1379 0.257233
465 1379 0.257233
112 117 0.257233
117 112 0.257233
528 112 0.257233
112 528 0.257233
2524 528 0.257233
528 2524 0.257233
272 0 0.257737
0 272 0.257737
42 514 0.257737
130 935 0.257737
116 1244 0.257737
36 1360 0.257737
614 1481 0.257737
1481 614 0.257737
564 462 0.257737
462 564 0.257737
1080 464 0.257737
464 1080 0.257737
614 1307 0.257737
1307 614 0.257737
564 72 0.257737
72 564 0.257737
564 272 0.257737
1120 1187 0.257737
1187 1120 0.257737
499 42 0.258263
529 116 0.258263
116 514 0.258263
116 1267 0.258263
1307 45 0.258263
45 1307 0.258263
1360 36 0.258263
499 62 0.258263
471 597 0.258263
1378 1481 0.258263
462 1481 0.258263
1481 114 0.258263
1481 1985 0.258263
1481 1378 0.258263
1081 471 0.258263
471 1065 0.258263
471 1081 0.258263
1968 1512 0.258263
1512 1968 0.258263
498 514 0.258263
514 498 0.258263
528 698 0.258263
698 528 0.258263
498 564 0.258263
498 1267 0.258263
564 2689 0.258263
2854 59 0.258263
59 2854 0.258263
2660 1077 0.258263
3027 528 0.258263
528 3027 0.258263
271 0 0.258789
0 271 0.258789
0 273 0.258789
322 62 0.258789
62 322 0.258789
462 499 0.258789
499 471 0.258789
499 1868 0.258789
499 462 0.258789
2015 1512 0.258789
1512 2015 0.258789
1748 1307 0.258789
1307 2125 0.258789
1307 1748 0.258789
889 495 0.258789
1125 529 0.258789
529 114 0.258789
529 1125 0.258789
528 1073 0.258789
1073 528 0.258789
3018 528 0.258789
528 3018 0.258789
499 36 0.259315
1189 36 0.259315
36 1189 0.259315
39 527 0.259315
1307 653 0.259315
653 1307 0.259315
1378 809 0.259315
1793 809 0.259315
112 809 0.259315
809 112 0.259315
809 1793 0.259315
2056 465 0.259315
465 2056 0.259315
528 1307 0.259315
1784 1307 0.259315
780 1307 0.259315
1307 1784 0.259315
1307 780 0.259315
2659 112 0.259315
112 2659 0.259315
2125 528 0.259315
1748 528 0.259315
3026 528 0.259315
1784 528 0.259315
528 2125 0.259315
528 1748 0.259315
528 3026 0.259315
528 1784 0.259315
0 270 0.259841
42 484 0.259841
36 130 0.259841
130 36 0.259841
472 116 0.259841
116 495 0.259841
112 62 0.259841
62 112 0.259841
1295 809 0.259841
809 1359 0.259841
809 1295 0.259841
115 64 0.259841
2053 465 0.259841
465 2053 0.259841
967 575 0.259841
1125 1065 0.259841
1065 1125 0.259841
495 1011 0.259841
495 889 0.259841
319 1696 0.259841
1696 319 0.259841
1125 472 0.259841
472 2536 0.259841
113 200 0.259841
200 113 0.259841
1356 1515 0.259841
528 107 0.259841
107 528 0.259841
2994 1189 0.259841
1359 1189 0.259841
1189 2994 0.259841
1189 1359 0.259841
3021 528 0.259841
1359 528 0.259841
528 3021 0.259841
270 0 0.260367
1359 36 0.260367
36 1359 0.260367
994 62 0.260367
62 555 0.260367
62 994 0.260367
1968 1481 0.260367
1990 471 0.260367
471 1990 0.260367
1189 462 0.260367
462 1189 0.260367
618 2536 0.260367
418 528 0.260367
270 528 0.260367
528 418 0.260367
528 270 0.260367
483 42 0.260893
1357 36 0.260893
36 1357 0.260893
36 1358 0.260893
230 62 0.260893
62 230 0.260893
499 1358 0.260893
499 565 0.260893
1044 1481 0.260893
1357 1481 0.260893
1793 1481 0.260893
1481 1357 0.260893
1481 1968 0.260893
1481 462 0.260893
1357 462 0.260893
462 1357 0.260893
1291 1044 0.260893
1919 961 0.260893
2566 961 0.260893
564 961 0.260893
961 1919 0.260893
961 564 0.260893
961 2566 0.260893
564 1808 0.260893
1808 564 0.260893
574 1665 0.260893
269 0 0.261419
0 418 0.261419
0 269 0.261419
62 45 0.261419
45 62 0.261419
36 499 0.261419
1104 809 0.261419
1783 809 0.261419
1784 809 0.261419
1189 809 0.261419
1792 809 0.261419
809 1104 0.261419
809 1783 0.261419
809 1189 0.261419
809 1481 0.261419
809 1792 0.261419
809 1784 0.261419
64 115 0.261419
1358 499 0.261419
1189 1481 0.261419
1973 1481 0.261419
1481 1973 0.261419
462 471 0.261419
462 1358 0.261419
1784 1696 0.261419
1696 1784 0.261419
1784 1189 0.261419
1189 1784 0.261419
27 0 0.261945
619 116 0.261945
116 529 0.261945
529 36 0.261945
110 36 0.261945
1358 36 0.261945
463 619 0.261945
23 619 0.261945
62 619 0.261945
529 619 0.261945
619 23 0.261945
110 62 0.261945
62 110 0.261945
565 499 0.261945
1104 1481 0.261945
462 1362 0.261945
1362 1065 0.261945
1065 1362 0.261945
25 1844 0.261945
1844 25 0.261945
267 0 0.262472
268 0 0.262472
0 267 0.262472
116 1253 0.262472
1306 45 0.262472
45 1306 0.262472
1356 36 0.262472
36 1356 0.262472
267 562 0.262472
562 267 0.262472
565 464 0.262472
464 565 0.262472
1065 1307 0.262472
1189 1307 0.262472
2117 1307 0.262472
1307 268 0.262472
1307 1189 0.262472
1307 2117 0.262472
1306 574 0.262472
574 1306 0.262472
42 462 0.262998
1189 562 0.262998
562 1189 0.262998
1967 1481 0.262998
1307 1481 0.262998
889 462 0.262998
462 889 0.262998
1307 1065 0.262998
1967 78 0.262998
1792 1189 0.262998
1189 1792 0.262998
462 42 0.263524
1127 505 0.263524
505 1127 0.263524
1356 503 0.263524
503 1356 0.263524
96 1481 0.263524
107 1481 0.263524
1972 1481 0.263524
1481 96 0.263524
1481 1972 0.263524
244 1307 0.263524
1307 244 0.263524
1356 1104 0.263524
1104 1356 0.263524
3025 528 0.263524
528 3025 0.263524
45 463 0.26405
499 476 0.26405
11 1232 0.26405
1793 1813 0.26405
1813 1793 0.26405
1283 45 0.264576
1305 45 0.264576
45 1283 0.264576
45 1305 0.264576
1125 36 0.264576
105 36 0.264576
36 105 0.264576
120 812 0.264576
575 478 0.264576
478 575 0.264576
471 812 0.264576
1358 462 0.264576
112 563 0.264576
949 528 0.264576
277 555 0.264576
555 277 0.264576
2780 1196 0.264576
1196 2780 0.264576
812 574 0.264576
574 812 0.264576
267 269 0.264576
269 267 0.264576
3180 2780 0.264576
2780 3180 0.264576
1126 505 0.265102
45 527 0.265102
36 498 0.265102
36 527 0.265102
495 626 0.265102
626 495 0.265102
23 527 0.265102
1481 503 0.265102
503 1481 0.265102
1481 1984 0.265102
1808 1512 0.265102
1512 1808 0.265102
1378 563 0.265102
563 1378 0.265102
1140 266 0.265102
266 1140 0.265102
110 1362 0.265102
529 569 0.265102
1140 104 0.265102
104 1140 0.265102
498 527 0.265102
2509 1253 0.265102
1253 2509 0.265102
105 0 0.265628
116 619 0.265628
1709 562 0.265628
562 1709 0.265628
1116 1307 0.265628
232 1307 0.265628
265 1307 0.265628
1307 1116 0.265628
1307 232 0.265628
1307 265 0.265628
269 10 0.265628
266 0 0.266154
0 266 0.266154
528 949 0.266154
508 232 0.266154
232 508 0.266154
309 528 0.266154
1356 528 0.266154
528 1356 0.266154
812 116 0.26668
1304 45 0.26668
45 1304 0.26668
528 503 0.26668
1170 503 0.26668
503 1170 0.26668
10 483 0.26668
483 10 0.26668
1989 471 0.26668
471 1989 0.26668
277 462 0.26668
1998 462 0.26668
462 277 0.26668
462 1998 0.26668
266 1307 0.26668
565 232 0.26668
528 10 0.26668
10 269 0.26668
103 0 0.267206
265 0 0.267206
0 103 0.267206
0 265 0.267206
0 104 0.267206
0 417 0.267206
565 42 0.267206
36 565 0.267206
36 1378 0.267206
484 483 0.267206
809 1378 0.267206
1792 471 0.267206
471 1792 0.267206
1253 465 0.267206
565 230 0.267206
565 564 0.267206
565 115 0.267206
565 476 0.267206
565 96 0.267206
26 72 0.267206
72 26 0.267206
1974 10 0.267206
10 1974 0.267206
1793 232 0.267206
317 232 0.267206
232 1793 0.267206
232 317 0.267206
994 26 0.267206
26 994 0.267206
1793 2948 0.267206
1113 1974 0.267206
1974 1113 0.267206
1792 3113 0.267206
1304 483 0.267732
483 1304 0.267732
2948 1793 0.267732
3113 1792 0.267732
42 558 0.268258
1083 505 0.268258
505 1083 0.268258
514 116 0.268258
116 775 0.268258
23 39 0.268258
39 23 0.268258
1159 1307 0.268258
1307 1159 0.268258
2323 2627 0.268258
2627 2323 0.268258
264 0 0.268784
0 264 0.268784
23 42 0.268784
42 23 0.268784
42 527 0.268784
317 462 0.268784
462 317 0.268784
1512 2017 0.268784
2116 1307 0.268784
334 1307 0.268784
1307 2116 0.268784
1307 334 0.268784
564 2670 0.268784
26 2101 0.268784
2101 26 0.268784
42 464 0.26931
462 116 0.26931
36 743 0.26931
36 1268 0.26931
619 1253 0.26931
789 462 0.26931
1997 462 0.26931
462 789 0.26931
698 1307 0.26931
467 1307 0.26931
2115 1307 0.26931
10 1307 0.26931
1307 698 0.26931
1307 467 0.26931
1307 2115 0.26931
1307 10 0.26931
266 107 0.26931
1082 110 0.26931
110 1082 0.26931
1303 317 0.26931
317 1303 0.26931
564 1268 0.26931
263 0 0.269836
1565 62 0.269836
62 1565 0.269836
30 266 0.269836
1307 462 0.269836
462 1307 0.269836
961 1307 0.269836
107 1307 0.269836
1464 1307 0.269836
1708 1307 0.269836
1807 1307 0.269836
1307 961 0.269836
1307 107 0.269836
1307 1464 0.269836
1307 1708 0.269836
1307 1807 0.269836
2323 266 0.269836
266 2323 0.269836
1807 78 0.269836
78 1807 0.269836
10 110 0.269836
110 10 0.269836
1104 10 0.269836
263 10 0.269836
10 263 0.269836
10 1104 0.269836
263 42 0.270362
42 613 0.270362
42 263 0.270362
1125 505 0.270362
505 1125 0.270362
281 36 0.270362
36 281 0.270362
994 597 0.270362
1109 462 0.270362
462 1109 0.270362
1335 1307 0.270362
1082 1307 0.270362
1307 1335 0.270362
1307 1082 0.270362
263 613 0.270362
2435 264 0.270362
264 2435 0.270362
1124 505 0.270888
120 505 0.270888
505 1124 0.270888
505 120 0.270888
1285 36 0.270888
575 36 0.270888
264 36 0.270888
36 1285 0.270888
36 262 0.270888
36 264 0.270888
62 1512 0.270888
809 1120 0.270888
961 478 0.270888
478 961 0.270888
263 1307 0.270888
0 262 0.271414
1123 505 0.271414
1356 39 0.271414
1356 562 0.271414
562 1356 0.271414
1253 1213 0.271414
1356 264 0.271414
264 1356 0.271414
115 0 0.27194
613 39 0.27194
39 613 0.27194
597 626 0.27194
23 613 0.27194
1657 120 0.27194
115 72 0.27194
72 115 0.27194
11 478 0.272466
1373 462 0.272466
462 1373 0.272466
110 1303 0.272466
1303 45 0.272992
45 1303 0.272992
698 36 0.272992
1355 36 0.272992
36 698 0.272992
1411 620 0.272992
1104 620 0.272992
1159 620 0.272992
620 1464 0.272992
620 1104 0.272992
620 1411 0.272992
23 575 0.272992
23 41 0.272992
334 562 0.272992
96 562 0.272992
1355 562 0.272992
562 96 0.272992
562 334 0.272992
1080 462 0.272992
462 1080 0.272992
569 465 0.272992
565 1260 0.272992
569 486 0.272992
1411 1104 0.272992
1104 1411 0.272992
1125 1159 0.272992
1159 1125 0.272992
1303 1125 0.272992
260 0 0.273518
0 17 0.273518
0 263 0.273518
0 256 0.273518
0 260 0.273518
0 261 0.273518
505 1123 0.273518
1065 62 0.273518
62 1065 0.273518
107 809 0.273518
809 107 0.273518
232 38 0.273518
260 31 0.273518
26 959 0.273518
1159 555 0.273518
498 555 0.273518
2440 72 0.273518
72 2440 0.273518
232 1303 0.273518
498 1355 0.273518
1125 1303 0.273518
1303 1355 0.273518
1125 1355 0.273518
259 0 0.274044
18 505 0.274044
505 18 0.274044
116 555 0.274044
564 619 0.274044
819 562 0.274044
562 819 0.274044
462 1999 0.274044
1213 601 0.274044
1213 1253 0.274044
1213 2147 0.274044
36 1303 0.27457
36 1307 0.27457
483 62 0.27457
62 483 0.27457
120 1355 0.27457
1126 471 0.27457
614 462 0.27457
1996 462 0.27457
462 614 0.27457
462 1997 0.27457
462 1996 0.27457
259 1307 0.27457
1104 1307 0.27457
102 1307 0.27457
1307 259 0.27457
1307 1104 0.27457
0 102 0.275096
102 505 0.275096
775 116 0.275096
555 597 0.275096
597 555 0.275096
528 462 0.275096
882 462 0.275096
462 1120 0.275096
2147 486 0.275096
102 563 0.275096
1126 563 0.275096
563 102 0.275096
563 1126 0.275096
266 334 0.275096
334 266 0.275096
775 37 0.275096
2425 555 0.275096
2147 555 0.275096
555 2425 0.275096
555 1303 0.275096
555 1355 0.275096
232 526 0.275096
526 232 0.275096
259 265 0.275096
102 1467 0.275096
1467 102 0.275096
102 1126 0.275096
3156 2425 0.275096
2425 3156 0.275096
137 505 0.275622
505 137 0.275622
36 555 0.275622
266 120 0.275622
232 562 0.275622
562 232 0.275622
478 558 0.275622
462 882 0.275622
882 2558 0.275622
416 528 0.275622
528 416 0.275622
262 0 0.276149
0 105 0.276149
462 1665 0.276149
1307 102 0.276149
1586 266 0.276149
266 1586 0.276149
78 1813 0.276149
514 614 0.276149
555 1159 0.276149
1723 1335 0.276149
1335 1723 0.276149
102 526 0.276149
526 102 0.276149
2666 232 0.276149
232 2666 0.276149
102 251 0.276149
251 102 0.276149
102 2666 0.276149
2666 102 0.276149
25 0 0.276675
257 0 0.276675
258 0 0.276675
0 257 0.276675
1122 505 0.276675
505 1122 0.276675
112 36 0.276675
1303 36 0.276675
109 36 0.276675
36 112 0.276675
36 109 0.276675
503 266 0.276675
262 562 0.276675
562 262 0.276675
562 1355 0.276675
1792 266 0.276675
266 1792 0.276675
569 829 0.276675
1253 2426 0.276675
102 257 0.276675
257 255 0.276675
257 102 0.276675
255 0 0.277201
256 0 0.277201
0 26 0.277201
0 416 0.277201
1080 505 0.277201
1708 562 0.277201
1291 562 0.277201
562 1708 0.277201
562 1291 0.277201
1637 1202 0.277201
252 462 0.277201
462 252 0.277201
462 262 0.277201
959 26 0.277201
258 78 0.277201
258 232 0.277201
232 258 0.277201
2884 26 0.277201
26 2884 0.277201
255 257 0.277201
0 25 0.277727
0 258 0.277727
0 415 0.277727
0 255 0.277727
887 130 0.277727
888 130 0.277727
130 887 0.277727
461 620 0.277727
620 461 0.277727
461 62 0.277727
252 1637 0.277727
1637 252 0.277727
112 484 0.277727
230 462 0.277727
462 230 0.277727
461 1499 0.277727
566 266 0.277727
256 266 0.277727
266 256 0.277727
461 555 0.277727
1808 1544 0.277727
888 262 0.277727
566 1723 0.277727
254 0 0.278253
1202 45 0.278253
45 1282 0.278253
102 36 0.278253
115 30 0.278253
30 115 0.278253
30 1594 0.278253
843 462 0.278253
1356 462 0.278253
462 843 0.278253
462 1356 0.278253
1125 563 0.278253
1356 1202 0.278253
569 614 0.278253
258 104 0.278253
104 258 0.278253
2853 59 0.278253
59 2853 0.278253
461 42 0.278779
462 505 0.278779
505 462 0.278779
1282 45 0.278779
1190 45 0.278779
45 1190 0.278779
262 36 0.278779
36 1355 0.278779
620 1352 0.278779
514 23 0.278779
1358 23 0.278779
23 1358 0.278779
120 1662 0.278779
775 245 0.278779
809 1801 0.278779
262 484 0.278779
1358 471 0.278779
471 1358 0.278779
18 462 0.278779
994 462 0.278779
462 18 0.278779
462 994 0.278779
2322 266 0.278779
266 2322 0.278779
553 107 0.278779
498 529 0.278779
931 614 0.278779
614 931 0.278779
252 528 0.278779
528 252 0.278779
712 1801 0.278779
1801 712 0.278779
253 0 0.279305
0 252 0.279305
644 45 0.279305
45 644 0.279305
1594 30 0.279305
1707 562 0.279305
562 1707 0.279305
1282 809 0.279305
253 809 0.279305
102 809 0.279305
809 1282 0.279305
809 102 0.279305
809 253 0.279305
64 105 0.279305
1120 495 0.279305
2418 1696 0.279305
1122 1696 0.279305
255 1696 0.279305
1696 1122 0.279305
1696 2418 0.279305
1696 255 0.279305
1080 528 0.279305
137 528 0.279305
1801 528 0.279305
528 137 0.279305
528 1801 0.279305
255 1762 0.279305
1762 255 0.279305
1190 562 0.279831
562 1190 0.279831
461 14 0.279831
472 14 0.279831
14 461 0.279831
14 472 0.279831
472 471 0.279831
1995 462 0.279831
462 1995 0.279831
284 266 0.279831
2393 775 0.279831
775 564 0.279831
775 2393 0.279831
2419 1696 0.279831
1354 1696 0.279831
1696 2419 0.279831
1696 1354 0.279831
1354 10 0.279831
472 1074 0.279831
472 618 0.279831
472 1125 0.279831
1762 104 0.279831
104 1762 0.279831
1762 76 0.279831
76 1762 0.279831
2419 2009 0.279831
1304 528 0.279831
528 1304 0.279831
2419 2317 0.279831
2317 2419 0.279831
72 45 0.280357
45 72 0.280357
30 1586 0.280357
698 484 0.280357
257 462 0.280357
72 462 0.280357
462 257 0.280357
462 72 0.280357
102 230 0.280357
230 102 0.280357
637 266 0.280357
266 637 0.280357
266 284 0.280357
1362 72 0.280357
72 1362 0.280357
528 1104 0.280357
1104 528 0.280357
498 1126 0.280357
2317 528 0.280357
528 2317 0.280357
1142 1963 0.280357
1142 1120 0.280357
252 0 0.280883
0 253 0.280883
0 414 0.280883
622 45 0.280883
45 622 0.280883
1354 462 0.280883
262 462 0.280883
462 1354 0.280883
582 465 0.280883
465 582 0.280883
61 644 0.280883
644 61 0.280883
1354 96 0.280883
96 1354 0.280883
253 1696 0.280883
1696 253 0.280883
1104 1172 0.280883
1172 1104 0.280883
321 1253 0.280883
2666 528 0.280883
1142 61 0.280883
61 1142 0.280883
102 0 0.281409
251 0 0.281409
0 251 0.281409
245 505 0.281409
505 245 0.281409
1281 45 0.281409
45 1281 0.281409
514 653 0.281409
253 64 0.281409
64 1839 0.281409
64 253 0.281409
1281 644 0.281409
644 1281 0.281409
637 78 0.281409
102 232 0.281409
232 102 0.281409
1281 1190 0.281409
1190 1281 0.281409
528 1303 0.281409
712 1303 0.281409
1303 712 0.281409
1303 528 0.281409
251 528 0.281409
528 2666 0.281409
528 251 0.281409
558 45 0.281935
45 558 0.281935
1762 245 0.281935
245 1762 0.281935
1354 809 0.281935
809 1354 0.281935
1839 64 0.281935
812 462 0.281935
1120 1122 0.281935
1122 1120 0.281935
251 258 0.281935
258 251 0.281935
1411 3217 0.281935
1411 1142 0.281935
495 116 0.282461
41 116 0.282461
41 23 0.282461
319 120 0.282461
120 319 0.282461
41 14 0.282461
41 1524 0.282461
41 43 0.282461
232 266 0.282461
319 96 0.282461
96 319 0.282461
41 1254 0.282461
637 1507 0.282461
472 42 0.282987
45 266 0.282987
1354 36 0.282987
36 1354 0.282987
626 619 0.282987
619 626 0.282987
1362 462 0.282987
266 1513 0.282987
1282 1696 0.282987
1696 1282 0.282987
1122 951 0.282987
951 1122 0.282987
1280 258 0.282987
258 1280 0.282987
1120 3181 0.282987
3181 1120 0.282987
1120 1142 0.282987
0 61 0.283513
1280 45 0.283513
45 1280 0.283513
36 120 0.283513
1159 562 0.283513
562 1159 0.283513
967 499 0.283513
495 1120 0.283513
1583 10 0.283513
10 1583 0.283513
1121 526 0.283513
1354 526 0.283513
2905 1354 0.283513
1354 2905 0.283513
3019 528 0.283513
1411 528 0.283513
528 3019 0.283513
528 1411 0.283513
10 42 0.284039
42 10 0.284039
498 505 0.284039
505 1126 0.284039
118 45 0.284039
45 118 0.284039
653 1724 0.284039
265 266 0.284039
2321 266 0.284039
1302 266 0.284039
266 232 0.284039
266 265 0.284039
266 2321 0.284039
266 1302 0.284039
2080 10 0.284039
10 2080 0.284039
526 1121 0.284039
1190 37 0.284039
37 1190 0.284039
250 0 0.284565
0 250 0.284565
42 614 0.284565
1082 505 0.284565
505 1082 0.284565
1196 36 0.284565
36 1196 0.284565
1838 64 0.284565
64 1838 0.284565
64 258 0.284565
2147 1213 0.284565
528 200 0.284565
2949 261 0.284565
261 2949 0.284565
2996 1299 0.284565
1299 2996 0.284565
61 528 0.284565
2944 528 0.284565
528 61 0.284565
528 2944 0.284565
1723 566 0.284565
2944 3158 0.284565
1411 1985 0.284565
1985 1411 0.284565
0 249 0.285091
1115 45 0.285091
45 1115 0.285091
1353 36 0.285091
36 1353 0.285091
1532 62 0.285091
62 1532 0.285091
245 1196 0.285091
258 64 0.285091
258 31 0.285091
1190 482 0.285091
482 1190 0.285091
1302 529 0.285091
1660 629 0.285091
629 1660 0.285091
244 232 0.285091
232 244 0.285091
1411 557 0.285091
514 42 0.285617
42 62 0.285617
1120 505 0.285617
36 1372 0.285617
629 626 0.285617
626 629 0.285617
258 30 0.285617
653 557 0.285617
557 809 0.285617
809 557 0.285617
528 482 0.285617
2665 614 0.285617
614 2665 0.285617
528 1159 0.285617
1159 528 0.285617
2946 1362 0.285617
1362 2946 0.285617
2946 528 0.285617
3024 528 0.285617
258 528 0.285617
528 3024 0.285617
528 258 0.285617
528 2946 0.285617
249 0 0.286143
0 413 0.286143
42 472 0.286143
1214 116 0.286143
116 1214 0.286143
1302 45 0.286143
619 1214 0.286143
1022 62 0.286143
62 1022 0.286143
503 514 0.286143
1214 465 0.286143
465 1214 0.286143
582 1968 0.286143
1214 1213 0.286143
1214 321 0.286143
1214 1463 0.286143
1302 36 0.286669
478 62 0.286669
62 478 0.286669
484 478 0.286669
478 1887 0.286669
37 775 0.286669
10 1354 0.286669
1256 1214 0.286669
1214 1256 0.286669
562 42 0.287195
42 562 0.287195
471 36 0.287195
36 528 0.287195
1583 30 0.287195
104 120 0.287195
120 104 0.287195
64 564 0.287195
465 1513 0.287195
266 566 0.287195
482 775 0.287195
775 482 0.287195
819 104 0.287195
104 819 0.287195
1214 2461 0.287195
1120 1125 0.287195
1125 1120 0.287195
561 42 0.287721
42 561 0.287721
130 934 0.287721
44 45 0.287721
1278 45 0.287721
503 45 0.287721
45 44 0.287721
45 503 0.287721
45 1278 0.287721
889 597 0.287721
967 597 0.287721
597 889 0.287721
1913 44 0.287721
44 1913 0.287721
2055 465 0.287721
465 2055 0.287721
1172 511 0.287721
511 1172 0.287721
1079 505 0.288247
505 1079 0.288247
597 1636 0.288247
483 1504 0.288247
809 262 0.288247
1667 465 0.288247
882 1524 0.288247
1524 882 0.288247
2115 266 0.288247
266 2115 0.288247
775 1615 0.288247
2172 10 0.288247
411 10 0.288247
10 2172 0.288247
10 411 0.288247
2172 557 0.288247
1302 2586 0.288247
1119 505 0.288773
158 505 0.288773
505 1119 0.288773
505 158 0.288773
506 116 0.288773
116 506 0.288773
1352 36 0.288773
498 495 0.288773
506 555 0.288773
498 41 0.288773
1119 10 0.288773
2417 10 0.288773
10 2481 0.288773
10 1119 0.288773
10 2417 0.288773
498 506 0.288773
506 927 0.288773
506 2761 0.288773
1302 2944 0.288773
494 42 0.289299
1118 505 0.289299
505 1118 0.289299
36 471 0.289299
484 503 0.289299
629 483 0.289299
483 629 0.289299
471 472 0.289299
137 266 0.289299
266 137 0.289299
1633 775 0.289299
317 472 0.289299
107 629 0.289299
629 107 0.289299
0 454 0.289826
266 505 0.289826
505 266 0.289826
505 454 0.289826
1337 562 0.289826
1637 1513 0.289826
467 478 0.289826
478 467 0.289826
573 548 0.289826
548 573 0.289826
2007 465 0.289826
465 2007 0.289826
1120 647 0.289826
10 647 0.289826
647 1120 0.289826
647 10 0.289826
1337 266 0.289826
1117 266 0.289826
266 1117 0.289826
2417 96 0.289826
96 2417 0.289826
1190 10 0.289826
2481 10 0.289826
10 1190 0.289826
2513 482 0.289826
2481 482 0.289826
482 2513 0.289826
2007 2053 0.289826
494 505 0.290352
1470 619 0.290352
482 619 0.290352
619 1470 0.290352
465 62 0.290352
62 465 0.290352
1120 562 0.290352
562 1120 0.290352
529 484 0.290352
1194 1307 0.290352
1513 2205 0.290352
494 1172 0.290352
1172 494 0.290352
482 2481 0.290352
1120 1104 0.290352
1104 1120 0.290352
0 248 0.290878
36 42 0.290878
2054 465 0.290878
465 2054 0.290878
1301 266 0.290878
1077 266 0.290878
266 1301 0.290878
266 1077 0.290878
1793 557 0.290878
557 1793 0.290878
1463 1476 0.290878
0 412 0.291404
506 505 0.291404
1117 505 0.291404
505 506 0.291404
505 1117 0.291404
266 454 0.291404
712 1104 0.291404
1104 712 0.291404
1504 2719 0.291404
248 0 0.29193
317 42 0.29193
1301 45 0.29193
45 1301 0.29193
614 669 0.29193
669 614 0.29193
1104 117 0.29193
117 1104 0.29193
78 1810 0.29193
110 1301 0.29193
317 2671 0.29193
889 2524 0.29193
411 528 0.29193
528 411 0.29193
2719 1504 0.29193
1064 505 0.292456
505 1064 0.292456
478 626 0.292456
626 478 0.292456
669 528 0.292456
949 266 0.292456
266 949 0.292456
1696 949 0.292456
949 1696 0.292456
561 487 0.292456
526 528 0.292456
2670 317 0.292456
317 2670 0.292456
317 528 0.292456
528 244 0.292456
244 528 0.292456
528 769 0.292456
769 528 0.292456
482 130 0.292982
130 482 0.292982
505 1140 0.292982
505 1078 0.292982
482 626 0.292982
465 626 0.292982
626 482 0.292982
1467 62 0.292982
1774 64 0.292982
64 1774 0.292982
1299 471 0.292982
471 1299 0.292982
252 1203 0.292982
1203 252 0.292982
1078 647 0.292982
994 647 0.292982
647 1078 0.292982
647 1140 0.292982
647 994 0.292982
629 482 0.292982
482 629 0.292982
1078 494 0.292982
494 1078 0.292982
130 474 0.293508
1078 505 0.293508
482 483 0.293508
462 528 0.293508
1104 482 0.293508
482 2528 0.293508
482 1104 0.293508
2682 843 0.293508
843 2682 0.293508
2697 1774 0.293508
1774 2697 0.293508
1774 248 0.293508
2205 1194 0.293508
482 116 0.294034
483 116 0.294034
116 483 0.294034
463 23 0.294034
562 1337 0.294034
1504 483 0.294034
14 464 0.294034
137 1513 0.294034
2205 1513 0.294034
494 41 0.294034
41 494 0.294034
526 1172 0.294034
1172 526 0.294034
463 498 0.294034
2802 1186 0.294034
1122 1186 0.294034
1186 1122 0.294034
5 0 0.29456
0 5 0.29456
1507 39 0.29456
1813 38 0.29456
967 462 0.29456
462 1636 0.29456
1774 266 0.29456
266 1774 0.29456
118 1507 0.29456
2801 1186 0.29456
1186 2801 0.29456
101 0 0.295086
64 130 0.295086
1116 505 0.295086
505 1116 0.295086
1352 620 0.295086
64 619 0.295086
1535 626 0.295086
1536 626 0.295086
626 465 0.295086
626 1535 0.295086
626 1553 0.295086
626 1536 0.295086
64 62 0.295086
1186 597 0.295086
597 843 0.295086
597 1186 0.295086
64 120 0.295086
64 14 0.295086
463 64 0.295086
575 64 0.295086
64 463 0.295086
64 484 0.295086
64 498 0.295086
64 529 0.295086
64 575 0.295086
64 487 0.295086
64 464 0.295086
1190 548 0.295086
548 1190 0.295086
471 1994 0.295086
463 575 0.295086
575 498 0.295086
1285 464 0.295086
96 1307 0.295086
1307 1194 0.295086
514 789 0.295086
789 514 0.295086
1110 526 0.295086
526 1110 0.295086
498 2675 0.295086
248 1774 0.295086
1994 1186 0.295086
1186 1994 0.295086
1994 1285 0.295086
1285 1994 0.295086
101 466 0.295086
466 101 0.295086
2659 1994 0.295086
1994 2801 0.295086
2801 1994 0.295086
62 933 0.295612
669 1498 0.295612
1791 809 0.295612
809 1791 0.295612
471 1987 0.295612
2319 266 0.295612
266 2319 0.295612
2480 482 0.295612
482 2480 0.295612
642 5 0.295612
5 642 0.295612
114 42 0.296138
114 130 0.296138
114 116 0.296138
321 116 0.296138
116 528 0.296138
45 36 0.296138
45 528 0.296138
114 36 0.296138
321 619 0.296138
114 62 0.296138
114 30 0.296138
114 23 0.296138
321 23 0.296138
114 120 0.296138
114 503 0.296138
514 562 0.296138
562 514 0.296138
114 653 0.296138
1780 669 0.296138
1781 669 0.296138
669 1780 0.296138
669 1781 0.296138
1196 38 0.296138
114 499 0.296138
114 310 0.296138
114 484 0.296138
114 1481 0.296138
114 471 0.296138
1791 471 0.296138
462 1905 0.296138
114 465 0.296138
2318 266 0.296138
266 2318 0.296138
514 528 0.296138
114 463 0.296138
1507 118 0.296138
114 1213 0.296138
321 1213 0.296138
1994 482 0.296138
482 2527 0.296138
482 1994 0.296138
1905 1104 0.296138
1281 1104 0.296138
1104 1281 0.296138
1104 1905 0.296138
321 1214 0.296138
114 498 0.296138
498 528 0.296138
1110 1774 0.296138
114 2038 0.296138
1186 1780 0.296138
1507 1565 0.296138
114 496 0.296138
114 3154 0.296138
62 1213 0.296664
1183 562 0.296664
562 1183 0.296664
471 934 0.296664
1183 462 0.296664
462 1183 0.296664
1300 467 0.296664
467 1300 0.296664
622 514 0.296664
514 622 0.296664
2438 72 0.296664
2439 72 0.296664
72 2438 0.296664
72 2439 0.296664
1780 1186 0.296664
0 247 0.29719
575 505 0.29719
1115 505 0.29719
505 1139 0.29719
505 1115 0.29719
1300 45 0.29719
45 1300 0.29719
36 705 0.29719
120 514 0.29719
1905 482 0.29719
498 482 0.29719
2522 482 0.29719
482 1905 0.29719
482 2522 0.29719
482 642 0.29719
1781 1115 0.29719
101 1115 0.29719
1115 1781 0.29719
1110 1462 0.29719
1122 1905 0.29719
2944 2586 0.29719
642 1987 0.29719
2944 1987 0.29719
1781 3201 0.29719
3201 1781 0.29719
317 36 0.297716
1183 62 0.297716
62 1183 0.297716
1115 548 0.297716
1905 548 0.297716
548 1115 0.297716
548 1905 0.297716
514 565 0.297716
1110 789 0.297716
789 1110 0.297716
2389 514 0.297716
1115 514 0.297716
1110 514 0.297716
514 1114 0.297716
514 2389 0.297716
514 1115 0.297716
514 951 0.297716
514 1110 0.297716
1229 482 0.297716
1183 482 0.297716
1987 482 0.297716
482 1229 0.297716
482 1183 0.297716
2206 2007 0.297716
1470 1183 0.297716
1183 1470 0.297716
1470 492 0.297716
1905 1122 0.297716
1114 2389 0.297716
0 411 0.298242
1904 548 0.298242
548 1904 0.298242
1793 10 0.298242
2480 10 0.298242
10 1793 0.298242
10 2480 0.298242
2007 2206 0.298242
2206 1196 0.298242
321 1196 0.298242
1186 2802 0.298242
2007 1968 0.298242
247 0 0.298768
505 426 0.298768
410 36 0.298768
36 410 0.298768
514 620 0.298768
620 514 0.298768
23 464 0.298768
120 642 0.298768
1115 483 0.298768
1114 669 0.298768
669 1114 0.298768
1905 462 0.298768
1807 90 0.298768
90 1807 0.298768
10 558 0.298768
558 10 0.298768
98 482 0.298768
76 10 0.298768
10 76 0.298768
1196 2206 0.298768
1196 321 0.298768
101 1106 0.298768
1106 101 0.298768
1987 642 0.298768
1905 1536 0.298768
1536 1905 0.298768
1351 36 0.299294
36 1351 0.299294
244 548 0.299294
1351 647 0.299294
1183 647 0.299294
647 1183 0.299294
647 1351 0.299294
10 528 0.299294
622 526 0.299294
526 622 0.299294
2123 1183 0.299294
1183 2123 0.299294
1115 101 0.299294
1351 1470 0.299294
1470 1351 0.299294
558 116 0.29982
1122 116 0.29982
116 558 0.29982
116 1122 0.29982
897 45 0.29982
513 45 0.29982
1224 45 0.29982
45 513 0.29982
45 897 0.29982
45 364 0.29982
45 1224 0.29982
933 669 0.29982
669 933 0.29982
1837 64 0.29982
132 64 0.29982
64 1837 0.29982
1186 548 0.29982
548 1186 0.29982
558 1905 0.29982
934 10 0.29982
244 10 0.29982
10 934 0.29982
10 244 0.29982
1122 488 0.29982
488 1122 0.29982
100 897 0.29982
897 100 0.29982
246 0 0.300346
0 246 0.300346
117 489 0.300346
489 117 0.300346
489 1172 0.300346
364 116 0.300346
299 45 0.300346
364 45 0.300346
45 299 0.300346
364 619 0.300346
62 488 0.300346
565 669 0.300346
669 565 0.300346
1197 1512 0.300346
1512 2020 0.300346
1512 1197 0.300346
1281 230 0.300346
230 1281 0.300346
90 1837 0.300346
364 775 0.300346
364 121 0.300346
5 1104 0.300346
1104 5 0.300346
101 1186 0.300346
514 36 0.300872
101 62 0.300872
558 364 0.300872
1483 2320 0.300872
2320 1483 0.300872
2855 59 0.300872
59 2855 0.300872
513 42 0.301398
42 513 0.301398
42 488 0.301398
62 130 0.301398
1333 36 0.301398
36 1333 0.301398
887 62 0.301398
62 887 0.301398
1812 38 0.301398
1812 90 0.301398
90 1812 0.301398
2670 564 0.301398
1115 1299 0.301398
1121 1108 0.301398
1108 1121 0.301398
3157 1707 0.301398
1707 3157 0.301398
0 410 0.301924
130 62 0.301924
505 1065 0.301924
1350 36 0.301924
36 1350 0.301924
120 512 0.301924
120 959 0.301924
1186 669 0.301924
669 1186 0.301924
101 478 0.301924
478 101 0.301924
1470 548 0.301924
548 1470 0.301924
1512 2011 0.301924
482 582 0.301924
1774 1499 0.301924
72 1203 0.301924
1203 72 0.301924
251 266 0.301924
2320 266 0.301924
266 488 0.301924
2436 72 0.301924
2437 72 0.301924
72 2436 0.301924
72 2437 0.301924
2451 500 0.301924
500 2451 0.301924
1270 1333 0.301924
526 512 0.301924
2436 569 0.301924
2320 1837 0.301924
299 26 0.301924
26 299 0.301924
1110 3183 0.301924
3183 1110 0.301924
1349 36 0.30245
36 1349 0.30245
887 626 0.30245
626 887 0.30245
62 101 0.30245
1120 653 0.30245
1272 669 0.30245
887 669 0.30245
669 1272 0.30245
669 887 0.30245
76 548 0.30245
548 76 0.30245
1120 462 0.30245
2011 1512 0.30245
2264 1065 0.30245
1065 2264 0.30245
243 266 0.30245
266 2320 0.30245
266 243 0.30245
317 573 0.30245
573 317 0.30245
1337 482 0.30245
1186 482 0.30245
482 1186 0.30245
482 1337 0.30245
1186 887 0.30245
887 1804 0.30245
887 1186 0.30245
2128 59 0.30245
59 2128 0.30245
2128 26 0.30245
26 2128 0.30245
3075 1351 0.30245
1351 3075 0.30245
245 0 0.302977
0 245 0.302977
1534 626 0.302977
626 1534 0.302977
626 1552 0.302977
98 120 0.302977
5 562 0.302977
562 5 0.302977
488 483 0.302977
1707 14 0.302977
474 14 0.302977
14 474 0.302977
14 1707 0.302977
1842 64 0.302977
64 1842 0.302977
2014 1512 0.302977
1512 2014 0.302977
557 533 0.302977
533 557 0.302977
1337 1115 0.302977
1115 1337 0.302977
1120 1350 0.302977
1350 1120 0.302977
1842 1991 0.302977
3075 3182 0.302977
809 45 0.303503
45 809 0.303503
45 1297 0.303503
1332 36 0.303503
36 317 0.303503
488 62 0.303503
565 597 0.303503
597 565 0.303503
1297 653 0.303503
653 1297 0.303503
959 245 0.303503
245 959 0.303503
809 528 0.303503
959 1159 0.303503
2499 553 0.303503
553 2499 0.303503
512 1778 0.303503
1332 1333 0.303503
1333 1360 0.303503
3075 3074 0.303503
107 505 0.304029
1183 489 0.304029
489 1183 0.304029
471 45 0.304029
1470 626 0.304029
626 1470 0.304029
1065 471 0.304029
601 582 0.304029
1470 582 0.304029
582 1470 0.304029
582 601 0.304029
1297 536 0.304029
512 536 0.304029
536 1297 0.304029
536 512 0.304029
601 1213 0.304029
887 482 0.304029
614 601 0.304029
601 1214 0.304029
601 614 0.304029
2659 557 0.304029
1081 505 0.304555
1114 505 0.304555
505 1081 0.304555
959 489 0.304555
45 471 0.304555
705 62 0.304555
23 940 0.304555
809 357 0.304555
1903 548 0.304555
357 548 0.304555
548 1903 0.304555
548 357 0.304555
1512 1711 0.304555
488 464 0.304555
775 1633 0.304555
2434 72 0.304555
72 2434 0.304555
526 615 0.304555
1186 101 0.304555
2659 1903 0.304555
0 409 0.305081
120 1513 0.305081
562 465 0.305081
357 809 0.305081
1513 471 0.305081
471 1513 0.305081
1513 2206 0.305081
1762 72 0.305081
2435 72 0.305081
1724 72 0.305081
72 2435 0.305081
72 1762 0.305081
72 1724 0.305081
2817 2320 0.305081
2320 2817 0.305081
1507 933 0.305081
1813 1812 0.305081
244 0 0.305607
0 244 0.305607
0 100 0.305607
42 528 0.305607
565 116 0.305607
116 565 0.305607
1270 36 0.305607
244 36 0.305607
36 244 0.305607
36 613 0.305607
36 642 0.305607
1270 562 0.305607
562 1270 0.305607
653 529 0.305607
669 642 0.305607
669 426 0.305607
44 1756 0.305607
1987 471 0.305607
565 514 0.305607
1504 1513 0.305607
1513 1504 0.305607
41 613 0.305607
243 10 0.305607
10 243 0.305607
1807 2320 0.305607
2320 1807 0.305607
3074 3075 0.305607
3075 1903 0.305607
1903 3075 0.305607
2670 3170 0.305607
0 99 0.306133
505 622 0.306133
1170 489 0.306133
771 489 0.306133
489 771 0.306133
489 548 0.306133
489 1170 0.306133
1299 45 0.306133
45 1299 0.306133
789 653 0.306133
653 789 0.306133
243 38 0.306133
243 64 0.306133
243 230 0.306133
230 243 0.306133
1987 560 0.306133
1221 560 0.306133
560 1987 0.306133
560 1221 0.306133
1333 482 0.306133
884 482 0.306133
482 1333 0.306133
482 884 0.306133
100 1170 0.306133
1170 100 0.306133
1774 243 0.306133
1333 243 0.306133
243 1774 0.306133
1299 1115 0.306133
933 1507 0.306133
1812 1813 0.306133
3073 3074 0.306133
3075 3073 0.306133
243 0 0.306659
0 408 0.306659
1113 505 0.306659
505 1113 0.306659
36 489 0.306659
551 36 0.306659
36 551 0.306659
30 1583 0.306659
23 1620 0.306659
1536 562 0.306659
562 1536 0.306659
464 653 0.306659
653 464 0.306659
526 1512 0.306659
1905 558 0.306659
637 243 0.306659
243 637 0.306659
551 1036 0.306659
1036 551 0.306659
1084 1114 0.306659
243 36 0.307185
36 243 0.307185
1620 23 0.307185
1778 512 0.307185
1186 1232 0.307185
1232 1186 0.307185
2800 1186 0.307185
1186 2800 0.307185
512 42 0.307711
130 888 0.307711
582 489 0.307711
489 582 0.307711
489 653 0.307711
1533 626 0.307711
626 1533 0.307711
884 653 0.307711
64 243 0.307711
512 548 0.307711
548 512 0.307711
488 458 0.307711
458 488 0.307711
2218 511 0.307711
536 511 0.307711
511 2218 0.307711
511 536 0.307711
273 705 0.307711
705 273 0.307711
560 536 0.307711
536 560 0.307711
482 557 0.307711
1278 512 0.307711
512 1278 0.307711
243 1120 0.307711
3054 1297 0.307711
1297 3054 0.307711
471 489 0.308237
940 36 0.308237
36 940 0.308237
940 23 0.308237
484 653 0.308237
529 653 0.308237
484 64 0.308237
1684 548 0.308237
484 498 0.308237
484 698 0.308237
484 262 0.308237
484 112 0.308237
482 558 0.308237
558 482 0.308237
266 251 0.308237
601 460 0.308237
1660 482 0.308237
957 601 0.308237
1214 601 0.308237
601 957 0.308237
1793 1297 0.308237
0 406 0.308763
0 407 0.308763
1213 116 0.308763
116 1213 0.308763
887 45 0.308763
994 45 0.308763
45 887 0.308763
45 994 0.308763
1213 619 0.308763
1504 39 0.308763
1532 626 0.308763
626 1532 0.308763
1213 23 0.308763
557 653 0.308763
1504 38 0.308763
64 132 0.308763
558 484 0.308763
484 558 0.308763
1213 582 0.308763
1213 1513 0.308763
1297 511 0.308763
511 1297 0.308763
949 334 0.308763
334 949 0.308763
1213 1550 0.308763
1550 1213 0.308763
1901 96 0.308763
96 1901 0.308763
2011 1213 0.308763
1213 2426 0.308763
1213 1214 0.308763
1213 2011 0.308763
1213 2509 0.308763
1213 1620 0.308763
100 0 0.309289
242 0 0.309289
0 242 0.309289
281 130 0.309289
130 281 0.309289
597 489 0.309289
1182 489 0.309289
489 597 0.309289
489 1182 0.309289
884 62 0.309289
62 570 0.309289
62 884 0.309289
957 562 0.309289
562 957 0.309289
506 653 0.309289
653 506 0.309289
1197 38 0.309289
458 471 0.309289
471 458 0.309289
90 2128 0.309289
1513 222 0.309289
1335 563 0.309289
563 1335 0.309289
555 334 0.309289
771 334 0.309289
334 771 0.309289
959 72 0.309289
957 526 0.309289
526 957 0.309289
243 1662 0.309289
1110 884 0.309289
884 1110 0.309289
261 242 0.309289
242 261 0.309289
957 222 0.309289
222 957 0.309289
1181 489 0.309815
1120 489 0.309815
489 1181 0.309815
1531 626 0.309815
626 1531 0.309815
570 62 0.309815
887 458 0.309815
458 887 0.309815
512 334 0.309815
334 512 0.309815
2168 1524 0.309815
949 612 0.309815
956 1172 0.309815
1172 956 0.309815
1333 512 0.309815
1563 512 0.309815
512 1333 0.309815
512 1563 0.309815
2171 243 0.309815
261 243 0.309815
243 2171 0.309815
243 261 0.309815
999 956 0.309815
1171 489 0.310341
489 1171 0.310341
244 45 0.310341
1298 45 0.310341
45 244 0.310341
45 1298 0.310341
560 36 0.310341
36 560 0.310341
597 1036 0.310341
526 562 0.310341
653 1657 0.310341
886 809 0.310341
809 886 0.310341
64 1657 0.310341
488 548 0.310341
1657 511 0.310341
72 959 0.310341
613 1657 0.310341
1232 11 0.310341
2818 884 0.310341
884 2818 0.310341
1651 1657 0.310341
1305 461 0.310341
718 36 0.310867
36 718 0.310867
562 620 0.310867
620 562 0.310867
1586 30 0.310867
30 1588 0.310867
597 120 0.310867
120 653 0.310867
884 503 0.310867
503 884 0.310867
64 653 0.310867
653 64 0.310867
2114 1307 0.310867
1307 2114 0.310867
563 2011 0.310867
886 3076 0.310867
241 0 0.311393
0 241 0.311393
10 45 0.311393
45 10 0.311393
526 36 0.311393
36 526 0.311393
934 626 0.311393
626 934 0.311393
1588 30 0.311393
718 503 0.311393
653 526 0.311393
90 64 0.311393
64 90 0.311393
1159 484 0.311393
1615 775 0.311393
246 72 0.311393
72 246 0.311393
1301 10 0.311393
2415 10 0.311393
10 1301 0.311393
10 2415 0.311393
322 505 0.311919
505 322 0.311919
45 230 0.311919
484 1159 0.311919
230 1296 0.311919
1813 90 0.311919
90 1813 0.311919
1303 482 0.311919
2415 482 0.311919
2521 482 0.311919
482 1303 0.311919
482 2415 0.311919
482 2521 0.311919
277 1194 0.311919
1186 2798 0.311919
2439 1804 0.311919
1804 2439 0.311919
511 489 0.312445
489 511 0.312445
564 45 0.312445
45 564 0.312445
45 573 0.312445
560 62 0.312445
62 560 0.312445
560 653 0.312445
573 483 0.312445
517 465 0.312445
957 582 0.312445
582 1213 0.312445
582 957 0.312445
573 230 0.312445
754 230 0.312445
230 573 0.312445
230 754 0.312445
2211 563 0.312445
563 2211 0.312445
560 511 0.312445
560 573 0.312445
1778 317 0.312445
2798 1186 0.312445
2799 1186 0.312445
1186 2799 0.312445
2415 1913 0.312445
1913 2415 0.312445
1536 1113 0.312445
1113 1536 0.312445
560 42 0.312971
130 582 0.312971
617 45 0.312971
500 45 0.312971
560 45 0.312971
45 617 0.312971
45 500 0.312971
45 560 0.312971
582 619 0.312971
120 597 0.312971
462 653 0.312971
653 498 0.312971
462 104 0.312971
884 230 0.312971
230 884 0.312971
511 560 0.312971
243 536 0.312971
536 243 0.312971
555 885 0.312971
560 498 0.312971
482 887 0.312971
1208 243 0.312971
243 1208 0.312971
617 1208 0.312971
526 42 0.313497
582 130 0.313497
505 1114 0.313497
1476 619 0.313497
582 62 0.313497
62 582 0.313497
885 23 0.313497
629 653 0.313497
653 629 0.313497
244 809 0.313497
809 244 0.313497
560 1025 0.313497
244 482 0.313497
482 244 0.313497
526 613 0.313497
243 512 0.313497
512 243 0.313497
526 321 0.313497
526 1214 0.313497
629 321 0.313497
712 243 0.313497
1386 243 0.313497
243 712 0.313497
243 1386 0.313497
243 2668 0.313497
243 2043 0.313497
1476 820 0.313497
820 1476 0.313497
1476 1232 0.313497
1476 957 0.313497
1476 1463 0.313497
1282 1863 0.313497
1863 1282 0.313497
72 505 0.314023
505 72 0.314023
1335 36 0.314023
36 1335 0.314023
526 620 0.314023
1605 30 0.314023
30 1605 0.314023
23 885 0.314023
1032 597 0.314023
526 653 0.314023
1159 809 0.314023
809 1159 0.314023
512 462 0.314023
563 462 0.314023
462 563 0.314023
1036 582 0.314023
582 1036 0.314023
243 1203 0.314023
1203 243 0.314023
321 629 0.314023
1863 1194 0.314023
957 1476 0.314023
284 0 0.314549
0 284 0.314549
42 512 0.314549
617 503 0.314549
503 617 0.314549
653 809 0.314549
560 1512 0.314549
1512 560 0.314549
867 90 0.314549
90 867 0.314549
2668 243 0.314549
505 1142 0.315075
887 489 0.315075
647 45 0.315075
45 647 0.315075
488 462 0.315075
462 488 0.315075
467 511 0.315075
511 467 0.315075
1475 552 0.315075
552 1475 0.315075
0 243 0.315601
1297 45 0.315601
653 462 0.315601
565 526 0.315601
482 511 0.315601
495 511 0.315601
511 495 0.315601
495 1228 0.315601
2512 482 0.315601
482 2512 0.315601
243 2100 0.315601
0 60 0.316127
42 642 0.316127
117 620 0.316127
620 117 0.316127
462 23 0.316127
23 462 0.316127
1807 38 0.316127
511 230 0.316127
230 511 0.316127
884 117 0.316127
117 884 0.316127
511 1110 0.316127
560 1172 0.316127
1172 560 0.316127
482 1561 0.316127
2100 243 0.316127
1234 1475 0.316127
462 489 0.316654
320 489 0.316654
76 45 0.316654
45 76 0.316654
949 36 0.316654
495 471 0.316654
471 495 0.316654
1159 462 0.316654
462 1180 0.316654
462 1159 0.316654
1513 465 0.316654
1295 1203 0.316654
10 1203 0.316654
1203 1295 0.316654
1203 10 0.316654
508 1513 0.316654
243 1513 0.316654
1513 243 0.316654
2011 563 0.316654
222 511 0.316654
2289 495 0.316654
495 2289 0.316654
560 1333 0.316654
2555 512 0.316654
1179 512 0.316654
512 2555 0.316654
512 1179 0.316654
321 1221 0.316654
884 488 0.316654
488 884 0.316654
552 2763 0.316654
2415 114 0.316654
114 1479 0.316654
0 59 0.31718
1062 505 0.31718
484 505 0.31718
505 484 0.31718
117 45 0.31718
45 117 0.31718
281 120 0.31718
500 120 0.31718
120 281 0.31718
120 60 0.31718
5 653 0.31718
653 5 0.31718
2171 1203 0.31718
1203 2171 0.31718
5 511 0.31718
511 222 0.31718
511 5 0.31718
482 789 0.31718
557 514 0.31718
2415 96 0.31718
96 2415 0.31718
1074 526 0.31718
1475 1234 0.31718
557 2172 0.31718
557 2162 0.31718
557 2659 0.31718
1253 422 0.31718
1987 5 0.31718
5 1987 0.31718
240 0 0.317706
0 240 0.317706
484 42 0.317706
933 489 0.317706
1180 489 0.317706
489 1180 0.317706
36 116 0.317706
463 116 0.317706
484 116 0.317706
1279 45 0.317706
45 1279 0.317706
1159 1203 0.317706
1203 1159 0.317706
560 563 0.317706
563 560 0.317706
560 775 0.317706
775 560 0.317706
552 560 0.317706
560 281 0.317706
560 552 0.317706
552 1213 0.317706
222 1256 0.317706
116 1256 0.318232
281 45 0.318232
45 281 0.318232
321 36 0.318232
563 36 0.318232
36 321 0.318232
1037 597 0.318232
597 1037 0.318232
465 38 0.318232
1810 38 0.318232
563 310 0.318232
310 563 0.318232
1513 2055 0.318232
506 495 0.318232
495 506 0.318232
281 560 0.318232
482 2526 0.318232
613 1282 0.318232
321 1470 0.318232
2289 1197 0.318232
1197 2289 0.318232
627 1036 0.318232
1036 627 0.318232
2508 552 0.318232
552 2508 0.318232
116 463 0.318758
526 45 0.318758
45 526 0.318758
36 1175 0.318758
619 582 0.318758
463 62 0.318758
120 500 0.318758
653 494 0.318758
867 38 0.318758
2115 1203 0.318758
1203 2115 0.318758
482 560 0.318758
1333 560 0.318758
2289 560 0.318758
560 2289 0.318758
2053 1213 0.318758
62 463 0.319284
1718 653 0.319284
467 483 0.319284
1718 1512 0.319284
1512 1718 0.319284
1232 560 0.319284
560 1232 0.319284
1299 564 0.319284
564 1299 0.319284
957 557 0.319284
557 957 0.319284
561 130 0.31981
130 561 0.31981
36 1203 0.31981
885 62 0.31981
62 885 0.31981
120 560 0.31981
653 560 0.31981
653 555 0.31981
552 809 0.31981
705 2223 0.31981
885 555 0.31981
560 1110 0.31981
2053 564 0.31981
564 2053 0.31981
222 321 0.31981
1112 505 0.320336
505 1112 0.320336
45 462 0.320336
597 1333 0.320336
1170 669 0.320336
462 669 0.320336
669 1170 0.320336
669 462 0.320336
809 552 0.320336
1604 38 0.320336
1223 548 0.320336
334 548 0.320336
548 1223 0.320336
990 1513 0.320336
1513 990 0.320336
2011 560 0.320336
2488 560 0.320336
560 2011 0.320336
560 2488 0.320336
1036 1335 0.320336
1335 1036 0.320336
488 512 0.320336
512 488 0.320336
244 243 0.320336
243 244 0.320336
1604 1196 0.320336
957 3030 0.320336
886 627 0.320336
563 505 0.320862
505 563 0.320862
957 489 0.320862
489 933 0.320862
489 957 0.320862
462 45 0.320862
1348 36 0.320862
36 1348 0.320862
36 222 0.320862
1073 669 0.320862
669 1073 0.320862
560 14 0.320862
14 560 0.320862
1475 1051 0.320862
310 1475 0.320862
1470 526 0.320862
526 1470 0.320862
3030 957 0.320862
317 597 0.321388
597 627 0.321388
597 317 0.321388
597 1062 0.321388
465 562 0.321388
820 465 0.321388
114 582 0.321388
959 1515 0.321388
820 1213 0.321388
506 564 0.321388
564 506 0.321388
2782 1112 0.321388
1112 2782 0.321388
3058 1062 0.321388
1062 3058 0.321388
130 933 0.321914
1110 489 0.321914
562 36 0.321914
36 562 0.321914
564 597 0.321914
597 564 0.321914
949 548 0.321914
548 949 0.321914
548 107 0.321914
1122 1475 0.321914
1705 2944 0.321914
2508 1120 0.321914
1159 489 0.32244
489 1159 0.32244
1201 36 0.32244
36 1201 0.32244
243 30 0.32244
23 561 0.32244
597 506 0.32244
462 562 0.32244
562 1201 0.32244
139 809 0.32244
809 139 0.32244
222 38 0.32244
884 1051 0.32244
1354 1051 0.32244
1175 548 0.32244
548 1159 0.32244
548 1175 0.32244
1307 528 0.32244
780 117 0.32244
1110 266 0.32244
266 1110 0.32244
1201 139 0.32244
139 1201 0.32244
2206 239 0.32244
1201 317 0.32244
317 1201 0.32244
1175 506 0.32244
506 1175 0.32244
222 1348 0.32244
1348 222 0.32244
2461 222 0.32244
222 2461 0.32244
1793 1201 0.32244
1201 1793 0.32244
1091 3138 0.32244
58 0 0.322966
0 58 0.322966
130 483 0.322966
597 505 0.322966
505 597 0.322966
560 489 0.322966
780 489 0.322966
489 560 0.322966
489 780 0.322966
1213 62 0.322966
1626 597 0.322966
597 1626 0.322966
555 237 0.322966
484 1051 0.322966
548 303 0.322966
1354 1203 0.322966
1203 1354 0.322966
557 43 0.322966
43 557 0.322966
1213 2508 0.322966
1190 2206 0.322966
2206 1190 0.322966
526 1354 0.322966
1774 1201 0.322966
2415 222 0.322966
222 2415 0.322966
1504 615 0.322966
1504 1074 0.322966
1604 30 0.323492
30 243 0.323492
30 1604 0.323492
1122 1051 0.323492
536 548 0.323492
110 548 0.323492
548 536 0.323492
548 110 0.323492
564 563 0.323492
563 564 0.323492
2552 2206 0.323492
2459 2456 0.323492
2456 2459 0.323492
1037 745 0.323492
745 1037 0.323492
222 2552 0.323492
2552 222 0.323492
597 458 0.324018
14 562 0.324018
562 14 0.324018
1778 669 0.324018
647 669 0.324018
669 1778 0.324018
669 647 0.324018
64 1851 0.324018
1203 484 0.324018
484 1203 0.324018
745 471 0.324018
471 745 0.324018
90 398 0.324018
1115 1203 0.324018
1189 1203 0.324018
1203 1115 0.324018
1203 1189 0.324018
1513 239 0.324018
2459 79 0.324018
560 491 0.324018
1913 2459 0.324018
2459 1913 0.324018
2719 829 0.324018
1475 1122 0.324018
239 53 0.324018
53 239 0.324018
1282 1201 0.324018
1175 1475 0.324018
1475 1175 0.324018
1913 965 0.324018
965 1913 0.324018
3030 2797 0.324018
2797 3030 0.324018
239 0 0.324544
0 239 0.324544
130 886 0.324544
489 772 0.324544
1203 597 0.324544
597 1203 0.324544
458 503 0.324544
503 458 0.324544
548 562 0.324544
562 548 0.324544
1902 548 0.324544
548 1902 0.324544
398 90 0.324544
244 1203 0.324544
1203 244 0.324544
1088 563 0.324544
563 1088 0.324544
1804 482 0.324544
561 482 0.324544
482 1804 0.324544
482 561 0.324544
1462 1104 0.324544
1104 1462 0.324544
1106 853 0.324544
853 1106 0.324544
2797 1470 0.324544
1470 2797 0.324544
2320 1967 0.324544
1476 1122 0.324544
1122 1476 0.324544
2797 1474 0.324544
2503 1476 0.324544
1476 2503 0.324544
1902 1189 0.324544
1189 1902 0.324544
1189 398 0.324544
1902 934 0.324544
934 1902 0.324544
11 0 0.32507
0 23 0.32507
42 525 0.32507
886 130 0.32507
622 505 0.32507
489 1036 0.32507
242 30 0.32507
30 242 0.32507
23 525 0.32507
334 1051 0.32507
1901 548 0.32507
548 1103 0.32507
548 1901 0.32507
90 2130 0.32507
1285 563 0.32507
563 1285 0.32507
1967 2320 0.32507
2870 222 0.32507
222 2870 0.32507
2487 53 0.32507
53 2487 0.32507
2944 1705 0.32507
273 505 0.325596
505 273 0.325596
885 489 0.325596
557 62 0.325596
62 557 0.325596
561 23 0.325596
1624 597 0.325596
1062 597 0.325596
597 1624 0.325596
503 1256 0.325596
536 245 0.325596
14 1051 0.325596
1159 548 0.325596
755 548 0.325596
548 755 0.325596
552 471 0.325596
471 552 0.325596
885 462 0.325596
462 885 0.325596
491 560 0.325596
557 482 0.325596
1103 482 0.325596
482 1103 0.325596
712 1159 0.325596
1159 712 0.325596
2654 1849 0.325596
1849 2654 0.325596
1110 1175 0.325596
853 505 0.326122
505 853 0.326122
506 597 0.326122
1179 597 0.326122
597 1179 0.326122
1180 471 0.326122
1110 582 0.326122
467 885 0.326122
772 495 0.326122
495 772 0.326122
1515 959 0.326122
772 560 0.326122
560 772 0.326122
36 1377 0.326648
30 1581 0.326648
23 334 0.326648
1180 597 0.326648
597 1180 0.326648
120 775 0.326648
1637 561 0.326648
1179 1051 0.326648
1103 1051 0.326648
526 548 0.326648
548 526 0.326648
471 775 0.326648
334 462 0.326648
462 334 0.326648
1203 117 0.326648
117 1203 0.326648
755 334 0.326648
1077 334 0.326648
334 755 0.326648
334 1077 0.326648
885 467 0.326648
949 71 0.326648
2206 601 0.326648
334 42 0.327174
42 334 0.327174
1111 505 0.327174
505 1111 0.327174
1109 489 0.327174
745 489 0.327174
1103 489 0.327174
489 1109 0.327174
489 745 0.327174
23 1120 0.327174
627 597 0.327174
780 562 0.327174
562 780 0.327174
334 237 0.327174
1203 310 0.327174
310 1203 0.327174
1106 548 0.327174
303 548 0.327174
548 1106 0.327174
471 1180 0.327174
1201 232 0.327174
1201 2924 0.327174
1201 1411 0.327174
1120 1180 0.327174
1180 1120 0.327174
2171 886 0.327174
886 2171 0.327174
1901 1105 0.327174
1105 1901 0.327174
0 11 0.3277
562 130 0.3277
130 562 0.3277
1303 62 0.3277
62 1303 0.3277
1110 597 0.3277
1159 120 0.3277
120 1159 0.3277
887 562 0.3277
562 887 0.3277
1201 1051 0.3277
1512 1513 0.3277
526 1513 0.3277
771 1513 0.3277
1513 771 0.3277
110 242 0.3277
601 2206 0.3277
1282 613 0.3277
2456 1296 0.3277
14 42 0.328226
471 42 0.328226
488 42 0.328226
559 42 0.328226
42 14 0.328226
42 471 0.328226
42 559 0.328226
809 489 0.328226
489 809 0.328226
619 482 0.328226
62 1467 0.328226
809 237 0.328226
471 555 0.328226
303 9 0.328226
887 500 0.328226
500 887 0.328226
242 110 0.328226
780 772 0.328226
772 780 0.328226
506 498 0.328226
1179 1224 0.328226
1224 1179 0.328226
1804 1112 0.328226
1112 1804 0.328226
2490 3023 0.328226
3023 2490 0.328226
488 505 0.328752
505 488 0.328752
601 489 0.328752
620 23 0.328752
1581 30 0.328752
491 237 0.328752
463 484 0.328752
484 464 0.328752
484 463 0.328752
484 529 0.328752
1103 471 0.328752
471 1103 0.328752
526 464 0.328752
242 1774 0.328752
1774 242 0.328752
23 0 0.329278
536 42 0.329278
42 536 0.329278
1032 489 0.329278
1179 489 0.329278
489 1032 0.329278
489 1179 0.329278
355 116 0.329278
637 619 0.329278
1112 597 0.329278
809 503 0.329278
503 809 0.329278
96 245 0.329278
245 96 0.329278
745 809 0.329278
303 809 0.329278
809 1296 0.329278
809 745 0.329278
809 303 0.329278
1762 310 0.329278
310 1762 0.329278
1763 548 0.329278
548 1763 0.329278
1550 465 0.329278
1296 230 0.329278
2131 90 0.329278
90 2131 0.329278
2285 647 0.329278
647 2285 0.329278
26 96 0.329278
2285 96 0.329278
96 26 0.329278
96 2285 0.329278
1296 670 0.329278
1296 2456 0.329278
242 1583 0.329278
1724 1179 0.329278
1179 1724 0.329278
464 42 0.329804
620 1467 0.329804
559 62 0.329804
62 559 0.329804
120 488 0.329804
310 503 0.329804
503 310 0.329804
465 1550 0.329804
946 90 0.329804
1763 1272 0.329804
1272 1763 0.329804
670 1296 0.329804
1583 494 0.329804
1232 1476 0.329804
1583 242 0.329804
464 489 0.330331
1296 45 0.330331
45 1296 0.330331
745 562 0.330331
1046 562 0.330331
562 745 0.330331
562 1046 0.330331
1772 237 0.330331
1399 1051 0.330331
239 1763 0.330331
745 36 0.330857
36 745 0.330857
1110 562 0.330857
562 1110 0.330857
561 1637 0.330857
1023 483 0.330857
1841 64 0.330857
64 1841 0.330857
548 266 0.330857
1272 458 0.330857
1490 6 0.330857
6 1490 0.330857
2508 2206 0.330857
2803 913 0.330857
913 2803 0.330857
1763 239 0.330857
130 529 0.331383
488 120 0.331383
120 14 0.331383
1772 1051 0.331383
951 1051 0.331383
1201 44 0.331383
44 1201 0.331383
1512 946 0.331383
511 487 0.331383
1419 266 0.331383
266 1419 0.331383
965 10 0.331383
10 965 0.331383
2486 560 0.331383
560 2486 0.331383
560 2490 0.331383
1201 1774 0.331383
712 45 0.331909
45 712 0.331909
772 36 0.331909
36 71 0.331909
482 620 0.331909
548 620 0.331909
334 503 0.331909
245 511 0.331909
237 1476 0.331909
548 669 0.331909
669 548 0.331909
10 548 0.331909
548 10 0.331909
2487 560 0.331909
560 2487 0.331909
1763 745 0.331909
745 1763 0.331909
557 1196 0.331909
557 1411 0.331909
627 491 0.331909
2486 222 0.331909
2885 2080 0.331909
2080 2885 0.331909
1110 505 0.332435
488 489 0.332435
1295 45 0.332435
45 1295 0.332435
597 573 0.332435
949 562 0.332435
560 562 0.332435
562 560 0.332435
1476 237 0.332435
1112 462 0.332435
462 1112 0.332435
2458 79 0.332435
627 560 0.332435
560 627 0.332435
698 482 0.332435
482 698 0.332435
2206 1475 0.332435
2458 2456 0.332435
2456 2458 0.332435
98 0 0.332961
0 98 0.332961
62 484 0.332961
23 949 0.332961
562 949 0.332961
483 913 0.332961
64 1853 0.332961
548 310 0.332961
310 548 0.332961
482 1109 0.332961
1112 772 0.332961
772 1112 0.332961
1196 557 0.332961
2080 222 0.332961
211 1419 0.332961
1419 211 0.332961
0 238 0.333487
886 489 0.333487
489 886 0.333487
334 597 0.333487
1196 597 0.333487
597 334 0.333487
597 1196 0.333487
772 245 0.333487
245 772 0.333487
1763 237 0.333487
116 465 0.334013
1159 36 0.334013
36 1159 0.334013
484 62 0.334013
311 562 0.334013
562 311 0.334013
699 495 0.334013
495 699 0.334013
2462 79 0.334013
2506 1213 0.334013
1213 2506 0.334013
1213 2053 0.334013
1213 1478 0.334013
1213 2507 0.334013
2206 1478 0.334013
2576 772 0.334013
772 2576 0.334013
491 1308 0.334013
2462 3202 0.334013
97 0 0.334539
1593 30 0.334539
30 1593 0.334539
1170 597 0.334539
597 1170 0.334539
956 653 0.334539
110 647 0.334539
647 110 0.334539
647 745 0.334539
1109 482 0.334539
1116 482 0.334539
232 1201 0.334539
232 761 0.334539
1180 1112 0.334539
1112 1180 0.334539
1705 97 0.334539
97 1705 0.334539
789 597 0.335065
1159 237 0.335065
994 1051 0.335065
946 1512 0.335065
2485 560 0.335065
560 2485 0.335065
482 1763 0.335065
761 232 0.335065
1705 232 0.335065
232 1705 0.335065
730 1023 0.335065
1023 730 0.335065
100 1197 0.335065
1197 100 0.335065
1593 26 0.335065
26 1593 0.335065
1593 239 0.335065
239 1593 0.335065
10 505 0.335591
505 10 0.335591
505 620 0.335591
710 489 0.335591
489 710 0.335591
232 45 0.335591
45 232 0.335591
563 653 0.335591
1115 1051 0.335591
696 1051 0.335591
536 1051 0.335591
627 117 0.335591
117 780 0.335591
117 627 0.335591
627 96 0.335591
1763 482 0.335591
2320 2677 0.335591
1470 321 0.335591
1046 808 0.335591
808 1046 0.335591
558 597 0.336117
597 558 0.336117
597 472 0.336117
1894 310 0.336117
310 1894 0.336117
482 471 0.336117
104 462 0.336117
808 1513 0.336117
1513 808 0.336117
96 627 0.336117
808 222 0.336117
222 808 0.336117
0 97 0.336643
558 42 0.336643
949 116 0.336643
1170 45 0.336643
1080 45 0.336643
245 45 0.336643
45 1170 0.336643
45 245 0.336643
36 772 0.336643
472 597 0.336643
1080 562 0.336643
562 1080 0.336643
10 1051 0.336643
949 1051 0.336643
853 1203 0.336643
1203 853 0.336643
629 334 0.336643
334 629 0.336643
480 222 0.336643
472 573 0.336643
573 472 0.336643
500 1277 0.336643
26 0 0.337169
597 130 0.337169
957 36 0.337169
36 39 0.337169
36 957 0.337169
39 62 0.337169
484 23 0.337169
23 484 0.337169
1185 597 0.337169
696 597 0.337169
699 597 0.337169
597 1112 0.337169
597 1185 0.337169
597 696 0.337169
597 699 0.337169
1196 245 0.337169
1705 1051 0.337169
613 959 0.337169
959 613 0.337169
1023 560 0.337169
560 1023 0.337169
627 670 0.337169
670 627 0.337169
1232 1106 0.337169
699 2935 0.337169
1080 627 0.337169
505 1051 0.337695
1277 45 0.337695
45 1277 0.337695
730 36 0.337695
36 730 0.337695
462 597 0.337695
597 462 0.337695
120 1051 0.337695
562 1051 0.337695
237 627 0.337695
237 1159 0.337695
237 1772 0.337695
237 491 0.337695
237 809 0.337695
237 334 0.337695
1277 483 0.337695
483 1277 0.337695
797 1051 0.337695
310 1051 0.337695
627 730 0.337695
730 627 0.337695
60 2740 0.337695
918 491 0.337695
491 918 0.337695
1593 1277 0.337695
1277 1593 0.337695
489 1169 0.338221
882 116 0.338221
1294 45 0.338221
45 1294 0.338221
1706 562 0.338221
670 562 0.338221
562 1706 0.338221
562 670 0.338221
1294 237 0.338221
237 1294 0.338221
467 1051 0.338221
222 480 0.338221
71 772 0.338221
1196 222 0.338221
222 492 0.338221
2487 1294 0.338221
1890 1294 0.338221
1294 2487 0.338221
1294 1890 0.338221
222 2486 0.338221
484 619 0.338747
483 23 0.338747
563 597 0.338747
698 597 0.338747
1386 597 0.338747
597 563 0.338747
597 698 0.338747
597 1386 0.338747
134 562 0.338747
1475 562 0.338747
562 134 0.338747
562 1475 0.338747
1080 237 0.338747
483 484 0.338747
669 472 0.338747
1513 64 0.338747
1080 1051 0.338747
526 1051 0.338747
1073 1051 0.338747
710 230 0.338747
627 230 0.338747
230 710 0.338747
230 627 0.338747
266 1121 0.338747
6 1435 0.338747
1106 1232 0.338747
3077 1277 0.338747
1277 3077 0.338747
66 42 0.339273
42 66 0.339273
1120 116 0.339273
620 1120 0.339273
1494 562 0.339273
562 1711 0.339273
562 1494 0.339273
237 463 0.339273
64 1513 0.339273
1120 1051 0.339273
1582 90 0.339273
90 946 0.339273
2304 1582 0.339273
321 1582 0.339273
1582 2304 0.339273
1582 321 0.339273
222 2117 0.339273
1120 627 0.339273
9 42 0.339799
42 9 0.339799
536 489 0.339799
489 536 0.339799
23 1618 0.339799
503 565 0.339799
1804 1051 0.339799
1894 1307 0.339799
1307 1894 0.339799
1073 1513 0.339799
139 9 0.339799
9 139 0.339799
1593 560 0.339799
560 1593 0.339799
772 670 0.339799
670 772 0.339799
1067 482 0.339799
772 1748 0.339799
2612 1185 0.339799
1907 1067 0.339799
1067 1907 0.339799
1109 505 0.340325
505 1109 0.340325
505 1076 0.340325
30 1582 0.340325
565 503 0.340325
1890 1051 0.340325
1513 1073 0.340325
9 6 0.340325
641 482 0.340325
482 641 0.340325
1748 772 0.340325
1178 772 0.340325
772 1178 0.340325
1108 505 0.340851
114 619 0.340851
626 597 0.340851
310 237 0.340851
237 310 0.340851
237 1763 0.340851
730 809 0.340851
573 809 0.340851
809 1051 0.340851
809 730 0.340851
809 573 0.340851
458 310 0.340851
310 458 0.340851
334 1203 0.340851
1203 334 0.340851
6 9 0.340851
139 334 0.340851
334 139 0.340851
2075 573 0.340851
2398 573 0.340851
573 2075 0.340851
573 2398 0.340851
1774 79 0.340851
139 1781 0.340851
2561 200 0.340851
200 2561 0.340851
1067 696 0.340851
696 1067 0.340851
2398 2075 0.340851
2075 2398 0.340851
0 405 0.341377
514 489 0.341377
1168 489 0.341377
1178 489 0.341377
489 1168 0.341377
489 514 0.341377
489 1178 0.341377
116 1216 0.341377
458 45 0.341377
45 458 0.341377
30 1585 0.341377
745 597 0.341377
597 1172 0.341377
647 120 0.341377
1776 483 0.341377
483 1776 0.341377
139 1051 0.341377
405 548 0.341377
548 405 0.341377
548 1907 0.341377
482 462 0.341377
772 458 0.341377
558 630 0.341377
994 9 0.341377
9 303 0.341377
9 994 0.341377
2243 644 0.341377
644 2243 0.341377
66 630 0.341377
1185 2612 0.341377
2415 630 0.341377
236 0 0.341903
237 0 0.341903
1216 116 0.341903
116 1011 0.341903
120 45 0.341903
45 120 0.341903
139 36 0.341903
619 630 0.341903
334 120 0.341903
310 120 0.341903
120 310 0.341903
503 1011 0.341903
236 237 0.341903
237 236 0.341903
478 630 0.341903
1513 630 0.341903
555 1110 0.341903
2484 560 0.341903
303 482 0.341903
482 303 0.341903
482 1110 0.341903
525 531 0.341903
531 525 0.341903
2672 630 0.341903
2507 630 0.341903
1774 1110 0.341903
1108 1194 0.341903
2704 639 0.341903
42 630 0.342429
230 130 0.342429
130 230 0.342429
1107 505 0.342429
505 1107 0.342429
565 23 0.342429
961 23 0.342429
23 961 0.342429
949 120 0.342429
1771 237 0.342429
237 1771 0.342429
230 669 0.342429
669 230 0.342429
1889 1051 0.342429
471 560 0.342429
949 9 0.342429
9 1490 0.342429
466 647 0.342429
647 466 0.342429
43 630 0.342429
949 463 0.342429
949 961 0.342429
1232 96 0.342429
96 1232 0.342429
1435 6 0.342429
961 482 0.342429
1108 1781 0.342429
0 9 0.342955
238 130 0.342955
130 238 0.342955
30 20 0.342955
1641 120 0.342955
120 1641 0.342955
230 503 0.342955
503 230 0.342955
471 1051 0.342955
230 1051 0.342955
1178 1051 0.342955
775 548 0.342955
230 548 0.342955
511 548 0.342955
548 230 0.342955
548 511 0.342955
780 462 0.342955
462 780 0.342955
725 464 0.342955
2101 230 0.342955
230 2101 0.342955
1490 9 0.342955
2394 710 0.342955
710 2394 0.342955
557 882 0.342955
1077 772 0.342955
2459 196 0.342955
1774 1761 0.342955
627 2599 0.342955
2599 627 0.342955
640 641 0.342955
641 640 0.342955
42 573 0.343482
1106 505 0.343482
505 1106 0.343482
14 23 0.343482
23 14 0.343482
557 597 0.343482
464 725 0.343482
9 949 0.343482
463 949 0.343482
775 1213 0.343482
2520 482 0.343482
482 2520 0.343482
196 2459 0.343482
1761 1774 0.343482
0 236 0.344008
42 640 0.344008
42 641 0.344008
1105 505 0.344008
505 1105 0.344008
548 237 0.344008
237 548 0.344008
237 1051 0.344008
26 9 0.344008
9 26 0.344008
745 920 0.344008
920 745 0.344008
560 2484 0.344008
933 482 0.344008
1027 1221 0.344008
1221 1027 0.344008
627 787 0.344008
787 627 0.344008
235 0 0.344534
30 1614 0.344534
463 503 0.344534
503 463 0.344534
653 627 0.344534
235 64 0.344534
710 1051 0.344534
560 458 0.344534
1699 458 0.344534
458 1699 0.344534
230 1614 0.344534
565 1197 0.344534
565 1044 0.344534
1837 90 0.344534
1077 482 0.344534
482 1077 0.344534
1774 2698 0.344534
1810 2320 0.344534
1837 2320 0.344534
2320 1810 0.344534
513 303 0.344534
303 513 0.344534
0 220 0.34506
0 22 0.34506
1068 505 0.34506
505 1068 0.34506
1233 116 0.34506
116 1233 0.34506
39 565 0.34506
597 90 0.34506
14 1829 0.34506
1120 458 0.34506
458 772 0.34506
755 9 0.34506
882 959 0.34506
1063 1044 0.34506
1044 1063 0.34506
1216 482 0.34506
482 1216 0.34506
2698 1774 0.34506
463 130 0.345586
130 463 0.345586
1829 14 0.345586
920 310 0.345586
710 310 0.345586
310 920 0.345586
310 710 0.345586
1196 511 0.345586
511 644 0.345586
511 1196 0.345586
1196 644 0.345586
1063 644 0.345586
644 1063 0.345586
920 710 0.345586
710 920 0.345586
2466 920 0.345586
920 2466 0.345586
1859 482 0.345586
482 1859 0.345586
1667 2206 0.345586
882 557 0.345586
886 1196 0.345586
1196 886 0.345586
2868 158 0.345586
158 2868 0.345586
2950 1063 0.345586
1063 2950 0.345586
2537 1027 0.345586
1027 2537 0.345586
1159 45 0.346112
45 1159 0.346112
500 36 0.346112
36 1051 0.346112
9 14 0.346112
96 1051 0.346112
772 1051 0.346112
9 1051 0.346112
565 114 0.346112
565 1120 0.346112
139 500 0.346112
500 139 0.346112
627 139 0.346112
139 627 0.346112
482 71 0.346112
1221 882 0.346112
882 1221 0.346112
71 114 0.346112
405 1036 0.346112
1036 405 0.346112
22 0 0.346638
0 404 0.346638
39 114 0.346638
562 462 0.346638
1115 245 0.346638
245 1115 0.346638
14 9 0.346638
808 1051 0.346638
2005 1512 0.346638
581 96 0.346638
96 581 0.346638
2005 560 0.346638
560 2005 0.346638
1221 114 0.346638
303 114 0.346638
808 320 0.346638
320 808 0.346638
320 405 0.346638
2466 1419 0.346638
1419 2466 0.346638
0 234 0.347164
1076 505 0.347164
1115 597 0.347164
597 745 0.347164
597 1115 0.347164
710 669 0.347164
669 710 0.347164
405 310 0.347164
310 405 0.347164
2130 90 0.347164
961 949 0.347164
560 114 0.347164
557 1213 0.347164
808 772 0.347164
772 1115 0.347164
772 808 0.347164
557 2763 0.347164
552 114 0.347164
957 1604 0.347164
234 0 0.34769
557 42 0.34769
42 557 0.34769
64 116 0.34769
116 64 0.34769
1705 562 0.34769
562 1705 0.34769
755 669 0.34769
669 755 0.34769
488 1051 0.34769
1063 310 0.34769
310 1063 0.34769
548 1110 0.34769
755 1203 0.34769
1203 755 0.34769
1761 553 0.34769
553 1761 0.34769
471 505 0.348216
310 505 0.348216
505 310 0.348216
1618 23 0.348216
597 471 0.348216
1023 237 0.348216
237 1023 0.348216
1900 90 0.348216
90 1900 0.348216
2457 79 0.348216
359 239 0.348216
239 359 0.348216
233 0 0.348742
139 505 0.348742
1104 505 0.348742
505 139 0.348742
505 1104 0.348742
772 489 0.348742
619 1479 0.348742
39 475 0.348742
120 772 0.348742
1900 548 0.348742
1196 565 0.348742
536 565 0.348742
565 1196 0.348742
565 536 0.348742
808 139 0.348742
139 808 0.348742
1702 1023 0.348742
808 1023 0.348742
1023 1702 0.348742
1023 808 0.348742
0 402 0.349268
0 403 0.349268
0 233 0.349268
130 710 0.349268
1103 505 0.349268
505 1103 0.349268
1479 619 0.349268
237 626 0.349268
626 237 0.349268
1232 573 0.349268
573 1232 0.349268
1479 2206 0.349268
1761 1582 0.349268
1582 1761 0.349268
396 1023 0.349268
1023 396 0.349268
1027 696 0.349268
696 1027 0.349268
1069 505 0.349794
505 1069 0.349794
597 36 0.349794
597 959 0.349794
670 548 0.349794
43 114 0.349794
232 482 0.349794
482 232 0.349794
248 317 0.349794
317 248 0.349794
1348 2763 0.349794
232 0 0.35032
0 232 0.35032
0 231 0.35032
130 932 0.35032
812 505 0.35032
573 597 0.35032
755 462 0.35032
462 755 0.35032
808 710 0.35032
710 808 0.35032
621 114 0.35032
2519 482 0.35032
482 2519 0.35032
808 2101 0.35032
2101 808 0.35032
808 1299 0.35032
2704 114 0.35032
59 0 0.350846
885 597 0.350846
1177 562 0.350846
562 1177 0.350846
464 669 0.350846
669 1066 0.350846
669 464 0.350846
548 398 0.350846
1121 10 0.350846
10 1121 0.350846
885 772 0.350846
772 885 0.350846
59 114 0.350846
1299 808 0.350846
1705 885 0.350846
885 1705 0.350846
1504 114 0.350846
45 1086 0.351372
120 1660 0.351372
1700 562 0.351372
562 1700 0.351372
245 949 0.351372
808 237 0.351372
237 808 0.351372
398 548 0.351372
462 482 0.351372
463 43 0.351372
482 882 0.351372
475 613 0.351372
225 1121 0.351372
475 827 0.351372
232 703 0.351372
232 1700 0.351372
422 1232 0.351372
1232 422 0.351372
475 1268 0.351372
422 114 0.351372
1297 1086 0.351372
233 808 0.351372
808 233 0.351372
1074 1297 0.351372
1479 114 0.351372
1276 45 0.351898
1293 45 0.351898
1086 45 0.351898
45 1276 0.351898
45 1293 0.351898
809 597 0.351898
1067 597 0.351898
597 1067 0.351898
597 809 0.351898
233 562 0.351898
562 233 0.351898
949 245 0.351898
1066 669 0.351898
1177 809 0.351898
1790 809 0.351898
1761 809 0.351898
809 1177 0.351898
809 1790 0.351898
809 1761 0.351898
1899 548 0.351898
1761 548 0.351898
548 1761 0.351898
548 1899 0.351898
1023 458 0.351898
463 1120 0.351898
627 641 0.351898
627 640 0.351898
1705 1120 0.351898
231 0 0.352424
548 36 0.352424
232 36 0.352424
36 548 0.352424
36 563 0.352424
36 114 0.352424
738 562 0.352424
562 738 0.352424
14 20 0.352424
1761 64 0.352424
64 1761 0.352424
594 1051 0.352424
481 613 0.352424
481 612 0.352424
481 1254 0.352424
481 636 0.352424
481 477 0.352424
481 486 0.352424
481 43 0.352424
481 476 0.352424
481 555 0.352424
481 918 0.352424
1761 949 0.352424
949 1761 0.352424
232 710 0.352424
710 232 0.352424
913 772 0.352424
772 913 0.352424
1899 225 0.352424
396 134 0.352424
232 229 0.352424
1196 114 0.352424
466 1121 0.352424
229 0 0.35295
230 0 0.35295
0 229 0.35295
0 230 0.35295
885 130 0.35295
130 885 0.35295
809 203 0.35295
239 2206 0.35295
2011 2206 0.35295
120 130 0.353476
1121 505 0.353476
22 489 0.353476
120 62 0.353476
772 120 0.353476
120 509 0.353476
120 498 0.353476
120 471 0.353476
1086 245 0.353476
245 1086 0.353476
464 484 0.353476
462 512 0.353476
462 114 0.353476
710 458 0.353476
458 710 0.353476
458 2075 0.353476
1121 563 0.353476
1524 630 0.353476
1121 266 0.353476
277 96 0.353476
96 277 0.353476
1121 1172 0.353476
613 1297 0.353476
1121 225 0.353476
1066 557 0.353476
557 1066 0.353476
1086 303 0.353476
303 1086 0.353476
1790 1086 0.353476
1086 1790 0.353476
1705 808 0.353476
808 1705 0.353476
1899 1790 0.353476
1790 1899 0.353476
1121 3058 0.353476
1067 505 0.354002
505 1067 0.354002
96 489 0.354002
489 96 0.354002
96 45 0.354002
45 96 0.354002
45 1080 0.354002
653 114 0.354002
107 237 0.354002
237 107 0.354002
237 1080 0.354002
64 1849 0.354002
573 1051 0.354002
2013 1512 0.354002
1512 2013 0.354002
464 114 0.354002
1604 90 0.354002
90 1604 0.354002
961 117 0.354002
117 961 0.354002
1502 1513 0.354002
1513 1502 0.354002
2013 1696 0.354002
882 482 0.354002
488 482 0.354002
482 488 0.354002
2762 557 0.354002
557 2762 0.354002
703 114 0.354002
2431 1790 0.354002
130 618 0.354528
505 1120 0.354528
116 1121 0.354528
1478 619 0.354528
619 1478 0.354528
90 597 0.354528
224 809 0.354528
809 224 0.354528
229 573 0.354528
573 229 0.354528
573 1120 0.354528
2416 96 0.354528
229 96 0.354528
96 2416 0.354528
96 229 0.354528
1478 1213 0.354528
482 1067 0.354528
1478 2206 0.354528
1146 225 0.354528
225 274 0.354528
225 231 0.354528
225 1899 0.354528
2704 222 0.354528
222 2704 0.354528
228 0 0.355054
0 228 0.355054
1177 489 0.355054
489 1177 0.355054
467 45 0.355054
228 45 0.355054
9 45 0.355054
45 467 0.355054
45 228 0.355054
45 9 0.355054
562 597 0.355054
597 562 0.355054
597 1051 0.355054
1761 245 0.355054
245 1761 0.355054
1146 809 0.355054
809 1146 0.355054
228 647 0.355054
647 228 0.355054
482 933 0.355054
231 225 0.355054
2995 2053 0.355054
2053 2995 0.355054
0 400 0.35558
0 401 0.35558
219 471 0.35558
471 219 0.35558
396 482 0.35558
482 396 0.35558
613 1121 0.35558
17 60 0.35558
505 1149 0.356106
505 1150 0.356106
505 1151 0.356106
120 1658 0.356106
120 613 0.356106
120 1201 0.356106
120 809 0.356106
120 548 0.356106
120 1146 0.356106
120 1121 0.356106
120 1657 0.356106
120 1150 0.356106
120 1151 0.356106
1100 245 0.356106
710 245 0.356106
1760 245 0.356106
245 710 0.356106
245 1760 0.356106
245 1100 0.356106
1146 548 0.356106
548 1908 0.356106
548 1149 0.356106
548 1146 0.356106
548 1150 0.356106
548 1151 0.356106
889 2781 0.356106
1760 1100 0.356106
1100 1760 0.356106
1146 1908 0.356106
1151 1150 0.356106
1146 1150 0.356106
1150 1146 0.356106
1150 1151 0.356106
1150 1149 0.356106
1151 1149 0.356106
1151 1146 0.356106
227 0 0.356632
0 213 0.356632
679 505 0.356632
458 505 0.356632
505 679 0.356632
36 45 0.356632
458 555 0.356632
464 1696 0.356632
219 401 0.356632
1213 114 0.356632
482 401 0.356632
1100 2206 0.356632
2781 889 0.356632
4 0 0.357159
0 4 0.357159
475 42 0.357159
1291 45 0.357159
1292 45 0.357159
45 104 0.357159
45 1291 0.357159
45 1292 0.357159
120 114 0.357159
503 1121 0.357159
245 884 0.357159
248 64 0.357159
557 1051 0.357159
555 458 0.357159
460 114 0.357159
613 2554 0.357159
1086 104 0.357159
104 1086 0.357159
475 1667 0.357159
99 0 0.357685
226 0 0.357685
0 226 0.357685
505 1145 0.357685
505 1146 0.357685
505 1147 0.357685
505 1148 0.357685
1167 489 0.357685
489 1167 0.357685
1214 36 0.357685
1214 23 0.357685
120 464 0.357685
1214 783 0.357685
884 245 0.357685
245 238 0.357685
669 238 0.357685
809 1332 0.357685
780 1051 0.357685
548 1145 0.357685
548 1147 0.357685
548 1148 0.357685
1214 1513 0.357685
1103 511 0.357685
511 1103 0.357685
1214 495 0.357685
60 526 0.357685
526 60 0.357685
225 1146 0.357685
1103 1023 0.357685
808 1196 0.357685
1196 808 0.357685
1470 222 0.357685
1146 1148 0.357685
1147 1148 0.357685
1148 1147 0.357685
1148 1145 0.357685
1146 1145 0.357685
1147 1145 0.357685
1146 1147 0.357685
934 489 0.358211
463 39 0.358211
39 463 0.358211
39 71 0.358211
1166 483 0.358211
483 1166 0.358211
64 248 0.358211
1934 985 0.358211
1332 985 0.358211
985 1934 0.358211
1023 114 0.358211
1023 1110 0.358211
1790 2431 0.358211
225 0 0.358737
238 0 0.358737
0 225 0.358737
672 628 0.358737
553 628 0.358737
808 628 0.358737
628 672 0.358737
628 553 0.358737
628 808 0.358737
710 130 0.358737
1100 505 0.358737
1101 505 0.358737
1102 505 0.358737
505 1100 0.358737
505 1102 0.358737
489 1166 0.358737
1582 30 0.358737
808 562 0.358737
562 808 0.358737
238 669 0.358737
64 242 0.358737
1023 1051 0.358737
548 1760 0.358737
985 401 0.358737
884 7 0.358737
1101 789 0.358737
789 1101 0.358737
1967 553 0.358737
553 1967 0.358737
482 2523 0.358737
1023 886 0.358737
460 42 0.359263
505 489 0.359263
505 1101 0.359263
1066 489 0.359263
959 597 0.359263
482 503 0.359263
560 503 0.359263
503 560 0.359263
622 562 0.359263
562 622 0.359263
64 251 0.359263
218 1049 0.359263
2518 482 0.359263
1178 482 0.359263
482 2518 0.359263
482 1178 0.359263
1705 114 0.359263
482 42 0.359789
39 116 0.359789
39 498 0.359789
39 121 0.359789
653 622 0.359789
548 1101 0.359789
526 482 0.359789
482 526 0.359789
2101 1224 0.359789
1224 2101 0.359789
223 0 0.360315
116 1120 0.360315
560 483 0.360315
1696 464 0.360315
536 1203 0.360315
559 560 0.360315
281 482 0.360315
482 281 0.360315
2534 223 0.360315
223 2534 0.360315
222 0 0.360841
0 222 0.360841
489 1153 0.360841
64 1835 0.360841
985 482 0.360841
563 114 0.360841
222 560 0.360841
560 222 0.360841
2335 2206 0.360841
2797 738 0.360841
738 2797 0.360841
3091 2487 0.360841
2487 3091 0.360841
0 90 0.361367
1059 505 0.361367
1060 505 0.361367
1099 505 0.361367
505 555 0.361367
505 780 0.361367
505 1099 0.361367
505 1011 0.361367
1158 489 0.361367
489 1158 0.361367
555 116 0.361367
1060 36 0.361367
1059 620 0.361367
1457 620 0.361367
1120 620 0.361367
39 1463 0.361367
1059 23 0.361367
120 487 0.361367
120 1120 0.361367
503 1120 0.361367
237 555 0.361367
237 1457 0.361367
237 1059 0.361367
237 1060 0.361367
1332 809 0.361367
38 565 0.361367
1835 64 0.361367
985 1332 0.361367
1059 458 0.361367
1060 458 0.361367
1835 1513 0.361367
1120 555 0.361367
1060 555 0.361367
1059 555 0.361367
1457 555 0.361367
555 1060 0.361367
555 1059 0.361367
555 1457 0.361367
555 1120 0.361367
1120 463 0.361367
1060 463 0.361367
1059 463 0.361367
965 560 0.361367
1060 560 0.361367
1059 560 0.361367
1457 560 0.361367
1120 560 0.361367
560 965 0.361367
1059 482 0.361367
526 1463 0.361367
225 738 0.361367
1120 1186 0.361367
1186 1120 0.361367
222 2763 0.361367
228 303 0.361367
303 228 0.361367
1457 3031 0.361367
3031 1457 0.361367
3057 1435 0.361367
1435 3057 0.361367
1099 1120 0.361367
1059 1457 0.361367
1060 1457 0.361367
1120 1457 0.361367
1457 1120 0.361367
1457 1059 0.361367
1060 1059 0.361367
1120 1059 0.361367
1059 1120 0.361367
1059 1060 0.361367
1059 1705 0.361367
1120 1060 0.361367
1060 1120 0.361367
1060 1705 0.361367
1120 1705 0.361367
0 399 0.361893
120 116 0.361893
560 620 0.361893
562 626 0.361893
626 562 0.361893
120 484 0.361893
482 237 0.361893
1332 237 0.361893
237 1332 0.361893
559 458 0.361893
458 559 0.361893
1499 1386 0.361893
560 1059 0.361893
560 1060 0.361893
560 1457 0.361893
560 1120 0.361893
482 1069 0.361893
274 225 0.361893
2525 225 0.361893
225 2525 0.361893
222 1196 0.361893
1011 489 0.362419
222 45 0.362419
45 222 0.362419
36 483 0.362419
23 222 0.362419
1698 562 0.362419
961 237 0.362419
396 237 0.362419
237 961 0.362419
237 396 0.362419
222 1051 0.362419
548 1069 0.362419
560 218 0.362419
218 560 0.362419
2128 90 0.362419
222 219 0.362419
219 222 0.362419
560 2489 0.362419
560 1275 0.362419
222 670 0.362419
670 222 0.362419
1066 225 0.362419
225 1066 0.362419
1709 2525 0.362419
0 360 0.362945
1165 489 0.362945
489 1165 0.362945
116 1266 0.362945
39 620 0.362945
620 1463 0.362945
949 39 0.362945
39 478 0.362945
39 611 0.362945
39 949 0.362945
39 503 0.362945
39 526 0.362945
39 615 0.362945
1172 597 0.362945
597 237 0.362945
597 9 0.362945
597 131 0.362945
120 949 0.362945
1699 562 0.362945
513 245 0.362945
245 513 0.362945
1115 237 0.362945
203 809 0.362945
248 1513 0.362945
560 359 0.362945
513 1104 0.362945
2525 1709 0.362945
459 42 0.363471
245 36 0.363471
192 1051 0.363471
627 1051 0.363471
459 1051 0.363471
548 642 0.363471
985 738 0.363471
110 1709 0.363471
1699 482 0.363471
755 482 0.363471
482 1699 0.363471
482 755 0.363471
1790 192 0.363471
192 1790 0.363471
221 0 0.363997
0 221 0.363997
0 224 0.363997
0 223 0.363997
669 489 0.363997
245 489 0.363997
245 239 0.363997
1196 1051 0.363997
458 232 0.363997
239 1513 0.363997
2517 482 0.363997
158 482 0.363997
482 2517 0.363997
1470 2206 0.363997
1604 957 0.363997
23 1051 0.364523
482 245 0.364523
239 245 0.364523
464 1051 0.364523
104 219 0.364523
219 104 0.364523
772 1808 0.364523
2101 225 0.364523
225 2101 0.364523
552 1354 0.364523
505 1066 0.365049
1153 489 0.365049
23 563 0.365049
562 1698 0.365049
712 245 0.365049
245 712 0.365049
853 1051 0.365049
232 458 0.365049
556 813 0.365049
813 556 0.365049
482 1059 0.365049
482 1120 0.365049
482 1060 0.365049
482 1457 0.365049
239 71 0.365049
224 0 0.365575
36 1074 0.365575
458 597 0.365575
120 1661 0.365575
19 237 0.365575
237 19 0.365575
482 1051 0.365575
19 985 0.365575
985 19 0.365575
482 218 0.365575
1384 218 0.365575
218 1384 0.365575
218 2112 0.365575
218 2113 0.365575
223 705 0.365575
705 223 0.365575
463 555 0.365575
1938 813 0.365575
813 1938 0.365575
1486 482 0.365575
482 1486 0.365575
2506 2206 0.365575
965 1224 0.365575
1224 965 0.365575
0 227 0.366101
813 36 0.366101
36 813 0.366101
245 562 0.366101
562 1066 0.366101
562 245 0.366101
139 245 0.366101
1192 245 0.366101
245 1192 0.366101
813 237 0.366101
237 813 0.366101
809 19 0.366101
2112 218 0.366101
218 482 0.366101
482 949 0.366101
813 949 0.366101
949 482 0.366101
949 813 0.366101
1192 710 0.366101
710 1192 0.366101
2483 813 0.366101
228 813 0.366101
813 2483 0.366101
813 19 0.366101
813 228 0.366101
482 1301 0.366101
2499 2206 0.366101
317 1348 0.366101
1047 505 0.366627
45 1051 0.366627
459 669 0.366627
669 459 0.366627
755 1051 0.366627
205 464 0.366627
464 205 0.366627
565 1463 0.366627
7 1463 0.366627
1189 536 0.366627
536 1189 0.366627
949 19 0.366627
482 96 0.366627
96 482 0.366627
225 482 0.366627
788 482 0.366627
225 2114 0.366627
788 609 0.366627
1661 729 0.366627
729 1661 0.366627
807 738 0.366627
738 807 0.366627
1047 649 0.367153
237 649 0.367153
649 1051 0.367153
649 237 0.367153
649 1047 0.367153
1275 45 0.367153
965 45 0.367153
45 1275 0.367153
45 965 0.367153
9 245 0.367153
245 9 0.367153
117 1051 0.367153
458 1272 0.367153
458 1023 0.367153
229 35 0.367153
35 229 0.367153
1231 482 0.367153
2206 2499 0.367153
1196 1023 0.367153
1023 1196 0.367153
712 788 0.367153
788 712 0.367153
219 0 0.367679
220 0 0.367679
0 219 0.367679
458 42 0.367679
556 42 0.367679
478 649 0.367679
649 478 0.367679
505 1047 0.367679
1475 619 0.367679
1347 1051 0.367679
484 472 0.367679
220 35 0.367679
35 220 0.367679
1187 949 0.367679
949 1187 0.367679
1187 110 0.367679
110 1187 0.367679
1301 482 0.367679
513 482 0.367679
482 513 0.367679
1475 2206 0.367679
2667 1187 0.367679
1187 2667 0.367679
1187 1047 0.367679
1169 1047 0.367679
1250 1463 0.367679
0 398 0.368205
1098 505 0.368205
505 140 0.368205
505 1098 0.368205
1347 36 0.368205
36 1347 0.368205
1073 484 0.368205
484 1073 0.368205
303 458 0.368205
458 303 0.368205
1187 218 0.368205
218 1187 0.368205
9 558 0.368205
558 9 0.368205
482 225 0.368205
1245 1073 0.368205
1073 1245 0.368205
2925 2525 0.368205
2525 2925 0.368205
458 489 0.368731
197 489 0.368731
788 489 0.368731
359 489 0.368731
489 197 0.368731
489 788 0.368731
489 359 0.368731
36 486 0.368731
1347 626 0.368731
626 1347 0.368731
458 560 0.368731
1948 218 0.368731
218 1948 0.368731
1513 248 0.368731
1513 1835 0.368731
7 884 0.368731
205 789 0.368731
789 205 0.368731
207 239 0.368731
239 207 0.368731
216 0 0.369257
217 0 0.369257
218 0 0.369257
0 216 0.369257
0 3 0.369257
0 397 0.369257
0 218 0.369257
1173 489 0.369257
489 1173 0.369257
565 626 0.369257
626 565 0.369257
120 1463 0.369257
710 237 0.369257
237 710 0.369257
1097 483 0.369257
483 1097 0.369257
217 985 0.369257
985 217 0.369257
645 218 0.369257
2104 218 0.369257
2110 218 0.369257
1401 218 0.369257
2111 218 0.369257
218 2104 0.369257
218 645 0.369257
218 2110 0.369257
218 2111 0.369257
218 1401 0.369257
7 797 0.369257
139 710 0.369257
755 710 0.369257
1166 710 0.369257
710 1166 0.369257
710 139 0.369257
710 755 0.369257
1696 2013 0.369257
813 139 0.369257
139 813 0.369257
745 813 0.369257
735 813 0.369257
813 745 0.369257
813 215 0.369257
813 735 0.369257
104 482 0.369257
482 104 0.369257
738 225 0.369257
2667 104 0.369257
104 2667 0.369257
186 745 0.369257
745 186 0.369257
1704 807 0.369257
807 1704 0.369257
1504 1463 0.369257
2111 3159 0.369257
1097 3185 0.369257
3185 1097 0.369257
0 212 0.369783
669 572 0.369783
186 218 0.369783
218 186 0.369783
459 560 0.369783
560 459 0.369783
1097 482 0.369783
556 22 0.369783
3 0 0.370309
214 0 0.370309
215 0 0.370309
0 214 0.370309
0 215 0.370309
225 505 0.370309
505 225 0.370309
489 1011 0.370309
735 809 0.370309
809 735 0.370309
2516 482 0.370309
482 2516 0.370309
186 225 0.370309
225 186 0.370309
215 186 0.370309
186 215 0.370309
226 1328 0.370309
1604 242 0.370309
19 0 0.370836
130 860 0.370836
1172 489 0.370836
205 489 0.370836
1250 116 0.370836
116 1250 0.370836
214 36 0.370836
36 214 0.370836
626 1551 0.370836
1384 237 0.370836
237 1384 0.370836
548 60 0.370836
2309 35 0.370836
35 2309 0.370836
482 219 0.370836
219 2317 0.370836
219 482 0.370836
186 482 0.370836
482 2510 0.370836
994 186 0.370836
186 994 0.370836
1250 114 0.370836
0 19 0.371362
1097 505 0.371362
1250 120 0.371362
482 809 0.371362
35 809 0.371362
809 482 0.371362
809 35 0.371362
1948 985 0.371362
985 1948 0.371362
1097 458 0.371362
458 1097 0.371362
96 670 0.371362
233 1696 0.371362
1696 233 0.371362
215 813 0.371362
1940 553 0.371362
553 1940 0.371362
482 1097 0.371362
537 1097 0.371362
215 2741 0.371362
1097 805 0.371362
805 1097 0.371362
3159 2111 0.371362
213 0 0.371888
0 217 0.371888
649 1057 0.371888
735 562 0.371888
562 735 0.371888
553 653 0.371888
225 669 0.371888
471 553 0.371888
1386 1499 0.371888
482 563 0.371888
482 647 0.371888
1057 1050 0.371888
813 110 0.371888
110 813 0.371888
553 472 0.371888
482 670 0.371888
670 482 0.371888
2510 482 0.371888
1579 60 0.371888
60 1579 0.371888
2741 215 0.371888
1328 226 0.371888
213 2111 0.371888
2111 213 0.371888
212 0 0.372414
1046 649 0.372414
649 1046 0.372414
505 1097 0.372414
884 36 0.372414
36 884 0.372414
1455 620 0.372414
1456 620 0.372414
1940 985 0.372414
1704 985 0.372414
985 1940 0.372414
186 230 0.372414
230 186 0.372414
19 813 0.372414
934 813 0.372414
813 934 0.372414
1704 482 0.372414
526 1074 0.372414
140 1266 0.372414
140 1147 0.372414
2516 1935 0.372414
627 1120 0.372414
95 0 0.37294
211 0 0.37294
0 95 0.37294
0 211 0.37294
396 489 0.37294
489 396 0.37294
107 562 0.37294
562 107 0.37294
1431 218 0.37294
218 1431 0.37294
219 35 0.37294
482 1416 0.37294
965 60 0.37294
60 965 0.37294
1935 2516 0.37294
0 210 0.373466
1454 620 0.373466
562 653 0.373466
1042 237 0.373466
237 1042 0.373466
1057 483 0.373466
482 186 0.373466
225 422 0.373466
627 1317 0.373466
210 0 0.373992
7 130 0.373992
130 7 0.373992
36 7 0.373992
644 7 0.373992
1704 735 0.373992
735 1704 0.373992
627 1613 0.373992
627 470 0.373992
627 1321 0.373992
627 352 0.373992
1226 114 0.373992
1585 30 0.374518
7 1051 0.374518
60 548 0.374518
2080 205 0.374518
466 205 0.374518
205 466 0.374518
205 1873 0.374518
627 775 0.374518
775 627 0.374518
555 2429 0.374518
2498 553 0.374518
553 2498 0.374518
735 223 0.374518
0 7 0.375044
783 619 0.375044
120 1250 0.375044
422 783 0.375044
783 1214 0.375044
783 237 0.375044
1764 237 0.375044
237 1764 0.375044
548 809 0.375044
809 548 0.375044
96 548 0.375044
548 96 0.375044
985 1947 0.375044
482 2038 0.375044
422 225 0.375044
627 2038 0.375044
627 869 0.375044
210 1057 0.375044
1057 210 0.375044
205 36 0.37557
36 205 0.37557
1452 620 0.37557
1453 620 0.37557
619 783 0.37557
653 563 0.37557
38 1463 0.37557
548 670 0.37557
1410 985 0.37557
985 1410 0.37557
1704 510 0.37557
510 1704 0.37557
223 735 0.37557
2742 1617 0.37557
229 1617 0.37557
1617 2742 0.37557
1617 229 0.37557
36 735 0.376096
1450 620 0.376096
1451 620 0.376096
266 503 0.376096
237 783 0.376096
96 669 0.376096
1499 1625 0.376096
1352 565 0.376096
565 1352 0.376096
627 847 0.376096
266 1337 0.376096
805 482 0.376096
482 1617 0.376096
482 805 0.376096
1625 1317 0.376096
1347 1617 0.376096
277 1617 0.376096
805 1617 0.376096
1617 1347 0.376096
1617 277 0.376096
1617 805 0.376096
1354 552 0.376096
765 1057 0.376096
1057 765 0.376096
1294 620 0.376622
1449 620 0.376622
704 597 0.376622
483 503 0.376622
562 1699 0.376622
237 1115 0.376622
237 735 0.376622
483 519 0.376622
483 1057 0.376622
64 1625 0.376622
735 510 0.376622
510 735 0.376622
627 2004 0.376622
1617 1625 0.376622
627 1313 0.376622
698 505 0.377148
505 698 0.377148
620 114 0.377148
597 704 0.377148
1625 64 0.377148
735 467 0.377148
467 735 0.377148
35 219 0.377148
1063 482 0.377148
1617 482 0.377148
482 1660 0.377148
482 1063 0.377148
1939 238 0.377148
1449 238 0.377148
238 1939 0.377148
238 1449 0.377148
738 788 0.377148
738 1193 0.377148
1807 1625 0.377148
1625 1807 0.377148
627 1704 0.377148
1704 627 0.377148
597 780 0.377674
1625 483 0.377674
483 1625 0.377674
254 38 0.377674
704 548 0.377674
985 1417 0.377674
96 1203 0.377674
563 1416 0.377674
9 1098 0.377674
422 96 0.377674
104 96 0.377674
96 104 0.377674
96 422 0.377674
2482 813 0.377674
813 1100 0.377674
813 2482 0.377674
1250 1213 0.377674
1075 482 0.377674
739 482 0.377674
482 651 0.377674
482 1075 0.377674
482 739 0.377674
2011 961 0.377674
961 2011 0.377674
1144 1617 0.377674
2497 1625 0.377674
1625 2497 0.377674
555 562 0.3782
798 562 0.3782
562 555 0.3782
562 798 0.3782
622 653 0.3782
1789 809 0.3782
809 1789 0.3782
1414 985 0.3782
985 1414 0.3782
563 1121 0.3782
9 2226 0.3782
1346 205 0.3782
775 1297 0.3782
1100 813 0.3782
793 238 0.3782
238 793 0.3782
622 735 0.3782
1023 1639 0.3782
581 1194 0.3782
622 788 0.3782
1625 1617 0.3782
807 628 0.378726
735 36 0.378726
597 1625 0.378726
511 653 0.378726
627 245 0.378726
1203 96 0.378726
1789 511 0.378726
511 1789 0.378726
2226 9 0.378726
627 2157 0.378726
622 738 0.378726
1193 738 0.378726
1704 738 0.378726
738 2741 0.378726
459 1121 0.378726
1789 2741 0.378726
1203 562 0.379252
562 1203 0.379252
237 1095 0.379252
458 1651 0.379252
813 205 0.379252
569 529 0.379252
186 1185 0.379252
1185 186 0.379252
569 134 0.379252
569 222 0.379252
36 620 0.379778
985 620 0.379778
1417 620 0.379778
1448 620 0.379778
620 1462 0.379778
651 562 0.379778
562 651 0.379778
458 653 0.379778
653 458 0.379778
1417 985 0.379778
1144 985 0.379778
1203 536 0.379778
647 693 0.379778
192 219 0.379778
219 192 0.379778
1153 813 0.379778
651 813 0.379778
2560 200 0.379778
1704 60 0.379778
60 1704 0.379778
1592 215 0.379778
215 1592 0.379778
2560 1625 0.379778
1144 627 0.379778
209 0 0.380304
0 209 0.380304
43 505 0.380304
505 43 0.380304
505 1144 0.380304
1203 36 0.380304
1346 36 0.380304
36 1346 0.380304
36 1376 0.380304
1447 620 0.380304
219 237 0.380304
237 205 0.380304
237 219 0.380304
985 1431 0.380304
985 1446 0.380304
985 1144 0.380304
1417 218 0.380304
218 1417 0.380304
1023 510 0.380304
510 1023 0.380304
693 647 0.380304
205 2080 0.380304
693 1669 0.380304
134 569 0.380304
569 321 0.380304
209 1224 0.380304
1224 209 0.380304
569 2436 0.380304
627 1376 0.380304
627 534 0.380304
627 356 0.380304
1169 1144 0.380304
1153 1144 0.380304
9 0 0.38083
1096 505 0.38083
505 1096 0.38083
219 36 0.38083
36 219 0.38083
1946 985 0.38083
1425 985 0.38083
985 1946 0.38083
985 1425 0.38083
1462 7 0.38083
482 138 0.38083
703 232 0.38083
1023 1120 0.38083
1617 1144 0.38083
2741 738 0.38083
1625 2560 0.38083
1425 1446 0.38083
1446 1425 0.38083
2741 1789 0.38083
956 505 0.381356
1095 505 0.381356
505 956 0.381356
1410 620 0.381356
1446 620 0.381356
1294 985 0.381356
985 1294 0.381356
1988 471 0.381356
471 482 0.381356
471 1988 0.381356
1988 482 0.381356
482 1988 0.381356
1395 1617 0.381356
1446 1294 0.381356
1294 1446 0.381356
1384 1468 0.381356
1939 1446 0.381356
1446 1939 0.381356
36 622 0.381882
39 1213 0.381882
205 9 0.381882
670 205 0.381882
205 670 0.381882
627 1476 0.381882
1445 620 0.382408
214 237 0.382408
237 214 0.382408
1409 985 0.382408
1431 985 0.382408
985 1461 0.382408
985 1409 0.382408
223 458 0.382408
458 223 0.382408
110 114 0.382408
293 0 0.382956
620 1468 0.382956
562 809 0.382956
1824 680 0.382956
680 1824 0.382956
1297 1051 0.382956
1499 458 0.382956
1499 1213 0.382956
1232 563 0.382956
959 2306 0.382956
197 205 0.382956
482 1696 0.382956
1696 482 0.382956
1057 482 0.382956
1120 482 0.382956
482 1057 0.382956
397 2789 0.382956
1166 192 0.382956
192 1166 0.382956
2940 1384 0.382956
627 1954 0.382956
627 538 0.382956
0 395 0.383482
1221 116 0.383482
809 620 0.383482
620 809 0.383482
72 511 0.383482
511 72 0.383482
94 7 0.383482
7 94 0.383482
949 1120 0.383482
205 197 0.383482
693 1704 0.383482
1345 1166 0.383482
1166 1345 0.383482
3022 3127 0.383482
489 622 0.384008
1395 620 0.384008
232 620 0.384008
1442 620 0.384008
627 620 0.384008
620 1461 0.384008
620 1449 0.384008
620 1442 0.384008
620 1444 0.384008
620 1445 0.384008
620 1446 0.384008
620 1447 0.384008
620 232 0.384008
620 1448 0.384008
620 1417 0.384008
620 1294 0.384008
620 1450 0.384008
620 1451 0.384008
620 1452 0.384008
620 1453 0.384008
620 1410 0.384008
620 1454 0.384008
620 1455 0.384008
620 1456 0.384008
511 117 0.384008
117 511 0.384008
627 346 0.384008
9 511 0.384008
511 9 0.384008
9 205 0.384008
1471 110 0.384008
110 1471 0.384008
1704 693 0.384008
628 219 0.384534
628 807 0.384534
628 816 0.384534
117 505 0.384534
98 505 0.384534
505 117 0.384534
505 1135 0.384534
505 98 0.384534
505 1138 0.384534
1345 36 0.384534
36 1345 0.384534
809 562 0.384534
1696 562 0.384534
562 1512 0.384534
562 1696 0.384534
1450 985 0.384534
985 1450 0.384534
627 647 0.384534
647 627 0.384534
625 2308 0.384534
94 555 0.384534
555 94 0.384534
223 1290 0.384534
1265 735 0.384534
735 1265 0.384534
248 1490 0.384534
3060 1345 0.384534
1345 3060 0.384534
1452 3114 0.384534
94 0 0.38506
208 0 0.38506
0 94 0.38506
0 208 0.38506
0 394 0.38506
478 505 0.38506
505 812 0.38506
505 478 0.38506
1265 45 0.38506
1440 620 0.38506
620 1440 0.38506
94 120 0.38506
120 647 0.38506
120 94 0.38506
755 949 0.38506
949 755 0.38506
1057 205 0.38506
205 1057 0.38506
813 651 0.38506
1290 223 0.38506
134 1096 0.38506
1096 134 0.38506
884 771 0.38506
771 884 0.38506
1196 1194 0.38506
1290 45 0.385587
45 1290 0.385587
45 1265 0.385587
622 36 0.385587
237 597 0.385587
1704 562 0.385587
562 1704 0.385587
482 644 0.385587
644 482 0.385587
476 7 0.385587
1704 205 0.385587
1265 205 0.385587
205 1704 0.385587
205 1095 0.385587
205 1265 0.385587
735 482 0.385587
1265 215 0.385587
215 1265 0.385587
3127 3022 0.385587
93 0 0.386113
60 790 0.386113
790 60 0.386113
222 565 0.386113
565 222 0.386113
205 536 0.386113
536 205 0.386113
735 949 0.386113
949 735 0.386113
1265 555 0.386113
1265 223 0.386113
93 1774 0.386113
1774 93 0.386113
222 114 0.386113
92 0 0.386639
0 92 0.386639
704 505 0.386639
396 505 0.386639
505 396 0.386639
45 1331 0.386639
64 7 0.386639
806 205 0.386639
2762 572 0.386639
206 0 0.387165
0 207 0.387165
0 206 0.387165
671 628 0.387165
806 628 0.387165
505 1141 0.387165
35 620 0.387165
1439 620 0.387165
620 35 0.387165
620 1439 0.387165
1141 562 0.387165
562 1141 0.387165
94 35 0.387165
35 94 0.387165
205 806 0.387165
735 710 0.387165
710 735 0.387165
1490 248 0.387165
671 806 0.387165
806 671 0.387165
2242 2124 0.387165
207 0 0.387691
205 120 0.387691
120 574 0.387691
107 548 0.387691
1443 985 0.387691
985 1443 0.387691
205 705 0.387691
1095 705 0.387691
574 7 0.387691
7 735 0.387691
482 110 0.387691
110 482 0.387691
210 482 0.387691
482 210 0.387691
931 1023 0.387691
1023 931 0.387691
2719 394 0.387691
205 0 0.388217
0 205 0.388217
518 505 0.388217
505 518 0.388217
1438 620 0.388217
620 1438 0.388217
680 237 0.388217
237 680 0.388217
1382 548 0.388217
548 1382 0.388217
471 1213 0.388217
471 1463 0.388217
755 790 0.388217
790 755 0.388217
786 458 0.388217
458 786 0.388217
2100 230 0.388217
1824 670 0.388217
670 1824 0.388217
1824 966 0.388217
966 1824 0.388217
1232 1183 0.388217
1183 1232 0.388217
1824 1073 0.388217
1073 1824 0.388217
1462 1121 0.388217
1704 1121 0.388217
1395 1824 0.388217
459 3184 0.388217
220 628 0.388743
628 671 0.388743
628 220 0.388743
503 505 0.388743
500 505 0.388743
505 503 0.388743
505 500 0.388743
1947 985 0.388743
710 471 0.388743
7 644 0.388743
644 743 0.388743
7 1462 0.388743
205 94 0.388743
704 482 0.388743
1704 472 0.388743
627 2137 0.388743
1824 165 0.388743
165 1824 0.388743
0 393 0.389269
204 628 0.389269
805 628 0.389269
628 204 0.389269
628 805 0.389269
505 786 0.389269
1394 620 0.389269
1437 620 0.389269
620 1394 0.389269
210 30 0.389269
30 210 0.389269
30 1603 0.389269
204 1481 0.389269
511 790 0.389269
2306 959 0.389269
482 205 0.389269
645 2628 0.389269
204 1717 0.389269
2306 2226 0.389269
2226 2306 0.389269
204 0 0.389795
0 204 0.389795
645 628 0.389795
628 645 0.389795
537 489 0.389795
620 36 0.389795
1444 620 0.389795
1603 30 0.389795
1645 120 0.389795
1717 653 0.389795
738 985 0.389795
1945 985 0.389795
229 985 0.389795
985 947 0.389795
985 229 0.389795
985 1945 0.389795
1717 790 0.389795
790 1717 0.389795
482 458 0.389795
220 458 0.389795
458 220 0.389795
35 204 0.389795
205 482 0.389795
1913 813 0.389795
813 1913 0.389795
482 197 0.389795
482 671 0.389795
537 772 0.389795
772 537 0.389795
1717 204 0.389795
1717 1461 0.389795
1397 1461 0.389795
1461 1397 0.389795
24 0 0.390321
0 27 0.390321
0 24 0.390321
203 237 0.390321
237 203 0.390321
1939 985 0.390321
985 1939 0.390321
204 35 0.390321
1645 60 0.390321
1193 1175 0.390321
203 0 0.390847
0 392 0.390847
548 1645 0.390847
985 1950 0.390847
230 2100 0.390847
775 527 0.390847
1098 1582 0.390847
192 104 0.390847
104 192 0.390847
1330 630 0.390847
1046 1194 0.390847
2795 569 0.390847
569 2795 0.390847
627 1905 0.390847
1346 2340 0.390847
1141 2340 0.390847
0 200 0.391373
670 505 0.391373
204 489 0.391373
489 204 0.391373
204 620 0.391373
620 204 0.391373
120 1645 0.391373
1276 653 0.391373
1043 237 0.391373
237 1043 0.391373
985 1432 0.391373
1197 565 0.391373
956 705 0.391373
705 956 0.391373
1098 9 0.391373
1095 7 0.391373
693 35 0.391373
204 670 0.391373
670 204 0.391373
2507 1213 0.391373
2997 704 0.391373
202 0 0.391899
202 620 0.391899
620 202 0.391899
120 619 0.391899
205 562 0.391899
562 205 0.391899
780 237 0.391899
1938 985 0.391899
1466 985 0.391899
985 1938 0.391899
985 1466 0.391899
218 205 0.391899
208 35 0.391899
35 208 0.391899
35 693 0.391899
205 735 0.391899
197 482 0.391899
1582 1098 0.391899
1582 2028 0.391899
60 1645 0.391899
192 397 0.391899
397 192 0.391899
2338 1231 0.391899
1231 2338 0.391899
199 0 0.392425
200 0 0.392425
201 0 0.392425
0 201 0.392425
36 1110 0.392425
597 620 0.392425
565 620 0.392425
620 597 0.392425
620 565 0.392425
620 1385 0.392425
985 202 0.392425
197 458 0.392425
458 197 0.392425
458 510 0.392425
1704 7 0.392425
7 1704 0.392425
94 536 0.392425
536 94 0.392425
98 2338 0.392425
671 482 0.392425
2241 482 0.392425
2338 482 0.392425
482 2241 0.392425
223 704 0.392425
199 397 0.392425
2628 645 0.392425
1175 1193 0.392425
1175 1110 0.392425
704 2997 0.392425
2338 2616 0.392425
693 2338 0.392425
2338 693 0.392425
39 222 0.392951
790 562 0.392951
458 562 0.392951
562 458 0.392951
793 985 0.392951
985 793 0.392951
966 96 0.392951
96 966 0.392951
1095 482 0.392951
229 482 0.392951
679 482 0.392951
482 1095 0.392951
482 229 0.392951
482 679 0.392951
482 1799 0.392951
735 622 0.392951
795 1095 0.392951
1095 795 0.392951
2616 2338 0.392951
56 0 0.393477
0 56 0.393477
701 130 0.393477
130 701 0.393477
620 1210 0.393477
62 651 0.393477
30 486 0.393477
120 555 0.393477
530 562 0.393477
562 530 0.393477
237 790 0.393477
790 704 0.393477
7 472 0.393477
482 98 0.393477
482 735 0.393477
482 1073 0.393477
482 1231 0.393477
482 1169 0.393477
482 2525 0.393477
397 199 0.393477
618 651 0.393477
651 574 0.393477
397 2788 0.393477
282 1175 0.393477
704 2338 0.393477
0 195 0.394003
505 628 0.394003
628 505 0.394003
884 130 0.394003
130 884 0.394003
1036 489 0.394003
960 620 0.394003
1400 620 0.394003
620 960 0.394003
620 1466 0.394003
1490 30 0.394003
30 1490 0.394003
23 482 0.394003
1270 653 0.394003
64 1852 0.394003
790 223 0.394003
530 565 0.394003
565 530 0.394003
2338 98 0.394003
651 482 0.394003
1799 482 0.394003
704 223 0.394003
134 396 0.394003
2338 704 0.394003
91 0 0.394529
198 0 0.394529
0 91 0.394529
43 42 0.394529
620 628 0.394529
628 620 0.394529
628 7 0.394529
94 130 0.394529
130 94 0.394529
967 505 0.394529
505 967 0.394529
1434 620 0.394529
1435 620 0.394529
1436 620 0.394529
620 7 0.394529
620 1434 0.394529
620 1414 0.394529
620 1435 0.394529
620 1436 0.394529
192 562 0.394529
562 192 0.394529
562 1710 0.394529
64 1604 0.394529
651 511 0.394529
511 651 0.394529
43 613 0.394529
43 479 0.394529
43 482 0.394529
651 98 0.394529
704 205 0.394529
110 1074 0.394529
94 482 0.394529
482 94 0.394529
704 651 0.394529
651 1345 0.394529
651 704 0.394529
198 397 0.394529
397 198 0.394529
1175 282 0.394529
627 2340 0.394529
41 0 0.395055
0 41 0.395055
739 505 0.395055
505 739 0.395055
116 23 0.395055
116 651 0.395055
223 45 0.395055
238 620 0.395055
620 238 0.395055
60 653 0.395055
653 60 0.395055
735 245 0.395055
245 735 0.395055
41 64 0.395055
1386 64 0.395055
64 41 0.395055
64 1386 0.395055
644 478 0.395055
478 644 0.395055
218 985 0.395055
510 458 0.395055
35 510 0.395055
510 35 0.395055
795 7 0.395055
98 7 0.395055
7 1345 0.395055
7 795 0.395055
7 98 0.395055
7 2255 0.395055
35 704 0.395055
223 618 0.395055
223 2536 0.395055
704 735 0.395055
1774 1604 0.395055
704 598 0.395055
799 2241 0.395055
2241 799 0.395055
459 2308 0.395055
64 0 0.395581
739 628 0.395581
628 739 0.395581
505 1003 0.395581
1430 620 0.395581
1431 620 0.395581
1432 620 0.395581
1433 620 0.395581
620 1437 0.395581
620 1430 0.395581
620 1431 0.395581
620 1432 0.395581
620 1433 0.395581
64 30 0.395581
809 1800 0.395581
553 471 0.395581
2069 947 0.395581
2070 947 0.395581
947 2069 0.395581
7 622 0.395581
2497 553 0.395581
553 2497 0.395581
1221 1800 0.395581
7 628 0.396107
44 649 0.396107
26 649 0.396107
649 44 0.396107
649 26 0.396107
503 116 0.396107
651 62 0.396107
503 472 0.396107
94 562 0.396107
562 94 0.396107
215 653 0.396107
985 1936 0.396107
94 205 0.396107
252 96 0.396107
96 252 0.396107
518 1800 0.396107
0 203 0.396633
0 198 0.396633
804 628 0.396633
458 628 0.396633
628 680 0.396633
628 804 0.396633
628 245 0.396633
628 458 0.396633
786 505 0.396633
795 505 0.396633
505 795 0.396633
1406 620 0.396633
620 1406 0.396633
620 1412 0.396633
526 669 0.396633
669 526 0.396633
511 458 0.396633
165 218 0.396633
218 165 0.396633
2241 644 0.396633
644 2241 0.396633
293 238 0.396633
613 1141 0.396633
738 397 0.396633
1704 704 0.396633
627 1346 0.396633
627 1097 0.396633
693 2340 0.396633
197 0 0.397159
738 628 0.397159
36 628 0.397159
628 36 0.397159
628 738 0.397159
487 505 0.397159
1232 597 0.397159
597 1232 0.397159
704 653 0.397159
651 245 0.397159
245 651 0.397159
487 548 0.397159
482 510 0.397159
205 693 0.397159
2338 802 0.397159
802 422 0.397159
493 42 0.397685
42 493 0.397685
802 628 0.397685
803 628 0.397685
628 802 0.397685
628 803 0.397685
1152 489 0.397685
489 1152 0.397685
1409 620 0.397685
620 1409 0.397685
802 653 0.397685
397 653 0.397685
653 802 0.397685
35 237 0.397685
237 35 0.397685
947 2070 0.397685
7 1095 0.397685
7 574 0.397685
205 704 0.397685
703 802 0.397685
802 703 0.397685
397 738 0.397685
627 797 0.397685
627 207 0.397685
489 628 0.398211
628 489 0.398211
266 649 0.398211
649 266 0.398211
1042 505 0.398211
505 1042 0.398211
35 489 0.398211
62 704 0.398211
647 478 0.398211
478 647 0.398211
35 1121 0.398211
238 293 0.398211
696 735 0.398211
735 696 0.398211
242 627 0.398211
1330 1583 0.398211
627 1144 0.398211
195 0 0.398738
0 391 0.398738
0 197 0.398738
798 628 0.398738
799 628 0.398738
801 628 0.398738
628 196 0.398738
628 799 0.398738
628 801 0.398738
96 505 0.398738
120 1499 0.398738
1770 237 0.398738
237 1770 0.398738
800 669 0.398738
511 310 0.398738
310 511 0.398738
205 790 0.398738
192 9 0.398738
9 192 0.398738
1800 1270 0.398738
1617 1395 0.398738
800 1073 0.398738
627 2620 0.398738
194 0 0.399264
0 194 0.399264
1166 489 0.399264
139 489 0.399264
489 139 0.399264
229 620 0.399264
39 1330 0.399264
1579 30 0.399264
140 790 0.399264
790 140 0.399264
218 2103 0.399264
1617 510 0.399264
644 510 0.399264
510 644 0.399264
2242 644 0.399264
644 2242 0.399264
1345 7 0.399264
196 755 0.399264
755 196 0.399264
94 215 0.399264
215 94 0.399264
1045 1166 0.399264
1800 795 0.399264
795 1800 0.399264
1800 1045 0.399264
193 0 0.39979
0 196 0.39979
0 193 0.39979
1412 620 0.39979
30 1579 0.39979
7 503 0.39979
503 7 0.39979
680 562 0.39979
1703 562 0.39979
562 680 0.39979
562 1703 0.39979
565 653 0.39979
653 565 0.39979
245 205 0.39979
1270 1051 0.39979
1191 985 0.39979
985 1191 0.39979
1191 90 0.39979
165 510 0.39979
802 510 0.39979
98 510 0.39979
510 802 0.39979
510 98 0.39979
802 644 0.39979
644 802 0.39979
1075 7 0.39979
7 1096 0.39979
7 1075 0.39979
205 35 0.39979
35 205 0.39979
98 1141 0.39979
98 2340 0.39979
165 205 0.39979
205 813 0.39979
205 165 0.39979
205 1115 0.39979
1412 238 0.39979
1270 825 0.39979
679 802 0.39979
802 679 0.39979
1583 1330 0.39979
693 2343 0.39979
797 628 0.400316
628 797 0.400316
1045 649 0.400316
43 649 0.400316
649 43 0.400316
649 1045 0.400316
1330 39 0.400316
43 245 0.400316
245 43 0.400316
1115 790 0.400316
790 1115 0.400316
510 165 0.400316
959 644 0.400316
644 959 0.400316
1115 205 0.400316
1543 205 0.400316
205 1617 0.400316
205 1543 0.400316
1673 1205 0.400316
1045 1800 0.400316
2343 693 0.400316
90 0 0.400842
117 628 0.400842
796 628 0.400842
628 644 0.400842
628 796 0.400842
628 117 0.400842
1044 649 0.400842
649 1044 0.400842
205 505 0.400842
505 205 0.400842
205 458 0.400842
458 205 0.400842
90 1191 0.400842
205 510 0.400842
510 1617 0.400842
510 215 0.400842
563 482 0.400842
397 9 0.400842
9 397 0.400842
7 205 0.400842
1042 205 0.400842
2342 205 0.400842
205 1042 0.400842
205 2342 0.400842
1044 2447 0.400842
2206 2551 0.400842
397 54 0.400842
1800 397 0.400842
736 397 0.400842
0 54 0.401368
736 628 0.401368
737 628 0.401368
795 628 0.401368
628 736 0.401368
628 737 0.401368
628 795 0.401368
364 649 0.401368
649 364 0.401368
482 562 0.401368
1617 562 0.401368
562 1617 0.401368
563 680 0.401368
680 563 0.401368
215 510 0.401368
364 558 0.401368
215 644 0.401368
644 2246 0.401368
644 215 0.401368
7 1297 0.401368
1195 789 0.401368
98 2339 0.401368
98 2246 0.401368
2441 1195 0.401368
703 1195 0.401368
1195 2025 0.401368
1195 2441 0.401368
1195 703 0.401368
2246 238 0.401368
238 2246 0.401368
238 1412 0.401368
2551 2206 0.401368
961 2537 0.401368
2114 225 0.401368
1205 1673 0.401368
3218 693 0.401368
42 622 0.401894
196 628 0.401894
794 628 0.401894
628 794 0.401894
794 130 0.401894
130 794 0.401894
755 649 0.401894
649 755 0.401894
467 562 0.401894
562 467 0.401894
669 96 0.401894
1448 947 0.401894
947 1448 0.401894
510 2140 0.401894
2025 1195 0.401894
1195 66 0.401894
2069 238 0.401894
238 2069 0.401894
104 802 0.401894
802 104 0.401894
397 736 0.401894
627 1121 0.401894
793 628 0.40242
628 735 0.40242
628 793 0.40242
1043 649 0.40242
649 1043 0.40242
994 505 0.40242
505 994 0.40242
39 1253 0.40242
669 225 0.40242
2109 218 0.40242
218 2109 0.40242
802 2338 0.40242
802 1214 0.40242
802 1515 0.40242
693 3218 0.40242
1042 649 0.402946
649 644 0.402946
649 503 0.402946
797 563 0.402946
563 797 0.402946
704 1704 0.402946
797 130 0.403472
471 653 0.403472
653 471 0.403472
1449 985 0.403472
985 1449 0.403472
43 1194 0.403472
1159 482 0.403472
482 1159 0.403472
1617 2743 0.403472
2109 1191 0.403472
1191 2109 0.403472
2242 693 0.403472
693 1727 0.403472
0 390 0.403998
791 628 0.403998
792 628 0.403998
800 628 0.403998
628 800 0.403998
628 791 0.403998
628 792 0.403998
620 489 0.403998
489 794 0.403998
489 620 0.403998
1399 620 0.403998
620 1399 0.403998
38 39 0.403998
1936 985 0.403998
947 2068 0.403998
2101 536 0.403998
536 2101 0.403998
1583 1195 0.403998
1195 1583 0.403998
1399 238 0.403998
35 0 0.404524
733 628 0.404524
628 733 0.404524
1232 116 0.404524
116 1232 0.404524
964 620 0.404524
620 229 0.404524
620 964 0.404524
667 562 0.404524
562 667 0.404524
802 1512 0.404524
644 458 0.404524
458 644 0.404524
35 248 0.404524
802 1696 0.404524
791 1091 0.404524
1091 791 0.404524
196 0 0.40505
680 628 0.40505
503 649 0.40505
626 649 0.40505
649 626 0.40505
959 505 0.40505
223 505 0.40505
505 223 0.40505
505 959 0.40505
704 489 0.40505
489 704 0.40505
1428 620 0.40505
1429 620 0.40505
620 1428 0.40505
620 1429 0.40505
205 669 0.40505
2068 947 0.40505
248 35 0.40505
238 1399 0.40505
802 957 0.40505
802 1667 0.40505
2911 552 0.40505
552 2911 0.40505
192 0 0.405576
0 192 0.405576
735 628 0.405576
649 1056 0.405576
620 1400 0.405576
482 310 0.405576
310 482 0.405576
1187 565 0.405576
2341 205 0.405576
205 2341 0.405576
802 72 0.405576
72 802 0.405576
482 724 0.405576
482 2524 0.405576
191 0 0.406102
0 21 0.406102
0 191 0.406102
482 628 0.406102
1041 649 0.406102
649 1041 0.406102
120 620 0.406102
1427 620 0.406102
620 1427 0.406102
1427 39 0.406102
39 1427 0.406102
483 120 0.406102
503 1427 0.406102
202 985 0.406102
1696 1512 0.406102
1427 1499 0.406102
7 117 0.406102
117 7 0.406102
192 334 0.406102
334 192 0.406102
736 7 0.406102
7 736 0.406102
1427 509 0.406102
35 1002 0.406102
2341 482 0.406102
788 745 0.406102
745 788 0.406102
1427 492 0.406102
2934 1121 0.406102
191 3199 0.406102
789 628 0.406628
790 628 0.406628
628 789 0.406628
628 790 0.406628
613 649 0.406628
790 649 0.406628
649 790 0.406628
1063 505 0.406628
505 1063 0.406628
505 471 0.406628
505 1094 0.406628
1397 620 0.406628
620 1397 0.406628
780 597 0.406628
1427 503 0.406628
956 245 0.406628
245 956 0.406628
334 669 0.406628
669 334 0.406628
223 790 0.406628
790 1050 0.406628
1187 563 0.406628
563 1187 0.406628
555 7 0.406628
7 555 0.406628
555 1265 0.406628
701 482 0.406628
482 701 0.406628
238 1094 0.406628
1804 887 0.406628
771 2340 0.406628
55 50 0.406628
736 50 0.406628
50 55 0.406628
50 736 0.406628
1066 2341 0.406628
712 724 0.406628
788 736 0.406628
736 788 0.406628
627 1399 0.406628
1469 1399 0.406628
1399 1469 0.406628
0 190 0.407154
0 389 0.407154
1077 505 0.407154
1094 505 0.407154
505 1077 0.407154
790 245 0.407154
985 218 0.407154
627 790 0.407154
790 2001 0.407154
1946 218 0.407154
218 1946 0.407154
2420 1696 0.407154
1696 2420 0.407154
55 482 0.407154
165 482 0.407154
482 55 0.407154
482 165 0.407154
1094 238 0.407154
214 788 0.407154
788 214 0.407154
582 628 0.40768
788 628 0.40768
628 582 0.40768
628 788 0.40768
1093 505 0.40768
505 1093 0.40768
667 783 0.40768
783 667 0.40768
704 237 0.40768
237 704 0.40768
310 461 0.40768
2024 656 0.40768
656 2025 0.40768
656 2024 0.40768
2057 947 0.40768
947 2057 0.40768
2024 1195 0.40768
1195 2024 0.40768
794 482 0.40768
482 794 0.40768
802 2342 0.40768
724 712 0.40768
556 628 0.408206
628 652 0.408206
628 556 0.408206
736 505 0.408206
505 736 0.408206
736 230 0.408206
230 736 0.408206
2103 218 0.408206
555 2431 0.408206
1056 3203 0.408206
245 649 0.408732
1066 505 0.408732
1092 505 0.408732
505 1062 0.408732
505 1092 0.408732
1415 620 0.408732
476 120 0.408732
555 120 0.408732
396 562 0.408732
562 483 0.408732
562 396 0.408732
245 7 0.408732
483 72 0.408732
613 481 0.408732
613 509 0.408732
555 476 0.408732
476 158 0.408732
476 613 0.408732
476 555 0.408732
613 555 0.408732
555 622 0.408732
555 487 0.408732
555 613 0.408732
555 158 0.408732
555 1254 0.408732
555 612 0.408732
555 636 0.408732
613 487 0.408732
613 636 0.408732
613 158 0.408732
613 612 0.408732
613 1254 0.408732
3045 581 0.408732
581 3045 0.408732
2241 777 0.408732
3045 1994 0.408732
1056 562 0.409258
562 1056 0.409258
72 483 0.409258
790 1617 0.409258
1297 7 0.409258
1185 50 0.409258
704 628 0.409784
1040 649 0.409784
649 1040 0.409784
458 511 0.409784
677 510 0.409784
510 677 0.409784
705 665 0.409784
223 7 0.409784
7 223 0.409784
2025 47 0.409784
1386 1185 0.409784
243 1185 0.409784
1185 243 0.409784
731 704 0.409784
704 731 0.409784
2998 652 0.409784
652 2998 0.409784
678 562 0.41031
562 678 0.41031
565 38 0.41031
1944 985 0.41031
985 1944 0.41031
1335 510 0.41031
701 510 0.41031
510 701 0.41031
510 1335 0.41031
1475 495 0.41031
495 1475 0.41031
482 35 0.41031
652 784 0.41031
665 731 0.41031
1039 649 0.410836
649 1039 0.410836
1426 620 0.410836
620 1426 0.410836
1039 39 0.410836
510 503 0.410836
1297 503 0.410836
731 503 0.410836
503 1297 0.410836
503 510 0.410836
503 731 0.410836
1232 562 0.410836
562 1232 0.410836
790 656 0.410836
1399 947 0.410836
2067 947 0.410836
947 1399 0.410836
947 2067 0.410836
1524 464 0.410836
464 1524 0.410836
710 510 0.410836
801 510 0.410836
510 801 0.410836
510 710 0.410836
1039 1524 0.410836
801 495 0.410836
495 801 0.410836
35 482 0.410836
1036 482 0.410836
482 1002 0.410836
482 1036 0.410836
2829 731 0.410836
731 2829 0.410836
43 628 0.411362
701 628 0.411362
649 548 0.411362
699 505 0.411362
505 699 0.411362
794 489 0.411362
620 1469 0.411362
71 39 0.411362
120 71 0.411362
120 483 0.411362
677 245 0.411362
731 245 0.411362
245 677 0.411362
245 731 0.411362
1769 237 0.411362
237 1769 0.411362
237 669 0.411362
669 205 0.411362
802 809 0.411362
809 802 0.411362
548 1050 0.411362
2307 625 0.411362
1002 35 0.411362
482 43 0.411362
139 43 0.411362
43 139 0.411362
43 1463 0.411362
205 731 0.411362
801 1224 0.411362
1224 801 0.411362
1768 1913 0.411362
1913 1768 0.411362
777 2241 0.411362
1056 3214 0.411362
1943 985 0.411888
985 1458 0.411888
985 1943 0.411888
223 205 0.411888
205 223 0.411888
1449 1458 0.411888
1943 1458 0.411888
277 482 0.411888
482 704 0.411888
482 277 0.411888
784 652 0.411888
788 1056 0.411888
677 649 0.412415
649 677 0.412415
1091 505 0.412415
505 1091 0.412415
565 120 0.412415
788 783 0.412415
38 1503 0.412415
731 205 0.412415
1550 1106 0.412415
724 482 0.412415
482 215 0.412415
724 71 0.412415
652 1036 0.412415
667 628 0.412941
505 526 0.412941
743 36 0.412941
743 483 0.412941
483 743 0.412941
526 565 0.412941
743 644 0.412941
743 7 0.412941
7 743 0.412941
743 467 0.412941
1294 1458 0.412941
215 482 0.412941
2342 802 0.412941
0 388 0.413467
731 628 0.413467
628 731 0.413467
649 205 0.413467
957 505 0.413467
505 957 0.413467
731 489 0.413467
120 820 0.413467
120 565 0.413467
120 64 0.413467
120 476 0.413467
120 334 0.413467
120 44 0.413467
120 472 0.413467
656 790 0.413467
731 458 0.413467
458 731 0.413467
2253 7 0.413467
7 2253 0.413467
205 1294 0.413467
2463 79 0.413467
613 10 0.413467
736 223 0.413467
223 736 0.413467
385 1294 0.413467
1294 385 0.413467
627 1080 0.413467
2463 724 0.413467
724 2463 0.413467
385 731 0.413467
731 814 0.413467
731 385 0.413467
785 628 0.413993
786 628 0.413993
628 667 0.413993
628 785 0.413993
628 786 0.413993
505 1110 0.413993
1402 620 0.413993
620 1402 0.413993
237 786 0.413993
790 1110 0.413993
1191 218 0.413993
218 1191 0.413993
1042 482 0.413993
2515 482 0.413993
482 1042 0.413993
482 2515 0.413993
613 665 0.413993
627 1110 0.413993
54 0 0.414519
784 628 0.414519
628 784 0.414519
1408 620 0.414519
620 1408 0.414519
278 503 0.414519
503 278 0.414519
724 237 0.414519
237 724 0.414519
794 680 0.414519
680 794 0.414519
278 478 0.414519
478 278 0.414519
232 985 0.414519
205 656 0.414519
656 205 0.414519
2066 947 0.414519
947 2066 0.414519
2129 90 0.414519
90 2129 0.414519
2559 200 0.414519
200 2559 0.414519
667 215 0.414519
278 215 0.414519
215 667 0.414519
215 278 0.414519
54 397 0.414519
278 788 0.414519
788 278 0.414519
0 385 0.415045
0 386 0.415045
0 387 0.415045
628 252 0.415045
649 797 0.415045
1768 237 0.415045
237 1768 0.415045
135 478 0.415045
478 135 0.415045
947 2058 0.415045
482 678 0.415045
801 1036 0.415045
1036 801 0.415045
345 788 0.415045
788 345 0.415045
627 678 0.415045
2529 3214 0.415045
3214 2529 0.415045
205 628 0.415571
215 628 0.415571
628 215 0.415571
628 205 0.415571
628 810 0.415571
205 649 0.415571
2108 218 0.415571
218 2108 0.415571
1294 205 0.415571
71 1213 0.415571
801 679 0.415571
679 801 0.415571
0 53 0.416097
782 628 0.416097
628 782 0.416097
511 649 0.416097
649 511 0.416097
505 483 0.416097
536 120 0.416097
223 120 0.416097
120 223 0.416097
120 536 0.416097
782 562 0.416097
562 782 0.416097
237 613 0.416097
237 7 0.416097
237 743 0.416097
482 478 0.416097
478 482 0.416097
482 656 0.416097
656 482 0.416097
7 230 0.416097
230 7 0.416097
667 482 0.416097
482 1725 0.416097
482 667 0.416097
1066 223 0.416097
735 1725 0.416097
104 54 0.416097
2341 1066 0.416097
137 628 0.416623
628 137 0.416623
667 649 0.416623
215 649 0.416623
649 667 0.416623
649 215 0.416623
1407 620 0.416623
620 1407 0.416623
7 483 0.416623
1196 790 0.416623
790 1196 0.416623
458 7 0.416623
7 215 0.416623
2708 248 0.416623
248 2708 0.416623
1644 192 0.416623
1768 192 0.416623
192 1644 0.416623
192 1768 0.416623
334 628 0.417149
478 628 0.417149
345 628 0.417149
628 334 0.417149
628 478 0.417149
628 345 0.417149
505 1136 0.417149
670 237 0.417149
647 237 0.417149
237 670 0.417149
237 647 0.417149
680 205 0.417149
2021 656 0.417149
656 2021 0.417149
802 1550 0.417149
627 3214 0.417149
787 628 0.417675
45 1330 0.417675
1425 620 0.417675
620 1425 0.417675
503 627 0.417675
205 237 0.417675
1937 985 0.417675
985 1937 0.417675
1044 565 0.417675
215 7 0.417675
802 1524 0.417675
1109 205 0.417675
205 1109 0.417675
1937 1458 0.417675
1106 1550 0.417675
736 802 0.417675
802 736 0.417675
215 786 0.417675
1386 2891 0.417675
730 628 0.418201
628 730 0.418201
1134 505 0.418201
505 1134 0.418201
730 237 0.418201
656 237 0.418201
237 730 0.418201
237 656 0.418201
482 669 0.418201
801 334 0.418201
334 801 0.418201
1134 1272 0.418201
1272 1134 0.418201
1134 555 0.418201
1134 613 0.418201
54 104 0.418201
2891 1386 0.418201
1134 2009 0.418201
1803 788 0.418201
1134 788 0.418201
788 1803 0.418201
788 1134 0.418201
1092 1134 0.418201
627 1056 0.418201
627 1134 0.418201
1056 1134 0.418201
680 505 0.418727
1043 505 0.418727
505 1043 0.418727
218 620 0.418727
653 62 0.418727
205 794 0.418727
489 1156 0.419253
205 245 0.419253
670 510 0.419253
510 670 0.419253
956 205 0.419253
205 956 0.419253
1696 1066 0.419253
50 670 0.419253
670 50 0.419253
2533 238 0.419253
238 2533 0.419253
190 0 0.419779
0 55 0.419779
0 384 0.419779
1055 505 0.419779
1156 489 0.419779
651 489 0.419779
1055 489 0.419779
489 1055 0.419779
1443 620 0.419779
620 1443 0.419779
656 1195 0.419779
789 464 0.419779
205 218 0.419779
1424 218 0.419779
218 1424 0.419779
205 563 0.419779
644 563 0.419779
563 644 0.419779
1697 205 0.419779
1103 205 0.419779
205 1697 0.419779
54 482 0.419779
482 54 0.419779
0 189 0.420305
649 1038 0.420305
489 54 0.420305
205 503 0.420305
503 205 0.420305
1408 985 0.420305
1449 218 0.420305
665 205 0.420305
205 665 0.420305
697 482 0.420305
2253 482 0.420305
482 697 0.420305
482 2253 0.420305
50 1185 0.420305
1697 2952 0.420305
2529 2256 0.420305
797 649 0.420831
1038 649 0.420831
54 489 0.420831
39 36 0.420831
582 36 0.420831
1414 620 0.420831
1441 620 0.420831
620 1441 0.420831
133 483 0.420831
483 133 0.420831
64 1840 0.420831
7 478 0.420831
478 7 0.420831
1499 1502 0.420831
1038 1050 0.420831
1697 1696 0.420831
1696 1697 0.420831
192 482 0.420831
2256 482 0.420831
482 192 0.420831
1697 772 0.420831
772 1697 0.420831
2952 1697 0.420831
189 0 0.421357
565 36 0.421357
1697 503 0.421357
503 1697 0.421357
1840 64 0.421357
563 1330 0.421357
703 764 0.421357
764 703 0.421357
1697 54 0.421357
54 1697 0.421357
781 628 0.421883
628 781 0.421883
1416 620 0.421883
1416 563 0.421883
1330 563 0.421883
1697 7 0.421883
7 1697 0.421883
223 1121 0.421883
223 2537 0.421883
223 1265 0.421883
1386 200 0.421883
788 802 0.421883
802 788 0.421883
1697 627 0.421883
665 2256 0.421883
1330 2256 0.421883
627 2529 0.421883
627 2256 0.421883
728 628 0.422409
628 728 0.422409
1502 39 0.422409
627 237 0.422409
237 955 0.422409
985 238 0.422409
1502 1499 0.422409
670 7 0.422409
7 670 0.422409
238 1458 0.422409
781 482 0.422409
482 781 0.422409
618 472 0.422409
764 472 0.422409
764 618 0.422409
2533 1426 0.422409
1426 2533 0.422409
2343 2338 0.422409
0 383 0.422935
649 1004 0.422935
489 45 0.422935
71 120 0.422935
483 7 0.422935
78 9 0.422935
482 7 0.422935
467 2263 0.422935
2305 959 0.422935
959 2305 0.422935
71 949 0.422935
613 205 0.422935
2442 1195 0.422935
1195 2442 0.422935
2565 71 0.422935
71 2565 0.422935
71 724 0.422935
71 239 0.422935
55 0 0.423461
1004 649 0.423461
505 649 0.423461
457 649 0.423461
649 505 0.423461
649 457 0.423461
1074 505 0.423461
505 1074 0.423461
1164 489 0.423461
489 1164 0.423461
955 620 0.423461
620 955 0.423461
503 528 0.423461
457 653 0.423461
653 457 0.423461
238 245 0.423461
656 680 0.423461
680 656 0.423461
1935 985 0.423461
1432 985 0.423461
1935 947 0.423461
2058 947 0.423461
1432 1458 0.423461
474 1205 0.423461
482 528 0.423461
724 457 0.423461
457 724 0.423461
1935 1294 0.423461
2910 552 0.423461
552 2910 0.423461
3215 3216 0.423461
745 653 0.423987
653 745 0.423987
237 1697 0.423987
1604 64 0.423987
1191 947 0.423987
947 1191 0.423987
7 458 0.423987
1066 1696 0.423987
223 2535 0.423987
1604 1774 0.423987
627 1697 0.423987
726 628 0.424513
727 628 0.424513
628 727 0.424513
628 726 0.424513
489 651 0.424513
30 1577 0.424513
482 653 0.424513
1396 947 0.424513
1425 1458 0.424513
457 1696 0.424513
1696 457 0.424513
223 1025 0.424513
693 2242 0.424513
627 1909 0.424513
2529 1909 0.424513
2256 1909 0.424513
961 649 0.425039
649 961 0.425039
1112 489 0.425039
489 1112 0.425039
1231 116 0.425039
116 1231 0.425039
1696 503 0.425039
503 1696 0.425039
237 114 0.425039
548 1909 0.425039
1909 7 0.425039
7 2256 0.425039
7 1909 0.425039
1112 959 0.425039
959 1112 0.425039
1909 482 0.425039
482 2529 0.425039
482 2256 0.425039
482 1909 0.425039
1909 457 0.425039
457 1909 0.425039
1024 1112 0.425039
89 2891 0.425039
725 114 0.425039
1909 627 0.425039
725 628 0.425565
628 725 0.425565
1023 649 0.425565
649 1002 0.425565
649 1023 0.425565
334 36 0.425565
36 334 0.425565
620 1159 0.425565
120 703 0.425565
653 678 0.425565
1023 245 0.425565
245 1023 0.425565
802 582 0.425565
90 1577 0.425565
563 1159 0.425565
725 482 0.425565
482 725 0.425565
802 457 0.425565
627 665 0.425565
665 627 0.425565
2891 89 0.425565
724 628 0.426092
628 724 0.426092
774 489 0.426092
489 774 0.426092
503 620 0.426092
1644 120 0.426092
120 1644 0.426092
794 237 0.426092
565 1502 0.426092
2511 482 0.426092
482 2511 0.426092
1788 794 0.426092
794 1788 0.426092
646 628 0.426618
90 620 0.426618
39 1504 0.426618
39 1502 0.426618
774 626 0.426618
626 774 0.426618
959 503 0.426618
503 959 0.426618
653 630 0.426618
245 563 0.426618
1788 809 0.426618
809 1788 0.426618
481 1269 0.426618
563 639 0.426618
960 232 0.426618
232 960 0.426618
0 188 0.427144
482 489 0.427144
1398 620 0.427144
730 620 0.427144
620 730 0.427144
620 1398 0.427144
30 1592 0.427144
724 809 0.427144
809 724 0.427144
64 1850 0.427144
98 478 0.427144
478 98 0.427144
618 790 0.427144
495 656 0.427144
656 495 0.427144
218 1449 0.427144
1224 7 0.427144
1178 536 0.427144
536 1178 0.427144
482 139 0.427144
139 482 0.427144
618 223 0.427144
223 627 0.427144
1073 802 0.427144
2604 1096 0.427144
1096 2604 0.427144
618 627 0.427144
188 0 0.42767
0 187 0.42767
117 649 0.42767
649 117 0.42767
505 548 0.42767
222 1512 0.42767
222 1499 0.42767
774 710 0.42767
710 774 0.42767
1014 1050 0.42767
222 569 0.42767
222 2080 0.42767
222 1463 0.42767
222 639 0.42767
677 628 0.428196
628 677 0.428196
1037 649 0.428196
649 1037 0.428196
1396 620 0.428196
620 1458 0.428196
620 985 0.428196
620 1396 0.428196
560 669 0.428196
669 560 0.428196
1426 218 0.428196
218 1426 0.428196
2204 1513 0.428196
1513 2204 0.428196
555 918 0.428196
482 52 0.428196
71 2476 0.428196
628 814 0.428722
1002 649 0.428722
478 45 0.428722
45 478 0.428722
1424 620 0.428722
620 1424 0.428722
620 90 0.428722
1577 30 0.428722
120 245 0.428722
809 245 0.428722
245 809 0.428722
90 809 0.428722
809 90 0.428722
1872 478 0.428722
478 1872 0.428722
2107 218 0.428722
218 2107 0.428722
1577 90 0.428722
1550 457 0.428722
482 745 0.428722
2603 1096 0.428722
1096 2603 0.428722
1577 1098 0.428722
1577 2304 0.428722
0 52 0.429248
780 628 0.429248
628 780 0.429248
35 649 0.429248
1625 597 0.429248
1043 783 0.429248
537 458 0.429248
458 537 0.429248
467 482 0.429248
188 495 0.429248
495 188 0.429248
52 482 0.429248
186 755 0.429248
755 186 0.429248
186 537 0.429248
537 186 0.429248
134 738 0.429248
222 630 0.429248
396 2886 0.429248
918 528 0.429248
186 0 0.429774
0 186 0.429774
961 110 0.429774
110 961 0.429774
627 3212 0.429774
627 3213 0.429774
185 0 0.4303
644 628 0.4303
186 628 0.4303
628 186 0.4303
1289 45 0.4303
186 45 0.4303
45 1289 0.4303
45 186 0.4303
186 237 0.4303
1426 947 0.4303
186 90 0.4303
185 482 0.4303
482 185 0.4303
802 614 0.4303
697 3061 0.4303
693 1027 0.4303
1027 693 0.4303
0 362 0.430826
495 628 0.430826
628 495 0.430826
651 649 0.430826
1036 649 0.430826
649 1036 0.430826
39 1506 0.430826
503 484 0.430826
90 186 0.430826
647 644 0.430826
644 647 0.430826
2514 482 0.430826
482 2514 0.430826
0 185 0.431352
697 628 0.431352
779 628 0.431352
628 697 0.431352
628 779 0.431352
219 649 0.431352
495 649 0.431352
649 219 0.431352
649 495 0.431352
967 489 0.431352
489 967 0.431352
1886 458 0.431352
458 1886 0.431352
1429 218 0.431352
218 1429 0.431352
1504 1213 0.431352
1073 396 0.431352
723 628 0.431878
777 628 0.431878
778 628 0.431878
628 723 0.431878
628 777 0.431878
628 778 0.431878
505 1055 0.431878
7 489 0.431878
489 7 0.431878
45 510 0.431878
484 562 0.431878
562 484 0.431878
184 0 0.432404
0 184 0.432404
0 382 0.432404
0 396 0.432404
45 628 0.432404
776 628 0.432404
628 45 0.432404
628 776 0.432404
71 1499 0.432404
565 1499 0.432404
1197 35 0.432404
482 946 0.432404
482 780 0.432404
618 1121 0.432404
628 547 0.43293
628 720 0.43293
628 665 0.43293
482 45 0.43293
98 245 0.43293
245 98 0.43293
334 656 0.43293
656 334 0.43293
1412 947 0.43293
1424 947 0.43293
947 1412 0.43293
947 1424 0.43293
225 510 0.43293
510 225 0.43293
2288 495 0.43293
2288 78 0.43293
78 2288 0.43293
21 0 0.433456
0 183 0.433456
775 628 0.433456
185 628 0.433456
628 722 0.433456
628 775 0.433456
628 185 0.433456
1386 39 0.433456
1103 39 0.433456
1506 39 0.433456
39 1103 0.433456
947 120 0.433456
120 947 0.433456
548 775 0.433456
1043 656 0.433456
656 1043 0.433456
722 547 0.433456
547 722 0.433456
98 628 0.433982
628 783 0.433982
730 45 0.433982
39 45 0.433982
45 730 0.433982
120 39 0.433982
508 39 0.433982
39 508 0.433982
478 484 0.433982
1942 985 0.433982
985 1942 0.433982
775 1499 0.433982
1499 565 0.433982
1499 775 0.433982
182 959 0.433982
959 182 0.433982
1250 222 0.433982
693 814 0.433982
814 693 0.433982
693 697 0.433982
697 693 0.433982
721 628 0.434508
628 721 0.434508
783 505 0.434508
505 783 0.434508
505 704 0.434508
779 489 0.434508
1163 489 0.434508
489 779 0.434508
489 1163 0.434508
656 45 0.434508
45 656 0.434508
627 39 0.434508
1578 30 0.434508
1505 503 0.434508
503 1505 0.434508
2065 947 0.434508
947 2065 0.434508
482 1803 0.434508
918 613 0.434508
1330 1582 0.434508
1582 1330 0.434508
1582 222 0.434508
1578 1577 0.434508
1577 1578 0.434508
183 0 0.435034
183 628 0.435034
628 646 0.435034
628 104 0.435034
628 183 0.435034
1003 505 0.435034
505 1143 0.435034
104 45 0.435034
1197 39 0.435034
1250 39 0.435034
39 1250 0.435034
39 627 0.435034
698 237 0.435034
237 698 0.435034
1033 656 0.435034
656 1033 0.435034
7 1143 0.435034
7 1698 0.435034
2421 1696 0.435034
1696 2421 0.435034
1803 482 0.435034
693 764 0.435034
764 693 0.435034
618 1143 0.435034
0 182 0.43556
679 628 0.43556
628 679 0.43556
649 35 0.43556
620 803 0.43556
693 653 0.43556
54 653 0.43556
653 693 0.43556
653 54 0.43556
478 1886 0.43556
482 699 0.43556
457 794 0.43556
794 457 0.43556
774 628 0.436086
628 774 0.436086
1010 649 0.436086
536 649 0.436086
649 536 0.436086
45 490 0.436086
45 1329 0.436086
7 918 0.436086
495 2288 0.436086
34 1582 0.436086
1011 505 0.436612
505 110 0.436612
490 45 0.436612
1640 120 0.436612
724 120 0.436612
120 1640 0.436612
120 724 0.436612
548 705 0.436612
794 205 0.436612
613 1172 0.436612
2344 482 0.436612
482 2344 0.436612
223 2525 0.436612
490 71 0.436612
693 3187 0.436612
3187 693 0.436612
693 3204 0.436612
649 789 0.437138
625 245 0.437138
245 625 0.437138
482 680 0.437138
680 482 0.437138
2064 947 0.437138
947 2064 0.437138
219 495 0.437138
495 219 0.437138
625 720 0.437138
693 219 0.437138
2316 219 0.437138
219 693 0.437138
219 2316 0.437138
0 2 0.437664
699 628 0.437664
719 628 0.437664
628 699 0.437664
628 719 0.437664
620 982 0.437664
776 7 0.437664
7 776 0.437664
959 2011 0.437664
786 219 0.437664
219 786 0.437664
482 813 0.437664
813 482 0.437664
182 547 0.437664
547 182 0.437664
482 693 0.437664
655 50 0.437664
50 655 0.437664
0 89 0.43819
555 42 0.43819
12 628 0.43819
644 649 0.43819
306 649 0.43819
1024 649 0.43819
1035 649 0.43819
649 1050 0.43819
649 306 0.43819
649 1024 0.43819
1073 505 0.43819
505 1073 0.43819
1066 562 0.43819
1702 562 0.43819
562 1702 0.43819
693 237 0.43819
1570 237 0.43819
237 1570 0.43819
647 656 0.43819
656 647 0.43819
552 625 0.43819
457 666 0.43819
666 457 0.43819
775 1570 0.43819
1024 1050 0.43819
693 1 0.43819
1035 1723 0.43819
693 1005 0.43819
1005 693 0.43819
1035 1024 0.43819
693 3205 0.43819
3205 693 0.43819
42 30 0.438716
184 628 0.438716
700 628 0.438716
88 628 0.438716
628 184 0.438716
628 700 0.438716
628 88 0.438716
729 489 0.438716
743 503 0.438716
503 743 0.438716
643 809 0.438716
809 7 0.438716
985 997 0.438716
729 764 0.438716
764 729 0.438716
693 3188 0.438716
3188 693 0.438716
182 0 0.439243
110 45 0.439243
45 110 0.439243
597 772 0.439243
503 712 0.439243
693 563 0.439243
334 780 0.439243
225 670 0.439243
729 670 0.439243
670 225 0.439243
670 729 0.439243
693 182 0.439243
54 457 0.439243
1178 457 0.439243
457 54 0.439243
457 1178 0.439243
693 54 0.439243
54 693 0.439243
1034 1 0.439243
1 1034 0.439243
729 1884 0.439243
696 628 0.439769
628 696 0.439769
334 649 0.439769
1034 649 0.439769
649 1034 0.439769
110 505 0.439769
696 626 0.439769
626 696 0.439769
712 503 0.439769
745 457 0.439769
457 745 0.439769
2641 1112 0.439769
1 693 0.439769
1075 505 0.440295
505 1075 0.440295
745 116 0.440295
116 745 0.440295
484 563 0.440295
780 334 0.440295
1224 182 0.440295
182 1224 0.440295
1033 482 0.440295
482 1033 0.440295
693 457 0.440295
457 693 0.440295
1165 1736 0.440295
693 2219 0.440295
2219 693 0.440295
2059 988 0.440295
693 786 0.440295
786 693 0.440295
53 0 0.440821
87 0 0.440821
186 505 0.440821
505 1108 0.440821
505 186 0.440821
98 489 0.440821
489 98 0.440821
482 334 0.440821
50 7 0.440821
7 50 0.440821
1033 478 0.441347
478 1033 0.441347
613 510 0.441347
997 1458 0.441347
1024 457 0.441347
997 3064 0.441347
3064 997 0.441347
0 86 0.441873
0 88 0.441873
492 42 0.441873
42 492 0.441873
718 628 0.441873
628 718 0.441873
98 116 0.441873
116 98 0.441873
458 814 0.441873
186 705 0.441873
705 186 0.441873
490 7 0.441873
182 628 0.442399
628 182 0.442399
482 649 0.442399
717 505 0.442399
505 717 0.442399
729 120 0.442399
120 729 0.442399
717 656 0.442399
656 717 0.442399
2578 524 0.442399
524 2578 0.442399
2592 2910 0.442399
997 1410 0.442399
1410 997 0.442399
717 628 0.442925
772 628 0.442925
628 649 0.442925
628 717 0.442925
628 772 0.442925
1401 620 0.442925
620 1401 0.442925
620 1415 0.442925
1592 30 0.442925
767 237 0.442925
237 767 0.442925
729 230 0.442925
230 729 0.442925
1231 563 0.442925
563 1231 0.442925
525 7 0.442925
7 525 0.442925
699 482 0.442925
613 525 0.442925
2592 494 0.442925
494 2592 0.442925
0 34 0.443451
495 42 0.443451
42 495 0.443451
50 628 0.443451
732 628 0.443451
628 643 0.443451
628 50 0.443451
628 732 0.443451
1021 649 0.443451
649 1021 0.443451
620 1460 0.443451
39 619 0.443451
1416 39 0.443451
1169 597 0.443451
503 495 0.443451
2007 1512 0.443451
495 563 0.443451
563 495 0.443451
647 482 0.443451
2007 1550 0.443451
622 555 0.443451
618 41 0.443451
41 618 0.443451
1165 802 0.443451
34 1577 0.443451
396 1073 0.443451
2967 2007 0.443451
2007 2967 0.443451
693 3189 0.443451
50 0 0.443977
86 0 0.443977
643 628 0.443977
722 628 0.443977
694 649 0.443977
649 694 0.443977
649 204 0.443977
649 334 0.443977
2 120 0.443977
120 2 0.443977
2 783 0.443977
729 783 0.443977
783 729 0.443977
397 245 0.443977
245 397 0.443977
790 2000 0.443977
2063 947 0.443977
947 2063 0.443977
786 7 0.443977
7 786 0.443977
722 720 0.443977
720 722 0.443977
802 1165 0.443977
1577 34 0.443977
1013 1023 0.443977
1023 1013 0.443977
2 74 0.443977
702 628 0.444503
628 702 0.444503
39 38 0.444503
39 47 0.444503
1035 783 0.444503
522 1513 0.444503
627 502 0.444503
482 522 0.444503
397 457 0.444503
457 397 0.444503
1108 767 0.444503
767 1108 0.444503
627 873 0.444503
1090 505 0.445029
505 1090 0.445029
1423 620 0.445029
620 1423 0.445029
26 783 0.445029
783 26 0.445029
1169 245 0.445029
693 790 0.445029
1513 522 0.445029
1308 7 0.445029
7 1308 0.445029
721 482 0.445029
1035 482 0.445029
482 721 0.445029
482 1035 0.445029
457 2642 0.445029
457 184 0.445029
61 729 0.445029
649 628 0.445555
966 649 0.445555
649 966 0.445555
649 1055 0.445555
505 1061 0.445555
694 489 0.445555
182 489 0.445555
1587 30 0.445555
30 1587 0.445555
88 783 0.445555
1090 783 0.445555
783 482 0.445555
1013 237 0.445555
237 1013 0.445555
457 809 0.445555
809 457 0.445555
1386 38 0.445555
966 484 0.445555
484 966 0.445555
1013 656 0.445555
656 1013 0.445555
7 1112 0.445555
693 495 0.445555
1070 720 0.445555
720 1070 0.445555
1013 110 0.445555
110 1013 0.445555
2531 238 0.445555
238 2531 0.445555
698 526 0.445555
526 698 0.445555
457 698 0.445555
698 457 0.445555
179 802 0.445555
802 179 0.445555
2641 457 0.445555
2642 457 0.445555
86 457 0.445555
457 2641 0.445555
457 86 0.445555
86 397 0.445555
397 86 0.445555
88 0 0.446081
181 0 0.446081
0 181 0.446081
457 42 0.446081
783 649 0.446081
1033 649 0.446081
649 783 0.446081
649 813 0.446081
649 1033 0.446081
1155 489 0.446081
489 1155 0.446081
1155 783 0.446081
482 783 0.446081
729 809 0.446081
809 643 0.446081
809 729 0.446081
693 656 0.446081
656 693 0.446081
1112 7 0.446081
495 693 0.446081
88 720 0.446081
1550 1809 0.446081
555 1297 0.446081
555 1121 0.446081
665 482 0.446081
482 665 0.446081
598 704 0.446081
1809 2007 0.446081
1809 627 0.446081
729 61 0.446081
0 35 0.446607
628 310 0.446607
489 694 0.446607
732 503 0.446607
503 732 0.446607
503 334 0.446607
653 1723 0.446607
96 783 0.446607
705 555 0.446607
794 334 0.446607
1155 7 0.446607
7 1155 0.446607
1297 555 0.446607
2787 397 0.446607
397 2787 0.446607
74 50 0.446607
676 628 0.447133
678 628 0.447133
694 628 0.447133
695 628 0.447133
771 628 0.447133
628 676 0.447133
628 678 0.447133
628 694 0.447133
628 771 0.447133
628 695 0.447133
871 489 0.447133
489 871 0.447133
236 562 0.447133
562 236 0.447133
457 548 0.447133
598 720 0.447133
720 598 0.447133
1640 1550 0.447133
951 182 0.447133
182 951 0.447133
1387 482 0.447133
482 1387 0.447133
598 457 0.447133
2945 732 0.447133
732 2945 0.447133
179 0 0.447659
180 0 0.447659
0 178 0.447659
0 180 0.447659
0 381 0.447659
770 628 0.447659
86 628 0.447659
628 701 0.447659
628 770 0.447659
628 86 0.447659
1503 39 0.447659
39 1503 0.447659
1013 809 0.447659
809 1013 0.447659
1503 38 0.447659
773 310 0.447659
310 773 0.447659
1421 947 0.447659
947 1421 0.447659
71 1513 0.447659
951 7 0.447659
7 951 0.447659
7 490 0.447659
1767 1013 0.447659
1013 1767 0.447659
627 1575 0.447659
2999 2592 0.447659
2592 2999 0.447659
0 175 0.448185
0 380 0.448185
0 172 0.448185
0 179 0.448185
597 628 0.448185
628 597 0.448185
505 680 0.448185
214 562 0.448185
562 214 0.448185
1275 245 0.448185
2062 947 0.448185
947 2062 0.448185
720 88 0.448185
555 2430 0.448185
555 1134 0.448185
2825 1013 0.448185
997 988 0.448185
649 651 0.448711
693 489 0.448711
1767 237 0.448711
237 1767 0.448711
510 121 0.448711
7 2254 0.448711
1427 1615 0.448711
177 0 0.449215
178 0 0.449215
0 177 0.449215
716 628 0.449215
720 628 0.449215
628 716 0.449215
204 649 0.449215
809 649 0.449215
691 649 0.449215
649 1003 0.449215
649 691 0.449215
649 1035 0.449215
505 1035 0.449215
489 748 0.449215
1193 620 0.449215
962 620 0.449215
620 1193 0.449215
620 962 0.449215
486 30 0.449215
767 653 0.449215
653 767 0.449215
716 783 0.449215
1033 783 0.449215
783 1033 0.449215
293 38 0.449215
961 1050 0.449215
222 71 0.449215
767 967 0.449215
967 767 0.449215
1024 1035 0.449215
693 628 0.449741
628 693 0.449741
1013 649 0.449741
649 1013 0.449741
489 505 0.449741
1037 505 0.449741
505 1037 0.449741
562 489 0.449741
1016 489 0.449741
489 562 0.449741
489 1016 0.449741
310 45 0.449741
45 310 0.449741
724 503 0.449741
503 1695 0.449741
503 724 0.449741
1270 656 0.449741
656 1270 0.449741
222 1513 0.449741
7 182 0.449741
692 628 0.450267
729 628 0.450267
252 628 0.450267
769 628 0.450267
628 813 0.450267
628 729 0.450267
628 692 0.450267
628 769 0.450267
1089 505 0.450267
505 401 0.450267
1089 489 0.450267
1089 503 0.450267
1695 503 0.450267
1024 562 0.450267
562 1024 0.450267
705 783 0.450267
174 783 0.450267
783 705 0.450267
783 675 0.450267
884 64 0.450267
565 543 0.450267
560 482 0.450267
482 182 0.450267
2461 745 0.450267
745 2461 0.450267
1089 1139 0.450267
2007 1809 0.450267
1089 2886 0.450267
176 0 0.450793
0 176 0.450793
675 628 0.450793
490 628 0.450793
628 675 0.450793
628 698 0.450793
628 490 0.450793
649 1020 0.450793
982 620 0.450793
310 62 0.450793
62 310 0.450793
675 783 0.450793
64 884 0.450793
481 478 0.450793
457 656 0.450793
656 457 0.450793
7 1347 0.450793
1072 476 0.450793
476 1072 0.450793
621 1347 0.450793
767 457 0.450793
1827 1013 0.450793
1013 1827 0.450793
85 0 0.451319
175 0 0.451319
0 85 0.451319
84 628 0.451319
767 628 0.451319
768 628 0.451319
628 767 0.451319
628 768 0.451319
628 84 0.451319
649 1032 0.451319
1274 45 0.451319
45 1274 0.451319
751 237 0.451319
237 751 0.451319
1404 947 0.451319
962 947 0.451319
947 962 0.451319
962 218 0.451319
218 962 0.451319
177 720 0.451319
720 177 0.451319
1165 780 0.451319
780 1165 0.451319
1072 1224 0.451319
1224 1072 0.451319
3078 1178 0.451319
1178 3078 0.451319
628 787 0.451846
1032 649 0.451846
649 748 0.451846
230 45 0.451846
487 39 0.451846
2956 1072 0.451846
86 1072 0.451846
1072 86 0.451846
1072 2956 0.451846
783 653 0.452372
1304 98 0.452372
98 1304 0.452372
96 1072 0.452372
61 121 0.452372
61 0 0.452898
174 0 0.452898
526 628 0.452898
628 526 0.452898
649 673 0.452898
1403 620 0.452898
620 1403 0.452898
177 237 0.452898
237 177 0.452898
482 548 0.452898
2335 1550 0.452898
243 748 0.452898
618 693 0.452898
627 693 0.452898
0 50 0.453424
457 628 0.453424
600 628 0.453424
766 628 0.453424
628 457 0.453424
628 600 0.453424
628 766 0.453424
1003 649 0.453424
1020 649 0.453424
673 649 0.453424
649 1022 0.453424
755 505 0.453424
505 755 0.453424
627 489 0.453424
1413 620 0.453424
620 1413 0.453424
949 23 0.453424
699 503 0.453424
503 699 0.453424
2023 656 0.453424
656 2023 0.453424
2343 205 0.453424
1003 1194 0.453424
627 872 0.453424
627 1554 0.453424
1013 2825 0.453424
729 1827 0.453424
1827 729 0.453424
627 652 0.453424
652 627 0.453424
703 628 0.45395
628 703 0.45395
1022 649 0.45395
1031 649 0.45395
649 489 0.45395
649 1031 0.45395
652 489 0.45395
1421 620 0.45395
1422 620 0.45395
620 1421 0.45395
620 1422 0.45395
1515 120 0.45395
120 1515 0.45395
495 503 0.45395
503 618 0.45395
562 457 0.45395
653 771 0.45395
783 652 0.45395
495 669 0.45395
669 495 0.45395
2061 947 0.45395
947 2061 0.45395
121 510 0.45395
7 1026 0.45395
703 43 0.45395
43 1550 0.45395
43 703 0.45395
43 553 0.45395
43 957 0.45395
1550 2335 0.45395
1072 121 0.45395
121 1072 0.45395
1515 802 0.45395
966 457 0.45395
457 966 0.45395
627 1165 0.45395
768 652 0.45395
652 768 0.45395
0 174 0.454476
554 42 0.454476
42 554 0.454476
628 523 0.454476
401 649 0.454476
489 649 0.454476
649 401 0.454476
767 505 0.454476
505 767 0.454476
39 487 0.454476
729 562 0.454476
562 729 0.454476
1809 38 0.454476
379 714 0.454476
714 379 0.454476
1345 565 0.454476
565 1345 0.454476
54 563 0.454476
563 54 0.454476
1653 7 0.454476
7 1653 0.454476
1072 789 0.454476
789 1072 0.454476
1809 1550 0.454476
670 96 0.454476
176 6 0.454476
457 729 0.454476
3033 176 0.454476
3059 61 0.454476
61 3059 0.454476
57 0 0.455002
84 0 0.455002
0 57 0.455002
0 84 0.455002
690 628 0.455002
178 628 0.455002
628 690 0.455002
628 178 0.455002
748 649 0.455002
503 1550 0.455002
1034 783 0.455002
783 1034 0.455002
1766 237 0.455002
648 237 0.455002
237 1766 0.455002
237 648 0.455002
1192 478 0.455002
478 1192 0.455002
575 790 0.455002
790 575 0.455002
1065 565 0.455002
1809 78 0.455002
78 1809 0.455002
200 1386 0.455002
693 618 0.455002
565 505 0.455528
505 565 0.455528
748 489 0.455528
526 39 0.455528
1530 626 0.455528
626 1530 0.455528
783 523 0.455528
790 959 0.455528
575 457 0.455528
966 536 0.455528
536 966 0.455528
959 396 0.455528
457 1550 0.455528
962 457 0.455528
53 2889 0.455528
2288 2203 0.455528
729 2951 0.455528
0 379 0.456054
0 173 0.456054
665 649 0.456054
649 665 0.456054
565 71 0.456054
2203 1513 0.456054
1513 2203 0.456054
716 511 0.456054
511 716 0.456054
6 176 0.456054
225 2203 0.456054
2203 1165 0.456054
1165 2203 0.456054
2203 1723 0.456054
2951 729 0.456054
2210 822 0.456054
822 2210 0.456054
3092 668 0.456054
668 3092 0.456054
1265 817 0.456054
173 0 0.45658
0 83 0.45658
116 1265 0.45658
237 817 0.45658
548 1121 0.45658
218 1121 0.45658
218 1265 0.45658
218 817 0.45658
817 486 0.45658
457 1513 0.45658
563 817 0.45658
511 817 0.45658
2011 959 0.45658
173 110 0.45658
110 173 0.45658
482 817 0.45658
223 817 0.45658
613 817 0.45658
2487 200 0.45658
200 2487 0.45658
2954 1072 0.45658
1072 2954 0.45658
1429 1421 0.45658
1421 1429 0.45658
817 1265 0.45658
172 0 0.457106
1061 505 0.457106
505 1130 0.457106
817 489 0.457106
116 1130 0.457106
116 1131 0.457106
457 237 0.457106
669 1297 0.457106
548 1906 0.457106
548 1130 0.457106
548 1131 0.457106
548 1133 0.457106
548 1132 0.457106
548 817 0.457106
484 817 0.457106
168 714 0.457106
714 168 0.457106
474 656 0.457106
698 656 0.457106
490 656 0.457106
656 698 0.457106
656 490 0.457106
575 817 0.457106
218 1130 0.457106
218 1131 0.457106
218 1132 0.457106
218 1133 0.457106
1513 817 0.457106
2219 7 0.457106
7 2219 0.457106
7 1617 0.457106
817 509 0.457106
817 1524 0.457106
1617 205 0.457106
735 205 0.457106
817 1195 0.457106
817 1172 0.457106
618 487 0.457106
817 560 0.457106
1005 482 0.457106
482 1133 0.457106
482 1131 0.457106
482 1132 0.457106
223 1130 0.457106
223 1131 0.457106
223 1132 0.457106
223 1133 0.457106
817 1270 0.457106
613 1132 0.457106
613 1265 0.457106
817 526 0.457106
1165 490 0.457106
490 1165 0.457106
1232 817 0.457106
60 817 0.457106
60 1121 0.457106
54 817 0.457106
965 1165 0.457106
1165 965 0.457106
690 729 0.457106
729 690 0.457106
618 1130 0.457106
1130 1265 0.457106
1131 1265 0.457106
1132 1265 0.457106
1133 1265 0.457106
1130 1133 0.457106
1131 1133 0.457106
1132 1133 0.457106
817 1133 0.457106
1133 1132 0.457106
1133 1121 0.457106
1133 817 0.457106
1133 114 0.457106
1130 1132 0.457106
1131 1132 0.457106
817 1132 0.457106
1132 1121 0.457106
1130 1121 0.457106
1131 1121 0.457106
817 1121 0.457106
1130 1131 0.457106
817 1131 0.457106
1131 817 0.457106
817 1130 0.457106
1130 817 0.457106
817 114 0.457106
0 171 0.457632
627 505 0.457632
1065 505 0.457632
1162 489 0.457632
489 1162 0.457632
510 45 0.457632
1501 39 0.457632
673 503 0.457632
690 783 0.457632
783 690 0.457632
237 457 0.457632
484 1130 0.457632
484 1132 0.457632
484 1133 0.457632
714 510 0.457632
1730 656 0.457632
656 1730 0.457632
110 510 0.457632
510 110 0.457632
715 705 0.457632
705 715 0.457632
2248 554 0.457632
554 2248 0.457632
176 720 0.457632
720 176 0.457632
2472 121 0.457632
110 121 0.457632
121 2472 0.457632
121 110 0.457632
1187 474 0.457632
474 1187 0.457632
474 817 0.457632
2203 670 0.457632
670 2203 0.457632
670 817 0.457632
2210 715 0.457632
176 3033 0.457632
618 1131 0.457632
618 1132 0.457632
618 1133 0.457632
618 817 0.457632
170 0 0.458158
171 0 0.458158
664 628 0.458158
715 628 0.458158
628 715 0.458158
1072 505 0.458158
505 1072 0.458158
1176 489 0.458158
489 1176 0.458158
619 39 0.458158
1072 783 0.458158
1730 783 0.458158
783 1072 0.458158
237 543 0.458158
482 714 0.458158
510 714 0.458158
1130 790 0.458158
1131 790 0.458158
1132 790 0.458158
1133 790 0.458158
817 790 0.458158
656 474 0.458158
2210 563 0.458158
457 7 0.458158
7 457 0.458158
789 817 0.458158
1202 476 0.458158
762 476 0.458158
476 1202 0.458158
476 762 0.458158
1072 96 0.458158
1696 817 0.458158
500 1132 0.458158
500 1130 0.458158
500 1131 0.458158
500 1133 0.458158
500 817 0.458158
121 61 0.458158
2206 817 0.458158
963 457 0.458158
457 963 0.458158
170 963 0.458158
760 715 0.458158
715 760 0.458158
2007 1349 0.458158
168 0 0.458684
169 0 0.458684
0 378 0.458684
0 170 0.458684
0 168 0.458684
0 169 0.458684
668 628 0.458684
625 628 0.458684
166 628 0.458684
628 668 0.458684
628 713 0.458684
628 714 0.458684
628 625 0.458684
628 166 0.458684
713 714 0.458684
714 713 0.458684
511 1130 0.458684
511 1131 0.458684
511 1132 0.458684
511 1133 0.458684
511 1265 0.458684
625 1130 0.458684
625 1131 0.458684
625 1132 0.458684
625 1133 0.458684
625 817 0.458684
713 43 0.458684
474 1130 0.458684
474 1131 0.458684
474 1132 0.458684
474 1133 0.458684
780 482 0.458684
482 457 0.458684
482 1023 0.458684
1515 817 0.458684
2955 1072 0.458684
1072 2955 0.458684
1169 1130 0.458684
1169 1131 0.458684
1169 1132 0.458684
1169 1133 0.458684
167 0 0.45921
663 628 0.45921
96 628 0.45921
689 628 0.45921
764 628 0.45921
765 628 0.45921
628 96 0.45921
628 689 0.45921
628 765 0.45921
20 30 0.45921
467 510 0.45921
510 467 0.45921
510 693 0.45921
510 817 0.45921
1513 1132 0.45921
1513 1133 0.45921
755 121 0.45921
121 755 0.45921
961 817 0.45921
1023 794 0.45921
794 1023 0.45921
794 817 0.45921
693 134 0.45921
134 817 0.45921
134 693 0.45921
748 243 0.45921
693 627 0.45921
693 817 0.45921
0 166 0.459736
628 764 0.459736
951 505 0.459736
505 951 0.459736
563 648 0.459736
7 1224 0.459736
689 1272 0.459736
1272 689 0.459736
961 698 0.459736
698 961 0.459736
1224 802 0.459736
802 1224 0.459736
713 689 0.459736
170 176 0.459736
176 170 0.459736
166 0 0.460262
649 817 0.460262
802 626 0.460262
689 562 0.460262
562 689 0.460262
230 783 0.460262
783 54 0.460262
783 230 0.460262
985 1941 0.460262
526 714 0.460262
714 526 0.460262
166 230 0.460262
230 166 0.460262
2251 7 0.460262
7 2251 0.460262
2210 482 0.460262
961 472 0.460262
693 1016 0.460262
261 0 0.460788
0 164 0.460788
628 98 0.460788
732 649 0.460788
649 526 0.460788
649 652 0.460788
693 505 0.460788
652 783 0.460788
563 245 0.460788
499 817 0.460788
582 548 0.460788
548 582 0.460788
1195 656 0.460788
755 458 0.460788
458 755 0.460788
1023 7 0.460788
552 7 0.460788
7 552 0.460788
693 205 0.460788
663 720 0.460788
720 663 0.460788
962 1458 0.460788
553 817 0.460788
693 482 0.460788
1196 817 0.460788
2875 696 0.460788
696 2875 0.460788
2889 53 0.460788
693 1221 0.460788
962 1429 0.460788
1075 693 0.460788
18 0 0.461314
652 628 0.461314
661 628 0.461314
698 628 0.461314
763 628 0.461314
628 661 0.461314
628 763 0.461314
620 1419 0.461314
1187 783 0.461314
783 1187 0.461314
237 1121 0.461314
1016 720 0.461314
720 1016 0.461314
2377 1202 0.461314
1202 1451 0.461314
1202 2377 0.461314
710 817 0.461314
698 1187 0.461314
2032 817 0.461314
662 1016 0.461314
1016 662 0.461314
618 689 0.461314
689 627 0.461314
165 0 0.46184
762 628 0.46184
628 773 0.46184
628 762 0.46184
652 649 0.46184
505 60 0.46184
853 489 0.46184
489 853 0.46184
116 1252 0.46184
1420 620 0.46184
620 1420 0.46184
484 783 0.46184
783 484 0.46184
7 669 0.46184
1202 230 0.46184
762 230 0.46184
230 762 0.46184
643 688 0.46184
688 643 0.46184
7 1023 0.46184
762 1202 0.46184
1202 762 0.46184
1202 817 0.46184
202 238 0.46184
238 202 0.46184
2601 1096 0.46184
264 1096 0.46184
1096 264 0.46184
1096 2601 0.46184
1098 1577 0.46184
2601 264 0.46184
264 2601 0.46184
60 689 0.46184
1 689 0.46184
2824 1013 0.46184
1429 962 0.46184
1193 652 0.46184
1169 817 0.46184
627 689 0.46184
688 628 0.462366
628 688 0.462366
644 783 0.462366
783 644 0.462366
1202 499 0.462366
499 1202 0.462366
985 1949 0.462366
2105 218 0.462366
218 2105 0.462366
756 1202 0.462366
1202 756 0.462366
2479 6 0.462366
457 482 0.462366
526 2556 0.462366
899 590 0.462366
590 899 0.462366
982 962 0.462366
962 982 0.462366
2043 3090 0.462366
1506 1025 0.462366
761 628 0.462892
628 761 0.462892
116 1238 0.462892
1419 620 0.462892
802 783 0.462892
783 802 0.462892
2059 947 0.462892
510 563 0.462892
655 69 0.462892
69 655 0.462892
6 2479 0.462892
2530 238 0.462892
238 2530 0.462892
2580 524 0.462892
2530 524 0.462892
524 2580 0.462892
524 2530 0.462892
2459 817 0.462892
963 170 0.462892
243 817 0.462892
2530 2105 0.462892
2105 2530 0.462892
3177 1906 0.462892
164 0 0.463418
687 628 0.463418
734 628 0.463418
628 483 0.463418
628 734 0.463418
628 687 0.463418
505 1137 0.463418
45 39 0.463418
1758 245 0.463418
582 245 0.463418
245 1758 0.463418
947 1397 0.463418
563 510 0.463418
1416 1065 0.463418
662 1044 0.463418
1044 662 0.463418
1416 1502 0.463418
1543 2602 0.463418
168 1331 0.463418
1331 168 0.463418
1331 817 0.463418
2887 655 0.463418
655 2887 0.463418
1758 962 0.463418
962 1758 0.463418
0 165 0.463944
660 628 0.463944
281 628 0.463944
503 628 0.463944
628 281 0.463944
628 660 0.463944
628 503 0.463944
188 649 0.463944
649 188 0.463944
526 503 0.463944
1073 783 0.463944
814 783 0.463944
69 783 0.463944
1729 783 0.463944
783 1073 0.463944
783 814 0.463944
783 69 0.463944
997 985 0.463944
947 2074 0.463944
156 688 0.463944
688 156 0.463944
2345 1458 0.463944
864 670 0.463944
2345 524 0.463944
524 2345 0.463944
1273 663 0.463944
663 1273 0.463944
2045 966 0.463944
966 2045 0.463944
2699 764 0.463944
764 2699 0.463944
2602 1543 0.463944
2641 1624 0.463944
1624 2641 0.463944
711 628 0.46447
628 711 0.46447
526 649 0.46447
649 36 0.46447
1154 489 0.46447
489 1154 0.46447
489 22 0.46447
1065 39 0.46447
626 802 0.46447
693 245 0.46447
245 693 0.46447
1765 237 0.46447
237 1765 0.46447
802 519 0.46447
519 802 0.46447
1088 720 0.46447
720 1088 0.46447
962 526 0.46447
526 962 0.46447
693 648 0.46447
962 1207 0.46447
1207 962 0.46447
1013 663 0.46447
170 663 0.46447
663 1013 0.46447
663 170 0.46447
757 2244 0.46447
757 2700 0.46447
2716 1779 0.46447
658 1779 0.46447
506 1779 0.46447
1779 2716 0.46447
1779 506 0.46447
1779 658 0.46447
1330 473 0.46447
658 506 0.46447
506 658 0.46447
1013 50 0.46447
1154 22 0.46447
22 1154 0.46447
1701 2962 0.46447
713 1392 0.46447
693 1075 0.46447
693 2307 0.46447
96 0 0.464996
0 96 0.464996
686 628 0.464996
713 628 0.464996
760 628 0.464996
628 669 0.464996
628 657 0.464996
36 69 0.464996
653 1130 0.464996
54 783 0.464996
1272 245 0.464996
245 1272 0.464996
809 705 0.464996
1805 654 0.464996
654 1805 0.464996
1311 817 0.464996
2220 705 0.464996
1392 705 0.464996
705 2220 0.464996
644 590 0.464996
549 69 0.464996
69 2049 0.464996
466 98 0.464996
98 466 0.464996
170 96 0.464996
96 170 0.464996
238 954 0.464996
613 1269 0.464996
1192 698 0.464996
698 1192 0.464996
176 1 0.464996
1 176 0.464996
652 1193 0.464996
760 713 0.464996
713 760 0.464996
711 1392 0.464996
1392 711 0.464996
693 1702 0.464996
1702 693 0.464996
1805 2131 0.464996
2131 1805 0.464996
8 0 0.465523
0 8 0.465523
657 628 0.465523
669 628 0.465523
685 628 0.465523
758 628 0.465523
759 628 0.465523
628 237 0.465523
628 759 0.465523
628 685 0.465523
1272 45 0.465523
45 1272 0.465523
1779 669 0.465523
669 1779 0.465523
1013 519 0.465523
519 1013 0.465523
2049 68 0.465523
2049 69 0.465523
1387 69 0.465523
69 1387 0.465523
1269 98 0.465523
98 1269 0.465523
2424 555 0.465523
555 2424 0.465523
1269 613 0.465523
788 651 0.465523
651 788 0.465523
16 1269 0.465523
1530 1013 0.465523
2826 1013 0.465523
1013 2824 0.465523
1013 1530 0.465523
1013 2826 0.465523
2210 2220 0.465523
726 577 0.465523
577 726 0.465523
16 2049 0.465523
2049 16 0.465523
2049 2957 0.465523
2344 82 0.465523
82 2344 0.465523
380 1312 0.465523
1312 380 0.465523
2828 1392 0.465523
3094 1392 0.465523
1392 3094 0.465523
758 51 0.465523
656 628 0.466049
683 628 0.466049
87 628 0.466049
710 628 0.466049
756 628 0.466049
82 628 0.466049
76 628 0.466049
809 628 0.466049
628 656 0.466049
628 710 0.466049
628 674 0.466049
628 87 0.466049
628 757 0.466049
628 683 0.466049
628 756 0.466049
628 82 0.466049
628 76 0.466049
562 204 0.466049
1427 14 0.466049
794 656 0.466049
656 794 0.466049
163 68 0.466049
2146 644 0.466049
644 2146 0.466049
238 2073 0.466049
648 693 0.466049
711 306 0.466049
1269 16 0.466049
703 817 0.466049
204 1978 0.466049
2345 684 0.466049
684 2345 0.466049
711 769 0.466049
769 711 0.466049
674 204 0.466049
1176 204 0.466049
204 674 0.466049
204 1176 0.466049
1421 2073 0.466049
2073 1421 0.466049
2073 2345 0.466049
163 0 0.466575
655 628 0.466575
364 628 0.466575
670 628 0.466575
691 628 0.466575
168 628 0.466575
755 628 0.466575
757 628 0.466575
628 691 0.466575
628 655 0.466575
628 168 0.466575
628 755 0.466575
626 1550 0.466575
705 548 0.466575
7 2 0.466575
167 670 0.466575
670 167 0.466575
306 711 0.466575
2756 1659 0.466575
1659 2756 0.466575
1169 1978 0.466575
655 1016 0.466575
1016 655 0.466575
2073 684 0.466575
684 2073 0.466575
2073 1348 0.466575
1348 2073 0.466575
2888 655 0.466575
655 2888 0.466575
2953 2888 0.466575
2888 2953 0.466575
2957 2049 0.466575
2744 2073 0.466575
2072 2073 0.466575
2981 2073 0.466575
1193 2073 0.466575
2073 2072 0.466575
2073 2981 0.466575
2073 2744 0.466575
82 2241 0.466575
2241 82 0.466575
82 0 0.467101
162 0 0.467101
0 82 0.467101
0 162 0.467101
553 42 0.467101
684 628 0.467101
754 628 0.467101
628 684 0.467101
553 120 0.467101
821 536 0.467101
536 821 0.467101
553 43 0.467101
553 498 0.467101
2028 1582 0.467101
104 817 0.467101
2847 684 0.467101
684 2847 0.467101
1072 197 0.467101
197 1072 0.467101
2847 2744 0.467101
2744 2847 0.467101
997 2847 0.467101
2847 997 0.467101
3115 711 0.467101
711 3115 0.467101
187 0 0.467627
0 376 0.467627
0 377 0.467627
51 628 0.467627
753 628 0.467627
628 753 0.467627
628 51 0.467627
1030 649 0.467627
649 1030 0.467627
1701 562 0.467627
562 1701 0.467627
98 783 0.467627
783 98 0.467627
68 163 0.467627
684 510 0.467627
510 684 0.467627
16 644 0.467627
2049 644 0.467627
1788 644 0.467627
753 644 0.467627
644 16 0.467627
644 2049 0.467627
644 1788 0.467627
644 2244 0.467627
644 2245 0.467627
644 1248 0.467627
644 753 0.467627
1207 554 0.467627
1701 98 0.467627
98 1701 0.467627
2502 482 0.467627
134 472 0.467627
1207 54 0.467627
1074 963 0.467627
684 954 0.467627
954 684 0.467627
345 684 0.467627
684 345 0.467627
377 345 0.467627
345 377 0.467627
811 170 0.467627
170 811 0.467627
693 2502 0.467627
2502 693 0.467627
161 0 0.468153
0 161 0.468153
0 163 0.468153
682 628 0.468153
628 682 0.468153
770 45 0.468153
45 770 0.468153
1475 653 0.468153
684 484 0.468153
1072 688 0.468153
688 1072 0.468153
590 644 0.468153
530 1550 0.468153
530 2412 0.468153
139 817 0.468153
1001 238 0.468153
526 71 0.468153
71 817 0.468153
157 248 0.468153
248 157 0.468153
248 817 0.468153
2135 1072 0.468153
1072 2135 0.468153
1001 817 0.468153
160 0 0.468679
0 160 0.468679
628 673 0.468679
1001 620 0.468679
38 619 0.468679
682 626 0.468679
1529 626 0.468679
626 682 0.468679
626 1529 0.468679
38 1074 0.468679
674 688 0.468679
688 674 0.468679
186 644 0.468679
163 644 0.468679
644 186 0.468679
644 163 0.468679
775 959 0.468679
1443 1458 0.468679
2412 530 0.468679
2432 72 0.468679
72 2432 0.468679
157 2459 0.468679
758 59 0.468679
59 758 0.468679
955 1348 0.468679
1348 955 0.468679
1443 962 0.468679
773 628 0.469205
628 812 0.469205
809 817 0.469205
652 688 0.469205
688 652 0.469205
644 838 0.469205
2385 821 0.469205
821 2385 0.469205
652 76 0.469205
76 652 0.469205
652 1072 0.469205
1072 652 0.469205
2578 988 0.469205
1169 838 0.469205
1169 489 0.469731
1405 620 0.469731
620 1405 0.469731
658 783 0.469731
1088 783 0.469731
1392 783 0.469731
783 720 0.469731
783 658 0.469731
783 1088 0.469731
783 1392 0.469731
947 2073 0.469731
705 205 0.469731
600 238 0.469731
238 600 0.469731
1169 946 0.469731
946 1169 0.469731
1169 1892 0.469731
3161 2135 0.469731
2135 3161 0.469731
159 0 0.470257
0 159 0.470257
752 628 0.470257
519 36 0.470257
36 519 0.470257
36 1288 0.470257
1712 653 0.470257
653 817 0.470257
245 783 0.470257
466 783 0.470257
783 245 0.470257
783 466 0.470257
687 720 0.470257
720 687 0.470257
2909 552 0.470257
552 2909 0.470257
466 817 0.470257
3093 988 0.470257
1176 2825 0.470257
2825 1176 0.470257
0 155 0.470783
1344 36 0.470783
36 1344 0.470783
1728 783 0.470783
752 669 0.470783
764 519 0.470783
519 764 0.470783
1340 68 0.470783
68 1340 0.470783
182 458 0.470783
458 182 0.470783
71 565 0.470783
7 613 0.470783
1465 238 0.470783
238 1465 0.470783
697 764 0.470783
764 697 0.470783
491 900 0.470783
1169 690 0.470783
628 708 0.471309
970 489 0.471309
489 970 0.471309
45 693 0.471309
491 36 0.471309
1404 620 0.471309
620 1404 0.471309
1941 985 0.471309
182 693 0.471309
2828 687 0.471309
687 2828 0.471309
997 600 0.471309
600 997 0.471309
2074 3206 0.471309
491 42 0.471835
649 752 0.471835
649 1005 0.471835
649 1054 0.471835
45 639 0.471835
670 783 0.471835
1727 783 0.471835
783 670 0.471835
669 752 0.471835
1269 481 0.471835
2048 68 0.471835
68 2048 0.471835
1550 2390 0.471835
553 771 0.471835
1420 928 0.471835
0 157 0.472361
158 714 0.472361
714 158 0.472361
1591 68 0.472361
68 1591 0.472361
524 947 0.472361
1129 7 0.472361
7 1129 0.472361
2390 1550 0.472361
2391 1550 0.472361
1550 2391 0.472361
1550 114 0.472361
1550 817 0.472361
750 755 0.472361
755 750 0.472361
750 491 0.472361
491 750 0.472361
1169 1859 0.472361
158 0 0.472887
0 158 0.472887
674 628 0.472887
709 628 0.472887
751 628 0.472887
628 751 0.472887
628 709 0.472887
222 116 0.472887
238 985 0.472887
790 693 0.472887
1001 947 0.472887
238 947 0.472887
491 688 0.472887
688 491 0.472887
69 693 0.472887
670 219 0.472887
219 670 0.472887
2532 238 0.472887
1191 524 0.472887
524 1191 0.472887
764 966 0.472887
974 1191 0.472887
997 1191 0.472887
1191 997 0.472887
1191 974 0.472887
2532 1348 0.472887
1348 2532 0.472887
222 1025 0.472887
1709 674 0.472887
674 1709 0.472887
1397 2578 0.472887
1129 1344 0.472887
1344 1129 0.472887
157 0 0.473413
649 1019 0.473413
505 693 0.473413
36 484 0.473413
503 474 0.473413
1726 783 0.473413
1170 245 0.473413
245 1170 0.473413
2047 68 0.473413
68 2047 0.473413
793 947 0.473413
947 793 0.473413
1340 670 0.473413
670 1340 0.473413
951 1088 0.473413
1088 951 0.473413
966 764 0.473413
1384 757 0.473413
757 1384 0.473413
2579 684 0.473413
684 2579 0.473413
752 649 0.473939
222 36 0.473939
1088 120 0.473939
222 120 0.473939
120 1088 0.473939
668 653 0.473939
653 668 0.473939
668 519 0.473939
519 668 0.473939
790 68 0.473939
698 68 0.473939
68 698 0.473939
757 720 0.473939
720 757 0.473939
222 482 0.473939
757 1088 0.473939
1088 757 0.473939
1382 687 0.473939
687 1382 0.473939
222 1130 0.473939
222 1131 0.473939
222 1132 0.473939
222 1133 0.473939
222 817 0.473939
168 2888 0.473939
2888 168 0.473939
237 505 0.474465
1088 505 0.474465
1129 505 0.474465
505 1088 0.474465
1129 653 0.474465
696 245 0.474465
245 696 0.474465
237 482 0.474465
2207 688 0.474465
688 2207 0.474465
821 959 0.474465
959 821 0.474465
997 524 0.474465
524 997 0.474465
82 687 0.474465
674 687 0.474465
687 82 0.474465
687 674 0.474465
1809 1165 0.474465
1165 1809 0.474465
755 550 0.474991
550 757 0.474991
474 649 0.474991
156 649 0.474991
649 474 0.474991
649 156 0.474991
156 505 0.474991
505 156 0.474991
1273 45 0.474991
45 1273 0.474991
555 39 0.474991
1591 30 0.474991
30 1591 0.474991
35 653 0.474991
653 783 0.474991
656 783 0.474991
959 783 0.474991
783 656 0.474991
783 959 0.474991
757 714 0.474991
753 714 0.474991
714 753 0.474991
697 656 0.474991
656 2022 0.474991
656 697 0.474991
35 1197 0.474991
492 555 0.474991
555 492 0.474991
2567 802 0.474991
1001 490 0.474991
490 1001 0.474991
1422 3160 0.474991
750 628 0.475517
628 750 0.475517
192 550 0.475517
550 192 0.475517
550 755 0.475517
780 505 0.475517
36 1370 0.475517
36 1371 0.475517
61 39 0.475517
39 61 0.475517
653 1001 0.475517
82 237 0.475517
713 237 0.475517
237 82 0.475517
491 310 0.475517
310 491 0.475517
1370 68 0.475517
966 467 0.475517
467 966 0.475517
729 509 0.475517
693 98 0.475517
98 693 0.475517
491 627 0.475517
687 693 0.475517
1809 2412 0.475517
693 1095 0.475517
1941 2071 0.475517
1001 2578 0.475517
2578 1001 0.475517
1941 988 0.475517
3160 1422 0.475517
997 1001 0.475517
156 0 0.476043
984 550 0.476043
550 984 0.476043
1014 649 0.476043
1019 649 0.476043
649 753 0.476043
653 45 0.476043
562 45 0.476043
45 562 0.476043
1169 36 0.476043
36 1169 0.476043
484 120 0.476043
669 562 0.476043
562 669 0.476043
1716 653 0.476043
653 1716 0.476043
1095 237 0.476043
266 38 0.476043
1500 548 0.476043
548 1500 0.476043
985 987 0.476043
484 684 0.476043
2046 68 0.476043
68 2046 0.476043
1500 7 0.476043
7 1500 0.476043
697 789 0.476043
789 697 0.476043
957 43 0.476043
730 156 0.476043
966 156 0.476043
156 730 0.476043
156 966 0.476043
753 1050 0.476043
698 813 0.476043
490 627 0.476043
1500 1779 0.476043
745 627 0.476043
154 2047 0.476043
2047 154 0.476043
154 0 0.476569
42 629 0.476569
749 628 0.476569
270 550 0.476569
550 687 0.476569
550 270 0.476569
800 45 0.476569
1288 45 0.476569
45 800 0.476569
45 1288 0.476569
1288 36 0.476569
154 503 0.476569
503 154 0.476569
182 245 0.476569
245 182 0.476569
490 68 0.476569
68 490 0.476569
2047 156 0.476569
698 156 0.476569
156 2047 0.476569
156 698 0.476569
984 1701 0.476569
1701 984 0.476569
2207 767 0.476569
767 2207 0.476569
2047 270 0.476569
270 2047 0.476569
154 800 0.476569
800 154 0.476569
155 0 0.477095
0 375 0.477095
748 628 0.477095
190 628 0.477095
628 748 0.477095
628 749 0.477095
628 190 0.477095
182 45 0.477095
45 182 0.477095
98 36 0.477095
36 98 0.477095
197 714 0.477095
987 947 0.477095
947 987 0.477095
748 156 0.477095
156 98 0.477095
156 748 0.477095
748 1505 0.477095
1505 748 0.477095
955 2072 0.477095
3112 268 0.477095
268 3112 0.477095
2047 89 0.477095
983 550 0.477621
550 983 0.477621
550 110 0.477621
1287 45 0.477621
45 1287 0.477621
1501 947 0.477621
947 1501 0.477621
306 959 0.477621
1501 1458 0.477621
967 659 0.477621
659 967 0.477621
2047 684 0.477621
1716 967 0.477621
967 1716 0.477621
2072 955 0.477621
957 817 0.477621
748 3207 0.477621
3207 748 0.477621
0 154 0.478147
0 156 0.478147
628 659 0.478147
739 783 0.478147
783 739 0.478147
705 482 0.478147
2313 156 0.478147
1370 156 0.478147
156 2313 0.478147
156 1370 0.478147
553 2500 0.478147
698 83 0.478147
955 2926 0.478147
649 1010 0.478674
649 1008 0.478674
1074 36 0.478674
36 693 0.478674
1775 483 0.478674
483 1775 0.478674
1074 1051 0.478674
2022 656 0.478674
658 688 0.478674
688 658 0.478674
1335 2336 0.478674
613 1056 0.478674
613 1134 0.478674
1382 1207 0.478674
1207 1382 0.478674
473 1330 0.478674
473 817 0.478674
2926 955 0.478674
2461 3035 0.478674
714 45 0.4792
45 714 0.4792
36 237 0.4792
153 749 0.4792
749 153 0.4792
563 503 0.4792
503 1074 0.4792
237 780 0.4792
526 38 0.4792
153 688 0.4792
688 153 0.4792
956 563 0.4792
563 693 0.4792
1500 1524 0.4792
1286 647 0.4792
647 1286 0.4792
1286 720 0.4792
720 1286 0.4792
966 182 0.4792
182 966 0.4792
1820 153 0.4792
153 1820 0.4792
1404 955 0.4792
955 1404 0.4792
1716 693 0.4792
977 3208 0.4792
708 628 0.479726
982 550 0.479726
550 987 0.479726
76 30 0.479726
30 76 0.479726
693 783 0.479726
860 68 0.479726
68 860 0.479726
7 1286 0.479726
698 720 0.479726
720 698 0.479726
1286 670 0.479726
670 1286 0.479726
182 1574 0.479726
659 71 0.479726
71 659 0.479726
524 2581 0.479726
860 1286 0.479726
1286 860 0.479726
700 739 0.479726
739 700 0.479726
987 3064 0.479726
649 1053 0.480252
1087 505 0.480252
505 1087 0.480252
494 36 0.480252
36 494 0.480252
1087 653 0.480252
653 1087 0.480252
483 182 0.480252
466 68 0.480252
68 466 0.480252
1775 156 0.480252
156 1775 0.480252
153 720 0.480252
720 153 0.480252
987 1458 0.480252
1053 1050 0.480252
1170 555 0.480252
1077 555 0.480252
555 1170 0.480252
555 1077 0.480252
197 698 0.480252
494 817 0.480252
2645 153 0.480252
1286 153 0.480252
153 1286 0.480252
153 2645 0.480252
2709 820 0.480252
820 2709 0.480252
658 649 0.480778
7 649 0.480778
649 7 0.480778
649 658 0.480778
739 489 0.480778
489 739 0.480778
1286 45 0.480778
45 1286 0.480778
237 480 0.480778
1207 688 0.480778
1286 688 0.480778
688 1286 0.480778
688 1207 0.480778
1286 7 0.480778
197 536 0.480778
536 197 0.480778
1087 480 0.480778
674 1286 0.480778
1286 674 0.480778
2412 1809 0.480778
237 693 0.481304
237 1774 0.481304
2579 524 0.481304
524 2579 0.481304
505 96 0.48183
200 30 0.48183
30 477 0.48183
30 200 0.48183
237 96 0.48183
2577 524 0.48183
524 2577 0.48183
1087 3130 0.48183
3130 1087 0.48183
981 550 0.482356
550 981 0.482356
81 45 0.482356
45 81 0.482356
1160 36 0.482356
477 30 0.482356
860 237 0.482356
237 860 0.482356
237 1773 0.482356
237 11 0.482356
714 482 0.482356
1207 458 0.482356
458 1207 0.482356
81 688 0.482356
688 81 0.482356
554 1207 0.482356
980 524 0.482356
524 980 0.482356
1286 1711 0.482356
1009 649 0.482882
649 1009 0.482882
811 749 0.482882
749 811 0.482882
653 1273 0.482882
809 659 0.482882
2312 156 0.482882
156 2312 0.482882
629 494 0.482882
494 629 0.482882
734 1207 0.482882
1207 734 0.482882
1779 1500 0.482882
2819 1286 0.482882
1286 2819 0.482882
1169 1870 0.482882
3062 1273 0.482882
1273 3062 0.482882
1393 749 0.483408
749 1207 0.483408
749 1393 0.483408
120 503 0.483408
977 644 0.483408
757 644 0.483408
644 757 0.483408
644 977 0.483408
2052 156 0.483408
374 156 0.483408
156 2052 0.483408
156 374 0.483408
941 1286 0.483408
1286 941 0.483408
987 988 0.483408
2643 941 0.483408
941 2643 0.483408
16 0 0.483934
49 0 0.483934
152 0 0.483934
0 49 0.483934
659 628 0.483934
958 550 0.483934
110 550 0.483934
980 550 0.483934
550 958 0.483934
550 980 0.483934
36 597 0.483934
1342 503 0.483934
503 1342 0.483934
503 47 0.483934
1009 783 0.483934
524 985 0.483934
985 524 0.483934
98 156 0.483934
786 156 0.483934
156 786 0.483934
958 1550 0.483934
1550 958 0.483934
1269 1172 0.483934
1172 1269 0.483934
1269 1270 0.483934
1270 1269 0.483934
754 550 0.48446
550 754 0.48446
680 489 0.48446
582 503 0.48446
110 714 0.48446
714 110 0.48446
190 771 0.48446
0 152 0.484986
168 550 0.484986
550 168 0.484986
667 505 0.484986
505 667 0.484986
45 489 0.484986
667 45 0.484986
45 667 0.484986
310 483 0.484986
483 310 0.484986
947 985 0.484986
582 817 0.484986
2221 705 0.484986
705 2221 0.484986
152 554 0.484986
554 152 0.484986
667 156 0.484986
156 667 0.484986
747 1458 0.484986
944 152 0.484986
152 944 0.484986
151 0 0.485512
0 151 0.485512
45 1328 0.485512
1342 653 0.485512
237 776 0.485512
1719 947 0.485512
747 1172 0.485512
1172 747 0.485512
2717 2266 0.485512
1787 665 0.485512
665 1787 0.485512
0 80 0.486038
665 628 0.486038
747 628 0.486038
505 182 0.486038
670 749 0.486038
1392 749 0.486038
944 749 0.486038
749 670 0.486038
749 1392 0.486038
749 944 0.486038
503 563 0.486038
139 483 0.486038
710 483 0.486038
483 710 0.486038
483 139 0.486038
659 809 0.486038
1007 1050 0.486038
2599 629 0.486038
629 2599 0.486038
1157 2660 0.486038
0 16 0.486564
712 628 0.486564
628 712 0.486564
628 815 0.486564
979 550 0.486564
550 979 0.486564
649 656 0.486564
649 1007 0.486564
1161 489 0.486564
489 1009 0.486564
1345 39 0.486564
756 644 0.486564
644 756 0.486564
110 817 0.486564
962 938 0.486564
1615 492 0.486564
747 2829 0.486564
1175 489 0.48709
310 36 0.48709
36 310 0.48709
1391 749 0.48709
749 1391 0.48709
83 809 0.48709
809 83 0.48709
618 1512 0.48709
2010 1512 0.48709
1093 156 0.48709
156 1093 0.48709
710 98 0.48709
98 710 0.48709
3032 665 0.48709
665 3032 0.48709
0 150 0.487616
757 550 0.487616
757 505 0.487616
505 757 0.487616
489 1175 0.487616
503 522 0.487616
503 1207 0.487616
2060 947 0.487616
947 2060 0.487616
947 1426 0.487616
947 1719 0.487616
1207 1307 0.487616
757 1272 0.487616
1272 757 0.487616
2010 2008 0.487616
2550 2206 0.487616
2206 2550 0.487616
757 1207 0.487616
1207 757 0.487616
1286 757 0.487616
757 1286 0.487616
747 954 0.487616
150 0 0.488142
674 550 0.488142
550 674 0.488142
966 36 0.488142
36 966 0.488142
1385 620 0.488142
620 1418 0.488142
190 656 0.488142
656 190 0.488142
947 817 0.488142
156 316 0.488142
316 156 0.488142
182 554 0.488142
554 182 0.488142
3162 2819 0.488142
2819 3162 0.488142
727 550 0.488668
550 727 0.488668
550 773 0.488668
237 489 0.488668
1269 45 0.488668
45 1269 0.488668
1273 749 0.488668
749 1273 0.488668
653 35 0.488668
555 43 0.488668
552 43 0.488668
1156 156 0.488668
156 1156 0.488668
820 1172 0.488668
820 1270 0.488668
998 524 0.488668
524 998 0.488668
1269 820 0.488668
820 1269 0.488668
2908 552 0.488668
552 2908 0.488668
1392 2828 0.488668
0 374 0.489194
552 42 0.489194
156 628 0.489194
628 156 0.489194
94 489 0.489194
489 989 0.489194
150 688 0.489194
2423 552 0.489194
552 2423 0.489194
0 48 0.48972
1160 489 0.48972
755 310 0.48972
310 755 0.48972
656 35 0.48972
232 947 0.48972
998 947 0.48972
947 524 0.48972
947 998 0.48972
947 747 0.48972
2209 688 0.48972
688 2209 0.48972
688 978 0.48972
625 687 0.48972
3063 987 0.48972
987 3063 0.48972
2 0 0.490246
764 489 0.490246
489 94 0.490246
36 1001 0.490246
653 749 0.490246
749 653 0.490246
503 134 0.490246
625 653 0.490246
653 625 0.490246
1809 1513 0.490246
1513 1809 0.490246
951 688 0.490246
1384 688 0.490246
688 951 0.490246
688 1384 0.490246
554 1161 0.490246
2252 7 0.490246
7 2252 0.490246
156 467 0.490246
467 156 0.490246
629 156 0.490246
659 156 0.490246
156 629 0.490246
156 659 0.490246
700 1161 0.490246
978 550 0.490772
550 978 0.490772
550 1000 0.490772
45 555 0.490772
45 43 0.490772
45 482 0.490772
556 620 0.490772
1418 620 0.490772
620 556 0.490772
237 1000 0.490772
1512 2018 0.490772
629 316 0.490772
978 688 0.490772
629 688 0.490772
710 152 0.490772
976 110 0.490772
757 110 0.490772
110 976 0.490772
110 757 0.490772
2412 457 0.490772
2344 976 0.490772
0 79 0.491298
35 656 0.491298
1384 747 0.491298
1340 747 0.491298
747 1384 0.491298
747 1340 0.491298
978 466 0.491298
466 978 0.491298
48 0 0.491824
688 550 0.491824
550 688 0.491824
1009 489 0.491824
237 1657 0.491824
136 310 0.491824
310 136 0.491824
705 510 0.491824
688 150 0.491824
511 1657 0.491824
710 7 0.491824
7 710 0.491824
747 156 0.491824
156 747 0.491824
771 1657 0.491824
747 373 0.491824
976 2344 0.491824
562 649 0.492351
789 114 0.492351
789 482 0.492351
712 666 0.492351
666 712 0.492351
629 706 0.492351
550 489 0.492877
554 45 0.492877
1342 510 0.492877
510 1342 0.492877
80 688 0.492877
688 80 0.492877
494 156 0.492877
156 494 0.492877
1335 2501 0.492877
2907 552 0.492877
552 2907 0.492877
310 628 0.493403
505 197 0.493403
150 680 0.493403
1787 680 0.493403
680 150 0.493403
680 1787 0.493403
944 710 0.493403
710 944 0.493403
2501 1335 0.493403
764 899 0.493403
492 1615 0.493403
2579 747 0.493403
712 1340 0.493403
1340 712 0.493403
78 0 0.493929
0 372 0.493929
0 373 0.493929
628 663 0.493929
1006 649 0.493929
977 649 0.493929
649 977 0.493929
36 949 0.493929
1008 749 0.493929
749 1008 0.493929
749 1010 0.493929
316 626 0.493929
626 316 0.493929
1157 23 0.493929
680 310 0.493929
1087 316 0.493929
316 629 0.493929
316 1087 0.493929
663 554 0.493929
942 156 0.493929
156 942 0.493929
156 706 0.493929
663 104 0.493929
104 663 0.493929
899 764 0.493929
1157 940 0.493929
940 1157 0.493929
977 1199 0.493929
714 628 0.494455
628 650 0.494455
977 550 0.494455
550 977 0.494455
1157 489 0.494455
23 1157 0.494455
2208 688 0.494455
688 2208 0.494455
650 794 0.494455
794 650 0.494455
77 1342 0.494455
1342 77 0.494455
647 628 0.494981
628 647 0.494981
976 550 0.494981
550 976 0.494981
653 663 0.494981
743 237 0.494981
182 310 0.494981
310 182 0.494981
26 714 0.494981
714 26 0.494981
714 182 0.494981
1775 1307 0.494981
554 663 0.494981
554 7 0.494981
156 1802 0.494981
182 663 0.494981
182 482 0.494981
1086 1297 0.494981
80 1249 0.494981
1249 80 0.494981
0 77 0.495507
548 628 0.495507
707 628 0.495507
628 548 0.495507
628 152 0.495507
628 707 0.495507
943 550 0.495507
1802 156 0.495507
2906 552 0.495507
552 2906 0.495507
2827 2744 0.495507
2744 2827 0.495507
653 1722 0.496033
156 714 0.496033
714 156 0.496033
663 316 0.496033
316 663 0.496033
940 156 0.496033
156 940 0.496033
552 938 0.496033
938 552 0.496033
2827 687 0.496033
687 2827 0.496033
3000 1722 0.496033
1722 3000 0.496033
794 510 0.496559
510 794 0.496559
2225 2008 0.496559
2008 2225 0.496559
663 670 0.496559
670 663 0.496559
134 490 0.496559
1157 663 0.496559
663 1157 0.496559
20 0 0.497085
0 20 0.497085
104 628 0.497085
505 107 0.497085
1007 489 0.497085
489 1007 0.497085
1207 653 0.497085
653 1207 0.497085
653 1725 0.497085
20 14 0.497085
940 550 0.497611
942 550 0.497611
670 550 0.497611
550 943 0.497611
1086 505 0.497611
505 713 0.497611
1811 38 0.497611
511 1095 0.497611
764 554 0.497611
554 764 0.497611
554 2250 0.497611
182 780 0.497611
1086 1170 0.497611
2744 942 0.497611
942 2744 0.497611
3035 2461 0.497611
34 0 0.498137
550 663 0.498137
670 653 0.498137
653 670 0.498137
618 237 0.498137
237 618 0.498137
705 809 0.498137
104 554 0.498137
554 104 0.498137
104 156 0.498137
156 104 0.498137
987 524 0.498137
524 987 0.498137
550 658 0.498663
653 503 0.498663
680 503 0.498663
555 503 0.498663
562 503 0.498663
503 555 0.498663
503 562 0.498663
503 680 0.498663
503 1698 0.498663
663 510 0.498663
510 663 0.498663
2314 156 0.498663
121 156 0.498663
156 2314 0.498663
156 121 0.498663
1249 1582 0.498663
622 817 0.498663
77 0 0.499189
658 550 0.499189
156 550 0.499189
550 156 0.499189
550 647 0.499189
1390 749 0.499189
971 749 0.499189
723 749 0.499189
219 749 0.499189
749 1390 0.499189
749 971 0.499189
749 219 0.499189
749 723 0.499189
503 39 0.499189
1390 654 0.499189
940 680 0.499189
680 940 0.499189
1160 554 0.499189
1087 554 0.499189
156 554 0.499189
554 1160 0.499189
554 1087 0.499189
554 156 0.499189
60 17 0.499189
1028 940 0.499189
940 1028 0.499189
654 626 0.499715
626 654 0.499715
780 182 0.499715
2786 940 0.499715
940 2786 0.499715
651 628 0.500241
628 651 0.500241
700 505 0.500241
374 505 0.500241
505 700 0.500241
505 374 0.500241
749 38 0.500241
2099 230 0.500241
230 2099 0.500241
2225 9 0.500241
186 780 0.500241
780 186 0.500241
1809 2928 0.500241
1809 2927 0.500241
0 371 0.500767
54 628 0.500767
467 628 0.500767
628 54 0.500767
628 467 0.500767
944 550 0.500767
957 550 0.500767
975 550 0.500767
550 944 0.500767
550 975 0.500767
550 957 0.500767
505 482 0.500767
36 490 0.500767
1207 749 0.500767
371 503 0.500767
503 245 0.500767
483 562 0.500767
680 1820 0.500767
64 79 0.500767
1513 1512 0.500767
510 1022 0.500767
975 98 0.500767
98 975 0.500767
1604 1582 0.500767
1167 1207 0.500767
1207 1167 0.500767
975 940 0.500767
940 975 0.500767
2927 1809 0.500767
1007 649 0.501293
1008 649 0.501293
977 749 0.501293
1384 749 0.501293
136 749 0.501293
749 1384 0.501293
749 977 0.501293
749 136 0.501293
374 504 0.501293
644 504 0.501293
504 374 0.501293
504 644 0.501293
156 562 0.501293
562 156 0.501293
938 653 0.501293
951 653 0.501293
653 951 0.501293
68 1370 0.501293
625 945 0.501293
971 945 0.501293
945 971 0.501293
625 7 0.501293
7 625 0.501293
182 2149 0.501293
943 939 0.501293
939 943 0.501293
487 42 0.501819
650 628 0.501819
152 628 0.501819
974 550 0.501819
550 974 0.501819
975 749 0.501819
192 749 0.501819
749 975 0.501819
749 192 0.501819
1714 714 0.501819
714 1714 0.501819
794 555 0.501819
1505 139 0.501819
952 76 0.501819
76 952 0.501819
0 361 0.502345
952 230 0.502345
230 952 0.502345
746 306 0.502345
306 746 0.502345
952 550 0.502871
550 952 0.502871
945 1202 0.502871
746 628 0.503397
628 746 0.503397
939 653 0.503397
945 1804 0.503397
945 975 0.503397
681 628 0.503923
628 681 0.503923
746 550 0.503923
494 550 0.503923
33 550 0.503923
550 746 0.503923
550 494 0.503923
182 749 0.503923
749 182 0.503923
1715 653 0.503923
653 1715 0.503923
653 939 0.503923
2052 945 0.503923
975 945 0.503923
945 2052 0.503923
752 554 0.503923
554 752 0.503923
554 745 0.503923
197 938 0.503923
1071 939 0.503923
939 1071 0.503923
33 687 0.503923
687 33 0.503923
33 729 0.503923
0 36 0.504449
938 503 0.504449
938 197 0.504449
626 1335 0.504975
663 504 0.504975
751 504 0.504975
1616 504 0.504975
504 663 0.504975
504 1616 0.504975
504 751 0.504975
658 680 0.504975
680 658 0.504975
47 1335 0.504975
938 555 0.504975
0 87 0.505501
658 628 0.505501
554 628 0.505501
628 554 0.505501
628 658 0.505501
87 749 0.505501
749 87 0.505501
503 938 0.505501
7 656 0.505501
656 7 0.505501
1342 945 0.505501
945 1342 0.505501
698 554 0.505501
554 698 0.505501
87 1207 0.505501
1207 87 0.505501
1342 939 0.505501
939 1342 0.505501
1071 744 0.505501
744 1071 0.505501
365 955 0.505501
955 365 0.505501
2422 1206 0.505501
139 628 0.506028
653 489 0.506028
1291 749 0.506028
749 1291 0.506028
1174 626 0.506028
626 1174 0.506028
1291 504 0.506028
504 1291 0.506028
653 482 0.506028
744 680 0.506028
680 744 0.506028
942 945 0.506028
945 942 0.506028
554 644 0.506028
182 644 0.506028
644 554 0.506028
745 554 0.506028
7 482 0.506028
735 817 0.506028
3079 149 0.506028
149 3079 0.506028
2010 3095 0.506028
148 0 0.506554
149 0 0.506554
0 33 0.506554
0 149 0.506554
745 628 0.506554
628 745 0.506554
550 999 0.506554
148 749 0.506554
749 148 0.506554
503 619 0.506554
33 504 0.506554
726 504 0.506554
504 33 0.506554
504 726 0.506554
38 957 0.506554
236 945 0.506554
945 650 0.506554
945 236 0.506554
688 547 0.506554
651 7 0.506554
1802 687 0.506554
687 1802 0.506554
1202 618 0.50708
1202 2097 0.50708
659 813 0.50708
813 659 0.50708
3163 2644 0.50708
2644 3163 0.50708
0 370 0.507606
2247 554 0.507606
146 554 0.507606
554 146 0.507606
554 482 0.507606
146 939 0.507606
618 482 0.507606
110 749 0.508132
749 110 0.508132
2051 945 0.508132
945 2051 0.508132
554 942 0.508132
554 2247 0.508132
706 156 0.508132
2602 1096 0.508132
2602 264 0.508132
3044 2602 0.508132
2602 3044 0.508132
51 0 0.508658
0 51 0.508658
809 749 0.508658
749 809 0.508658
1759 245 0.508658
245 1759 0.508658
168 809 0.508658
809 168 0.508658
168 680 0.508658
665 680 0.508658
680 168 0.508658
680 665 0.508658
745 511 0.508658
511 745 0.508658
83 698 0.508658
2602 1515 0.508658
0 148 0.509184
45 653 0.509184
503 1160 0.509184
1160 653 0.509184
653 1160 0.509184
1160 237 0.509184
237 1160 0.509184
651 669 0.509184
669 651 0.509184
669 482 0.509184
688 310 0.509184
310 688 0.509184
1160 945 0.509184
1160 705 0.509184
532 817 0.509184
764 622 0.509184
1415 955 0.509184
955 1415 0.509184
3129 2825 0.509184
2825 3129 0.509184
83 0 0.50971
744 550 0.50971
550 744 0.50971
680 32 0.50971
622 764 0.50971
1383 744 0.50971
744 1383 0.50971
33 141 0.50971
141 33 0.50971
3034 971 0.50971
971 3034 0.50971
986 2106 0.50971
2106 986 0.50971
236 628 0.510236
743 628 0.510236
744 628 0.510236
628 550 0.510236
628 236 0.510236
628 743 0.510236
550 956 0.510236
649 659 0.510236
698 504 0.510236
504 698 0.510236
2106 218 0.510236
218 2106 0.510236
182 2504 0.510236
1087 794 0.510236
794 1087 0.510236
969 2071 0.510236
2071 969 0.510236
1174 489 0.510762
489 1174 0.510762
952 698 0.510762
698 952 0.510762
3096 969 0.510762
969 3096 0.510762
1029 504 0.511288
504 1029 0.511288
547 688 0.511288
939 554 0.511288
554 939 0.511288
744 659 0.511288
659 744 0.511288
627 2307 0.511288
153 0 0.511814
0 153 0.511814
973 550 0.511814
550 218 0.511814
550 973 0.511814
659 649 0.511814
1012 649 0.511814
649 1012 0.511814
548 489 0.511814
744 489 0.511814
489 744 0.511814
789 749 0.511814
749 789 0.511814
511 1330 0.511814
1052 554 0.511814
554 1052 0.511814
730 659 0.511814
659 730 0.511814
1185 1386 0.511814
1160 2421 0.511814
33 0 0.51234
116 130 0.51234
680 504 0.51234
504 680 0.51234
153 653 0.51234
653 153 0.51234
7 245 0.51234
33 680 0.51234
860 680 0.51234
680 33 0.51234
680 860 0.51234
666 945 0.51234
945 666 0.51234
705 1160 0.51234
952 554 0.51234
554 952 0.51234
1096 2602 0.51234
2644 153 0.51234
153 2644 0.51234
168 2644 0.51234
2644 168 0.51234
622 489 0.512866
1820 680 0.512866
548 482 0.512866
993 714 0.512866
714 993 0.512866
993 945 0.512866
945 993 0.512866
218 947 0.512866
947 218 0.512866
939 688 0.512866
688 939 0.512866
993 698 0.512866
1802 698 0.512866
698 993 0.512866
698 1802 0.512866
951 757 0.512866
757 951 0.512866
943 618 0.512866
0 369 0.513392
956 550 0.513392
554 550 0.513392
550 554 0.513392
1029 649 0.513392
680 666 0.513392
644 707 0.513392
466 2139 0.513392
2139 466 0.513392
654 698 0.513918
647 680 0.513918
710 680 0.513918
680 647 0.513918
680 710 0.513918
650 945 0.513918
959 306 0.513918
775 2392 0.513918
80 0 0.514444
33 628 0.514444
628 33 0.514444
182 550 0.514444
789 649 0.514444
659 654 0.514444
654 659 0.514444
698 775 0.514444
2392 775 0.514444
710 775 0.514444
775 698 0.514444
775 710 0.514444
33 938 0.514444
938 33 0.514444
2647 939 0.514444
939 2647 0.514444
2392 385 0.514444
3096 973 0.514444
973 3096 0.514444
0 76 0.51497
0 367 0.51497
0 368 0.51497
0 146 0.51497
467 550 0.51497
550 467 0.51497
743 2139 0.51497
2010 1197 0.51497
1197 2010 0.51497
654 628 0.515496
628 811 0.515496
814 749 0.515496
749 814 0.515496
504 673 0.515496
153 680 0.515496
680 153 0.515496
688 1288 0.515496
688 1387 0.515496
705 644 0.515496
744 219 0.515496
1156 219 0.515496
153 219 0.515496
811 219 0.515496
219 744 0.515496
219 1156 0.515496
219 153 0.515496
219 811 0.515496
651 659 0.515496
145 628 0.516022
628 145 0.516022
628 153 0.516022
941 550 0.516022
983 649 0.516022
649 983 0.516022
503 554 0.516022
487 653 0.516022
650 237 0.516022
219 654 0.516022
730 654 0.516022
153 654 0.516022
654 219 0.516022
654 730 0.516022
654 153 0.516022
714 757 0.516022
744 945 0.516022
945 744 0.516022
153 1207 0.516022
811 1207 0.516022
1207 153 0.516022
1207 811 0.516022
2643 153 0.516022
744 153 0.516022
153 2643 0.516022
153 744 0.516022
811 744 0.516022
744 811 0.516022
14 0 0.516548
488 649 0.516548
951 489 0.516548
489 951 0.516548
938 749 0.516548
749 938 0.516548
39 1214 0.516548
945 483 0.516548
483 945 0.516548
698 654 0.516548
811 654 0.516548
654 811 0.516548
811 714 0.516548
554 720 0.516548
488 1050 0.516548
811 948 0.516548
1383 948 0.516548
1821 948 0.516548
948 1821 0.516548
948 1383 0.516548
811 148 0.516548
148 811 0.516548
742 628 0.517074
628 742 0.517074
1103 749 0.517074
749 1103 0.517074
659 245 0.517074
64 1512 0.517074
945 1160 0.517074
710 467 0.517074
467 710 0.517074
2139 938 0.517074
938 2139 0.517074
15 939 0.517074
939 15 0.517074
2421 1160 0.517074
15 941 0.517074
948 811 0.517074
47 0 0.5176
511 42 0.5176
1130 505 0.5176
1131 505 0.5176
1132 505 0.5176
1133 505 0.5176
817 505 0.5176
505 817 0.5176
36 504 0.5176
1224 749 0.5176
749 1224 0.5176
511 620 0.5176
562 482 0.5176
1133 653 0.5176
1130 653 0.5176
483 613 0.5176
483 482 0.5176
2050 945 0.5176
945 2050 0.5176
510 482 0.5176
511 613 0.5176
554 918 0.5176
817 7 0.5176
1133 7 0.5176
1131 7 0.5176
1130 7 0.5176
7 1130 0.5176
7 1131 0.5176
7 1132 0.5176
7 1133 0.5176
613 476 0.5176
1008 156 0.5176
156 1008 0.5176
817 482 0.5176
1133 482 0.5176
1132 482 0.5176
1131 482 0.5176
1130 482 0.5176
613 482 0.5176
71 482 0.5176
817 613 0.5176
1133 613 0.5176
1132 613 0.5176
1131 613 0.5176
1130 613 0.5176
613 561 0.5176
613 1130 0.5176
613 1131 0.5176
613 1133 0.5176
971 1207 0.5176
1207 971 0.5176
1133 618 0.5176
1132 618 0.5176
1131 618 0.5176
1130 618 0.5176
775 550 0.518126
972 550 0.518126
710 550 0.518126
550 775 0.518126
550 972 0.518126
550 710 0.518126
952 36 0.518126
36 952 0.518126
653 1416 0.518126
150 654 0.518126
972 654 0.518126
654 150 0.518126
654 972 0.518126
972 680 0.518126
680 972 0.518126
918 554 0.518126
659 989 0.518126
1343 36 0.518652
36 1343 0.518652
490 245 0.518652
245 490 0.518652
957 680 0.518652
680 957 0.518652
983 554 0.518652
554 983 0.518652
983 219 0.518652
219 983 0.518652
33 15 0.518652
15 33 0.518652
2139 1574 0.518652
33 137 0.518652
137 33 0.518652
550 942 0.519179
550 941 0.519179
751 680 0.519179
1821 680 0.519179
680 751 0.519179
680 1821 0.519179
945 1174 0.519179
510 811 0.519179
993 949 0.519179
949 993 0.519179
1823 110 0.519179
110 1823 0.519179
942 811 0.519179
1070 2139 0.519179
2139 1070 0.519179
147 0 0.519705
504 489 0.519705
1383 749 0.519705
749 1383 0.519705
654 945 0.519705
993 680 0.519705
680 993 0.519705
945 659 0.519705
15 644 0.519705
644 15 0.519705
147 1011 0.519705
2503 993 0.519705
993 2503 0.519705
36 741 0.520231
945 504 0.520231
504 945 0.520231
654 942 0.520231
1823 680 0.520231
680 1823 0.520231
1018 1044 0.520231
649 562 0.520757
504 505 0.520757
505 504 0.520757
989 489 0.520757
659 945 0.520757
1804 945 0.520757
1330 511 0.520757
989 789 0.520757
146 0 0.521283
673 628 0.521283
741 36 0.521283
665 749 0.521283
1787 939 0.521283
939 1787 0.521283
145 0 0.521809
0 147 0.521809
0 145 0.521809
0 167 0.521809
222 23 0.521809
939 654 0.521809
654 939 0.521809
32 680 0.521809
688 680 0.521809
680 688 0.521809
1388 182 0.521809
182 1388 0.521809
222 522 0.521809
136 993 0.521809
993 136 0.521809
3128 1567 0.521809
1567 3128 0.521809
3166 3167 0.521809
3167 3166 0.521809
36 0 0.522335
550 950 0.522335
713 505 0.522335
36 505 0.522335
1072 489 0.522335
489 1072 0.522335
45 472 0.522335
36 472 0.522335
36 811 0.522335
36 482 0.522335
0 46 0.522861
950 550 0.522861
368 550 0.522861
649 812 0.522861
939 36 0.522861
36 939 0.522861
1389 749 0.522861
749 1389 0.522861
673 504 0.522861
368 680 0.522861
680 147 0.522861
680 1388 0.522861
680 368 0.522861
1388 698 0.522861
698 1388 0.522861
2646 939 0.522861
939 2646 0.522861
368 15 0.522861
673 550 0.523387
550 673 0.523387
32 45 0.523387
45 32 0.523387
680 749 0.523387
1819 680 0.523387
12 680 0.523387
1822 680 0.523387
680 1819 0.523387
680 12 0.523387
680 1822 0.523387
192 13 0.523387
13 192 0.523387
1184 156 0.523387
156 1184 0.523387
45 0 0.523913
0 45 0.523913
0 75 0.523913
1388 749 0.523913
749 1388 0.523913
1388 310 0.523913
15 310 0.523913
310 1388 0.523913
310 15 0.523913
7 1965 0.523913
2271 789 0.523913
789 2271 0.523913
144 156 0.523913
156 144 0.523913
983 32 0.523913
32 983 0.523913
1592 368 0.523913
368 1592 0.523913
491 1273 0.523913
978 1253 0.523913
70 1388 0.523913
1388 70 0.523913
136 550 0.524439
550 136 0.524439
1018 649 0.524439
7 562 0.524439
562 7 0.524439
142 654 0.524439
147 680 0.524439
698 680 0.524439
670 680 0.524439
680 698 0.524439
680 670 0.524439
222 548 0.524439
1716 548 0.524439
548 1716 0.524439
1017 945 0.524439
670 69 0.524439
69 670 0.524439
1018 219 0.524439
220 219 0.524439
777 219 0.524439
219 220 0.524439
219 777 0.524439
70 32 0.524439
32 70 0.524439
972 555 0.524439
2717 15 0.524439
15 143 0.524439
15 2717 0.524439
144 0 0.524965
1028 649 0.524965
649 1017 0.524965
649 1028 0.524965
1165 62 0.524965
237 244 0.524965
32 654 0.524965
654 32 0.524965
1165 64 0.524965
714 548 0.524965
182 548 0.524965
32 548 0.524965
548 714 0.524965
548 32 0.524965
548 182 0.524965
1388 32 0.524965
225 32 0.524965
32 1388 0.524965
32 225 0.524965
830 1550 0.524965
143 0 0.525491
680 70 0.525491
1077 953 0.525491
953 1077 0.525491
554 2249 0.525491
1369 219 0.525491
2315 219 0.525491
219 1018 0.525491
219 1369 0.525491
219 2315 0.525491
968 524 0.525491
524 968 0.525491
143 15 0.525491
1369 993 0.525491
993 1369 0.525491
973 3165 0.525491
490 550 0.526017
971 550 0.526017
550 971 0.526017
142 32 0.526017
743 146 0.526017
146 743 0.526017
142 993 0.526017
973 1396 0.526017
1396 973 0.526017
3186 2515 0.526017
2515 3186 0.526017
75 0 0.526543
0 366 0.526543
0 144 0.526543
649 225 0.526543
237 36 0.526543
36 1369 0.526543
62 653 0.526543
62 1165 0.526543
245 659 0.526543
64 1165 0.526543
1343 625 0.526543
2139 625 0.526543
1388 219 0.526543
219 1388 0.526543
2346 1184 0.526543
1085 1184 0.526543
1184 2346 0.526543
1184 1085 0.526543
993 764 0.526543
764 993 0.526543
993 18 0.526543
18 993 0.526543
42 505 0.527069
789 550 0.527069
550 789 0.527069
789 489 0.527069
219 245 0.527069
245 219 0.527069
1388 680 0.527069
70 680 0.527069
993 647 0.527069
1341 993 0.527069
993 1341 0.527069
698 550 0.527595
650 489 0.527595
142 1184 0.527595
367 1184 0.527595
1184 367 0.527595
1633 961 0.527595
961 1633 0.527595
659 651 0.527595
993 15 0.527595
15 993 0.527595
993 491 0.527595
491 993 0.527595
142 1716 0.527595
650 3190 0.527595
3190 650 0.527595
969 550 0.528121
970 550 0.528121
550 969 0.528121
550 970 0.528121
15 368 0.528121
142 0 0.528647
489 650 0.528647
1243 150 0.528647
150 1243 0.528647
1193 955 0.528647
955 1193 0.528647
1008 505 0.529173
505 1008 0.529173
142 36 0.529173
36 182 0.529173
504 714 0.529173
1567 953 0.529173
953 1567 0.529173
973 3164 0.529173
182 505 0.529699
182 483 0.529699
720 654 0.529699
654 720 0.529699
142 680 0.529699
145 680 0.529699
466 680 0.529699
995 680 0.529699
734 680 0.529699
680 145 0.529699
680 466 0.529699
680 995 0.529699
680 996 0.529699
680 734 0.529699
98 219 0.529699
182 219 0.529699
219 98 0.529699
219 182 0.529699
628 654 0.530225
1017 649 0.530225
36 142 0.530225
219 653 0.530225
680 142 0.530225
714 811 0.530225
714 142 0.530225
1184 220 0.530225
1184 142 0.530225
1625 79 0.530225
197 472 0.530225
1185 1342 0.530225
993 12 0.530225
12 993 0.530225
3209 3210 0.530225
79 0 0.530751
42 489 0.530751
680 36 0.530751
150 36 0.530751
1342 36 0.530751
36 680 0.530751
36 150 0.530751
653 1714 0.530751
79 64 0.530751
744 714 0.530751
714 744 0.530751
790 205 0.530751
182 7 0.530751
220 1184 0.530751
79 2458 0.530751
79 2457 0.530751
79 2459 0.530751
79 1625 0.530751
79 2460 0.530751
79 73 0.530751
79 1774 0.530751
79 2462 0.530751
79 2463 0.530751
957 993 0.530751
993 957 0.530751
