# Supplementary material for: Multi-angle information aggregation for inductive temporal graph embedding
Source: PeerJ Comput Sci. 2024 Nov 26;10:e2560. doi: 10.7717/peerj-cs.2560 (PMC11623124; doi:10.7717/peerj-cs.2560)
Supplement: Supplemental Information 1 [file peerj-cs-10-2560-s001.zip › data/bitcoin/node2label.txt]

0 5
6 8
360 7
15 5
36 5
20 5
27 7
8 6
18 6
235 6
30 5
38 5
44 6
45 5
49 6
16 5
35 6
19 5
9 5
23 6
11 5
66 5
12 5
71 5
13 5
361 6
33 5
81 5
153 5
50 6
51 6
34 6
55 5
362 6
199 5
56 6
92 6
95 6
90 5
96 5
21 6
57 5
24 6
17 6
26 5
105 5
25 6
274 5
110 5
116 6
29 5
120 5
39 6
112 5
85 5
122 5
31 5
125 6
127 6
41 5
65 6
129 5
363 5
130 6
131 5
43 5
132 5
67 5
133 5
134 5
135 5
137 5
69 5
32 5
138 5
70 5
364 5
72 5
73 5
365 5
139 5
74 5
140 5
141 5
366 5
144 5
75 5
46 5
147 5
145 6
76 5
367 5
368 5
146 5
369 5
148 5
370 5
149 5
87 5
371 5
77 5
372 5
373 5
79 5
48 5
374 5
150 5
80 5
151 5
152 5
154 5
156 5
375 5
158 5
157 5
155 5
159 5
160 5
161 5
163 5
376 5
377 5
82 5
162 5
165 5
164 5
166 5
378 5
170 5
168 5
167 5
169 5
171 5
83 5
379 5
173 5
84 5
174 5
176 5
177 5
175 5
380 5
172 5
179 5
178 5
180 5
381 5
181 5
86 5
88 5
89 6
2 5
182 5
183 5
184 5
382 5
185 5
186 5
52 5
187 5
188 5
383 5
189 5
384 5
53 5
385 5
386 5
387 5
388 5
190 5
389 5
191 5
192 5
390 5
54 5
196 5
193 5
194 5
391 5
197 5
203 5
198 5
91 5
195 5
201 5
200 5
392 5
204 5
393 5
205 5
207 5
206 5
94 5
208 5
394 5
395 5
396 5
209 5
7 5
210 5
211 5
217 5
214 5
215 5
212 5
216 5
3 5
397 5
218 5
398 5
219 5
227 5
221 5
224 5
223 5
399 5
222 5
225 5
226 5
4 5
213 5
400 5
401 5
228 5
229 5
230 5
232 5
231 5
402 5
403 5
233 5
234 5
404 5
220 5
22 5
236 5
405 5
97 5
238 5
239 5
58 5
240 5
59 6
60 5
243 5
241 5
242 5
406 5
407 5
408 5
99 5
244 5
100 5
409 5
245 5
410 5
98 5
246 5
411 5
247 5
5 5
412 5
248 5
413 5
249 5
250 5
61 5
251 5
253 5
414 5
252 5
258 5
415 5
255 5
416 5
257 5
102 5
263 5
256 5
260 5
261 5
262 5
264 5
103 5
265 5
104 5
417 5
266 5
267 5
418 5
269 5
270 5
271 5
273 5
272 5
419 5
259 5
420 5
275 5
276 5
277 5
278 5
279 5
281 5
280 5
106 5
107 5
282 5
108 5
268 5
109 5
421 5
422 6
283 5
285 5
423 5
284 5
424 5
63 5
286 5
425 5
287 5
288 5
426 5
289 5
290 5
291 5
292 5
293 5
427 5
28 5
111 5
428 5
294 5
295 5
64 5
296 5
113 5
429 5
297 5
430 5
299 5
300 5
301 5
114 5
431 5
302 5
303 5
432 5
304 5
307 5
306 5
305 5
433 5
115 5
309 5
434 5
308 5
117 5
435 5
118 6
311 5
312 5
313 5
436 5
437 5
438 5
314 5
315 5
316 5
317 5
119 5
318 5
319 5
320 5
321 5
322 5
323 5
439 5
440 5
325 5
37 5
441 5
442 5
326 5
324 5
327 6
443 5
328 5
329 5
444 5
330 5
333 5
331 5
332 5
334 5
445 5
336 5
335 5
337 5
338 5
446 5
121 5
339 5
340 5
342 5
344 5
447 5
343 5
448 5
345 5
449 5
346 5
40 5
347 5
450 5
451 5
348 5
124 5
452 5
453 5
349 5
350 5
126 5
351 5
352 5
353 5
354 5
310 5
355 5
356 5
357 5
358 5
359 5
42 5
454 3
455 2
456 5
14 5
474 6
611 5
485 6
478 5
477 5
481 5
476 5
612 5
479 6
520 5
472 5
613 6
483 5
473 5
486 5
480 5
489 6
492 6
614 5
484 5
62 5
500 5
615 6
616 5
502 5
561 5
555 5
495 5
507 5
509 5
487 6
503 6
505 5
512 6
513 5
464 5
617 6
567 5
568 5
573 5
470 5
597 5
516 6
519 5
78 5
618 5
619 5
620 5
621 5
524 5
504 5
622 6
493 6
471 5
525 5
558 5
514 5
565 5
529 5
496 5
498 5
623 6
530 6
531 5
532 5
624 5
535 5
536 5
539 5
608 5
540 5
541 6
542 5
521 5
468 6
544 5
545 5
549 5
47 6
548 5
490 5
550 5
625 5
551 5
626 5
491 5
627 5
511 5
628 5
629 5
554 5
557 5
630 5
559 5
488 5
562 5
10 5
462 5
467 5
563 5
631 5
566 5
515 5
572 5
499 5
574 5
576 5
578 5
579 5
632 5
580 5
533 5
534 5
582 5
583 5
584 5
581 5
575 5
585 5
586 5
587 5
588 5
469 5
589 5
591 5
592 5
593 5
594 5
590 5
595 5
596 5
598 5
599 5
600 5
633 6
537 5
601 5
602 5
634 5
603 5
635 2
604 5
605 5
636 5
606 5
460 5
607 5
609 5
610 5
637 5
638 2
639 5
640 2
641 5
642 2
528 5
527 6
644 5
649 5
648 5
651 5
647 5
654 5
656 6
666 5
669 5
672 7
553 5
673 5
659 5
662 5
690 6
675 5
676 6
696 5
698 5
646 6
677 5
667 5
678 6
679 5
680 5
684 5
237 5
658 5
657 6
710 5
660 5
674 5
663 6
526 5
691 5
693 5
694 5
643 6
773 5
810 6
699 6
700 6
652 5
701 5
734 5
702 6
705 5
706 5
707 6
650 6
811 5
708 6
812 5
682 6
655 5
757 5
762 5
661 6
712 5
688 5
689 5
715 6
813 5
457 5
717 5
718 3
719 6
721 6
723 5
697 5
814 5
727 5
729 5
785 6
787 5
556 5
788 5
732 5
733 6
668 5
736 5
796 6
797 6
737 6
800 5
703 5
704 5
804 5
645 4
671 6
740 5
741 5
742 5
743 5
745 5
681 5
746 6
815 5
748 5
749 5
750 5
751 5
709 5
753 5
755 5
683 5
756 6
759 5
685 5
711 5
687 5
761 5
763 5
764 5
765 5
713 5
714 5
523 5
766 5
767 5
768 5
692 5
769 5
716 5
770 5
771 5
695 5
772 5
774 5
783 5
722 5
775 5
547 5
720 5
665 5
776 5
777 5
778 5
779 5
780 5
724 5
725 5
726 5
728 5
781 5
730 5
782 5
784 5
786 5
731 5
789 5
790 5
791 5
792 5
735 5
793 5
794 5
795 5
799 5
801 5
802 5
803 5
738 5
458 5
739 5
805 5
807 5
816 5
808 5
670 5
817 2
820 5
825 5
829 5
821 5
849 6
927 6
819 6
831 5
896 6
826 6
823 5
830 5
836 5
463 5
482 5
818 5
854 6
546 5
860 5
861 5
894 6
841 5
824 5
832 7
843 5
844 5
842 5
833 5
845 6
846 6
877 6
878 5
880 5
847 5
850 5
851 5
888 6
889 5
892 6
928 5
837 6
853 5
929 6
893 5
855 6
857 6
858 6
859 6
838 6
862 5
839 5
840 5
501 5
930 5
864 6
866 6
867 6
903 5
869 5
870 5
871 5
872 6
873 5
908 5
874 5
834 6
875 5
835 6
917 5
931 5
920 5
879 5
881 5
882 5
518 5
883 5
884 5
885 5
932 5
886 5
933 6
934 5
887 5
935 5
890 5
891 5
936 5
852 5
653 5
937 5
822 5
664 5
863 5
895 5
897 5
898 5
865 5
899 5
900 5
901 6
902 5
868 5
904 5
905 5
906 5
909 5
910 5
911 5
912 5
913 5
827 5
914 5
915 5
876 5
916 5
919 5
921 5
918 5
922 5
923 5
924 5
848 5
925 5
926 5
907 2
828 2
856 2
985 5
939 5
747 5
938 5
942 6
945 5
68 5
947 5
948 5
949 5
950 6
951 5
952 5
944 5
954 6
941 5
943 5
958 6
960 5
961 5
953 5
962 5
963 5
964 5
965 5
966 5
809 5
955 5
986 5
968 5
969 5
970 5
971 5
136 5
972 5
973 5
956 5
744 5
494 6
974 5
975 5
957 5
976 5
977 5
978 5
979 5
754 5
980 5
981 5
987 5
983 5
984 5
988 5
989 2
990 5
991 5
992 2
993 5
994 5
995 2
996 2
997 5
998 5
999 2
1000 5
1001 5
1050 5
1003 6
1004 5
1006 7
1051 6
1014 6
1002 6
1010 5
1007 5
1008 5
1009 5
1011 5
752 5
1013 5
1021 6
1023 5
1022 5
1005 5
1015 5
1025 5
1016 5
1027 5
1052 5
1017 2
1028 5
1012 5
1053 5
1019 5
1054 5
1030 5
1031 5
1032 5
1020 5
1033 5
1055 5
1034 5
1036 5
1037 5
1024 5
1038 5
1039 5
1040 5
1041 5
1056 2
1043 5
1044 5
1045 5
1046 5
1057 5
1047 3
1048 5
1049 5
1035 2
1058 2
1062 5
1061 7
1063 5
1108 5
1135 6
1067 5
1068 6
1120 5
1065 6
1069 5
1072 5
1073 5
1074 2
1136 6
1075 5
1095 5
1042 6
1066 6
1077 5
1113 5
1064 6
967 5
1081 5
1082 5
1083 6
1085 5
1071 5
1087 5
1088 5
1137 5
1090 5
1091 5
1092 5
1093 5
1094 5
959 5
1138 5
1096 5
1098 5
1099 5
1100 5
1102 5
1103 5
1104 5
1105 5
1106 5
1107 5
1109 5
1076 5
1111 5
1112 5
1139 5
1115 5
1116 5
1140 5
1078 6
506 5
1117 5
1118 5
1119 5
1079 5
1122 5
1123 5
1124 5
1125 5
1127 5
1084 5
1128 5
1141 2
1101 2
1110 5
1114 3
1142 4
1130 2
1143 2
1134 2
1144 2
1097 2
1145 6
1146 2
1147 2
1148 2
1149 2
1150 2
1151 2
1121 2
1126 2
1154 6
1152 5
1029 6
1153 6
1171 6
1184 5
1174 5
1175 5
1176 5
1162 5
1155 5
1163 5
1164 5
1156 5
1173 5
1165 5
1158 5
1166 5
1167 5
1177 5
1168 5
1178 5
1169 5
1179 5
560 5
1159 5
1180 5
1181 5
1182 5
1170 6
1183 5
1172 5
940 5
1185 5
1186 5
1187 5
1188 5
1189 5
1190 5
1191 6
1192 5
1193 6
1194 6
1195 6
1196 5
466 5
1197 5
1198 5
1199 5
1200 5
1201 5
1202 5
1203 5
1204 5
1205 5
1206 7
1207 5
1208 5
1209 5
1210 5
1211 5
1212 6
142 2
1252 8
1213 5
1214 7
465 6
1253 5
1254 5
1226 5
1255 6
1220 5
1256 5
1225 5
1228 5
1215 5
1257 6
1246 5
1231 6
1232 5
1233 5
1216 5
1221 5
686 5
1234 5
1258 5
1217 5
1259 5
1235 5
1236 5
1260 5
1222 5
1223 5
1261 5
1237 5
1218 6
1239 5
1219 5
1224 5
1242 5
1227 5
1240 5
1243 5
1262 5
1245 5
1229 5
1247 5
1230 5
1250 5
1263 5
1238 5
1264 5
1244 5
1131 2
1265 2
1266 2
1267 2
1268 6
1327 8
1269 7
1328 6
564 5
1270 5
1274 5
1275 5
1276 6
1277 5
1080 5
1279 5
1281 5
1283 6
1272 6
1278 5
1284 5
1285 5
1286 5
1287 5
1288 5
1273 5
1329 5
510 5
1289 5
1330 5
1290 5
1291 5
1292 5
1293 5
1086 5
1294 5
1295 5
1296 5
1298 5
1299 5
1297 5
1300 5
1301 5
1280 5
1282 5
1303 5
1304 5
1305 5
1306 5
1307 5
1271 5
1308 5
1309 5
1310 5
1311 5
1312 5
1313 5
1314 5
1315 5
1316 5
1317 5
1318 5
1319 5
1321 5
1320 5
1322 5
1323 5
1324 5
1325 5
1326 5
1331 5
1335 6
1369 5
1343 5
1370 5
1371 5
1344 5
1345 5
1347 5
1348 5
1349 5
1350 5
1333 6
1351 5
1372 5
1353 5
1354 5
1356 5
1357 5
1358 5
1359 5
1360 5
1361 5
1373 5
1374 5
1336 5
1337 5
1363 5
1375 5
1339 6
1364 5
1365 5
1366 5
1367 5
1368 5
1334 6
497 5
1346 2
1376 5
1377 6
1355 2
1378 5
1379 2
1380 2
1381 2
1382 5
1383 5
1384 5
1026 5
1385 5
1386 5
1387 5
1388 5
1389 5
1390 5
1391 5
1392 5
1393 5
1458 5
1459 5
1426 5
1397 5
1396 6
1401 5
1404 6
1402 6
1403 6
1405 6
1415 5
1437 6
1443 5
1409 6
1460 6
1407 6
1413 6
1408 6
1461 5
1400 6
1441 6
1462 5
1449 6
1463 5
1464 5
1465 5
1418 5
1420 5
1419 5
1421 5
1422 5
1423 5
982 5
1424 5
1398 5
1425 5
1427 5
1428 5
1429 5
1399 5
1406 5
1412 5
1430 5
1431 5
1432 5
1433 5
1434 5
1414 5
1435 6
1436 5
1466 5
202 5
1394 5
1438 5
1439 5
1440 5
1442 5
1444 5
1445 5
1446 5
1447 5
1448 5
1417 5
1450 5
1451 5
1452 5
1453 5
1410 5
1454 5
1455 5
1456 5
1352 5
461 5
1467 5
1411 5
1 5
1468 2
1469 2
1470 5
1481 5
1477 5
1473 6
298 5
1472 5
1474 5
1478 5
1479 5
1471 5
1480 5
1482 5
1483 5
1484 5
1485 5
1486 5
1495 5
1496 5
1497 5
1487 6
1488 5
1489 5
1490 5
1491 5
1492 5
1493 5
1498 5
1494 5
1499 6
1501 5
543 5
522 5
1503 5
1504 5
1502 5
1507 5
1511 5
1416 5
1249 5
1506 5
475 5
1508 5
1509 5
1510 5
1512 5
1513 5
1514 5
1505 7
1515 6
508 5
1550 6
1524 6
1517 6
1518 5
1519 5
1520 5
1551 5
1521 6
1522 6
1523 5
1525 6
1526 6
1527 5
1528 6
1529 5
1530 5
1531 5
1532 5
1533 5
1534 5
1552 5
1535 5
1553 5
1536 5
1537 5
1554 5
1538 5
1539 5
1540 5
1541 5
1542 5
1543 5
1544 5
1545 5
1546 5
1555 5
1516 5
1547 5
1548 5
1549 5
1556 5
1558 6
570 6
1566 6
1557 5
1561 6
1559 6
1562 5
1564 5
1565 5
1567 5
1568 5
1569 5
1570 5
1576 5
1560 5
1571 5
1563 5
1574 5
1575 5
101 5
1577 8
1613 8
1580 5
1579 5
1582 5
1581 7
1583 5
1578 5
1584 6
1591 5
1587 6
1585 5
1601 5
1590 5
1593 5
1588 6
1594 6
1596 5
1598 5
1599 6
1600 5
1602 5
1589 5
1592 5
1603 5
1614 5
1604 5
1605 5
1586 5
1595 5
1606 5
1607 5
1608 5
1609 5
1597 5
1610 5
1611 5
1612 5
1341 5
1070 5
1617 5
1615 5
1616 5
1618 7
1619 5
1623 5
1157 6
1620 5
1622 5
1621 2
1634 6
1624 5
1635 5
1625 5
1626 5
1636 5
1637 5
1628 5
1629 5
1630 5
1631 5
1632 5
1633 6
1658 5
1659 5
1638 6
1640 6
1641 6
1660 5
1648 5
1642 5
1643 5
1644 5
1661 5
1662 5
1663 5
1646 5
1664 5
1647 5
1649 5
1650 5
1665 5
1639 5
1651 5
1652 5
1653 5
1654 5
1655 5
1656 5
1657 4
1645 2
1669 6
1670 5
1690 5
569 5
517 5
1673 5
1691 6
1676 5
1678 5
1679 5
538 5
1675 5
1666 6
1677 5
1680 5
1681 5
1682 6
1683 5
1667 5
1684 5
1685 5
1686 5
1687 5
1692 5
1688 5
1689 5
1693 5
1160 5
1342 5
1695 5
1696 5
1697 5
1694 5
1698 2
1699 6
1700 5
1701 5
1702 5
1703 5
1710 5
1704 5
798 5
1705 5
1711 5
1475 5
1706 5
1707 5
1708 5
1709 5
1713 6
1714 5
1715 5
1722 5
1716 5
1723 5
1724 5
1719 5
1720 5
1248 5
1721 5
1725 8
1731 5
1733 5
1735 6
1740 5
1749 6
1736 6
1737 6
1738 6
1742 5
1747 5
1748 5
1734 5
1751 5
1752 5
1753 5
1754 5
1755 5
1756 5
758 5
1732 5
1757 5
1739 2
1758 6
1759 5
1760 5
1761 5
1762 5
1764 6
1476 6
1765 5
1766 5
1767 5
1768 5
1769 5
1770 5
1332 5
1771 5
1772 5
1763 5
1773 5
1774 5
1457 2
1059 2
1060 2
1775 5
1776 5
1777 5
1778 5
1779 5
459 5
1780 5
1781 5
1782 5
1785 5
1786 5
1798 5
1787 5
1788 5
1800 5
1789 5
1790 5
552 5
1791 5
1801 5
1783 5
1792 5
1793 5
1784 5
1794 5
1795 5
1241 5
1572 5
1796 5
1797 5
1802 5
1804 5
1803 5
1805 5
1819 6
1823 5
1822 5
1821 5
1820 5
1824 5
1833 7
1826 5
1825 5
1827 5
1832 6
1828 5
1829 6
1831 5
1830 5
1834 2
1836 5
1837 6
1849 6
1850 6
1835 6
1851 6
1847 6
1840 5
1852 5
1853 5
1841 5
1842 5
1838 5
1839 5
254 5
1843 5
1844 6
1845 5
1846 5
1806 5
1854 2
1848 2
1859 5
1858 5
1862 6
1860 5
1856 6
1867 5
1861 6
1868 5
1855 5
1863 5
1864 5
1865 5
1866 5
1857 2
1870 5
1884 5
1885 6
1871 5
1886 5
1872 5
1887 5
1873 5
1869 6
1874 5
1875 5
1876 5
1877 5
1879 5
1888 5
1880 5
1881 5
1882 5
1883 5
1671 8
1894 5
1891 2
1892 5
1897 5
1893 5
1898 5
1500 5
1906 5
1899 5
1901 5
1902 5
1903 5
1904 5
1905 5
1907 5
1908 4
1133 2
1132 2
1909 2
1915 6
1911 5
1912 6
1913 6
1914 5
1917 6
1799 5
1919 5
1920 5
1918 5
1921 5
1922 5
1927 5
1928 5
1923 5
1924 5
1929 5
1925 5
1926 5
1930 2
1931 5
1932 2
1933 2
1937 6
1936 6
1944 6
1940 5
1949 5
1941 5
1942 5
1943 5
1938 5
1950 5
1939 5
1945 5
1946 5
1947 5
1948 5
1934 5
1951 6
1953 6
1963 5
1954 5
1955 5
1956 5
1957 5
1958 5
1959 5
577 5
1960 5
1952 5
1964 5
1961 5
1962 4
1965 5
1984 6
1896 6
1969 5
1971 6
1972 5
1973 5
1968 5
1985 5
1986 5
1975 5
1976 5
1977 5
1979 5
1966 5
1980 5
1981 5
1982 5
1983 5
1987 5
1993 6
1988 5
1994 5
1989 5
1990 5
1974 5
1991 5
1338 5
1992 5
1997 6
1995 5
1996 5
1999 5
1998 5
1362 5
2000 5
2001 2
1717 2
2002 5
2003 5
2004 5
2006 6
2017 7
2009 7
2018 6
1808 5
2019 6
946 5
2020 6
2013 5
1718 5
2014 5
2011 6
2015 5
2016 5
2012 5
2022 6
2025 5
2023 6
2024 6
1730 5
2021 5
2043 5
2026 6
2030 6
2027 6
2028 5
1814 5
2034 6
2029 6
2035 6
2032 5
2041 6
2033 5
2044 5
2031 5
2036 5
2037 5
2038 5
2039 5
123 5
2040 5
2042 5
2045 5
1340 5
2046 5
2047 5
2048 5
2050 5
2051 5
2052 5
2053 5
2054 6
2007 6
2055 6
2056 6
2071 5
2060 6
2072 5
2073 5
2074 5
2061 5
2062 5
2063 5
2064 5
2065 5
2058 5
2066 5
2067 5
2057 5
2068 5
2069 5
2070 5
2075 5
2076 5
2077 5
2078 5
2080 5
2081 6
2091 6
2082 5
2083 5
2084 5
2088 5
2089 5
2090 5
2092 2
2086 2
2096 7
2093 5
2094 5
2095 5
2097 5
2100 5
2098 6
2099 5
2101 5
2102 5
2103 8
2105 6
2106 5
2104 6
2107 5
2108 5
2109 5
2110 5
2111 5
2112 5
2113 5
2114 5
1807 6
2115 5
2116 5
2117 5
2125 5
2118 5
2119 5
2120 5
2121 5
2122 5
2123 5
2124 5
2126 5
2127 5
2129 8
2128 6
1900 6
1813 6
2131 5
2130 5
1812 5
2134 6
2135 5
2133 5
2136 5
2137 6
2138 5
2139 6
2140 2
2148 5
2141 7
2142 6
2144 5
2145 5
2146 5
2143 5
2150 5
2149 5
2157 6
2151 5
2159 5
2152 5
2158 5
2163 5
2153 5
2154 5
2164 5
2156 5
2160 5
2155 5
2161 5
2162 5
2165 6
2167 5
1978 5
2168 5
2166 6
2169 5
1970 5
2175 6
2170 5
2171 5
2172 5
2173 5
2174 5
2176 5
2179 5
2180 5
2181 5
2182 5
2183 5
2184 5
2185 5
2186 5
2187 5
2188 5
2189 5
2177 5
2190 5
2191 5
2178 5
2193 5
2192 5
2194 5
2195 5
2196 5
2197 5
2198 5
2199 5
2200 5
2201 5
1745 5
2202 5
1809 6
2203 5
2204 5
2206 5
2205 5
2208 5
2209 5
2207 5
2211 5
2212 6
2213 5
2214 5
2215 5
1878 5
2216 5
2217 5
2218 5
2219 5
2220 8
2221 5
2222 5
2223 3
2210 2
2226 5
2233 5
2227 5
2228 5
2229 5
2230 5
2231 5
1627 5
2224 5
2234 2
2235 5
2236 5
2238 5
2237 5
2240 5
2239 2
2241 5
2049 5
2244 5
2245 5
2246 5
2242 5
2243 5
2249 5
2248 5
2250 5
1161 2
2247 2
2254 6
2252 5
1129 5
2251 5
2253 5
2255 5
2256 2
2257 6
2258 6
2259 5
2260 5
2262 5
2263 5
2264 5
2268 5
2265 5
1818 5
2269 5
2266 5
2270 5
2267 5
2271 8
2272 5
2273 5
2274 5
2278 7
2279 6
2280 5
2276 6
2282 6
2277 6
2283 5
2284 5
2285 5
2286 5
2287 5
2288 6
2289 5
1251 6
2291 5
2292 5
2293 5
2294 5
2295 5
2290 5
2296 5
2299 2
2297 5
2300 5
2298 5
2301 5
2302 5
2303 5
2304 6
2305 6
2306 5
2308 2
2309 5
2310 6
2311 5
2314 5
2312 5
2313 5
1018 6
2315 5
2316 5
2317 5
2320 5
2318 5
2319 5
2321 5
1302 5
2322 5
2323 5
2324 5
1916 6
2325 5
1744 5
1967 7
2326 6
2327 6
2329 5
1810 5
2330 5
2331 5
2332 5
2333 5
2328 5
2334 5
2335 5
2336 5
2337 5
2338 6
2339 5
2340 2
806 6
2341 5
2342 5
2344 5
2346 5
2351 7
2352 7
2353 7
2354 7
2348 7
2347 7
2355 5
2356 7
2357 7
2358 7
2359 7
2349 7
2360 5
2361 5
1672 6
2362 6
1668 6
2363 6
2364 6
2365 6
2366 6
2367 6
2368 6
2369 6
2370 6
2371 6
1674 5
2372 5
2350 6
2373 5
2374 6
2375 6
2059 6
2377 5
2378 5
2379 6
2376 5
2380 5
2381 5
2382 5
2384 5
2383 5
2386 8
2385 5
2388 5
571 5
2387 5
2389 5
2390 6
2391 5
2392 5
2393 5
2394 6
2398 5
2399 5
2400 5
2396 5
2395 5
2401 5
2404 5
2406 5
2407 5
2402 5
2408 5
2409 5
2403 5
2405 5
2411 5
2412 5
1741 6
2413 5
2410 5
2414 5
2416 6
2415 5
2417 5
2419 6
2421 5
2420 5
2418 5
2008 6
2225 7
2422 6
2423 5
2010 6
2424 6
2430 5
2431 5
2425 5
2426 7
2427 5
2428 5
2429 2
2432 6
2433 6
2434 6
2435 5
2436 5
2437 5
2438 5
2439 5
2440 5
2441 8
2442 5
2443 6
2444 6
2447 6
2445 5
2446 5
2448 5
2449 5
2450 5
2451 5
2452 5
2453 5
2454 5
2455 5
2456 8
2458 8
2457 8
2459 5
2461 6
2460 5
2462 5
2463 4
2470 5
2466 5
2465 6
2467 5
2468 5
2464 5
2469 5
2471 8
2472 5
2473 5
2476 6
2475 6
2474 5
2477 5
2478 5
2479 6
2480 5
2481 5
2482 5
2483 5
2489 6
2484 6
2485 6
2486 6
2490 5
2005 5
2487 5
2488 5
2491 5
2492 5
2493 5
2261 6
2494 7
2496 6
2495 6
2497 5
2500 6
2498 6
2499 5
2501 5
2502 5
2503 6
2504 5
2505 5
2506 7
2507 5
2508 5
2509 5
2147 5
2523 6
2510 6
2514 5
2511 5
2515 5
2524 5
2525 5
2516 5
2517 5
2518 5
2519 5
2520 5
2526 5
2512 5
2521 5
2522 5
2527 5
2528 5
2513 5
2529 2
2530 5
2531 6
2533 5
2535 6
2536 5
2534 5
2537 2
2539 6
2540 5
2541 5
2538 5
2542 5
2543 5
2548 6
2544 6
2546 6
2545 5
2547 6
2549 5
2550 5
2551 5
2553 5
2554 2
2555 7
2556 8
2558 5
341 5
2559 5
2561 5
2562 5
2564 5
2565 5
2566 6
2568 5
2569 6
2087 5
2570 5
2575 5
2571 5
2572 5
2573 5
2574 5
2576 5
2577 8
2579 5
2581 5
2345 5
2580 5
2578 5
2583 5
2584 5
2586 5
2585 5
2588 6
2589 6
2590 6
2587 6
2591 5
2592 7
2593 6
1817 5
2594 5
2595 5
2596 5
2597 6
2598 5
2599 5
2600 5
2601 7
2602 5
2603 7
2604 5
2605 5
2607 5
2608 6
2609 5
128 5
2610 5
2606 5
2611 5
2612 7
2613 5
2614 5
2615 5
2618 5
2616 5
2617 5
1573 5
2619 5
2620 5
2621 2
2622 5
2623 5
2624 5
2625 5
2626 5
2627 5
2628 6
2629 5
2630 6
2631 6
2639 6
2632 6
2633 6
2634 5
2635 5
2636 5
2637 6
2638 5
2640 5
2641 6
2642 6
2643 5
2644 5
2645 5
2646 5
2647 5
2648 5
2649 5
2650 5
2651 7
2652 5
2653 5
2654 5
2655 5
2656 5
2657 6
2658 5
2563 5
1743 5
1746 5
2659 5
2660 5
2661 6
2662 5
2663 5
2664 5
2665 5
2666 5
2667 5
2668 5
2275 5
2669 5
2671 8
2670 5
2673 2
2675 5
2676 5
2674 5
2677 6
2678 6
2679 5
2680 5
2681 5
2682 5
2683 6
2685 5
2684 5
2688 5
2686 5
2687 5
2689 5
2693 5
2690 7
2085 5
2692 7
2694 6
2695 6
2696 5
2132 5
2281 6
2697 8
93 5
2698 5
2699 6
2700 2
2702 5
2701 5
2703 5
2704 5
2705 2
2706 5
2582 5
2707 6
2232 6
2708 5
2709 5
2710 6
2711 5
2712 5
2713 5
2714 5
2715 5
2716 5
143 5
2717 5
2718 6
2720 5
2721 6
2722 5
2723 7
2725 7
2724 5
2726 5
2727 6
2728 5
2733 6
2730 6
2734 6
2735 6
2731 6
2729 6
2732 6
2691 5
2552 8
2736 6
2737 5
2738 5
2739 5
2740 5
2741 2
2743 5
2742 5
1395 5
2744 5
2745 5
2746 5
2747 5
1910 6
2752 6
2748 6
2749 6
2751 5
2750 5
2753 5
2754 5
2755 6
2756 5
2757 8
2758 6
2759 5
2760 8
2079 5
2761 6
2762 5
2763 5
2764 5
2672 5
2765 5
2766 8
2768 6
2767 5
2770 6
2769 6
2773 6
2771 6
2775 6
2776 6
2777 6
2778 6
2779 6
2772 5
2774 5
2780 5
2781 5
2782 5
2783 5
2785 6
2784 6
2786 5
2787 5
2788 5
2789 5
2790 6
2791 5
2792 6
2793 5
2795 5
2796 5
2797 6
2799 5
2800 5
2801 5
2802 5
2798 5
2803 5
2804 5
2805 5
2806 5
2807 5
2808 5
2809 5
2811 6
2810 5
2815 8
2813 6
2814 6
2816 5
2812 5
2817 5
2818 5
2819 5
2820 5
2821 5
2822 5
2823 2
2824 8
2825 5
2826 5
2827 5
2828 2
2829 5
2830 5
2831 5
2832 7
1750 5
2833 5
2836 6
2834 5
2835 5
2837 5
2838 5
2839 6
2840 5
2841 5
2842 7
2843 6
2844 5
2846 8
1890 5
2847 5
2848 5
2849 5
2850 5
2851 5
2852 5
2854 6
2855 5
2853 5
2857 6
2856 5
2858 5
2860 5
2859 5
2861 5
2862 5
2863 5
2864 5
2865 5
2866 6
2867 5
2868 5
2869 5
2532 6
2870 6
2871 5
2872 8
2873 5
2874 5
2876 6
2875 6
2877 5
2878 5
2879 5
2880 5
2881 6
2882 5
2883 7
2884 5
2885 5
2886 5
2888 5
2887 8
2889 6
2890 5
2891 5
2892 5
2893 5
2894 8
2897 5
2895 5
2896 5
2898 5
2899 5
2397 6
2900 6
2901 5
2902 6
2903 6
2904 5
2905 5
2906 5
2907 5
2908 5
2909 5
2910 5
2911 5
2912 5
2913 5
2914 7
2915 6
2916 6
2917 6
2918 6
2919 5
2921 5
2920 5
2922 5
2923 6
2924 2
2925 8
2926 5
2928 5
2927 5
2929 5
2930 5
2931 5
2932 5
2933 5
2934 5
2935 5
2936 5
2937 5
2938 5
2939 6
2941 8
2942 5
2943 5
2945 5
2947 6
2946 5
2948 5
2949 5
2950 5
2951 6
2952 5
2953 5
2955 6
2954 5
2956 5
760 5
2957 5
2557 5
2958 5
2960 5
2962 8
2961 5
2963 5
2964 5
2965 5
2966 5
2967 5
2968 6
2969 5
2970 6
2971 5
2972 5
2973 5
2974 5
2975 5
2976 5
2959 5
2977 5
2978 5
2979 5
2980 8
2560 6
2981 5
2983 6
2984 5
2985 5
2986 5
1895 5
2987 8
2988 5
2989 5
2990 5
2991 5
2992 5
2993 5
2994 5
2995 5
2996 5
2997 5
2998 6
2999 7
3000 8
3001 5
3003 5
3002 2
3004 7
3005 5
3006 8
3007 5
3008 6
2794 5
3009 2
3010 2
3011 2
3013 5
3014 5
3012 5
3015 2
3016 5
3017 8
3018 7
3019 6
3021 6
3024 5
2944 5
3025 5
3026 5
3027 5
3028 5
3022 5
3029 5
3023 5
3020 5
3030 5
3031 8
3032 5
3033 6
3034 5
3035 5
3036 5
3037 5
3038 5
3039 5
3040 6
3041 5
3042 5
3043 8
3044 5
3045 5
3046 5
3047 5
3048 6
3049 7
3050 6
3052 6
3051 7
3053 5
3054 5
3055 5
3056 6
3057 6
3058 5
3059 5
3060 5
3061 6
3062 6
3063 6
3064 5
3065 5
3066 5
3067 6
3068 6
3069 6
3070 5
3071 5
3072 6
3074 6
3075 2
3076 2
3077 5
3078 5
3079 5
3080 5
3081 5
3082 5
3083 5
3084 5
3085 5
3086 6
3087 6
3088 6
3089 6
2719 6
3090 5
3091 5
3092 5
3094 5
3095 5
3096 5
3097 5
3098 5
3099 5
3101 6
3100 5
3102 5
3103 5
3104 5
2845 7
3105 5
3106 5
3107 5
3108 5
3110 6
3109 5
3111 6
3112 5
3113 5
3073 7
3114 7
3115 6
3116 5
3117 5
3118 5
3119 5
3120 6
3121 6
3122 5
3123 5
3124 5
3125 5
3126 6
3127 6
3128 5
3129 5
3130 6
3131 5
3132 5
3133 5
3135 5
3134 5
3136 5
3138 5
3139 6
3140 5
3141 5
3142 6
3143 6
3144 6
3145 6
3146 5
3147 5
3137 5
3149 5
3148 5
3150 5
3151 5
3152 5
3153 5
3154 6
3155 5
3156 5
3157 5
3158 6
3159 5
3160 5
3161 5
3162 5
3163 5
3164 5
3165 5
3167 6
3166 5
3168 5
3169 5
3170 5
3171 5
3173 5
3172 5
3174 6
3175 5
3176 2
3178 2
3179 5
3180 5
3181 6
3182 6
3183 6
3184 2
1935 5
3185 6
3186 5
3187 6
3188 6
3189 6
3190 6
3191 5
3192 5
3193 5
3194 5
3195 5
3196 5
3197 5
3198 5
3199 5
3200 5
3201 5
3202 5
1727 5
2343 5
3203 5
3204 5
3205 5
3206 5
3207 5
3208 5
3210 5
3212 3
3213 3
2307 2
3214 5
3216 2
3217 4
3218 2
