# Supplementary material for: Multi-angle information aggregation for inductive temporal graph embedding
Source: PeerJ Comput Sci. 2024 Nov 26;10:e2560. doi: 10.7717/peerj-cs.2560 (PMC11623124; doi:10.7717/peerj-cs.2560)
Supplement: Supplemental Information 1 [file peerj-cs-10-2560-s001.zip › data/dblp/dblp.txt]

51 52 0.0
51 52 0.0
220 221 0.0
30 622 0.0
966 967 0.0
53 1026 0.0
906 1137 0.0
58 1393 0.0
444 1899 0.0
2038 2039 0.0
2110 2111 0.0
734 1617 0.0
526 798 0.0
1852 2242 0.0
59 2242 0.0
59 1852 0.0
2455 2456 0.0
2457 2456 0.0
2457 2455 0.0
2487 523 0.0
2743 877 0.0
573 877 0.0
2456 2455 0.0
2879 2130 0.0
1339 2130 0.0
1339 2879 0.0
444 2130 0.0
912 91 0.0
814 383 0.0
2765 1100 0.0
3854 3855 0.0
2282 4114 0.0
3428 4114 0.0
3428 2282 0.0
4243 1378 0.0
2186 68 0.0
55 1141 0.0
4785 75 0.0
4819 4820 0.0
5409 5406 0.0
5478 5496 0.0
5478 5497 0.0
5554 5549 0.0
5608 501 0.0
5360 5691 0.0
1611 5734 0.0
5455 5788 0.0
4167 2458 0.0
5863 2455 0.0
5423 5422 0.0
6072 2124 0.0
4469 3316 0.0
6197 5365 0.0
10246 10247 0.0
10247 10032 0.0
10268 10032 0.0
10268 10247 0.0
10311 1484 0.0
10262 10249 0.0
10414 730 0.0
10415 730 0.0
10415 10414 0.0
10416 10489 0.0
10490 10489 0.0
10490 10416 0.0
10253 10312 0.0
10405 10547 0.0
256 10413 0.0
10414 10429 0.0
475 10429 0.0
256 10587 0.0
7928 10587 0.0
7928 256 0.0
2226 10448 0.0
1899 10603 0.0
10587 10542 0.0
10678 10679 0.0
10276 10679 0.0
10276 10678 0.0
10680 10679 0.0
10680 10678 0.0
10680 10276 0.0
10690 10588 0.0
2125 10588 0.0
2125 10690 0.0
11027 10838 0.0
10928 11233 0.0
1975 11629 0.0
10951 11644 0.0
11645 11644 0.0
11645 10951 0.0
923 6926 0.0
2936 3517 0.0
11095 2985 0.0
11879 1663 0.0
11386 11388 0.0
11027 11388 0.0
11027 11386 0.0
12113 12112 0.0
12131 2526 0.0
11233 12162 0.0
11125 11229 0.0
11095 11024 0.0
11252 11253 0.0
11773 12035 0.0
11879 12992 0.0
11645 12692 0.0
3022 12088 0.0
11990 1099 0.0
4684 11894 0.0
2932 13119 0.0
11645 12797 0.0
12005 13156 0.0
11026 10996 0.0
11514 11408 0.0
2936 13113 0.0
3916 12903 0.0
4170 1698 0.0
2936 10767 0.0
13360 8254 0.0
12097 13034 0.0
13188 13034 0.0
13188 12097 0.0
1938 12334 0.0
2936 11518 0.0
13843 10828 0.0
4171 2265 0.0
11515 13236 0.0
13839 13236 0.0
13839 11515 0.0
3022 12935 0.0
6381 6382 0.0
9197 6319 0.0
14770 6319 0.0
14770 9197 0.0
6698 5490 0.0
3337 7064 0.0
15204 15205 0.0
15206 15205 0.0
15206 15204 0.0
7834 15205 0.0
7834 15204 0.0
7834 15206 0.0
15207 15205 0.0
15207 15204 0.0
15207 15206 0.0
15207 7834 0.0
14801 15205 0.0
14801 15204 0.0
14801 15206 0.0
14801 7834 0.0
14801 15207 0.0
15208 15205 0.0
15208 15204 0.0
15208 15206 0.0
15208 7834 0.0
15208 15207 0.0
15208 14801 0.0
1407 6282 0.0
6319 14775 0.0
3109 14775 0.0
3109 6319 0.0
1821 8865 0.0
6765 15317 0.0
15318 15317 0.0
15318 6765 0.0
15156 15388 0.0
8761 15388 0.0
8761 15156 0.0
15399 15398 0.0
283 15398 0.0
283 15399 0.0
6999 15441 0.0
9117 7994 0.0
8761 7111 0.0
15656 1219 0.0
9523 8213 0.0
9220 15836 0.0
8876 14801 0.0
1219 7768 0.0
15916 7768 0.0
15916 1219 0.0
7172 5052 0.0
6906 5052 0.0
6906 7172 0.0
5471 288 0.0
9007 9008 0.0
14710 15962 0.0
427 996 0.0
7234 14166 0.0
9538 4668 0.0
14989 8791 0.0
3337 8791 0.0
3337 14989 0.0
16192 8791 0.0
16192 14989 0.0
16192 3337 0.0
7834 8791 0.0
16193 8791 0.0
16193 7834 0.0
16192 8791 0.0
16192 7834 0.0
16192 16193 0.0
17043 820 0.0
5389 17946 0.0
11704 2487 0.0
444 441 0.0
13839 17983 0.0
1619 3092 0.0
17678 967 0.0
4173 967 0.0
4173 17678 0.0
616 4455 0.0
820 17043 0.0
1819 17043 0.0
1819 820 0.0
18097 18098 0.0
18101 2572 0.0
526 30 0.0
1494 1495 0.0
611 4246 0.0
91 910 0.0
17984 910 0.0
17984 91 0.0
911 910 0.0
911 91 0.0
911 17984 0.0
251 1630 0.0
9363 7508 0.0
9773 7508 0.0
9773 9363 0.0
3817 13563 0.0
734 1617 0.0
16758 2251 0.0
1500 18188 0.0
18189 18188 0.0
18189 1500 0.0
3771 18188 0.0
3771 1500 0.0
3771 18189 0.0
2591 4212 0.0
64 4212 0.0
64 2591 0.0
2875 60 0.0
2039 60 0.0
2039 2875 0.0
55 2038 0.0
18227 18228 0.0
2456 2455 0.0
60 2455 0.0
2456 2455 0.0
2456 60 0.0
5480 2455 0.0
5480 60 0.0
5480 2456 0.0
2225 2455 0.0
2225 60 0.0
2225 2456 0.0
2225 5480 0.0
5480 2455 0.0
5471 3982 0.0
6138 5998 0.0
1632 2879 0.0
1633 2879 0.0
1633 1632 0.0
4262 18292 0.0
5869 18292 0.0
5869 4262 0.0
3854 3855 0.0
211 371 0.0
1501 3771 0.0
18188 3771 0.0
18188 1501 0.0
1500 3771 0.0
1500 1501 0.0
1500 18188 0.0
13839 17983 0.0
4779 4780 0.0
5383 1611 0.0
10173 1611 0.0
10173 5383 0.0
16856 18434 0.0
18728 15832 0.0
18817 10341 0.0
2994 10341 0.0
18379 10341 0.0
18379 2994 0.0
18852 18853 0.0
18855 18853 0.0
18855 18852 0.0
18854 18853 0.0
18854 18852 0.0
18854 18855 0.0
18856 18853 0.0
18856 18852 0.0
18856 18855 0.0
18856 18854 0.0
18854 18974 0.0
18891 18788 0.0
15525 19354 0.0
19469 19468 0.0
19536 18609 0.0
18929 18930 0.0
19716 9472 0.0
19700 19939 0.0
20104 20105 0.0
20240 20241 0.0
20242 20241 0.0
20242 20240 0.0
19438 20259 0.0
18903 18902 0.0
18903 19508 0.0
19438 19695 0.0
10577 18984 0.0
18914 20106 0.0
19297 19258 0.0
19011 18678 0.0
20632 18678 0.0
20632 19011 0.0
18888 18887 0.0
18903 18871 0.0
19621 18871 0.0
20721 18996 0.0
20722 18996 0.0
20722 20721 0.0
18996 18724 0.0
19528 4694 0.0
18996 6928 0.0
19839 19834 0.0
18903 19481 0.0
18911 18910 0.0
18737 18910 0.0
18737 18911 0.0
18737 18910 0.0
18583 18582 0.0
16171 20039 0.0
16837 17948 0.0
21869 21870 0.0
21871 21870 0.0
21871 21869 0.0
21903 21482 0.0
12575 10892 0.0
21948 21949 0.0
13098 21877 0.0
1379 776 0.0
9780 776 0.0
9780 1379 0.0
21970 12344 0.0
1435 78 0.0
21942 78 0.0
21942 1435 0.0
10392 10393 0.0
10394 10393 0.0
10394 10392 0.0
10395 10393 0.0
10395 10392 0.0
10395 10394 0.0
21987 21922 0.0
12552 822 0.0
21869 10493 0.0
2936 3517 0.0
22095 22096 0.0
22097 22096 0.0
22097 22095 0.0
18306 17620 0.0
10587 10248 0.0
22082 1019 0.0
22163 1019 0.0
22163 22082 0.0
22164 1019 0.0
22164 22082 0.0
22164 22163 0.0
22182 22176 0.0
18330 22187 0.0
12152 12115 0.0
3022 12115 0.0
3022 12152 0.0
10403 10419 0.0
10420 10419 0.0
10420 10403 0.0
7480 10419 0.0
7480 10403 0.0
7480 10420 0.0
21875 10419 0.0
21875 10403 0.0
21875 10420 0.0
21875 7480 0.0
2549 5433 0.0
256 10587 0.0
10542 10587 0.0
10542 256 0.0
7928 10587 0.0
7928 256 0.0
7928 10542 0.0
17193 13098 0.0
22210 13098 0.0
22210 17193 0.0
22211 22212 0.0
22095 22212 0.0
22095 22211 0.0
3846 22212 0.0
3846 22211 0.0
3846 22095 0.0
21227 3500 0.0
22230 21979 0.0
13438 21979 0.0
13438 22230 0.0
22061 22058 0.0
22060 22058 0.0
22060 22061 0.0
22065 22255 0.0
22187 18330 0.0
22262 22263 0.0
22064 4014 0.0
22267 4014 0.0
22267 22064 0.0
22270 21927 0.0
10342 17813 0.0
5154 4496 0.0
22071 4496 0.0
22071 5154 0.0
9271 17867 0.0
13098 22186 0.0
22113 21878 0.0
10688 21928 0.0
22433 12095 0.0
22064 22444 0.0
21992 22444 0.0
21992 22064 0.0
22062 22444 0.0
22062 22064 0.0
22062 21992 0.0
22063 22444 0.0
22063 22064 0.0
22063 21992 0.0
22063 22062 0.0
10420 22003 0.0
17336 22003 0.0
17336 10420 0.0
10688 17825 0.0
5154 14522 0.0
5154 14522 0.0
22071 14522 0.0
22071 5154 0.0
21914 22120 0.0
22163 22082 0.0
22164 22082 0.0
22164 22163 0.0
2817 4561 0.0
10688 2948 0.0
22093 2549 0.0
22529 2549 0.0
22529 22093 0.0
22507 2549 0.0
22507 22093 0.0
22507 22529 0.0
22530 2549 0.0
22530 22093 0.0
22530 22529 0.0
22530 22507 0.0
10097 2549 0.0
10097 22093 0.0
10097 22529 0.0
10097 22507 0.0
10097 22530 0.0
22531 2549 0.0
22531 22093 0.0
22531 22529 0.0
22531 22507 0.0
22531 22530 0.0
22531 10097 0.0
22532 2549 0.0
22532 22093 0.0
22532 22529 0.0
22532 22507 0.0
22532 22530 0.0
22532 10097 0.0
22532 22531 0.0
22533 2549 0.0
22533 22093 0.0
22533 22529 0.0
22533 22507 0.0
22533 22530 0.0
22533 10097 0.0
22533 22531 0.0
22533 22532 0.0
220 21785 0.0
10249 10262 0.0
17099 9608 0.0
23020 16271 0.0
23031 14785 0.0
23004 23022 0.0
23196 23121 0.0
23243 23244 0.0
22885 3428 0.0
1852 3428 0.0
1852 22885 0.0
18379 10341 0.0
20152 19116 0.0
19086 19116 0.0
19086 20152 0.0
19715 19116 0.0
19715 20152 0.0
19715 19086 0.0
19085 9472 0.0
19780 9472 0.0
19780 19085 0.0
2994 19524 0.0
18721 18722 0.0
20258 20404 0.0
14417 20404 0.0
14417 20258 0.0
18989 20404 0.0
18989 20258 0.0
18989 14417 0.0
20632 18678 0.0
20633 18678 0.0
20633 20632 0.0
19011 18678 0.0
19011 20632 0.0
19011 20633 0.0
23721 23720 0.0
23719 23720 0.0
23719 23721 0.0
18644 18966 0.0
19085 19780 0.0
19519 19780 0.0
19519 19085 0.0
23913 3626 0.0
6631 3626 0.0
6631 23913 0.0
23378 20152 0.0
19716 20152 0.0
19716 23378 0.0
10498 1979 0.0
24008 6719 0.0
24076 24077 0.0
23817 24077 0.0
23817 24076 0.0
7482 23873 0.0
18434 16856 0.0
21363 16168 0.0
21364 16168 0.0
21364 21363 0.0
24219 16239 0.0
19852 18649 0.0
24211 9746 0.0
24324 20544 0.0
20093 20544 0.0
20093 24324 0.0
11114 20544 0.0
11114 24324 0.0
11114 20093 0.0
18189 14849 0.0
19286 18817 0.0
24411 17764 0.0
1043 6487 0.0
7237 6487 0.0
7237 1043 0.0
2768 6487 0.0
2768 1043 0.0
2768 7237 0.0
14438 24242 0.0
11933 24242 0.0
11933 14438 0.0
24219 24242 0.0
24219 14438 0.0
24219 11933 0.0
20932 24242 0.0
20932 14438 0.0
20932 11933 0.0
20932 24219 0.0
9512 15822 0.0
23485 20007 0.0
20127 20007 0.0
20127 23485 0.0
19621 20007 0.0
19621 23485 0.0
19621 20127 0.0
7326 7250 0.0
24316 24590 0.0
24593 24461 0.0
24594 24461 0.0
24594 24593 0.0
24595 24461 0.0
24595 24593 0.0
24595 24594 0.0
24596 24461 0.0
24596 24593 0.0
24596 24594 0.0
24596 24595 0.0
24597 24461 0.0
24597 24593 0.0
24597 24594 0.0
24597 24595 0.0
24597 24596 0.0
24440 24461 0.0
24440 24593 0.0
24440 24594 0.0
24440 24595 0.0
24440 24596 0.0
24440 24597 0.0
24598 24461 0.0
24598 24593 0.0
24598 24594 0.0
24598 24595 0.0
24598 24596 0.0
24598 24597 0.0
24598 24440 0.0
24177 24630 0.0
4490 15515 0.0
20595 24711 0.0
19665 24711 0.0
19665 20595 0.0
24630 24711 0.0
24630 20595 0.0
24630 19665 0.0
6456 10488 0.0
24176 10381 0.0
19115 10541 0.0
20332 18616 0.0
24413 10491 0.0
24193 24408 0.0
17218 24413 0.0
4363 3872 0.0
24701 3872 0.0
24701 4363 0.0
20945 18618 0.0
15980 18618 0.0
15980 20945 0.0
22568 18618 0.0
22568 20945 0.0
22568 15980 0.0
22851 18771 0.0
24800 18771 0.0
24800 22851 0.0
14814 20951 0.0
20945 19669 0.0
24151 17423 0.0
22716 17423 0.0
22716 24151 0.0
7413 1043 0.0
23935 1043 0.0
23935 7413 0.0
24813 1043 0.0
24813 7413 0.0
24813 23935 0.0
16271 20380 0.0
22655 20380 0.0
22655 16271 0.0
24814 20380 0.0
24814 16271 0.0
24814 22655 0.0
22573 14753 0.0
15428 14753 0.0
15428 22573 0.0
16049 14753 0.0
16049 22573 0.0
16049 15428 0.0
24924 22776 0.0
24800 22894 0.0
24368 14620 0.0
10610 16342 0.0
3772 10309 0.0
10547 10309 0.0
10547 3772 0.0
24973 10309 0.0
24973 3772 0.0
24973 10547 0.0
23221 10309 0.0
17218 10309 0.0
17218 23221 0.0
22104 23056 0.0
24981 23056 0.0
24981 22104 0.0
8153 24360 0.0
1563 24360 0.0
1563 8153 0.0
24362 24360 0.0
24362 8153 0.0
24362 1563 0.0
10471 24360 0.0
24543 24360 0.0
24543 10471 0.0
20595 3772 0.0
10629 3772 0.0
10629 20595 0.0
10603 730 0.0
1899 730 0.0
1899 10603 0.0
18284 730 0.0
18284 10603 0.0
18284 1899 0.0
24537 730 0.0
24537 10603 0.0
24537 1899 0.0
24537 18284 0.0
7237 730 0.0
19286 730 0.0
19286 7237 0.0
24711 21990 0.0
7237 21990 0.0
7237 24711 0.0
19286 21990 0.0
19286 24711 0.0
19286 7237 0.0
18754 10313 0.0
21389 6487 0.0
22147 6487 0.0
22147 21389 0.0
24692 24550 0.0
19547 24574 0.0
25027 24574 0.0
25027 19547 0.0
24316 24574 0.0
24316 19547 0.0
24316 25027 0.0
24675 24574 0.0
24675 19547 0.0
24675 25027 0.0
24675 24316 0.0
24966 24574 0.0
24966 19547 0.0
24966 25027 0.0
24966 24316 0.0
24966 24675 0.0
25028 24574 0.0
25028 19547 0.0
25028 25027 0.0
25028 24316 0.0
25028 24675 0.0
25028 24966 0.0
24537 24574 0.0
24537 19547 0.0
24537 25027 0.0
24537 24316 0.0
24537 24675 0.0
24537 24966 0.0
24537 25028 0.0
25027 24574 0.0
7326 7250 0.0
22104 19644 0.0
17631 19644 0.0
17631 22104 0.0
6915 24661 0.0
17631 1827 0.0
20127 25032 0.0
10417 24207 0.0
10524 24207 0.0
10524 10417 0.0
24234 24207 0.0
24234 10417 0.0
24234 10524 0.0
22336 24207 0.0
22336 10417 0.0
22336 10524 0.0
22336 24234 0.0
24551 23484 0.0
24244 7271 0.0
25059 21130 0.0
25061 21130 0.0
25061 25059 0.0
1505 21130 0.0
1505 25059 0.0
1505 25061 0.0
475 10382 0.0
18422 24352 0.0
24351 24352 0.0
24351 18422 0.0
4363 24352 0.0
4363 18422 0.0
4363 24351 0.0
11963 24352 0.0
11963 18422 0.0
11963 24351 0.0
11963 4363 0.0
2226 10415 0.0
10247 10415 0.0
10247 2226 0.0
24585 21661 0.0
22336 24367 0.0
20258 24537 0.0
15729 6319 0.0
15275 6319 0.0
15275 15729 0.0
6548 6549 0.0
6412 15307 0.0
8779 16153 0.0
8673 16153 0.0
8673 8779 0.0
16077 16153 0.0
16077 8779 0.0
16077 8673 0.0
6265 16153 0.0
6265 8779 0.0
6265 8673 0.0
6265 16077 0.0
8943 16153 0.0
8943 8779 0.0
8943 8673 0.0
8943 16077 0.0
8943 6265 0.0
7918 15019 0.0
8943 8068 0.0
14988 6457 0.0
15150 8073 0.0
7111 8073 0.0
16281 8073 0.0
16281 7111 0.0
6336 14733 0.0
25214 14733 0.0
25214 6336 0.0
15429 9084 0.0
5521 4966 0.0
6305 4966 0.0
6305 5521 0.0
3109 9197 0.0
2932 14991 0.0
8254 14991 0.0
8254 2932 0.0
4515 15905 0.0
14988 8864 0.0
16171 8864 0.0
16171 14988 0.0
14855 9123 0.0
6319 8073 0.0
15035 7172 0.0
6907 7172 0.0
6907 15035 0.0
15745 14801 0.0
19189 14988 0.0
15065 14988 0.0
15065 19189 0.0
15150 14988 0.0
15150 19189 0.0
15150 15065 0.0
14801 14988 0.0
14801 19189 0.0
14801 15065 0.0
14801 15150 0.0
6319 8876 0.0
14801 8876 0.0
14801 6319 0.0
9007 9008 0.0
7640 7642 0.0
18991 10498 0.0
6852 6496 0.0
283 6496 0.0
283 6852 0.0
15176 14752 0.0
15729 7918 0.0
15275 7918 0.0
15275 15729 0.0
24108 6560 0.0
23944 6560 0.0
23944 24108 0.0
442 441 0.038462
443 441 0.038462
443 442 0.038462
191 441 0.038462
191 442 0.038462
191 443 0.038462
444 441 0.038462
504 505 0.038462
281 702 0.038462
1354 702 0.038462
1354 281 0.038462
1378 1379 0.038462
353 885 0.038462
1484 52 0.038462
1485 52 0.038462
1485 1484 0.038462
1486 52 0.038462
1486 1484 0.038462
1486 1485 0.038462
1038 52 0.038462
1038 1484 0.038462
1038 1485 0.038462
1038 1486 0.038462
1487 52 0.038462
1487 1484 0.038462
1487 1485 0.038462
1487 1486 0.038462
1487 1038 0.038462
1488 52 0.038462
1488 1484 0.038462
1488 1485 0.038462
1488 1486 0.038462
1488 1038 0.038462
1488 1487 0.038462
1500 1501 0.038462
404 1511 0.038462
1738 1737 0.038462
1739 1737 0.038462
1739 1738 0.038462
734 1617 0.038462
2194 2195 0.038462
2206 343 0.038462
909 2437 0.038462
2438 2437 0.038462
2438 909 0.038462
2439 2437 0.038462
2439 909 0.038462
2439 2438 0.038462
68 2186 0.038462
2819 2732 0.038462
2874 2455 0.038462
2873 2455 0.038462
2873 2874 0.038462
3026 3027 0.038462
814 383 0.038462
2817 2718 0.038462
2081 2080 0.038462
1738 2080 0.038462
1738 2081 0.038462
3603 51 0.038462
3604 51 0.038462
3604 3603 0.038462
3605 51 0.038462
3605 3603 0.038462
3605 3604 0.038462
68 3690 0.038462
616 3690 0.038462
616 68 0.038462
458 2438 0.038462
2182 4070 0.038462
53 2541 0.038462
616 68 0.038462
3690 68 0.038462
3690 616 0.038462
224 814 0.038462
2817 4561 0.038462
814 339 0.038462
55 1172 0.038462
5408 5406 0.038462
5444 5445 0.038462
5446 5445 0.038462
5446 5444 0.038462
5451 5476 0.038462
5479 5476 0.038462
5479 5451 0.038462
5534 5535 0.038462
5360 5691 0.038462
2246 5691 0.038462
2246 5360 0.038462
1324 5654 0.038462
5735 5736 0.038462
5423 5422 0.038462
5846 5422 0.038462
5846 5423 0.038462
5853 5984 0.038462
6071 2124 0.038462
5845 6099 0.038462
6036 6071 0.038462
8586 7238 0.038462
7082 6281 0.038462
9734 9735 0.038462
9736 9735 0.038462
9736 9734 0.038462
9737 9735 0.038462
9737 9734 0.038462
9737 9736 0.038462
9738 9735 0.038462
9738 9734 0.038462
9738 9736 0.038462
9738 9737 0.038462
9739 9735 0.038462
9739 9734 0.038462
9739 9736 0.038462
9739 9737 0.038462
9739 9738 0.038462
9740 9735 0.038462
9740 9734 0.038462
9740 9736 0.038462
9740 9737 0.038462
9740 9738 0.038462
9740 9739 0.038462
9741 9735 0.038462
9741 9734 0.038462
9741 9736 0.038462
9741 9737 0.038462
9741 9738 0.038462
9741 9739 0.038462
9741 9740 0.038462
9748 9749 0.038462
9791 9792 0.038462
9835 9836 0.038462
9837 9836 0.038462
9837 9835 0.038462
9838 9836 0.038462
9838 9835 0.038462
9838 9837 0.038462
9839 9836 0.038462
9839 9835 0.038462
9839 9837 0.038462
9839 9838 0.038462
9840 9836 0.038462
9840 9835 0.038462
9840 9837 0.038462
9840 9838 0.038462
9840 9839 0.038462
9841 9836 0.038462
9841 9835 0.038462
9841 9837 0.038462
9841 9838 0.038462
9841 9839 0.038462
9841 9840 0.038462
5534 9864 0.038462
5678 5661 0.038462
1611 5734 0.038462
4469 9917 0.038462
5554 4237 0.038462
9983 9984 0.038462
9898 6071 0.038462
9897 6071 0.038462
9897 9898 0.038462
5862 6193 0.038462
5480 2455 0.038462
5500 5817 0.038462
2381 5772 0.038462
9762 2578 0.038462
3277 5865 0.038462
10069 10070 0.038462
10071 10070 0.038462
10071 10069 0.038462
5790 10070 0.038462
5790 10069 0.038462
5790 10071 0.038462
3863 10070 0.038462
3863 10069 0.038462
3863 10071 0.038462
3863 5790 0.038462
9828 10070 0.038462
9828 10069 0.038462
9828 10071 0.038462
9828 5790 0.038462
9828 3863 0.038462
6077 5592 0.038462
5865 3277 0.038462
5422 5846 0.038462
10012 9783 0.038462
5608 501 0.038462
5361 6099 0.038462
5374 10135 0.038462
6056 5769 0.038462
5862 5769 0.038462
5862 6056 0.038462
9921 9920 0.038462
9791 9792 0.038462
5535 5534 0.038462
10176 6170 0.038462
5894 5950 0.038462
10183 5950 0.038462
10183 5894 0.038462
2379 5774 0.038462
2381 5774 0.038462
2381 2379 0.038462
6071 5853 0.038462
3855 6182 0.038462
3854 6182 0.038462
3854 3855 0.038462
2720 1125 0.038462
5702 5919 0.038462
3939 5919 0.038462
3939 5702 0.038462
10253 10312 0.038462
10313 10314 0.038462
1356 10314 0.038462
1356 10313 0.038462
3086 10314 0.038462
3086 10313 0.038462
3086 1356 0.038462
1058 96 0.038462
2226 96 0.038462
2226 1058 0.038462
10392 10393 0.038462
10394 10393 0.038462
10394 10392 0.038462
10395 10393 0.038462
10395 10392 0.038462
10395 10394 0.038462
10412 730 0.038462
10419 10420 0.038462
10403 10420 0.038462
10403 10419 0.038462
10429 10256 0.038462
10414 10256 0.038462
10414 10429 0.038462
10357 10358 0.038462
10442 10358 0.038462
10442 10357 0.038462
10441 10468 0.038462
10469 10468 0.038462
10469 10441 0.038462
10470 10468 0.038462
10470 10441 0.038462
10470 10469 0.038462
10471 10468 0.038462
10471 10441 0.038462
10471 10469 0.038462
10471 10470 0.038462
10472 10468 0.038462
10472 10441 0.038462
10472 10469 0.038462
10472 10470 0.038462
10472 10471 0.038462
10473 10468 0.038462
10473 10441 0.038462
10473 10469 0.038462
10473 10470 0.038462
10473 10471 0.038462
10473 10472 0.038462
10474 10468 0.038462
10474 10441 0.038462
10474 10469 0.038462
10474 10470 0.038462
10474 10471 0.038462
10474 10472 0.038462
10474 10473 0.038462
1354 702 0.038462
10488 10489 0.038462
10490 10489 0.038462
10490 10488 0.038462
10516 10517 0.038462
371 10517 0.038462
371 10516 0.038462
10536 1700 0.038462
10318 10316 0.038462
10430 10413 0.038462
10247 10448 0.038462
6918 10405 0.038462
7928 256 0.038462
10615 256 0.038462
10615 7928 0.038462
2226 10618 0.038462
8097 10250 0.038462
10398 10370 0.038462
10625 10370 0.038462
10625 10398 0.038462
10626 10370 0.038462
10626 10398 0.038462
10626 10625 0.038462
10542 10588 0.038462
10690 10588 0.038462
10690 10542 0.038462
10494 10498 0.038462
10318 10598 0.038462
10978 10979 0.038462
11064 10742 0.038462
11107 3333 0.038462
4171 11170 0.038462
11490 8254 0.038462
11644 10951 0.038462
11252 11253 0.038462
10760 11838 0.038462
5318 1147 0.038462
11820 1147 0.038462
11820 5318 0.038462
11894 1147 0.038462
11894 5318 0.038462
11894 11820 0.038462
11241 10896 0.038462
10895 10896 0.038462
10895 11241 0.038462
11332 10842 0.038462
12251 10783 0.038462
11114 11900 0.038462
12400 11241 0.038462
11115 11018 0.038462
11894 9514 0.038462
10842 11332 0.038462
12600 12601 0.038462
12693 2955 0.038462
1698 12186 0.038462
4170 12186 0.038462
4170 1698 0.038462
5318 11893 0.038462
10998 12748 0.038462
12787 11421 0.038462
3022 12088 0.038462
10760 11659 0.038462
10842 3444 0.038462
11439 12797 0.038462
13127 12132 0.038462
2526 12132 0.038462
2526 13127 0.038462
12131 12132 0.038462
12131 13127 0.038462
12131 2526 0.038462
13150 12005 0.038462
11233 12005 0.038462
11233 13150 0.038462
4170 12005 0.038462
4170 13150 0.038462
4170 11233 0.038462
11170 12005 0.038462
11170 13150 0.038462
11170 11233 0.038462
11170 4170 0.038462
10842 12005 0.038462
10842 13150 0.038462
10842 11233 0.038462
10842 4170 0.038462
10842 11170 0.038462
11660 12005 0.038462
11660 13150 0.038462
11660 11233 0.038462
11660 4170 0.038462
11660 11170 0.038462
11660 10842 0.038462
12661 12005 0.038462
12661 13150 0.038462
12661 11233 0.038462
12661 4170 0.038462
12661 11170 0.038462
12661 10842 0.038462
12661 11660 0.038462
13151 12005 0.038462
13151 13150 0.038462
13151 11233 0.038462
13151 4170 0.038462
13151 11170 0.038462
13151 10842 0.038462
13151 11660 0.038462
13151 12661 0.038462
13152 12005 0.038462
13152 13150 0.038462
13152 11233 0.038462
13152 4170 0.038462
13152 11170 0.038462
13152 10842 0.038462
13152 11660 0.038462
13152 12661 0.038462
13152 13151 0.038462
13153 12005 0.038462
13153 13150 0.038462
13153 11233 0.038462
13153 4170 0.038462
13153 11170 0.038462
13153 10842 0.038462
13153 11660 0.038462
13153 12661 0.038462
13153 13151 0.038462
13153 13152 0.038462
13154 12005 0.038462
13154 13150 0.038462
13154 11233 0.038462
13154 4170 0.038462
13154 11170 0.038462
13154 10842 0.038462
13154 11660 0.038462
13154 12661 0.038462
13154 13151 0.038462
13154 13152 0.038462
13154 13153 0.038462
10974 12005 0.038462
13155 12005 0.038462
13155 10974 0.038462
13156 12005 0.038462
13156 10974 0.038462
13156 13155 0.038462
13157 12005 0.038462
13157 10974 0.038462
13157 13155 0.038462
13157 13156 0.038462
13158 12005 0.038462
13158 10974 0.038462
13158 13155 0.038462
13158 13156 0.038462
13158 13157 0.038462
13159 12005 0.038462
13159 10974 0.038462
13159 13155 0.038462
13159 13156 0.038462
13159 13157 0.038462
13159 13158 0.038462
13202 6473 0.038462
10842 11660 0.038462
10950 12006 0.038462
12005 12006 0.038462
12005 10950 0.038462
5947 12006 0.038462
5947 10950 0.038462
5947 12005 0.038462
13441 13442 0.038462
13237 11534 0.038462
13457 11534 0.038462
13457 13237 0.038462
13237 11534 0.038462
13457 11534 0.038462
13457 13237 0.038462
4170 1698 0.038462
11693 143 0.038462
6473 8913 0.038462
12551 12550 0.038462
5082 12550 0.038462
5082 12551 0.038462
13578 13133 0.038462
11136 13133 0.038462
11136 13578 0.038462
10886 13133 0.038462
10886 13578 0.038462
10886 11136 0.038462
143 11693 0.038462
11879 13777 0.038462
13839 13838 0.038462
1318 11195 0.038462
13457 13237 0.038462
13905 13906 0.038462
13910 11883 0.038462
11115 13140 0.038462
3337 7064 0.038462
7608 7064 0.038462
7608 3337 0.038462
6620 6282 0.038462
3109 14775 0.038462
7472 7473 0.038462
8944 14743 0.038462
6889 15097 0.038462
15525 15526 0.038462
15321 6990 0.038462
15656 1219 0.038462
15401 15715 0.038462
7641 6687 0.038462
952 1006 0.038462
6999 7433 0.038462
15318 7433 0.038462
15318 6999 0.038462
9068 6932 0.038462
7840 14893 0.038462
8014 6896 0.038462
15982 15983 0.038462
6698 15273 0.038462
10417 15273 0.038462
10417 6698 0.038462
16188 7304 0.038462
3337 7608 0.038462
8456 7608 0.038462
8456 3337 0.038462
14990 3337 0.038462
18582 18583 0.038462
18721 18722 0.038462
18731 18820 0.038462
18821 18820 0.038462
18821 18731 0.038462
6928 18841 0.038462
18852 18853 0.038462
18855 18853 0.038462
18855 18852 0.038462
18887 18888 0.038462
18889 18890 0.038462
18891 18890 0.038462
18891 18889 0.038462
18902 18817 0.038462
2994 18817 0.038462
2994 18902 0.038462
18929 18930 0.038462
19042 19043 0.038462
19045 19043 0.038462
19045 19042 0.038462
19046 19043 0.038462
19046 19042 0.038462
19046 19045 0.038462
18787 19043 0.038462
18787 19042 0.038462
18787 19045 0.038462
18787 19046 0.038462
18661 18828 0.038462
19045 18889 0.038462
19046 18889 0.038462
19046 19045 0.038462
18787 18889 0.038462
18787 19045 0.038462
18787 19046 0.038462
18595 19107 0.038462
18583 18582 0.038462
19228 19468 0.038462
19508 18950 0.038462
18903 18950 0.038462
18903 19508 0.038462
19518 19519 0.038462
19520 19519 0.038462
19520 19518 0.038462
19521 19519 0.038462
19521 19518 0.038462
19521 19520 0.038462
19522 19519 0.038462
19522 19518 0.038462
19522 19520 0.038462
19522 19521 0.038462
19523 19519 0.038462
19523 19518 0.038462
19523 19520 0.038462
19523 19521 0.038462
19523 19522 0.038462
19524 19519 0.038462
19524 19518 0.038462
19524 19520 0.038462
19524 19521 0.038462
19524 19522 0.038462
19524 19523 0.038462
19525 19519 0.038462
19525 19518 0.038462
19525 19520 0.038462
19525 19521 0.038462
19525 19522 0.038462
19525 19523 0.038462
19525 19524 0.038462
18742 18740 0.038462
18743 18740 0.038462
18743 18742 0.038462
19610 18930 0.038462
19621 19622 0.038462
19696 19059 0.038462
19715 9472 0.038462
19783 19685 0.038462
19784 19685 0.038462
19784 19783 0.038462
19524 19166 0.038462
18766 19524 0.038462
18606 19528 0.038462
19700 19939 0.038462
16171 18996 0.038462
19699 19698 0.038462
19516 20259 0.038462
19516 20337 0.038462
18891 18892 0.038462
18583 19067 0.038462
19901 19617 0.038462
20420 19485 0.038462
19469 19306 0.038462
19462 18868 0.038462
20632 18678 0.038462
19011 18678 0.038462
19011 20632 0.038462
20420 20155 0.038462
20490 20155 0.038462
20490 20420 0.038462
19718 20668 0.038462
19982 19980 0.038462
18996 18998 0.038462
18903 18714 0.038462
18821 18714 0.038462
18821 18903 0.038462
18615 20377 0.038462
19528 19526 0.038462
20335 19509 0.038462
20761 20762 0.038462
20420 20636 0.038462
18975 18854 0.038462
18856 18854 0.038462
18856 18975 0.038462
20142 19838 0.038462
18871 19536 0.038462
20771 20663 0.038462
9567 19481 0.038462
20246 20129 0.038462
19105 20129 0.038462
19105 20246 0.038462
19641 20129 0.038462
19641 20246 0.038462
19641 19105 0.038462
19778 20466 0.038462
20720 20718 0.038462
20721 20718 0.038462
20721 20720 0.038462
20722 20718 0.038462
20722 20720 0.038462
20722 20721 0.038462
19438 19695 0.038462
19287 20754 0.038462
20541 21107 0.038462
20512 21054 0.038462
19997 18595 0.038462
21872 21869 0.038462
21870 21869 0.038462
21870 21872 0.038462
6935 21886 0.038462
10251 21482 0.038462
21903 21482 0.038462
21903 10251 0.038462
21925 21926 0.038462
22052 22053 0.038462
10688 22057 0.038462
22062 22063 0.038462
22064 22063 0.038462
22064 22062 0.038462
22065 22063 0.038462
22065 22062 0.038462
22065 22064 0.038462
22066 22063 0.038462
22066 22062 0.038462
22066 22064 0.038462
22066 22065 0.038462
14522 5154 0.038462
10617 5154 0.038462
10617 14522 0.038462
22082 1019 0.038462
13098 10687 0.038462
22100 17620 0.038462
7928 17335 0.038462
14522 17335 0.038462
14522 7928 0.038462
22058 22060 0.038462
10588 10248 0.038462
22147 10248 0.038462
22147 10588 0.038462
2125 10248 0.038462
2125 10588 0.038462
2125 22147 0.038462
10561 10562 0.038462
10429 10562 0.038462
10429 10561 0.038462
12152 12115 0.038462
10420 10419 0.038462
10403 10419 0.038462
10403 10420 0.038462
22187 2887 0.038462
22211 22212 0.038462
22213 22212 0.038462
22213 22211 0.038462
22095 22212 0.038462
22095 22211 0.038462
22095 22213 0.038462
22262 22263 0.038462
17635 12344 0.038462
22197 12344 0.038462
22197 17635 0.038462
22266 12344 0.038462
22266 17635 0.038462
22266 22197 0.038462
22064 22269 0.038462
22066 22269 0.038462
22066 22064 0.038462
22063 22269 0.038462
22063 22064 0.038462
22063 22066 0.038462
22062 22269 0.038462
22062 22064 0.038462
22062 22066 0.038462
22062 22063 0.038462
22289 22290 0.038462
22193 22290 0.038462
22193 22289 0.038462
22266 22290 0.038462
22266 22289 0.038462
22266 22193 0.038462
21869 17573 0.038462
22311 22312 0.038462
22313 22312 0.038462
22313 22311 0.038462
22314 22312 0.038462
22314 22311 0.038462
22314 22313 0.038462
22315 22312 0.038462
22315 22311 0.038462
22315 22313 0.038462
22315 22314 0.038462
22316 22312 0.038462
22316 22311 0.038462
22316 22313 0.038462
22316 22314 0.038462
22316 22315 0.038462
13052 13053 0.038462
18091 21884 0.038462
18091 21884 0.038462
2062 404 0.038462
10687 10689 0.038462
22186 10689 0.038462
22186 10687 0.038462
10688 10689 0.038462
10688 10687 0.038462
10688 22186 0.038462
17099 1658 0.038462
18306 21906 0.038462
12977 21906 0.038462
12977 18306 0.038462
10688 22186 0.038462
21948 21949 0.038462
12344 21924 0.038462
10419 22456 0.038462
21959 22456 0.038462
21959 10419 0.038462
10688 17825 0.038462
5154 14522 0.038462
22071 14522 0.038462
22071 5154 0.038462
10679 10678 0.038462
10679 10678 0.038462
10680 10678 0.038462
10680 10679 0.038462
22163 22082 0.038462
22164 22082 0.038462
22164 22163 0.038462
2549 22507 0.038462
21886 6935 0.038462
22097 22096 0.038462
22095 22096 0.038462
22095 22097 0.038462
3365 22550 0.038462
22555 22556 0.038462
5998 22556 0.038462
5998 22555 0.038462
22557 22556 0.038462
22557 22555 0.038462
22557 5998 0.038462
17193 9271 0.038462
17867 9271 0.038462
17867 17193 0.038462
23008 3625 0.038462
23071 3625 0.038462
23071 23008 0.038462
23007 23035 0.038462
16271 23019 0.038462
22893 22885 0.038462
19162 4004 0.038462
19163 4004 0.038462
19163 19162 0.038462
19164 4004 0.038462
19164 19162 0.038462
19164 19163 0.038462
19085 19519 0.038462
19780 19519 0.038462
19780 19085 0.038462
19716 20152 0.038462
20668 19718 0.038462
19839 18914 0.038462
19834 18914 0.038462
19834 19839 0.038462
18721 18722 0.038462
18652 18660 0.038462
20184 18660 0.038462
20184 18652 0.038462
19668 19388 0.038462
10802 18926 0.038462
23837 13713 0.038462
23912 3626 0.038462
23913 3626 0.038462
23913 23912 0.038462
9005 9989 0.038462
3850 9989 0.038462
3850 9005 0.038462
21736 6270 0.038462
23954 23955 0.038462
6560 6302 0.038462
16856 18434 0.038462
24223 16239 0.038462
24219 16239 0.038462
24256 24254 0.038462
18820 223 0.038462
24300 9746 0.038462
20093 20544 0.038462
4490 20544 0.038462
4490 20093 0.038462
18731 18820 0.038462
18821 18820 0.038462
18821 18731 0.038462
1827 24377 0.038462
24399 20007 0.038462
18754 24616 0.038462
24320 20848 0.038462
6915 11933 0.038462
7237 11933 0.038462
7237 6915 0.038462
24543 19885 0.038462
20775 24702 0.038462
24177 24702 0.038462
24177 20775 0.038462
1043 24711 0.038462
10515 24711 0.038462
10515 1043 0.038462
24177 24709 0.038462
24585 15709 0.038462
24219 5880 0.038462
19886 5880 0.038462
19886 24219 0.038462
18754 19852 0.038462
4490 20093 0.038462
23758 18643 0.038462
24234 10524 0.038462
24691 16015 0.038462
24223 16239 0.038462
7326 24243 0.038462
24300 9746 0.038462
24211 9746 0.038462
24211 24300 0.038462
18954 23056 0.038462
24977 393 0.038462
2994 10341 0.038462
18379 10341 0.038462
18379 2994 0.038462
18818 10341 0.038462
18379 10341 0.038462
18379 18818 0.038462
24413 10341 0.038462
24413 18818 0.038462
24413 18379 0.038462
6487 18820 0.038462
1043 18820 0.038462
1043 6487 0.038462
10491 18820 0.038462
10491 6487 0.038462
10491 1043 0.038462
10515 18820 0.038462
10515 6487 0.038462
10515 1043 0.038462
10515 10491 0.038462
24359 24360 0.038462
24973 3772 0.038462
1827 24190 0.038462
7271 24190 0.038462
7271 1827 0.038462
18980 24190 0.038462
18980 1827 0.038462
18980 7271 0.038462
1827 24190 0.038462
24244 24190 0.038462
24244 1827 0.038462
24362 24359 0.038462
24678 580 0.038462
2454 580 0.038462
2454 24678 0.038462
24769 580 0.038462
24769 24678 0.038462
24769 2454 0.038462
24997 580 0.038462
24997 24678 0.038462
24997 2454 0.038462
24997 24769 0.038462
23195 24980 0.038462
24979 24330 0.038462
24973 730 0.038462
20377 10313 0.038462
18754 10313 0.038462
18754 20377 0.038462
21389 6487 0.038462
2768 6487 0.038462
2768 21389 0.038462
10429 10256 0.038462
10414 10256 0.038462
10414 10429 0.038462
24316 24601 0.038462
2148 24601 0.038462
2148 24316 0.038462
19017 24601 0.038462
19017 24316 0.038462
19017 2148 0.038462
24537 24601 0.038462
24537 24316 0.038462
24537 2148 0.038462
24537 19017 0.038462
24246 22104 0.038462
10503 24530 0.038462
19115 24530 0.038462
19115 10503 0.038462
24367 24530 0.038462
24367 10503 0.038462
24367 19115 0.038462
19852 24661 0.038462
20594 1823 0.038462
24330 1823 0.038462
19621 24486 0.038462
20127 25032 0.038462
191 442 0.038462
443 442 0.038462
443 191 0.038462
19115 10453 0.038462
24708 10453 0.038462
24708 19115 0.038462
25059 21130 0.038462
25060 21130 0.038462
25060 25059 0.038462
25061 21130 0.038462
25061 25059 0.038462
25061 25060 0.038462
24585 15747 0.038462
24537 20258 0.038462
19616 15839 0.038462
18871 20635 0.038462
24240 20635 0.038462
24240 18871 0.038462
19621 20635 0.038462
19621 18871 0.038462
19621 24240 0.038462
24543 24367 0.038462
18753 21213 0.038462
24276 24231 0.038462
1831 18189 0.038462
22336 18189 0.038462
22336 1831 0.038462
24241 15910 0.038462
6381 6382 0.038462
8696 6319 0.038462
7834 6319 0.038462
7834 8696 0.038462
15467 6319 0.038462
15467 8696 0.038462
15467 7834 0.038462
283 15399 0.038462
7918 15019 0.038462
6906 9224 0.038462
7172 9224 0.038462
7172 6906 0.038462
3337 7064 0.038462
15540 7064 0.038462
15540 3337 0.038462
6336 14733 0.038462
25214 14733 0.038462
25214 6336 0.038462
15015 14733 0.038462
15015 6336 0.038462
15015 25214 0.038462
16077 15286 0.038462
15156 15317 0.038462
15035 15317 0.038462
15035 15156 0.038462
3109 4966 0.038462
6426 14719 0.038462
15090 14719 0.038462
15090 6426 0.038462
3109 9197 0.038462
15675 9197 0.038462
15675 3109 0.038462
7849 952 0.038462
18991 8696 0.038462
5521 14723 0.038462
14730 14723 0.038462
14730 5521 0.038462
6305 14723 0.038462
6305 5521 0.038462
6305 14730 0.038462
15675 3109 0.038462
15051 7538 0.038462
8994 9684 0.038462
16051 15963 0.038462
136 6297 0.038462
8945 6297 0.038462
8945 136 0.038462
6548 9389 0.038462
15372 15950 0.038462
6889 15950 0.038462
6889 15372 0.038462
6462 15176 0.038462
14752 15176 0.038462
14752 6462 0.038462
283 15399 0.038462
14768 15372 0.038462
6312 9080 0.038462
6510 15056 0.038462
6302 6560 0.038462
23944 6560 0.038462
23944 6302 0.038462
53 54 0.076923
573 574 0.076923
30 622 0.076923
660 212 0.076923
798 708 0.076923
813 707 0.076923
814 707 0.076923
814 813 0.076923
820 821 0.076923
822 821 0.076923
822 820 0.076923
1421 1422 0.076923
1423 1422 0.076923
1423 1421 0.076923
1480 1479 0.076923
1038 52 0.076923
1491 52 0.076923
1491 1038 0.076923
1494 1495 0.076923
1494 1495 0.076923
1500 1501 0.076923
1613 1605 0.076923
1617 734 0.076923
1907 1908 0.076923
901 2056 0.076923
421 2058 0.076923
2379 2380 0.076923
2381 2380 0.076923
2381 2379 0.076923
1512 2562 0.076923
256 2186 0.076923
68 2186 0.076923
68 256 0.076923
2873 2455 0.076923
2874 2455 0.076923
2874 2873 0.076923
900 8 0.076923
2561 2926 0.076923
2927 2926 0.076923
2927 2561 0.076923
2928 2926 0.076923
2928 2561 0.076923
2928 2927 0.076923
2929 2926 0.076923
2929 2561 0.076923
2929 2927 0.076923
2929 2928 0.076923
2930 2926 0.076923
2930 2561 0.076923
2930 2927 0.076923
2930 2928 0.076923
2930 2929 0.076923
2931 2926 0.076923
2931 2561 0.076923
2931 2927 0.076923
2931 2928 0.076923
2931 2929 0.076923
2931 2930 0.076923
2932 2926 0.076923
2932 2561 0.076923
2932 2927 0.076923
2932 2928 0.076923
2932 2929 0.076923
2932 2930 0.076923
2932 2931 0.076923
2944 2945 0.076923
3691 1399 0.076923
1128 3742 0.076923
3743 3742 0.076923
3743 1128 0.076923
3744 3742 0.076923
3744 1128 0.076923
3744 3743 0.076923
3769 3770 0.076923
3771 1500 0.076923
3772 1500 0.076923
3772 3771 0.076923
3992 3993 0.076923
4170 4171 0.076923
4172 4173 0.076923
4174 4173 0.076923
4174 4172 0.076923
4175 4173 0.076923
4175 4172 0.076923
4175 4174 0.076923
51 3603 0.076923
4212 899 0.076923
3895 899 0.076923
3895 4212 0.076923
4213 899 0.076923
4213 4212 0.076923
4213 3895 0.076923
4214 899 0.076923
4214 4212 0.076923
4214 3895 0.076923
4214 4213 0.076923
4215 899 0.076923
4215 4212 0.076923
4215 3895 0.076923
4215 4213 0.076923
4215 4214 0.076923
4216 899 0.076923
4216 4212 0.076923
4216 3895 0.076923
4216 4213 0.076923
4216 4214 0.076923
4216 4215 0.076923
4217 899 0.076923
4217 4212 0.076923
4217 3895 0.076923
4217 4213 0.076923
4217 4214 0.076923
4217 4215 0.076923
4217 4216 0.076923
2186 68 0.076923
2110 4372 0.076923
4506 277 0.076923
2601 4615 0.076923
54 4615 0.076923
54 2601 0.076923
4616 4615 0.076923
4616 2601 0.076923
4616 54 0.076923
55 1172 0.076923
5356 3553 0.076923
5430 5431 0.076923
5475 5476 0.076923
5451 5476 0.076923
5451 5475 0.076923
5477 5476 0.076923
5477 5475 0.076923
5477 5451 0.076923
5478 5476 0.076923
5478 5475 0.076923
5478 5451 0.076923
5478 5477 0.076923
5479 5476 0.076923
5479 5475 0.076923
5479 5451 0.076923
5479 5477 0.076923
5479 5478 0.076923
77 501 0.076923
5624 5444 0.076923
5625 5444 0.076923
5625 5624 0.076923
5445 5444 0.076923
5445 5624 0.076923
5445 5625 0.076923
5626 5444 0.076923
5626 5624 0.076923
5626 5625 0.076923
5626 5445 0.076923
5437 5444 0.076923
5437 5624 0.076923
5437 5625 0.076923
5437 5445 0.076923
5437 5626 0.076923
5627 5444 0.076923
5627 5624 0.076923
5627 5625 0.076923
5627 5445 0.076923
5627 5626 0.076923
5627 5437 0.076923
51 5666 0.076923
5834 5835 0.076923
5812 5023 0.076923
5889 5599 0.076923
5774 2379 0.076923
3603 51 0.076923
3605 51 0.076923
3605 3603 0.076923
1109 5023 0.076923
2125 2124 0.076923
5609 2124 0.076923
5609 2125 0.076923
6262 1534 0.076923
277 6343 0.076923
7046 7047 0.076923
136 3233 0.076923
7472 7473 0.076923
7743 7744 0.076923
7745 7744 0.076923
7745 7743 0.076923
7473 7810 0.076923
2130 7848 0.076923
136 7913 0.076923
4966 8006 0.076923
8198 6495 0.076923
4601 8216 0.076923
8217 8216 0.076923
8217 4601 0.076923
136 3233 0.076923
7745 7743 0.076923
6852 7743 0.076923
6852 7745 0.076923
8696 6699 0.076923
8697 6699 0.076923
8697 8696 0.076923
1424 7643 0.076923
8586 7238 0.076923
8586 7238 0.076923
7082 7238 0.076923
7082 8586 0.076923
1605 4832 0.076923
59 4572 0.076923
9007 9008 0.076923
9198 8587 0.076923
9199 8587 0.076923
9199 9198 0.076923
7994 9391 0.076923
10268 10032 0.076923
2226 10252 0.076923
10332 10252 0.076923
10332 2226 0.076923
10333 10252 0.076923
10333 2226 0.076923
10333 10332 0.076923
10387 96 0.076923
3270 96 0.076923
10342 10340 0.076923
2226 1058 0.076923
10247 1058 0.076923
10247 2226 0.076923
10412 730 0.076923
10405 730 0.076923
10405 10412 0.076923
10417 10418 0.076923
10413 10256 0.076923
10429 10256 0.076923
10429 10413 0.076923
10488 10489 0.076923
10488 10489 0.076923
10490 10489 0.076923
10490 10488 0.076923
10388 10493 0.076923
10494 10493 0.076923
10494 10388 0.076923
1831 10469 0.076923
10526 9473 0.076923
10441 10316 0.076923
10318 10316 0.076923
10318 10441 0.076923
10560 1703 0.076923
10430 10413 0.076923
10247 10413 0.076923
10561 10562 0.076923
10442 10357 0.076923
10604 9923 0.076923
10588 256 0.076923
10498 10616 0.076923
10318 10441 0.076923
10490 10441 0.076923
10490 10318 0.076923
10598 10441 0.076923
10598 10318 0.076923
10598 10490 0.076923
10626 10370 0.076923
10440 10470 0.076923
66 10382 0.076923
2226 10415 0.076923
10524 10504 0.076923
10615 7928 0.076923
10760 3022 0.076923
11510 11511 0.076923
10979 10978 0.076923
11170 11301 0.076923
11678 11586 0.076923
10834 11692 0.076923
143 11693 0.076923
11761 11762 0.076923
2936 3517 0.076923
11769 11770 0.076923
2919 10896 0.076923
12158 10896 0.076923
12158 2919 0.076923
10978 10979 0.076923
12251 10783 0.076923
12281 12282 0.076923
12334 12335 0.076923
12400 11241 0.076923
10838 11196 0.076923
234 11532 0.076923
12656 12657 0.076923
12538 10886 0.076923
11136 10886 0.076923
11136 12538 0.076923
5318 11893 0.076923
12601 12600 0.076923
12784 10842 0.076923
12197 7616 0.076923
12005 12966 0.076923
5947 12966 0.076923
5947 12005 0.076923
10950 12966 0.076923
10950 12005 0.076923
10950 5947 0.076923
12006 12966 0.076923
12006 12005 0.076923
12006 5947 0.076923
12006 10950 0.076923
11439 12764 0.076923
13052 13053 0.076923
13072 6969 0.076923
11446 13103 0.076923
11554 13123 0.076923
12335 12334 0.076923
10978 10979 0.076923
11439 3930 0.076923
11233 3769 0.076923
12005 10974 0.076923
1318 13211 0.076923
13236 13237 0.076923
3769 13254 0.076923
11125 13265 0.076923
3384 13113 0.076923
13127 12133 0.076923
2526 12133 0.076923
2526 13127 0.076923
12132 12133 0.076923
12132 13127 0.076923
12132 2526 0.076923
12131 12133 0.076923
12131 13127 0.076923
12131 2526 0.076923
12131 12132 0.076923
822 12552 0.076923
11844 13422 0.076923
11940 13445 0.076923
11095 11427 0.076923
11418 10997 0.076923
2125 6124 0.076923
10932 11040 0.076923
11136 13578 0.076923
11024 11025 0.076923
11990 11025 0.076923
11154 933 0.076923
2526 12133 0.076923
12131 12133 0.076923
12131 2526 0.076923
10892 10366 0.076923
11879 13777 0.076923
8254 13791 0.076923
1318 11195 0.076923
1318 11195 0.076923
6817 3365 0.076923
11115 13140 0.076923
11693 13962 0.076923
143 13962 0.076923
143 11693 0.076923
14379 14380 0.076923
14381 14380 0.076923
14381 14379 0.076923
14382 14380 0.076923
14382 14379 0.076923
14382 14381 0.076923
14383 14380 0.076923
14383 14379 0.076923
14383 14381 0.076923
14383 14382 0.076923
14384 14380 0.076923
14384 14379 0.076923
14384 14381 0.076923
14384 14382 0.076923
14384 14383 0.076923
14385 14380 0.076923
14385 14379 0.076923
14385 14381 0.076923
14385 14382 0.076923
14385 14383 0.076923
14385 14384 0.076923
10896 10895 0.076923
11418 14390 0.076923
12679 13184 0.076923
2291 10892 0.076923
821 820 0.076923
822 820 0.076923
822 821 0.076923
11027 10838 0.076923
10950 10903 0.076923
14407 10903 0.076923
8937 10903 0.076923
11673 11672 0.076923
14445 11672 0.076923
14445 11673 0.076923
10834 11692 0.076923
11095 2985 0.076923
10760 14463 0.076923
1318 14463 0.076923
1318 10760 0.076923
14461 14468 0.076923
14469 14468 0.076923
14469 14461 0.076923
11894 13268 0.076923
1147 13268 0.076923
1147 11894 0.076923
12400 11241 0.076923
10842 11332 0.076923
11159 14528 0.076923
11160 14528 0.076923
11160 11159 0.076923
11967 11125 0.076923
13265 11125 0.076923
13265 11967 0.076923
10873 13107 0.076923
10998 12748 0.076923
1098 1099 0.076923
3770 14575 0.076923
13067 12003 0.076923
3659 12003 0.076923
3659 13067 0.076923
11439 3930 0.076923
11955 3769 0.076923
14494 14587 0.076923
13264 10868 0.076923
11125 13265 0.076923
14609 3659 0.076923
12003 3659 0.076923
5947 12006 0.076923
10950 12006 0.076923
10950 5947 0.076923
12005 12006 0.076923
12005 5947 0.076923
12005 10950 0.076923
2936 10767 0.076923
12097 12939 0.076923
12600 12601 0.076923
13072 4170 0.076923
2530 2533 0.076923
933 10366 0.076923
2944 11704 0.076923
4684 11704 0.076923
4684 2944 0.076923
14656 9587 0.076923
13839 13838 0.076923
3022 12935 0.076923
10903 10950 0.076923
12006 10950 0.076923
12006 10903 0.076923
2526 10950 0.076923
2526 10903 0.076923
2526 12006 0.076923
14775 6319 0.076923
9197 6319 0.076923
9197 14775 0.076923
14768 6319 0.076923
8615 14853 0.076923
6937 6698 0.076923
8918 6698 0.076923
8918 6937 0.076923
8779 6698 0.076923
8779 6937 0.076923
8779 8918 0.076923
14832 6698 0.076923
14832 6937 0.076923
14832 8918 0.076923
14832 8779 0.076923
6792 6698 0.076923
6792 6937 0.076923
6792 8918 0.076923
6792 8779 0.076923
6792 14832 0.076923
7835 6698 0.076923
7835 6937 0.076923
7835 8918 0.076923
7835 8779 0.076923
7835 14832 0.076923
7835 6792 0.076923
14917 6698 0.076923
14917 6937 0.076923
14917 8918 0.076923
14917 8779 0.076923
14917 14832 0.076923
14917 6792 0.076923
14917 7835 0.076923
14918 6698 0.076923
14918 6937 0.076923
14918 8918 0.076923
14918 8779 0.076923
14918 14832 0.076923
14918 6792 0.076923
14918 7835 0.076923
14918 14917 0.076923
14989 14990 0.076923
6496 15257 0.076923
3337 14990 0.076923
15275 15276 0.076923
6319 15276 0.076923
6319 15275 0.076923
14845 15276 0.076923
14845 15275 0.076923
14845 6319 0.076923
15321 6783 0.076923
7999 7465 0.076923
8207 7465 0.076923
8207 7999 0.076923
15243 15423 0.076923
13926 952 0.076923
15595 6990 0.076923
15321 6990 0.076923
15321 15595 0.076923
14988 14800 0.076923
3870 7538 0.076923
6269 15709 0.076923
15401 15715 0.076923
15749 15750 0.076923
136 3233 0.076923
8818 15192 0.076923
14733 15855 0.076923
6999 7433 0.076923
15318 7433 0.076923
15318 6999 0.076923
15858 7433 0.076923
15858 6999 0.076923
15858 15318 0.076923
15859 7433 0.076923
15859 6999 0.076923
15859 15318 0.076923
15859 15858 0.076923
15860 7433 0.076923
15860 6999 0.076923
15860 15318 0.076923
15860 15858 0.076923
15860 15859 0.076923
8876 8587 0.076923
15275 8587 0.076923
15275 8876 0.076923
4515 15678 0.076923
15905 15678 0.076923
15905 4515 0.076923
14801 14823 0.076923
16079 15019 0.076923
15035 15019 0.076923
15035 16079 0.076923
16080 15019 0.076923
16080 16079 0.076923
16080 15035 0.076923
16094 14710 0.076923
8673 15399 0.076923
7834 15467 0.076923
6833 16132 0.076923
3337 7608 0.076923
7064 7608 0.076923
7064 3337 0.076923
17055 544 0.076923
6659 2487 0.076923
2817 14315 0.076923
17307 17308 0.076923
873 10517 0.076923
10416 1908 0.076923
2205 343 0.076923
2206 343 0.076923
2206 2205 0.076923
1512 2562 0.076923
4506 1841 0.076923
2062 404 0.076923
17686 17687 0.076923
17196 5709 0.076923
4492 5709 0.076923
4492 17196 0.076923
3993 17666 0.076923
535 5625 0.076923
5445 5625 0.076923
5445 535 0.076923
537 5625 0.076923
537 535 0.076923
537 5445 0.076923
442 441 0.076923
191 441 0.076923
191 442 0.076923
443 441 0.076923
443 442 0.076923
443 191 0.076923
2438 458 0.076923
17972 505 0.076923
510 507 0.076923
2291 10892 0.076923
4421 653 0.076923
1630 631 0.076923
423 631 0.076923
423 1630 0.076923
251 631 0.076923
251 1630 0.076923
251 423 0.076923
5011 10838 0.076923
18018 10838 0.076923
18018 5011 0.076923
18019 10838 0.076923
18019 5011 0.076923
18019 18018 0.076923
2530 10838 0.076923
2530 5011 0.076923
2530 18018 0.076923
2530 18019 0.076923
13445 10838 0.076923
13445 5011 0.076923
13445 18018 0.076923
13445 18019 0.076923
13445 2530 0.076923
18020 10838 0.076923
18020 5011 0.076923
18020 18018 0.076923
18020 18019 0.076923
18020 2530 0.076923
18020 13445 0.076923
17082 17198 0.076923
3895 866 0.076923
912 910 0.076923
16870 18093 0.076923
18094 18093 0.076923
18094 16870 0.076923
2817 14315 0.076923
1494 1495 0.076923
12041 1098 0.076923
14494 1098 0.076923
14494 12041 0.076923
2936 1098 0.076923
2936 12041 0.076923
2936 14494 0.076923
1634 1633 0.076923
1632 1633 0.076923
1632 1634 0.076923
251 1630 0.076923
12474 1663 0.076923
8206 1663 0.076923
8206 12474 0.076923
13777 1663 0.076923
13777 12474 0.076923
13777 8206 0.076923
960 508 0.076923
960 508 0.076923
18129 739 0.076923
5011 5010 0.076923
10873 12036 0.076923
5580 2061 0.076923
183 13563 0.076923
2109 13563 0.076923
2109 183 0.076923
734 1617 0.076923
129 261 0.076923
9954 3578 0.076923
1500 18188 0.076923
3771 18188 0.076923
3771 1500 0.076923
18218 2456 0.076923
18220 2591 0.076923
54 2601 0.076923
4615 2601 0.076923
4615 54 0.076923
4616 2601 0.076923
4616 54 0.076923
4616 4615 0.076923
9826 5790 0.076923
10071 5790 0.076923
10071 9826 0.076923
10069 5790 0.076923
10069 9826 0.076923
10069 10071 0.076923
14270 5790 0.076923
14270 9826 0.076923
14270 10071 0.076923
14270 10069 0.076923
10070 5790 0.076923
10070 9826 0.076923
10070 10071 0.076923
10070 10069 0.076923
10070 14270 0.076923
3863 5790 0.076923
3863 9826 0.076923
3863 10071 0.076923
3863 10069 0.076923
3863 14270 0.076923
3863 10070 0.076923
10177 5790 0.076923
10177 9826 0.076923
10177 10071 0.076923
10177 10069 0.076923
10177 14270 0.076923
10177 10070 0.076923
10177 3863 0.076923
18245 5790 0.076923
18245 9826 0.076923
18245 10071 0.076923
18245 10069 0.076923
18245 14270 0.076923
18245 10070 0.076923
18245 3863 0.076923
18245 10177 0.076923
18246 5790 0.076923
18246 9826 0.076923
18246 10071 0.076923
18246 10069 0.076923
18246 14270 0.076923
18246 10070 0.076923
18246 3863 0.076923
18246 10177 0.076923
18246 18245 0.076923
18247 5790 0.076923
18247 9826 0.076923
18247 10071 0.076923
18247 10069 0.076923
18247 14270 0.076923
18247 10070 0.076923
18247 3863 0.076923
18247 10177 0.076923
18247 18245 0.076923
18247 18246 0.076923
18248 5790 0.076923
18248 9826 0.076923
18248 10071 0.076923
18248 10069 0.076923
18248 14270 0.076923
18248 10070 0.076923
18248 3863 0.076923
18248 10177 0.076923
18248 18245 0.076923
18248 18246 0.076923
18248 18247 0.076923
18228 5790 0.076923
18228 9826 0.076923
18228 10071 0.076923
18228 10069 0.076923
18228 14270 0.076923
18228 10070 0.076923
18228 3863 0.076923
18228 10177 0.076923
18228 18245 0.076923
18228 18246 0.076923
18228 18247 0.076923
18228 18248 0.076923
18249 2455 0.076923
18206 2455 0.076923
18206 18249 0.076923
3701 3895 0.076923
3026 3027 0.076923
17055 346 0.076923
3553 1723 0.076923
7253 2600 0.076923
6099 5845 0.076923
3691 1399 0.076923
3734 3735 0.076923
224 1769 0.076923
3578 9954 0.076923
4421 2438 0.076923
371 2531 0.076923
13844 3998 0.076923
1382 888 0.076923
16689 888 0.076923
10517 888 0.076923
10517 16689 0.076923
17686 17687 0.076923
2282 4114 0.076923
3428 4114 0.076923
3428 2282 0.076923
5845 6099 0.076923
17687 17686 0.076923
4175 4173 0.076923
59 371 0.076923
932 371 0.076923
932 59 0.076923
2186 68 0.076923
2455 2873 0.076923
2874 2873 0.076923
2874 2455 0.076923
18397 3316 0.076923
9917 3316 0.076923
9917 18397 0.076923
4469 3316 0.076923
4469 18397 0.076923
4469 9917 0.076923
2456 3316 0.076923
2456 18397 0.076923
2456 9917 0.076923
2456 4469 0.076923
2457 3316 0.076923
2457 18397 0.076923
2457 9917 0.076923
2457 4469 0.076923
2457 2456 0.076923
2455 3316 0.076923
2455 18397 0.076923
2455 9917 0.076923
2455 4469 0.076923
2455 2456 0.076923
2455 2457 0.076923
404 2062 0.076923
2379 5774 0.076923
2381 5774 0.076923
2381 2379 0.076923
814 339 0.076923
261 57 0.076923
18427 57 0.076923
18427 261 0.076923
9732 57 0.076923
9732 261 0.076923
9732 18427 0.076923
5364 57 0.076923
5364 261 0.076923
5364 18427 0.076923
5364 9732 0.076923
4779 4780 0.076923
18453 4098 0.076923
1630 4098 0.076923
1630 18453 0.076923
18454 4098 0.076923
18454 18453 0.076923
18454 1630 0.076923
2200 4098 0.076923
2200 18453 0.076923
2200 1630 0.076923
2200 18454 0.076923
4216 4098 0.076923
4216 18453 0.076923
4216 1630 0.076923
4216 18454 0.076923
4216 2200 0.076923
18455 4098 0.076923
18455 18453 0.076923
18455 1630 0.076923
18455 18454 0.076923
18455 2200 0.076923
18455 4216 0.076923
3653 4243 0.076923
3628 385 0.076923
371 211 0.076923
5356 3553 0.076923
18595 18596 0.076923
18622 18623 0.076923
18726 15832 0.076923
18727 15832 0.076923
18727 18726 0.076923
18740 18741 0.076923
18742 18741 0.076923
18742 18740 0.076923
18743 18741 0.076923
18743 18740 0.076923
18743 18742 0.076923
18887 18888 0.076923
18891 18890 0.076923
18892 18890 0.076923
18892 18891 0.076923
18902 18817 0.076923
18910 18911 0.076923
18737 18911 0.076923
18737 18910 0.076923
18975 18974 0.076923
18854 18974 0.076923
18854 18975 0.076923
19005 19008 0.076923
19042 19043 0.076923
19044 19043 0.076923
19044 19042 0.076923
19162 4004 0.076923
19163 4004 0.076923
19163 19162 0.076923
19164 4004 0.076923
19164 19162 0.076923
19164 19163 0.076923
18766 18950 0.076923
19508 18950 0.076923
19508 18766 0.076923
18766 18950 0.076923
19508 18950 0.076923
19508 18766 0.076923
18903 18950 0.076923
18903 18766 0.076923
18903 19508 0.076923
18766 18950 0.076923
19508 18950 0.076923
19508 18766 0.076923
18903 18950 0.076923
18903 18766 0.076923
18903 19508 0.076923
19508 18950 0.076923
18903 18950 0.076923
18903 19508 0.076923
19516 18967 0.076923
15832 19517 0.076923
18994 19517 0.076923
18994 15832 0.076923
18871 18609 0.076923
19536 18609 0.076923
18737 19544 0.076923
19610 18930 0.076923
18583 19692 0.076923
19696 19059 0.076923
19698 19699 0.076923
19700 19699 0.076923
19700 19698 0.076923
19133 19469 0.076923
19378 19469 0.076923
19378 19133 0.076923
19306 19469 0.076923
18663 19811 0.076923
20240 20241 0.076923
20242 20241 0.076923
20242 20240 0.076923
18583 19067 0.076923
19297 20295 0.076923
20107 20106 0.076923
18914 20106 0.076923
18914 20107 0.076923
18989 20258 0.076923
20404 20258 0.076923
20404 18989 0.076923
20405 20258 0.076923
20405 18989 0.076923
20405 20404 0.076923
18638 19297 0.076923
20570 19855 0.076923
20579 19071 0.076923
20579 19071 0.076923
14913 18678 0.076923
18668 18678 0.076923
18668 14913 0.076923
19011 18678 0.076923
19011 14913 0.076923
19011 18668 0.076923
20632 18678 0.076923
19011 18678 0.076923
19011 20632 0.076923
20633 18678 0.076923
20633 20632 0.076923
20633 19011 0.076923
20420 20636 0.076923
15982 18986 0.076923
18737 18981 0.076923
18766 20366 0.076923
16171 6928 0.076923
20718 20719 0.076923
20720 20719 0.076923
20720 20718 0.076923
20721 20719 0.076923
20721 20718 0.076923
20721 20720 0.076923
20722 20719 0.076923
20722 20718 0.076923
20722 20720 0.076923
20722 20721 0.076923
20265 20266 0.076923
19980 20266 0.076923
19980 20265 0.076923
19982 20266 0.076923
19982 20265 0.076923
19982 19980 0.076923
18821 18714 0.076923
18821 18714 0.076923
10391 18714 0.076923
10391 18821 0.076923
19528 19526 0.076923
19641 20016 0.076923
20335 19509 0.076923
20579 18621 0.076923
20771 18593 0.076923
20420 20636 0.076923
20490 20669 0.076923
20155 20669 0.076923
20155 20490 0.076923
20420 20669 0.076923
20420 20490 0.076923
20420 20155 0.076923
15832 18728 0.076923
18841 20264 0.076923
20966 20264 0.076923
20966 18841 0.076923
20039 18795 0.076923
18737 18910 0.076923
20719 20720 0.076923
20718 20720 0.076923
20718 20719 0.076923
20721 20720 0.076923
20721 20719 0.076923
20721 20718 0.076923
20722 20720 0.076923
20722 20719 0.076923
20722 20718 0.076923
20722 20721 0.076923
19588 19589 0.076923
19269 8349 0.076923
21873 21872 0.076923
1019 21872 0.076923
1019 21873 0.076923
21925 21926 0.076923
21927 21926 0.076923
21927 21925 0.076923
11495 482 0.076923
5154 776 0.076923
21959 776 0.076923
21959 5154 0.076923
3024 776 0.076923
21970 12344 0.076923
70 17201 0.076923
5154 10419 0.076923
22003 10419 0.076923
22003 5154 0.076923
6680 476 0.076923
22007 476 0.076923
22058 22059 0.076923
22068 22069 0.076923
17336 10478 0.076923
21875 10478 0.076923
21875 17336 0.076923
10403 10478 0.076923
10403 17336 0.076923
10403 21875 0.076923
22071 10478 0.076923
22071 17336 0.076923
22071 21875 0.076923
22071 10403 0.076923
2936 3517 0.076923
21785 220 0.076923
17099 220 0.076923
17099 21785 0.076923
1658 220 0.076923
1658 21785 0.076923
1658 17099 0.076923
22093 220 0.076923
2919 220 0.076923
2919 22093 0.076923
22100 17620 0.076923
22159 22160 0.076923
3846 3416 0.076923
21334 12114 0.076923
11194 12114 0.076923
11194 21334 0.076923
22175 22176 0.076923
10680 2887 0.076923
22187 2887 0.076923
22202 2887 0.076923
22202 22187 0.076923
9271 13098 0.076923
22211 22212 0.076923
22095 22212 0.076923
22095 22211 0.076923
12344 22225 0.076923
10635 17728 0.076923
3846 8646 0.076923
78 8646 0.076923
78 3846 0.076923
17573 5675 0.076923
21869 17573 0.076923
22311 22312 0.076923
22313 22312 0.076923
22313 22311 0.076923
22314 22312 0.076923
22314 22311 0.076923
22314 22313 0.076923
1658 1488 0.076923
18091 21884 0.076923
10687 10689 0.076923
10688 10689 0.076923
10688 10687 0.076923
22386 22387 0.076923
22388 22387 0.076923
22388 22386 0.076923
22389 22387 0.076923
22389 22386 0.076923
22389 22388 0.076923
22390 22387 0.076923
22390 22386 0.076923
22390 22388 0.076923
22390 22389 0.076923
22202 22387 0.076923
22202 22386 0.076923
22202 22388 0.076923
22202 22389 0.076923
22202 22390 0.076923
22391 22387 0.076923
22391 22386 0.076923
22391 22388 0.076923
22391 22389 0.076923
22391 22390 0.076923
22391 22202 0.076923
22392 22387 0.076923
22392 22386 0.076923
22392 22388 0.076923
22392 22389 0.076923
22392 22390 0.076923
22392 22202 0.076923
22392 22391 0.076923
22187 22387 0.076923
22187 22386 0.076923
22187 22388 0.076923
22187 22389 0.076923
22187 22390 0.076923
22187 22202 0.076923
22187 22391 0.076923
22187 22392 0.076923
22393 22387 0.076923
22393 22386 0.076923
22393 22388 0.076923
22393 22389 0.076923
22393 22390 0.076923
22393 22202 0.076923
22393 22391 0.076923
22393 22392 0.076923
22393 22187 0.076923
13713 22431 0.076923
22433 12095 0.076923
22443 22444 0.076923
6124 10504 0.076923
2125 10504 0.076923
2125 6124 0.076923
10678 10679 0.076923
21914 22355 0.076923
13441 13442 0.076923
17099 17098 0.076923
10687 17825 0.076923
10688 17825 0.076923
10688 10687 0.076923
22490 22491 0.076923
22492 22491 0.076923
22492 22490 0.076923
22176 14522 0.076923
2125 6124 0.076923
1435 78 0.076923
2375 78 0.076923
2375 1435 0.076923
12344 22499 0.076923
22082 8143 0.076923
22164 8143 0.076923
22164 22082 0.076923
22163 8143 0.076923
22163 22082 0.076923
22163 22164 0.076923
21886 6935 0.076923
22518 6935 0.076923
22518 21886 0.076923
22211 22213 0.076923
22095 22213 0.076923
22095 22211 0.076923
22527 17895 0.076923
22528 17895 0.076923
22528 22527 0.076923
220 21785 0.076923
22187 22202 0.076923
22550 3365 0.076923
13098 9271 0.076923
5998 22555 0.076923
22557 22555 0.076923
22557 5998 0.076923
22556 22555 0.076923
22556 5998 0.076923
22556 22557 0.076923
23017 16271 0.076923
9349 23023 0.076923
23127 23128 0.076923
23071 23128 0.076923
23071 23127 0.076923
23144 23145 0.076923
10463 23145 0.076923
10463 23144 0.076923
16260 3625 0.076923
23008 3625 0.076923
23008 16260 0.076923
22998 23134 0.076923
23003 23000 0.076923
22999 22487 0.076923
22893 23229 0.076923
23238 17789 0.076923
23217 23004 0.076923
23167 23057 0.076923
22996 22757 0.076923
16837 18877 0.076923
19516 18967 0.076923
20906 20905 0.076923
19273 16093 0.076923
23617 16093 0.076923
23617 19273 0.076923
18891 23635 0.076923
23719 23720 0.076923
23721 23720 0.076923
23721 23719 0.076923
15942 22763 0.076923
15980 22763 0.076923
15980 15942 0.076923
18996 22858 0.076923
16171 22858 0.076923
16171 18996 0.076923
20107 22858 0.076923
20107 18996 0.076923
20107 16171 0.076923
23847 8054 0.076923
3626 8054 0.076923
3626 23847 0.076923
967 8054 0.076923
967 23847 0.076923
967 3626 0.076923
3626 967 0.076923
3850 9989 0.076923
9005 9989 0.076923
9005 3850 0.076923
23936 6270 0.076923
23917 6270 0.076923
23917 23936 0.076923
23944 23945 0.076923
23946 23945 0.076923
23946 23944 0.076923
8198 7943 0.076923
7200 7943 0.076923
7200 8198 0.076923
4442 5659 0.076923
6925 24126 0.076923
5372 23873 0.076923
7482 23873 0.076923
7482 5372 0.076923
16856 18434 0.076923
2720 1125 0.076923
24219 16239 0.076923
10453 24260 0.076923
24261 24260 0.076923
24261 10453 0.076923
24211 9746 0.076923
18297 9746 0.076923
18297 24211 0.076923
24232 9746 0.076923
24232 24211 0.076923
24232 18297 0.076923
24335 24334 0.076923
6487 18820 0.076923
23935 18820 0.076923
23935 6487 0.076923
21389 6487 0.076923
2768 6487 0.076923
2768 21389 0.076923
24177 5405 0.076923
24223 24242 0.076923
24551 24323 0.076923
24565 829 0.076923
24444 5880 0.076923
24221 23485 0.076923
24675 24316 0.076923
24328 21389 0.076923
10350 24305 0.076923
24444 18901 0.076923
16015 18901 0.076923
16015 24444 0.076923
24691 18901 0.076923
24691 24444 0.076923
24691 16015 0.076923
4490 15515 0.076923
24721 20890 0.076923
24734 15747 0.076923
14932 15747 0.076923
14932 24734 0.076923
10456 8185 0.076923
7161 21661 0.076923
24335 24223 0.076923
16311 24223 0.076923
16311 24335 0.076923
10515 6915 0.076923
15800 6915 0.076923
15800 10515 0.076923
9803 23352 0.076923
11963 3872 0.076923
14753 23101 0.076923
24812 23013 0.076923
24813 23013 0.076923
24813 24812 0.076923
24814 23013 0.076923
24814 24812 0.076923
24814 24813 0.076923
20945 22712 0.076923
21127 19319 0.076923
24800 22851 0.076923
19224 24892 0.076923
22942 24892 0.076923
22942 19224 0.076923
22943 24892 0.076923
22943 19224 0.076923
22943 22942 0.076923
22603 20465 0.076923
20028 22716 0.076923
17423 22716 0.076923
17423 20028 0.076923
22912 23680 0.076923
19224 24937 0.076923
23419 18618 0.076923
16271 24814 0.076923
22655 24814 0.076923
22655 16271 0.076923
20380 24814 0.076923
20380 16271 0.076923
20380 22655 0.076923
10341 18649 0.076923
15839 18649 0.076923
15839 10341 0.076923
10456 18649 0.076923
10456 10341 0.076923
10456 15839 0.076923
18745 223 0.076923
24568 223 0.076923
24568 18745 0.076923
23121 17927 0.076923
971 17927 0.076923
971 23121 0.076923
24573 24264 0.076923
24207 24264 0.076923
24207 24573 0.076923
18820 10309 0.076923
1827 10309 0.076923
1827 18820 0.076923
24351 10309 0.076923
24351 18820 0.076923
24351 1827 0.076923
24246 10309 0.076923
24246 18820 0.076923
24246 1827 0.076923
24246 24351 0.076923
24190 10341 0.076923
1827 10341 0.076923
1827 24190 0.076923
2994 10341 0.076923
475 10341 0.076923
475 2994 0.076923
18818 10341 0.076923
18818 2994 0.076923
18818 475 0.076923
18819 10341 0.076923
18819 2994 0.076923
18819 475 0.076923
18819 18818 0.076923
24237 14934 0.076923
24983 24980 0.076923
20594 24980 0.076923
20594 24983 0.076923
19167 24977 0.076923
10503 24977 0.076923
10503 19167 0.076923
1899 24616 0.076923
24488 24616 0.076923
24488 1899 0.076923
24223 24178 0.076923
24548 24178 0.076923
24548 24223 0.076923
7237 21990 0.076923
19286 21990 0.076923
19286 7237 0.076923
2768 21990 0.076923
2768 7237 0.076923
2768 19286 0.076923
25018 19167 0.076923
10248 1058 0.076923
10448 1058 0.076923
10448 10248 0.076923
10587 1058 0.076923
10587 10248 0.076923
10587 10448 0.076923
7928 1058 0.076923
7928 10248 0.076923
7928 10448 0.076923
7928 10587 0.076923
10247 1058 0.076923
10247 10248 0.076923
10247 10448 0.076923
10247 10587 0.076923
10247 7928 0.076923
18753 5245 0.076923
14438 24242 0.076923
24329 24242 0.076923
24329 14438 0.076923
11933 24242 0.076923
11933 14438 0.076923
11933 24329 0.076923
24219 24242 0.076923
24219 14438 0.076923
24219 24329 0.076923
24219 11933 0.076923
19886 24242 0.076923
19886 14438 0.076923
19886 24329 0.076923
19886 11933 0.076923
19886 24219 0.076923
24316 24574 0.076923
24966 24574 0.076923
24966 24316 0.076923
25028 24574 0.076923
25028 24316 0.076923
25028 24966 0.076923
24551 18939 0.076923
15839 14510 0.076923
19616 14510 0.076923
19616 15839 0.076923
9553 4131 0.076923
20594 4131 0.076923
20594 9553 0.076923
24966 4131 0.076923
24966 9553 0.076923
24966 20594 0.076923
23221 22104 0.076923
24246 22104 0.076923
24246 23221 0.076923
25032 23485 0.076923
20127 23485 0.076923
20127 25032 0.076923
10381 24211 0.076923
24176 24211 0.076923
24176 10381 0.076923
971 24661 0.076923
20890 19741 0.076923
24347 19741 0.076923
24347 20890 0.076923
10463 19741 0.076923
10463 20890 0.076923
10463 24347 0.076923
256 10248 0.076923
10504 10248 0.076923
10504 256 0.076923
10524 10248 0.076923
10524 256 0.076923
10524 10504 0.076923
7928 10248 0.076923
7928 256 0.076923
7928 10504 0.076923
7928 10524 0.076923
10615 10248 0.076923
10615 256 0.076923
10615 10504 0.076923
10615 10524 0.076923
10615 7928 0.076923
1769 19166 0.076923
23758 24305 0.076923
24537 24305 0.076923
24537 23758 0.076923
17218 23221 0.076923
4490 15515 0.076923
23618 24678 0.076923
24413 24678 0.076923
24413 23618 0.076923
1899 10603 0.076923
4363 3850 0.076923
24424 22001 0.076923
24532 22001 0.076923
24532 24424 0.076923
24351 14620 0.076923
10456 14620 0.076923
10456 24351 0.076923
7326 443 0.076923
475 10382 0.076923
25060 10382 0.076923
25060 475 0.076923
24773 10382 0.076923
24773 475 0.076923
24773 25060 0.076923
19115 10491 0.076923
24413 10491 0.076923
24413 19115 0.076923
24773 10491 0.076923
24773 19115 0.076923
24773 24413 0.076923
24367 19115 0.076923
24537 20594 0.076923
24548 24223 0.076923
24981 17631 0.076923
24773 24367 0.076923
24537 2148 0.076923
19665 10515 0.076923
11963 24351 0.076923
24610 24769 0.076923
557 24368 0.076923
1476 24368 0.076923
1476 557 0.076923
15231 24368 0.076923
15231 557 0.076923
15231 1476 0.076923
17979 24368 0.076923
17979 557 0.076923
17979 1476 0.076923
17979 15231 0.076923
24316 18189 0.076923
24233 18189 0.076923
24233 24316 0.076923
24773 22336 0.076923
20848 24320 0.076923
19852 24320 0.076923
19852 20848 0.076923
23758 24320 0.076923
23758 20848 0.076923
23758 19852 0.076923
25069 8666 0.076923
6412 8666 0.076923
6412 25069 0.076923
6754 23827 0.076923
283 1319 0.076923
15399 1319 0.076923
15399 283 0.076923
15090 6426 0.076923
7918 15019 0.076923
14730 14771 0.076923
16077 14981 0.076923
15372 15038 0.076923
6426 14719 0.076923
15090 14719 0.076923
15090 6426 0.076923
9123 7465 0.076923
14855 7465 0.076923
14855 9123 0.076923
25249 7465 0.076923
25249 9123 0.076923
25249 14855 0.076923
5488 7465 0.076923
5488 9123 0.076923
5488 14855 0.076923
5488 25249 0.076923
25250 7465 0.076923
25250 9123 0.076923
25250 14855 0.076923
25250 25249 0.076923
25250 5488 0.076923
25251 7465 0.076923
25251 9123 0.076923
25251 14855 0.076923
25251 25249 0.076923
25251 5488 0.076923
25251 25250 0.076923
25252 7465 0.076923
25252 9123 0.076923
25252 14855 0.076923
25252 25249 0.076923
25252 5488 0.076923
25252 25250 0.076923
25252 25251 0.076923
15555 7465 0.076923
15555 9123 0.076923
15555 14855 0.076923
15555 25249 0.076923
15555 5488 0.076923
15555 25250 0.076923
15555 25251 0.076923
15555 25252 0.076923
22351 6923 0.076923
7767 15577 0.076923
8761 3109 0.076923
14752 3109 0.076923
14752 8761 0.076923
15051 7538 0.076923
25208 7538 0.076923
25208 15051 0.076923
8696 9101 0.076923
14717 20380 0.076923
9122 6889 0.076923
7253 2600 0.076923
16178 14717 0.076923
14733 15855 0.076923
14723 7449 0.076923
15176 7449 0.076923
15176 14723 0.076923
14718 8073 0.076923
6426 5052 0.076923
15090 5052 0.076923
15090 6426 0.076923
8024 8025 0.076923
21300 8025 0.076923
21300 8024 0.076923
21299 8025 0.076923
21299 8024 0.076923
21299 21300 0.076923
15424 6340 0.076923
15540 6881 0.076923
6907 6881 0.076923
6907 15540 0.076923
9225 16034 0.076923
15613 16034 0.076923
15613 9225 0.076923
15176 6462 0.076923
15200 6462 0.076923
15200 15176 0.076923
14752 6462 0.076923
14752 15176 0.076923
14752 15200 0.076923
6319 14710 0.076923
8073 14710 0.076923
8073 6319 0.076923
6852 14710 0.076923
6852 6319 0.076923
6852 8073 0.076923
14720 14710 0.076923
14720 6319 0.076923
14720 8073 0.076923
14720 6852 0.076923
14784 14710 0.076923
15336 7064 0.076923
3337 7064 0.076923
3337 15336 0.076923
15914 25089 0.076923
9129 25089 0.076923
9129 15914 0.076923
15423 17868 0.076923
6709 23954 0.076923
23955 23954 0.076923
23955 6709 0.076923
6302 6560 0.076923
23944 6560 0.076923
23944 6302 0.076923
55 56 0.115385
55 56 0.115385
442 441 0.115385
191 441 0.115385
191 442 0.115385
443 441 0.115385
443 442 0.115385
443 191 0.115385
575 574 0.115385
573 574 0.115385
573 575 0.115385
797 708 0.115385
910 911 0.115385
912 911 0.115385
912 910 0.115385
910 770 0.115385
70 1038 0.115385
1098 1099 0.115385
1136 1137 0.115385
1324 1325 0.115385
526 885 0.115385
1473 1367 0.115385
1632 1633 0.115385
1634 1633 0.115385
1634 1632 0.115385
251 1630 0.115385
60 1737 0.115385
1738 1737 0.115385
1738 60 0.115385
191 1768 0.115385
1769 1768 0.115385
1769 191 0.115385
971 1768 0.115385
971 191 0.115385
971 1769 0.115385
191 1920 0.115385
2080 2081 0.115385
1738 2081 0.115385
1738 2080 0.115385
91 89 0.115385
2147 2148 0.115385
1445 1339 0.115385
432 401 0.115385
2182 2183 0.115385
59 2183 0.115385
59 2182 0.115385
2205 343 0.115385
2206 343 0.115385
2206 2205 0.115385
2405 56 0.115385
2458 1354 0.115385
443 2529 0.115385
2530 2529 0.115385
2530 443 0.115385
2531 2529 0.115385
2531 443 0.115385
2531 2530 0.115385
2532 2529 0.115385
2532 443 0.115385
2532 2530 0.115385
2532 2531 0.115385
371 2529 0.115385
371 443 0.115385
371 2530 0.115385
371 2531 0.115385
371 2532 0.115385
2533 2529 0.115385
2533 443 0.115385
2533 2530 0.115385
2533 2531 0.115385
2533 2532 0.115385
2533 371 0.115385
734 2561 0.115385
75 2561 0.115385
75 734 0.115385
1512 2562 0.115385
2600 2601 0.115385
458 457 0.115385
1738 877 0.115385
68 2186 0.115385
68 2186 0.115385
323 2186 0.115385
323 68 0.115385
2772 2186 0.115385
2772 68 0.115385
2772 323 0.115385
66 1396 0.115385
66 1396 0.115385
2876 2877 0.115385
2878 2877 0.115385
596 55 0.115385
2932 2926 0.115385
1445 2986 0.115385
96 3270 0.115385
3509 3510 0.115385
2817 2718 0.115385
3517 3518 0.115385
3519 3518 0.115385
3519 3517 0.115385
2936 3518 0.115385
2936 3517 0.115385
2936 3519 0.115385
1128 3742 0.115385
3744 3742 0.115385
3744 1128 0.115385
3745 3742 0.115385
3745 1128 0.115385
3745 3744 0.115385
3746 3742 0.115385
3746 1128 0.115385
3746 3744 0.115385
3746 3745 0.115385
3743 3742 0.115385
3743 1128 0.115385
3743 3744 0.115385
3743 3745 0.115385
3743 3746 0.115385
3747 3742 0.115385
3747 1128 0.115385
3747 3744 0.115385
3747 3745 0.115385
3747 3746 0.115385
3747 3743 0.115385
3744 3742 0.115385
1128 3742 0.115385
1128 3744 0.115385
3745 3742 0.115385
3745 3744 0.115385
3745 1128 0.115385
3790 3791 0.115385
3792 3791 0.115385
3792 3790 0.115385
633 1494 0.115385
4175 4173 0.115385
30 1492 0.115385
2186 68 0.115385
4272 4218 0.115385
2874 2873 0.115385
53 1751 0.115385
935 4417 0.115385
4469 3316 0.115385
4532 4533 0.115385
4779 4780 0.115385
1339 1445 0.115385
4114 720 0.115385
5422 5423 0.115385
2124 501 0.115385
5609 501 0.115385
5609 2124 0.115385
5437 5444 0.115385
5629 5444 0.115385
5629 5437 0.115385
5627 5444 0.115385
5627 5437 0.115385
5627 5629 0.115385
1324 5654 0.115385
5729 5730 0.115385
5996 5997 0.115385
5998 5997 0.115385
5998 5996 0.115385
1378 6035 0.115385
6124 5869 0.115385
5535 5534 0.115385
201 2783 0.115385
5534 5535 0.115385
6548 6549 0.115385
6335 6845 0.115385
6852 6845 0.115385
279 238 0.115385
7056 238 0.115385
7056 279 0.115385
7080 7060 0.115385
7333 6409 0.115385
7640 7641 0.115385
7642 7641 0.115385
7642 7640 0.115385
7743 7744 0.115385
7745 7744 0.115385
7745 7743 0.115385
7746 7744 0.115385
7746 7743 0.115385
7746 7745 0.115385
3206 952 0.115385
7849 6283 0.115385
8097 8098 0.115385
8099 8098 0.115385
8099 8097 0.115385
8100 8098 0.115385
8100 8097 0.115385
8100 8099 0.115385
8101 8098 0.115385
8101 8097 0.115385
8101 8099 0.115385
8101 8100 0.115385
8006 7472 0.115385
7473 7472 0.115385
7473 8006 0.115385
7235 7304 0.115385
6295 8760 0.115385
8761 8760 0.115385
8761 6295 0.115385
8586 7238 0.115385
7082 7238 0.115385
7082 8586 0.115385
7608 8456 0.115385
3337 8456 0.115385
3337 7608 0.115385
9101 9100 0.115385
8761 9100 0.115385
8761 9101 0.115385
6635 1979 0.115385
6281 9524 0.115385
7082 9524 0.115385
7082 6281 0.115385
6106 9715 0.115385
5677 9715 0.115385
5677 6106 0.115385
9708 2150 0.115385
9710 2150 0.115385
9710 9708 0.115385
5393 2150 0.115385
5393 9708 0.115385
5393 9710 0.115385
9712 2150 0.115385
9712 9708 0.115385
9712 9710 0.115385
9712 5393 0.115385
9719 221 0.115385
5768 221 0.115385
5768 9719 0.115385
6169 221 0.115385
6169 9719 0.115385
6169 5768 0.115385
9730 221 0.115385
9730 9719 0.115385
9730 5768 0.115385
9730 6169 0.115385
9732 9733 0.115385
5624 5629 0.115385
5444 5629 0.115385
5444 5624 0.115385
5437 5629 0.115385
5437 5624 0.115385
5437 5444 0.115385
5865 9759 0.115385
3277 9759 0.115385
3277 5865 0.115385
6233 1870 0.115385
6034 1870 0.115385
6034 6233 0.115385
9826 9827 0.115385
9830 5432 0.115385
5622 5435 0.115385
9866 5858 0.115385
9867 5858 0.115385
9867 9866 0.115385
5691 5360 0.115385
6631 5360 0.115385
6631 5691 0.115385
3671 6015 0.115385
9897 6155 0.115385
5628 6155 0.115385
5628 9897 0.115385
4439 6155 0.115385
4439 9897 0.115385
4439 5628 0.115385
9898 6155 0.115385
9898 9897 0.115385
9898 5628 0.115385
9898 4439 0.115385
5862 5690 0.115385
5360 9916 0.115385
4469 9917 0.115385
9920 9921 0.115385
5834 5771 0.115385
5366 4323 0.115385
5858 8799 0.115385
5790 9936 0.115385
9937 9936 0.115385
9937 5790 0.115385
9948 6079 0.115385
9955 9956 0.115385
5554 4237 0.115385
4439 5358 0.115385
9989 6447 0.115385
5858 9866 0.115385
9867 9866 0.115385
9867 5858 0.115385
9958 10002 0.115385
5819 5817 0.115385
9762 5809 0.115385
10003 10004 0.115385
10005 10004 0.115385
10005 10003 0.115385
10006 10004 0.115385
10006 10003 0.115385
10006 10005 0.115385
5734 10004 0.115385
5734 10003 0.115385
5734 10005 0.115385
5734 10006 0.115385
10007 10004 0.115385
10007 10003 0.115385
10007 10005 0.115385
10007 10006 0.115385
10007 5734 0.115385
5680 10004 0.115385
5680 10003 0.115385
5680 10005 0.115385
5680 10006 0.115385
5680 5734 0.115385
5680 10007 0.115385
1611 10004 0.115385
1611 10003 0.115385
1611 10005 0.115385
1611 10006 0.115385
1611 5734 0.115385
1611 10007 0.115385
1611 5680 0.115385
5594 5599 0.115385
9958 10002 0.115385
2381 5772 0.115385
8210 3062 0.115385
9806 9807 0.115385
2617 6109 0.115385
5534 9864 0.115385
10073 10074 0.115385
6059 10074 0.115385
6059 10073 0.115385
6039 2381 0.115385
6169 5688 0.115385
9830 5688 0.115385
9830 6169 0.115385
6040 5787 0.115385
2509 2617 0.115385
1611 2617 0.115385
1611 2509 0.115385
10100 10098 0.115385
10101 10098 0.115385
10101 10100 0.115385
10099 10098 0.115385
10099 10100 0.115385
10099 10101 0.115385
5865 3277 0.115385
1205 3277 0.115385
1205 5865 0.115385
10114 9957 0.115385
10073 9917 0.115385
4469 9917 0.115385
4469 10073 0.115385
10070 10177 0.115385
9769 9771 0.115385
5431 5596 0.115385
10194 5596 0.115385
10194 5431 0.115385
10195 5596 0.115385
10195 5431 0.115385
10195 10194 0.115385
9956 5596 0.115385
9956 5431 0.115385
9956 10194 0.115385
9956 10195 0.115385
5850 5596 0.115385
5850 5431 0.115385
5850 10194 0.115385
5850 10195 0.115385
5850 9956 0.115385
5590 5596 0.115385
5590 5431 0.115385
5590 10194 0.115385
5590 10195 0.115385
5590 9956 0.115385
5590 5850 0.115385
5599 5596 0.115385
5599 5431 0.115385
5599 10194 0.115385
5599 10195 0.115385
5599 9956 0.115385
5599 5850 0.115385
5599 5590 0.115385
5852 5596 0.115385
5852 5431 0.115385
5852 10194 0.115385
5852 10195 0.115385
5852 9956 0.115385
5852 5850 0.115385
5852 5590 0.115385
5852 5599 0.115385
5592 5596 0.115385
5592 5431 0.115385
5592 10194 0.115385
5592 10195 0.115385
5592 9956 0.115385
5592 5850 0.115385
5592 5590 0.115385
5592 5599 0.115385
5592 5852 0.115385
6168 5596 0.115385
6168 5431 0.115385
6168 10194 0.115385
6168 10195 0.115385
6168 9956 0.115385
6168 5850 0.115385
6168 5590 0.115385
6168 5599 0.115385
6168 5852 0.115385
6168 5592 0.115385
9955 5596 0.115385
9955 5431 0.115385
9955 10194 0.115385
9955 10195 0.115385
9955 9956 0.115385
9955 5850 0.115385
9955 5590 0.115385
9955 5599 0.115385
9955 5852 0.115385
9955 5592 0.115385
9955 6168 0.115385
2379 5774 0.115385
2381 5774 0.115385
2381 2379 0.115385
5755 5774 0.115385
2381 5774 0.115385
2381 5755 0.115385
5835 8999 0.115385
5702 1278 0.115385
10353 10354 0.115385
10355 10354 0.115385
10355 10353 0.115385
10356 10354 0.115385
10356 10353 0.115385
10356 10355 0.115385
10312 10249 0.115385
2226 10249 0.115385
10262 10249 0.115385
10262 2226 0.115385
1396 730 0.115385
10382 730 0.115385
10382 1396 0.115385
10416 730 0.115385
10416 1396 0.115385
10416 10382 0.115385
66 730 0.115385
66 1396 0.115385
66 10382 0.115385
66 10416 0.115385
10425 10256 0.115385
10381 10256 0.115385
10381 10425 0.115385
10426 10256 0.115385
10426 10425 0.115385
10426 10381 0.115385
10498 10499 0.115385
10494 10499 0.115385
10494 10498 0.115385
10413 1908 0.115385
8651 1908 0.115385
8651 10413 0.115385
10416 1908 0.115385
10416 10413 0.115385
10416 8651 0.115385
10416 1908 0.115385
10541 10316 0.115385
10318 10316 0.115385
10318 10541 0.115385
10413 1703 0.115385
10413 1703 0.115385
10430 1703 0.115385
10430 10413 0.115385
10588 10587 0.115385
256 10587 0.115385
256 10588 0.115385
2125 10587 0.115385
2125 10588 0.115385
2125 256 0.115385
10442 10357 0.115385
8185 10616 0.115385
10617 10616 0.115385
10617 8185 0.115385
10440 10470 0.115385
10249 1302 0.115385
10262 1302 0.115385
10262 10249 0.115385
10658 10659 0.115385
6124 10504 0.115385
2125 10504 0.115385
2125 6124 0.115385
3030 3029 0.115385
10897 10895 0.115385
10961 10962 0.115385
10963 10962 0.115385
10963 10961 0.115385
11114 11159 0.115385
11160 11159 0.115385
11160 11114 0.115385
11194 10838 0.115385
11252 11253 0.115385
11294 11295 0.115385
10932 11295 0.115385
10932 11294 0.115385
7057 11295 0.115385
7057 11294 0.115385
7057 10932 0.115385
3022 11296 0.115385
11386 11387 0.115385
11388 11387 0.115385
11388 11386 0.115385
11285 11445 0.115385
11446 11445 0.115385
11446 11285 0.115385
11514 3435 0.115385
1099 11778 0.115385
11439 11810 0.115385
11819 1098 0.115385
11820 1098 0.115385
11820 11819 0.115385
2936 3668 0.115385
12005 5947 0.115385
10950 5947 0.115385
10950 12005 0.115385
12006 5947 0.115385
12006 12005 0.115385
12006 10950 0.115385
12035 10900 0.115385
12040 12041 0.115385
11003 12058 0.115385
9471 12115 0.115385
12152 12115 0.115385
12152 9471 0.115385
10932 12115 0.115385
10932 9471 0.115385
10932 12152 0.115385
12153 12115 0.115385
12153 9471 0.115385
12153 12152 0.115385
12153 10932 0.115385
12154 12115 0.115385
12154 9471 0.115385
12154 12152 0.115385
12154 10932 0.115385
12154 12153 0.115385
2919 10896 0.115385
12158 10896 0.115385
12158 2919 0.115385
12159 10896 0.115385
12159 2919 0.115385
12159 12158 0.115385
12160 10896 0.115385
12160 2919 0.115385
12160 12158 0.115385
12160 12159 0.115385
10979 10978 0.115385
12281 12282 0.115385
11114 11900 0.115385
12399 11241 0.115385
12400 11241 0.115385
12400 12399 0.115385
12421 11018 0.115385
11115 11018 0.115385
11115 12421 0.115385
11879 12474 0.115385
11136 12537 0.115385
12538 12537 0.115385
12538 11136 0.115385
10886 12537 0.115385
10886 11136 0.115385
10886 12538 0.115385
1099 11600 0.115385
10873 11600 0.115385
10873 1099 0.115385
11894 9514 0.115385
8913 11332 0.115385
6473 11332 0.115385
6473 8913 0.115385
10997 11418 0.115385
12005 12661 0.115385
5318 11893 0.115385
5318 11893 0.115385
11042 11426 0.115385
923 3916 0.115385
12197 7616 0.115385
3022 12935 0.115385
1318 12935 0.115385
1318 3022 0.115385
8206 13011 0.115385
12160 2936 0.115385
13097 12293 0.115385
12798 12797 0.115385
12679 12797 0.115385
12679 12798 0.115385
3769 3770 0.115385
10900 13189 0.115385
13190 13189 0.115385
13190 10900 0.115385
13191 13189 0.115385
13191 10900 0.115385
13191 13190 0.115385
13051 13204 0.115385
13205 13204 0.115385
13205 13051 0.115385
13050 13204 0.115385
13050 13051 0.115385
13050 13205 0.115385
11233 13220 0.115385
11173 13220 0.115385
11173 11233 0.115385
13236 13237 0.115385
7124 11567 0.115385
11766 2936 0.115385
3669 2936 0.115385
3669 11766 0.115385
10873 11136 0.115385
1099 11136 0.115385
1099 10873 0.115385
13150 11136 0.115385
13150 10873 0.115385
13150 1099 0.115385
5947 11136 0.115385
5947 10873 0.115385
5947 1099 0.115385
5947 13150 0.115385
2985 11136 0.115385
2985 10873 0.115385
2985 1099 0.115385
2985 13150 0.115385
2985 5947 0.115385
11095 11136 0.115385
11095 10873 0.115385
11095 1099 0.115385
11095 13150 0.115385
11095 5947 0.115385
11095 2985 0.115385
11889 11136 0.115385
11889 10873 0.115385
11889 1099 0.115385
11889 13150 0.115385
11889 5947 0.115385
11889 2985 0.115385
11889 11095 0.115385
3444 11136 0.115385
3444 10873 0.115385
3444 1099 0.115385
3444 13150 0.115385
3444 5947 0.115385
3444 2985 0.115385
3444 11095 0.115385
3444 11889 0.115385
10767 11136 0.115385
10767 10873 0.115385
10767 1099 0.115385
10767 13150 0.115385
10767 5947 0.115385
10767 2985 0.115385
10767 11095 0.115385
10767 11889 0.115385
10767 3444 0.115385
2936 11136 0.115385
2936 10873 0.115385
2936 1099 0.115385
2936 13150 0.115385
2936 5947 0.115385
2936 2985 0.115385
2936 11095 0.115385
2936 11889 0.115385
2936 3444 0.115385
2936 10767 0.115385
13329 11136 0.115385
13329 10873 0.115385
13329 1099 0.115385
13329 13150 0.115385
13329 5947 0.115385
13329 2985 0.115385
13329 11095 0.115385
13329 11889 0.115385
13329 3444 0.115385
13329 10767 0.115385
13329 2936 0.115385
10842 11660 0.115385
1098 2291 0.115385
10760 2291 0.115385
10760 1098 0.115385
4170 11223 0.115385
4171 11223 0.115385
4171 4170 0.115385
13455 12286 0.115385
5318 10786 0.115385
4417 13467 0.115385
3930 10999 0.115385
933 11154 0.115385
11136 10772 0.115385
11095 7444 0.115385
13123 13533 0.115385
11586 13540 0.115385
11674 11025 0.115385
11705 11704 0.115385
2944 11704 0.115385
2944 11705 0.115385
9171 11704 0.115385
9171 11705 0.115385
9171 2944 0.115385
4170 13778 0.115385
1318 11195 0.115385
143 13962 0.115385
11693 13962 0.115385
143 13962 0.115385
143 11693 0.115385
4170 2265 0.115385
4966 14845 0.115385
14846 14845 0.115385
14846 4966 0.115385
91 87 0.115385
14710 9008 0.115385
15219 15220 0.115385
6308 6831 0.115385
6833 6831 0.115385
6833 6308 0.115385
4515 6265 0.115385
15245 7465 0.115385
6579 14949 0.115385
6577 14949 0.115385
6577 6579 0.115385
7473 7472 0.115385
8198 6495 0.115385
136 3233 0.115385
15625 3233 0.115385
15625 136 0.115385
15402 7610 0.115385
6560 6302 0.115385
15887 13087 0.115385
15980 15588 0.115385
8587 15990 0.115385
7080 15990 0.115385
7080 8587 0.115385
14710 3515 0.115385
16034 15613 0.115385
7172 6906 0.115385
15321 15595 0.115385
6990 15595 0.115385
6990 15321 0.115385
16069 14710 0.115385
8673 14710 0.115385
8673 16069 0.115385
16094 14710 0.115385
16094 16069 0.115385
16094 8673 0.115385
3337 7608 0.115385
8779 9605 0.115385
6999 16226 0.115385
7239 16226 0.115385
7239 6999 0.115385
15860 16226 0.115385
15860 6999 0.115385
15860 7239 0.115385
15858 16226 0.115385
15858 6999 0.115385
15858 7239 0.115385
15858 15860 0.115385
15859 16226 0.115385
15859 6999 0.115385
15859 7239 0.115385
15859 15860 0.115385
15859 15858 0.115385
16238 6336 0.115385
15424 8744 0.115385
1354 702 0.115385
17046 10032 0.115385
346 2289 0.115385
17055 2289 0.115385
17055 346 0.115385
17239 197 0.115385
2817 14315 0.115385
10478 17335 0.115385
17336 17335 0.115385
17336 10478 0.115385
5154 17335 0.115385
5154 10478 0.115385
5154 17336 0.115385
10403 17335 0.115385
10403 10478 0.115385
10403 17336 0.115385
10403 5154 0.115385
17210 3800 0.115385
17081 17082 0.115385
2130 7848 0.115385
6110 1982 0.115385
3993 17623 0.115385
17665 3993 0.115385
17623 3993 0.115385
17623 17665 0.115385
17666 3993 0.115385
17666 17665 0.115385
17666 17623 0.115385
3992 3993 0.115385
3992 17665 0.115385
3992 17623 0.115385
3992 17666 0.115385
3771 1500 0.115385
2289 1500 0.115385
2289 3771 0.115385
10247 7928 0.115385
8646 78 0.115385
3846 78 0.115385
3846 8646 0.115385
4779 4780 0.115385
18595 18596 0.115385
8908 18640 0.115385
18661 18662 0.115385
18818 10341 0.115385
18819 10341 0.115385
18819 18818 0.115385
18852 18853 0.115385
18854 18853 0.115385
18854 18852 0.115385
18902 18817 0.115385
18903 18817 0.115385
18903 18902 0.115385
18986 18985 0.115385
15982 18985 0.115385
15982 18986 0.115385
19048 18828 0.115385
18890 18889 0.115385
19071 19072 0.115385
19073 19072 0.115385
19073 19071 0.115385
19074 19072 0.115385
19074 19071 0.115385
19074 19073 0.115385
19297 18638 0.115385
4119 18638 0.115385
4119 19297 0.115385
18995 18950 0.115385
18766 18950 0.115385
18766 18995 0.115385
8105 18950 0.115385
8105 18995 0.115385
8105 18766 0.115385
19508 18950 0.115385
18903 18950 0.115385
18903 19508 0.115385
18994 19517 0.115385
15832 19517 0.115385
15832 18994 0.115385
19526 19527 0.115385
19528 19527 0.115385
19528 19526 0.115385
18871 18609 0.115385
19535 18609 0.115385
19537 18609 0.115385
19537 19535 0.115385
19536 18609 0.115385
19388 19668 0.115385
18766 18995 0.115385
19509 18995 0.115385
19509 18766 0.115385
18615 19844 0.115385
18652 2169 0.115385
18582 19589 0.115385
20106 18914 0.115385
20107 18914 0.115385
20107 20106 0.115385
16171 18996 0.115385
18622 18767 0.115385
20264 20265 0.115385
20266 20265 0.115385
20266 20264 0.115385
18891 18892 0.115385
18890 18892 0.115385
18890 18891 0.115385
20107 20106 0.115385
18871 8349 0.115385
19536 8349 0.115385
19536 18871 0.115385
19481 8349 0.115385
19481 18871 0.115385
19481 19536 0.115385
20570 19855 0.115385
20579 19071 0.115385
18977 20376 0.115385
19481 19285 0.115385
19481 19285 0.115385
18661 19902 0.115385
20420 20644 0.115385
9472 19715 0.115385
19085 19715 0.115385
19085 9472 0.115385
19780 19715 0.115385
19780 9472 0.115385
19780 19085 0.115385
20668 18887 0.115385
19621 18871 0.115385
19446 16402 0.115385
20579 18621 0.115385
18996 18682 0.115385
16171 18682 0.115385
16171 18996 0.115385
18724 18682 0.115385
18724 18996 0.115385
18724 16171 0.115385
20723 19874 0.115385
19834 19839 0.115385
15832 18728 0.115385
19276 18765 0.115385
15982 18765 0.115385
15982 19276 0.115385
20648 20647 0.115385
20649 20647 0.115385
20649 20648 0.115385
20864 20865 0.115385
20866 20865 0.115385
20866 20864 0.115385
20867 20865 0.115385
20867 20864 0.115385
20867 20866 0.115385
20868 20865 0.115385
20868 20864 0.115385
20868 20866 0.115385
20868 20867 0.115385
20869 20865 0.115385
20869 20864 0.115385
20869 20866 0.115385
20869 20867 0.115385
20869 20868 0.115385
20870 20865 0.115385
20870 20864 0.115385
20870 20866 0.115385
20870 20867 0.115385
20870 20868 0.115385
20870 20869 0.115385
18644 18643 0.115385
18996 18724 0.115385
16171 18724 0.115385
16171 18996 0.115385
20771 4694 0.115385
18721 20663 0.115385
20771 20663 0.115385
20771 18721 0.115385
20550 4490 0.115385
20420 20264 0.115385
20966 20264 0.115385
20966 20420 0.115385
18995 18795 0.115385
19520 19717 0.115385
20938 20993 0.115385
19547 19828 0.115385
19679 19828 0.115385
19679 19547 0.115385
18911 18910 0.115385
18737 18910 0.115385
18737 18911 0.115385
11233 18651 0.115385
18583 18582 0.115385
21194 11294 0.115385
259 21873 0.115385
21482 21873 0.115385
21482 259 0.115385
11495 482 0.115385
10690 10588 0.115385
10688 21955 0.115385
3024 776 0.115385
3024 776 0.115385
776 7480 0.115385
1658 17201 0.115385
21994 21995 0.115385
22058 22059 0.115385
22060 22059 0.115385
22060 22058 0.115385
22061 22059 0.115385
22061 22058 0.115385
22061 22060 0.115385
3416 21876 0.115385
3846 21876 0.115385
3846 3416 0.115385
17336 10478 0.115385
1435 16915 0.115385
3668 3517 0.115385
2936 3517 0.115385
2936 3668 0.115385
10688 17620 0.115385
22113 21878 0.115385
10679 8753 0.115385
22162 3416 0.115385
3846 3416 0.115385
3846 22162 0.115385
11194 12114 0.115385
22170 12114 0.115385
22170 11194 0.115385
21334 12114 0.115385
21334 11194 0.115385
21334 22170 0.115385
11194 12114 0.115385
21334 12114 0.115385
21334 11194 0.115385
17138 17136 0.115385
22000 22199 0.115385
22200 22199 0.115385
22200 22000 0.115385
22201 22199 0.115385
22201 22000 0.115385
22201 22200 0.115385
10680 2887 0.115385
14522 5457 0.115385
22210 13098 0.115385
10687 13098 0.115385
10687 22210 0.115385
11642 22056 0.115385
476 6680 0.115385
22053 22052 0.115385
1019 17728 0.115385
78 8646 0.115385
3846 8646 0.115385
3846 78 0.115385
1019 17728 0.115385
17573 5675 0.115385
17694 17377 0.115385
17728 1019 0.115385
22058 1019 0.115385
22058 17728 0.115385
2549 21907 0.115385
22199 22200 0.115385
22000 22200 0.115385
22000 22199 0.115385
22201 22200 0.115385
22201 22199 0.115385
22201 22000 0.115385
7452 22186 0.115385
21987 22106 0.115385
10688 21928 0.115385
10688 21928 0.115385
22315 22316 0.115385
22433 12095 0.115385
5082 1394 0.115385
21956 18091 0.115385
3846 4778 0.115385
10688 17825 0.115385
22467 22468 0.115385
8646 78 0.115385
3846 78 0.115385
3846 8646 0.115385
11294 7057 0.115385
11295 7057 0.115385
11295 11294 0.115385
10932 7057 0.115385
10932 11294 0.115385
10932 11295 0.115385
21926 7057 0.115385
21926 11294 0.115385
21926 11295 0.115385
21926 10932 0.115385
22070 21932 0.115385
22187 9006 0.115385
21970 12344 0.115385
10289 21737 0.115385
21994 2775 0.115385
22518 6935 0.115385
21886 6935 0.115385
21886 22518 0.115385
2861 1938 0.115385
22210 17193 0.115385
13098 17193 0.115385
13098 22210 0.115385
3416 22162 0.115385
3846 22162 0.115385
3846 3416 0.115385
3846 22550 0.115385
13098 22550 0.115385
13098 3846 0.115385
10688 9271 0.115385
5998 22555 0.115385
22557 22555 0.115385
22557 5998 0.115385
20465 11110 0.115385
22604 11110 0.115385
22604 20465 0.115385
22650 19081 0.115385
7413 19081 0.115385
7413 22650 0.115385
21166 15591 0.115385
18618 15591 0.115385
18618 21166 0.115385
15385 15591 0.115385
15385 21166 0.115385
15385 18618 0.115385
19116 8918 0.115385
20465 8918 0.115385
20465 19116 0.115385
7413 8918 0.115385
7413 19116 0.115385
7413 20465 0.115385
22697 8918 0.115385
22697 19116 0.115385
22697 20465 0.115385
22697 7413 0.115385
20465 18256 0.115385
22716 18256 0.115385
22716 20465 0.115385
22595 22724 0.115385
14774 22724 0.115385
14774 22595 0.115385
22568 22724 0.115385
22568 22595 0.115385
22568 14774 0.115385
22848 22849 0.115385
22784 22849 0.115385
22784 22848 0.115385
21127 22849 0.115385
21127 22848 0.115385
21127 22784 0.115385
22850 22849 0.115385
22850 22848 0.115385
22850 22784 0.115385
22850 21127 0.115385
22851 22849 0.115385
22851 22848 0.115385
22851 22784 0.115385
22851 21127 0.115385
22851 22850 0.115385
22858 16033 0.115385
18996 16033 0.115385
18996 22858 0.115385
16171 16033 0.115385
16171 22858 0.115385
16171 18996 0.115385
16049 22716 0.115385
22712 20945 0.115385
20945 17579 0.115385
22737 22927 0.115385
22738 22927 0.115385
22738 22737 0.115385
22740 22927 0.115385
22740 22737 0.115385
22740 22738 0.115385
22604 22938 0.115385
22942 22943 0.115385
15450 22943 0.115385
15450 22942 0.115385
19085 22943 0.115385
19085 22942 0.115385
19085 15450 0.115385
23032 14785 0.115385
10381 16260 0.115385
7677 20996 0.115385
23004 23012 0.115385
23019 23134 0.115385
23167 23057 0.115385
15450 19549 0.115385
19085 19549 0.115385
19085 15450 0.115385
19780 19549 0.115385
19780 15450 0.115385
19780 19085 0.115385
19946 19945 0.115385
19048 18828 0.115385
23434 18828 0.115385
23434 19048 0.115385
21127 22784 0.115385
9472 23470 0.115385
20906 23470 0.115385
20906 9472 0.115385
23471 23470 0.115385
23471 9472 0.115385
23471 20906 0.115385
21127 19319 0.115385
19522 19319 0.115385
19522 21127 0.115385
15448 18877 0.115385
19999 20283 0.115385
19085 19715 0.115385
22850 22784 0.115385
22849 22784 0.115385
22849 22850 0.115385
20905 14125 0.115385
16171 8250 0.115385
18996 8250 0.115385
18996 16171 0.115385
6235 16290 0.115385
4780 16290 0.115385
4780 6235 0.115385
23837 13713 0.115385
6599 8054 0.115385
23873 7482 0.115385
5372 7482 0.115385
5372 23873 0.115385
7482 23819 0.115385
23992 23819 0.115385
23992 7482 0.115385
5691 6631 0.115385
4140 182 0.115385
24016 182 0.115385
24016 4140 0.115385
10114 9957 0.115385
1915 16034 0.115385
8779 16034 0.115385
8779 1915 0.115385
24207 18604 0.115385
15854 18604 0.115385
15854 24207 0.115385
10453 18604 0.115385
10453 24207 0.115385
10453 15854 0.115385
22001 18604 0.115385
22001 24207 0.115385
22001 15854 0.115385
22001 10453 0.115385
4490 16239 0.115385
18817 24233 0.115385
10348 24233 0.115385
10348 18817 0.115385
19839 24233 0.115385
19839 18817 0.115385
19839 10348 0.115385
19286 24233 0.115385
19286 18817 0.115385
19286 10348 0.115385
19286 19839 0.115385
24234 24233 0.115385
24234 18817 0.115385
24234 10348 0.115385
24234 19839 0.115385
24234 19286 0.115385
24237 24233 0.115385
10453 24260 0.115385
24261 24260 0.115385
24261 10453 0.115385
5806 24260 0.115385
5806 10453 0.115385
5806 24261 0.115385
24264 223 0.115385
1827 223 0.115385
1827 24264 0.115385
10381 223 0.115385
10381 24264 0.115385
10381 1827 0.115385
17631 223 0.115385
17631 24264 0.115385
17631 1827 0.115385
17631 10381 0.115385
24240 223 0.115385
24240 24264 0.115385
24240 1827 0.115385
24240 10381 0.115385
24240 17631 0.115385
24300 9746 0.115385
24211 9746 0.115385
24211 24300 0.115385
21389 24327 0.115385
24328 24327 0.115385
24328 21389 0.115385
24335 24334 0.115385
16311 24334 0.115385
16311 24335 0.115385
24337 24334 0.115385
24337 24335 0.115385
24337 16311 0.115385
24338 24334 0.115385
24338 24335 0.115385
24338 16311 0.115385
24338 24337 0.115385
18820 10341 0.115385
24351 10341 0.115385
24351 18820 0.115385
24246 10341 0.115385
24246 18820 0.115385
24246 24351 0.115385
24190 10341 0.115385
1827 10341 0.115385
1827 24190 0.115385
18650 10341 0.115385
18650 24190 0.115385
18650 1827 0.115385
21266 18729 0.115385
18731 18729 0.115385
18731 21266 0.115385
19080 18729 0.115385
19080 21266 0.115385
19080 18731 0.115385
24400 23224 0.115385
21389 6487 0.115385
24328 6487 0.115385
24328 21389 0.115385
2768 6487 0.115385
2768 21389 0.115385
2768 24328 0.115385
2889 7271 0.115385
24408 24193 0.115385
10491 19644 0.115385
24367 19644 0.115385
24367 10491 0.115385
24412 19644 0.115385
24412 10491 0.115385
24412 24367 0.115385
21389 24327 0.115385
10560 24327 0.115385
10560 21389 0.115385
24219 6467 0.115385
18772 24211 0.115385
7326 24661 0.115385
24351 24661 0.115385
24351 7326 0.115385
21661 13202 0.115385
20775 13202 0.115385
20775 21661 0.115385
24193 20848 0.115385
24351 20848 0.115385
24351 24193 0.115385
3872 20848 0.115385
3872 24193 0.115385
3872 24351 0.115385
11963 20848 0.115385
11963 24193 0.115385
11963 24351 0.115385
11963 3872 0.115385
24320 20848 0.115385
24320 24193 0.115385
24320 24351 0.115385
24320 3872 0.115385
24320 11963 0.115385
21661 23484 0.115385
24585 23484 0.115385
24585 21661 0.115385
10463 21751 0.115385
24211 9545 0.115385
3772 9545 0.115385
3772 24211 0.115385
17689 11241 0.115385
7097 24316 0.115385
24200 24316 0.115385
24200 7097 0.115385
24720 20890 0.115385
10515 3850 0.115385
15800 3850 0.115385
15800 10515 0.115385
6300 22335 0.115385
24734 15747 0.115385
14932 15747 0.115385
14932 24734 0.115385
18379 24533 0.115385
6918 10417 0.115385
18731 19115 0.115385
18714 19115 0.115385
18714 18731 0.115385
20595 20594 0.115385
7161 21661 0.115385
14932 21661 0.115385
14932 7161 0.115385
24706 24600 0.115385
10456 24351 0.115385
19665 18297 0.115385
24585 24444 0.115385
24532 24424 0.115385
4306 24368 0.115385
557 24368 0.115385
557 4306 0.115385
15231 24368 0.115385
15231 4306 0.115385
15231 557 0.115385
1476 24368 0.115385
1476 4306 0.115385
1476 557 0.115385
1476 15231 0.115385
8791 16192 0.115385
3337 16192 0.115385
3337 8791 0.115385
20848 24320 0.115385
24717 223 0.115385
24275 223 0.115385
24276 223 0.115385
24276 24275 0.115385
23056 17927 0.115385
24256 24309 0.115385
24986 24309 0.115385
24986 24256 0.115385
24308 24309 0.115385
24308 24256 0.115385
24308 24986 0.115385
10316 10317 0.115385
10318 10317 0.115385
10318 10316 0.115385
24244 10324 0.115385
10526 10324 0.115385
10526 24244 0.115385
2226 10252 0.115385
24411 10341 0.115385
19087 10341 0.115385
19087 24411 0.115385
24352 10341 0.115385
6487 18820 0.115385
1043 18820 0.115385
1043 6487 0.115385
2768 18820 0.115385
2768 6487 0.115385
2768 1043 0.115385
24983 24980 0.115385
20594 24980 0.115385
20594 24983 0.115385
1560 24980 0.115385
1560 24983 0.115385
1560 20594 0.115385
24234 24980 0.115385
24548 24178 0.115385
10412 730 0.115385
10348 730 0.115385
10348 10412 0.115385
21689 730 0.115385
21689 10412 0.115385
21689 10348 0.115385
7237 730 0.115385
7237 10412 0.115385
7237 10348 0.115385
7237 21689 0.115385
24234 730 0.115385
24234 10412 0.115385
24234 10348 0.115385
24234 21689 0.115385
24234 7237 0.115385
10547 730 0.115385
10405 730 0.115385
10405 10547 0.115385
256 730 0.115385
256 10547 0.115385
256 10405 0.115385
475 730 0.115385
475 10547 0.115385
475 10405 0.115385
475 256 0.115385
24973 730 0.115385
24973 10547 0.115385
24973 10405 0.115385
24973 256 0.115385
24973 475 0.115385
14802 1831 0.115385
24352 19296 0.115385
18753 5245 0.115385
13022 18745 0.115385
10414 4131 0.115385
22336 4131 0.115385
22336 10414 0.115385
10616 1823 0.115385
10616 1823 0.115385
17631 1823 0.115385
17631 10616 0.115385
24320 20848 0.115385
24240 10503 0.115385
23195 10503 0.115385
23195 24240 0.115385
22336 10503 0.115385
10541 25016 0.115385
24636 19885 0.115385
17218 23221 0.115385
24367 24678 0.115385
22336 24678 0.115385
22336 24367 0.115385
16332 18815 0.115385
25054 10603 0.115385
24488 10603 0.115385
6456 10488 0.115385
24812 1043 0.115385
24730 1043 0.115385
24730 24812 0.115385
475 256 0.115385
10504 256 0.115385
10504 475 0.115385
10524 256 0.115385
10524 475 0.115385
10524 10504 0.115385
7928 256 0.115385
7928 475 0.115385
7928 10504 0.115385
7928 10524 0.115385
10615 256 0.115385
10615 475 0.115385
10615 10504 0.115385
10615 10524 0.115385
10615 7928 0.115385
24734 15747 0.115385
14932 15747 0.115385
14932 24734 0.115385
10456 14620 0.115385
7458 14620 0.115385
7458 10456 0.115385
24177 14620 0.115385
7326 443 0.115385
14932 10417 0.115385
24237 24688 0.115385
18944 24688 0.115385
18944 24237 0.115385
24367 475 0.115385
24585 475 0.115385
24585 24367 0.115385
17979 557 0.115385
17980 557 0.115385
17980 17979 0.115385
6531 557 0.115385
6531 17979 0.115385
6531 17980 0.115385
25059 1964 0.115385
9473 24240 0.115385
10526 24240 0.115385
10526 9473 0.115385
24537 2148 0.115385
25052 18818 0.115385
2768 7237 0.115385
24245 9473 0.115385
24973 24698 0.115385
23484 24352 0.115385
24585 16000 0.115385
19621 19622 0.115385
14779 6319 0.115385
4081 6493 0.115385
7918 14914 0.115385
9084 6703 0.115385
15380 6703 0.115385
15380 9084 0.115385
15299 6703 0.115385
15299 9084 0.115385
15299 15380 0.115385
15300 6703 0.115385
15300 9084 0.115385
15300 15380 0.115385
15300 15299 0.115385
8073 14852 0.115385
967 6923 0.115385
3626 6923 0.115385
3626 967 0.115385
6426 15855 0.115385
15090 15855 0.115385
15090 6426 0.115385
15141 15142 0.115385
14730 14771 0.115385
7064 15160 0.115385
3337 15160 0.115385
3337 7064 0.115385
15614 14733 0.115385
8483 14733 0.115385
8483 15614 0.115385
14791 14733 0.115385
14791 15614 0.115385
14791 8483 0.115385
16238 14733 0.115385
16238 15614 0.115385
16238 8483 0.115385
16238 14791 0.115385
25236 25237 0.115385
15402 25237 0.115385
15402 25236 0.115385
9684 15363 0.115385
4584 6314 0.115385
9009 14743 0.115385
3109 9197 0.115385
23745 9197 0.115385
23745 3109 0.115385
6548 14890 0.115385
15245 7834 0.115385
15352 3109 0.115385
6295 3109 0.115385
6295 15352 0.115385
8761 3109 0.115385
8761 15352 0.115385
8761 6295 0.115385
14752 3109 0.115385
14752 15352 0.115385
14752 6295 0.115385
14752 8761 0.115385
14770 7987 0.115385
4966 8006 0.115385
3870 7538 0.115385
15587 2600 0.115385
7253 2600 0.115385
7253 15587 0.115385
8761 2600 0.115385
6462 2600 0.115385
6462 8761 0.115385
6937 15115 0.115385
16079 8673 0.115385
25214 8673 0.115385
25214 16079 0.115385
6906 7172 0.115385
6907 7172 0.115385
6907 6906 0.115385
952 5521 0.115385
14995 8760 0.115385
6295 8760 0.115385
6295 14995 0.115385
8761 8760 0.115385
8761 14995 0.115385
8761 6295 0.115385
15889 8944 0.115385
6999 7432 0.115385
6833 6510 0.115385
8025 8024 0.115385
21300 8024 0.115385
21300 8025 0.115385
6336 15383 0.115385
1324 1325 0.153846
5487 5507 0.153846
5531 3539 0.153846
51 5666 0.153846
5852 5590 0.153846
5853 5590 0.153846
5853 5852 0.153846
5666 2877 0.153846
5023 1109 0.153846
5664 3 0.153846
5853 5434 0.153846
5487 5434 0.153846
5487 5853 0.153846
5661 6108 0.153846
6109 6108 0.153846
6109 5661 0.153846
5863 6108 0.153846
5863 5661 0.153846
5863 6109 0.153846
5358 4439 0.153846
1612 5531 0.153846
4081 6493 0.153846
6928 6929 0.153846
7471 6765 0.153846
7643 7665 0.153846
6312 7184 0.153846
8207 8203 0.153846
8310 3205 0.153846
8456 7610 0.153846
8524 778 0.153846
8525 778 0.153846
8525 8524 0.153846
7238 8586 0.153846
8590 8591 0.153846
8707 8405 0.153846
1424 7643 0.153846
3337 7064 0.153846
5858 8799 0.153846
3109 9100 0.153846
9117 7994 0.153846
9118 7994 0.153846
9118 9117 0.153846
9174 3478 0.153846
9225 9226 0.153846
7562 9258 0.153846
9482 9483 0.153846
6281 9524 0.153846
7082 9524 0.153846
7082 6281 0.153846
10316 10317 0.153846
10318 10317 0.153846
10318 10316 0.153846
10327 6522 0.153846
10340 10341 0.153846
10342 10341 0.153846
10342 10340 0.153846
2226 10249 0.153846
6878 96 0.153846
10382 96 0.153846
10382 6878 0.153846
10388 96 0.153846
10412 730 0.153846
10413 730 0.153846
10413 10412 0.153846
10311 730 0.153846
10311 10412 0.153846
10311 10413 0.153846
10327 10256 0.153846
10413 10256 0.153846
10430 10256 0.153846
10430 10413 0.153846
10405 10256 0.153846
10426 10256 0.153846
1354 702 0.153846
10502 10327 0.153846
1846 10523 0.153846
10524 10523 0.153846
10524 1846 0.153846
10504 10248 0.153846
10542 10587 0.153846
7928 10448 0.153846
6124 10448 0.153846
7928 10448 0.153846
7928 6124 0.153846
10247 10448 0.153846
10247 6124 0.153846
10247 7928 0.153846
475 256 0.153846
3059 256 0.153846
3059 475 0.153846
10504 256 0.153846
10504 475 0.153846
10504 3059 0.153846
66 1396 0.153846
10440 10441 0.153846
10247 10250 0.153846
10253 10406 0.153846
10249 1302 0.153846
10262 1302 0.153846
10262 10249 0.153846
10032 10654 0.153846
10524 10504 0.153846
6124 10504 0.153846
2125 10504 0.153846
2125 6124 0.153846
78 4778 0.153846
2251 76 0.153846
10687 10688 0.153846
10689 10688 0.153846
10689 10687 0.153846
12315 14391 0.153846
12679 13184 0.153846
10897 10892 0.153846
10950 3659 0.153846
12003 3659 0.153846
12003 10950 0.153846
12992 14401 0.153846
3365 3333 0.153846
14403 14404 0.153846
10932 14404 0.153846
10932 14403 0.153846
11166 10340 0.153846
3236 12713 0.153846
11195 10838 0.153846
10932 11231 0.153846
11646 14398 0.153846
9154 14398 0.153846
9154 11646 0.153846
11388 11387 0.153846
13843 11515 0.153846
10990 10919 0.153846
12090 10919 0.153846
12090 10990 0.153846
12090 10919 0.153846
13714 11301 0.153846
12472 11301 0.153846
12472 13714 0.153846
13750 11301 0.153846
13750 13714 0.153846
13750 12472 0.153846
13715 11301 0.153846
13715 13714 0.153846
13715 12472 0.153846
13715 13750 0.153846
4170 11301 0.153846
4170 13714 0.153846
4170 12472 0.153846
4170 13750 0.153846
4170 13715 0.153846
4171 11301 0.153846
4171 13714 0.153846
4171 12472 0.153846
4171 13750 0.153846
4171 13715 0.153846
4171 4170 0.153846
13906 13905 0.153846
11026 13692 0.153846
11704 11705 0.153846
1099 11778 0.153846
2936 3668 0.153846
12003 3659 0.153846
5011 5010 0.153846
14469 14468 0.153846
11063 14468 0.153846
11063 14469 0.153846
10873 12036 0.153846
12283 12282 0.153846
12157 11983 0.153846
11027 11018 0.153846
12183 11018 0.153846
12183 11027 0.153846
3236 10810 0.153846
2944 12537 0.153846
11136 12537 0.153846
11136 2944 0.153846
1099 11600 0.153846
11095 11024 0.153846
11111 11024 0.153846
11026 11024 0.153846
11026 11111 0.153846
11160 14528 0.153846
11159 14528 0.153846
11159 11160 0.153846
13244 119 0.153846
13063 119 0.153846
13063 13244 0.153846
11090 119 0.153846
11090 13244 0.153846
11090 13063 0.153846
13190 12143 0.153846
12693 2955 0.153846
10736 13097 0.153846
11673 14445 0.153846
11672 14445 0.153846
11672 11673 0.153846
11295 12222 0.153846
10932 12222 0.153846
10932 11295 0.153846
2533 12764 0.153846
443 12764 0.153846
443 2533 0.153846
2530 12764 0.153846
2530 2533 0.153846
2530 443 0.153846
11125 11126 0.153846
13839 12855 0.153846
13104 13103 0.153846
14571 13103 0.153846
14571 13104 0.153846
11388 13103 0.153846
11388 13104 0.153846
11388 14571 0.153846
12003 13067 0.153846
2936 11766 0.153846
10903 11074 0.153846
10900 13189 0.153846
13190 13189 0.153846
13190 10900 0.153846
13191 13189 0.153846
13191 10900 0.153846
13191 13190 0.153846
3769 13254 0.153846
2526 10868 0.153846
11894 9514 0.153846
13737 1099 0.153846
2526 13127 0.153846
12997 11916 0.153846
5082 1394 0.153846
11026 3876 0.153846
13102 12006 0.153846
11439 12006 0.153846
11439 13102 0.153846
5318 10786 0.153846
11114 10999 0.153846
13104 9849 0.153846
13105 9849 0.153846
13105 13104 0.153846
11388 9849 0.153846
11388 13104 0.153846
11388 13105 0.153846
11136 10772 0.153846
2985 7444 0.153846
11095 7444 0.153846
11095 2985 0.153846
12282 12281 0.153846
10932 11040 0.153846
7444 11025 0.153846
11194 13537 0.153846
10950 10819 0.153846
11871 10819 0.153846
11871 10950 0.153846
13775 14587 0.153846
14494 14587 0.153846
14494 13775 0.153846
10886 12538 0.153846
11136 12538 0.153846
11136 10886 0.153846
12159 2948 0.153846
12315 13088 0.153846
2530 2533 0.153846
10999 11114 0.153846
14609 13776 0.153846
1098 13777 0.153846
11879 13777 0.153846
11879 1098 0.153846
10897 13778 0.153846
11229 11228 0.153846
12843 2335 0.153846
3365 2335 0.153846
3365 12843 0.153846
3365 2335 0.153846
12005 10950 0.153846
5947 10950 0.153846
5947 12005 0.153846
12966 10950 0.153846
12966 12005 0.153846
12966 5947 0.153846
14691 10950 0.153846
14691 12005 0.153846
14691 5947 0.153846
14691 12966 0.153846
12006 10950 0.153846
12006 12005 0.153846
12006 5947 0.153846
12006 12966 0.153846
12006 14691 0.153846
14692 10950 0.153846
14692 12005 0.153846
14692 5947 0.153846
14692 12966 0.153846
14692 14691 0.153846
14692 12006 0.153846
8943 14760 0.153846
14779 6319 0.153846
6698 6549 0.153846
14832 6549 0.153846
14832 6698 0.153846
7835 6549 0.153846
7835 6698 0.153846
7835 14832 0.153846
14847 14848 0.153846
6999 14848 0.153846
6999 14847 0.153846
7239 14848 0.153846
7239 14847 0.153846
7239 6999 0.153846
14994 14995 0.153846
14994 14995 0.153846
14721 15065 0.153846
15141 15142 0.153846
15156 14771 0.153846
14730 14771 0.153846
14730 15156 0.153846
14810 11532 0.153846
15035 15317 0.153846
15467 15189 0.153846
15540 15541 0.153846
8781 14760 0.153846
8207 7999 0.153846
8707 8405 0.153846
8779 8777 0.153846
7918 8777 0.153846
7918 8779 0.153846
9007 8945 0.153846
15090 15200 0.153846
15176 15200 0.153846
15176 15090 0.153846
15467 15200 0.153846
15541 16114 0.153846
8960 6961 0.153846
15090 16152 0.153846
6336 16152 0.153846
6336 15090 0.153846
7239 16226 0.153846
8455 16226 0.153846
8455 7239 0.153846
6999 16226 0.153846
6999 7239 0.153846
6999 8455 0.153846
15860 16226 0.153846
15860 7239 0.153846
15860 8455 0.153846
15860 6999 0.153846
16227 16226 0.153846
16227 7239 0.153846
16227 8455 0.153846
16227 6999 0.153846
16227 15860 0.153846
3228 6999 0.153846
7433 6999 0.153846
7433 3228 0.153846
15318 6999 0.153846
15318 3228 0.153846
15318 7433 0.153846
15858 6999 0.153846
15858 3228 0.153846
15858 7433 0.153846
15858 15318 0.153846
15859 6999 0.153846
15859 3228 0.153846
15859 7433 0.153846
15859 15318 0.153846
15859 15858 0.153846
15860 6999 0.153846
15860 3228 0.153846
15860 7433 0.153846
15860 15318 0.153846
15860 15858 0.153846
15860 15859 0.153846
16227 6999 0.153846
9008 9007 0.153846
3500 10032 0.153846
10654 10032 0.153846
10654 3500 0.153846
9719 221 0.153846
9730 221 0.153846
9730 9719 0.153846
1837 10252 0.153846
10332 10252 0.153846
10332 1837 0.153846
197 482 0.153846
3993 3992 0.153846
7046 7047 0.153846
1486 501 0.153846
17307 17308 0.153846
7453 16320 0.153846
1982 1486 0.153846
3771 1500 0.153846
10247 10555 0.153846
17490 17491 0.153846
7161 2226 0.153846
1038 70 0.153846
10247 10332 0.153846
17650 17648 0.153846
4067 13005 0.153846
1830 9064 0.153846
16547 7057 0.153846
11294 7057 0.153846
11294 16547 0.153846
10546 16472 0.153846
17814 4561 0.153846
3993 5768 0.153846
17665 5768 0.153846
17665 3993 0.153846
17937 9733 0.153846
17938 9733 0.153846
17938 17937 0.153846
9936 9733 0.153846
9936 17937 0.153846
9936 17938 0.153846
2437 9733 0.153846
2437 17937 0.153846
2437 17938 0.153846
2437 9936 0.153846
9937 9733 0.153846
9937 17937 0.153846
9937 17938 0.153846
9937 9936 0.153846
9937 2437 0.153846
2438 9733 0.153846
2438 17937 0.153846
2438 17938 0.153846
2438 9936 0.153846
2438 2437 0.153846
2438 9937 0.153846
2439 9733 0.153846
2439 17937 0.153846
2439 17938 0.153846
2439 9936 0.153846
2439 2437 0.153846
2439 9937 0.153846
2439 2438 0.153846
9732 9733 0.153846
9732 17937 0.153846
9732 17938 0.153846
9732 9936 0.153846
9732 2437 0.153846
9732 9937 0.153846
9732 2438 0.153846
9732 2439 0.153846
5359 9733 0.153846
5359 17937 0.153846
5359 17938 0.153846
5359 9936 0.153846
5359 2437 0.153846
5359 9937 0.153846
5359 2438 0.153846
5359 2439 0.153846
5359 9732 0.153846
17939 9733 0.153846
17939 17937 0.153846
17939 17938 0.153846
17939 9936 0.153846
17939 2437 0.153846
17939 9937 0.153846
17939 2438 0.153846
17939 2439 0.153846
17939 9732 0.153846
17939 5359 0.153846
17940 9733 0.153846
17940 17937 0.153846
17940 17938 0.153846
17940 9936 0.153846
17940 2437 0.153846
17940 9937 0.153846
17940 2438 0.153846
17940 2439 0.153846
17940 9732 0.153846
17940 5359 0.153846
17940 17939 0.153846
191 441 0.153846
616 441 0.153846
616 191 0.153846
457 458 0.153846
11495 482 0.153846
6730 6731 0.153846
1630 631 0.153846
251 631 0.153846
251 1630 0.153846
10547 730 0.153846
797 708 0.153846
798 708 0.153846
798 797 0.153846
1920 707 0.153846
814 707 0.153846
224 707 0.153846
1633 1632 0.153846
1634 1632 0.153846
1634 1633 0.153846
739 2066 0.153846
1324 1325 0.153846
1109 1393 0.153846
5059 1393 0.153846
5059 1109 0.153846
18111 18112 0.153846
251 1630 0.153846
60 1737 0.153846
1738 1737 0.153846
1738 60 0.153846
18129 739 0.153846
5011 5010 0.153846
12551 12553 0.153846
12552 12553 0.153846
12552 12551 0.153846
12550 12553 0.153846
12550 12551 0.153846
12550 12552 0.153846
18139 2529 0.153846
371 2529 0.153846
371 18139 0.153846
30 3016 0.153846
353 3016 0.153846
353 30 0.153846
68 3016 0.153846
68 30 0.153846
68 353 0.153846
1473 3016 0.153846
1473 30 0.153846
1473 353 0.153846
1473 68 0.153846
1907 156 0.153846
12550 18141 0.153846
16194 762 0.153846
3060 2109 0.153846
443 191 0.153846
3697 18141 0.153846
18176 18141 0.153846
18176 3697 0.153846
18177 952 0.153846
18181 9433 0.153846
18182 9433 0.153846
18182 18181 0.153846
18183 9433 0.153846
18183 18181 0.153846
18183 18182 0.153846
18184 9433 0.153846
18184 18181 0.153846
18184 18182 0.153846
18184 18183 0.153846
18185 9433 0.153846
18185 18181 0.153846
18185 18182 0.153846
18185 18183 0.153846
18185 18184 0.153846
18175 9433 0.153846
18175 18181 0.153846
18175 18182 0.153846
18175 18183 0.153846
18175 18184 0.153846
18175 18185 0.153846
2877 5666 0.153846
9005 6031 0.153846
1205 60 0.153846
3589 60 0.153846
3589 1205 0.153846
18190 60 0.153846
18190 1205 0.153846
18190 3589 0.153846
4506 60 0.153846
4506 1205 0.153846
4506 3589 0.153846
4506 18190 0.153846
2590 2591 0.153846
18224 2601 0.153846
3428 2601 0.153846
3428 18224 0.153846
2875 2601 0.153846
2875 18224 0.153846
2875 3428 0.153846
18225 2601 0.153846
18225 18224 0.153846
18225 3428 0.153846
18225 2875 0.153846
5809 9208 0.153846
18232 18233 0.153846
3909 18236 0.153846
15916 18236 0.153846
15916 3909 0.153846
18237 18238 0.153846
13119 18238 0.153846
13119 18237 0.153846
18239 18238 0.153846
18239 18237 0.153846
18239 13119 0.153846
18240 18238 0.153846
18240 18237 0.153846
18240 13119 0.153846
18240 18239 0.153846
18241 18238 0.153846
18241 18237 0.153846
18241 13119 0.153846
18241 18239 0.153846
18241 18240 0.153846
18242 18238 0.153846
18242 18237 0.153846
18242 13119 0.153846
18242 18239 0.153846
18242 18240 0.153846
18242 18241 0.153846
18243 18238 0.153846
18243 18237 0.153846
18243 13119 0.153846
18243 18239 0.153846
18243 18240 0.153846
18243 18241 0.153846
18243 18242 0.153846
18244 18238 0.153846
18244 18237 0.153846
18244 13119 0.153846
18244 18239 0.153846
18244 18240 0.153846
18244 18241 0.153846
18244 18242 0.153846
18244 18243 0.153846
8254 18238 0.153846
8254 18237 0.153846
8254 13119 0.153846
8254 18239 0.153846
8254 18240 0.153846
8254 18241 0.153846
8254 18242 0.153846
8254 18243 0.153846
8254 18244 0.153846
66 1396 0.153846
4114 2282 0.153846
2876 2877 0.153846
18250 2877 0.153846
18250 2876 0.153846
5666 2877 0.153846
5666 2876 0.153846
5666 18250 0.153846
536 2877 0.153846
536 2876 0.153846
536 18250 0.153846
536 5666 0.153846
6197 2877 0.153846
6197 2876 0.153846
6197 18250 0.153846
6197 5666 0.153846
6197 536 0.153846
2878 2877 0.153846
2878 2876 0.153846
2878 18250 0.153846
2878 5666 0.153846
2878 536 0.153846
2878 6197 0.153846
18251 2877 0.153846
18251 2876 0.153846
18251 18250 0.153846
18251 5666 0.153846
18251 536 0.153846
18251 6197 0.153846
18251 2878 0.153846
5722 2877 0.153846
5722 2876 0.153846
5722 18250 0.153846
5722 5666 0.153846
5722 536 0.153846
5722 6197 0.153846
5722 2878 0.153846
5722 18251 0.153846
900 8 0.153846
345 443 0.153846
3092 5443 0.153846
5594 5599 0.153846
17043 820 0.153846
1339 4157 0.153846
17055 3812 0.153846
2817 2718 0.153846
3519 3518 0.153846
3517 3518 0.153846
3517 3519 0.153846
2936 3518 0.153846
2936 3519 0.153846
2936 3517 0.153846
672 3597 0.153846
3744 1399 0.153846
5370 1399 0.153846
5370 3744 0.153846
1363 1399 0.153846
1363 3744 0.153846
1363 5370 0.153846
211 4825 0.153846
3790 3791 0.153846
3792 3791 0.153846
3792 3790 0.153846
303 1738 0.153846
10047 3691 0.153846
18326 3691 0.153846
18326 10047 0.153846
5428 3691 0.153846
5428 10047 0.153846
5428 18326 0.153846
18327 3691 0.153846
18327 10047 0.153846
18327 18326 0.153846
18327 5428 0.153846
5509 3691 0.153846
5509 10047 0.153846
5509 18326 0.153846
5509 5428 0.153846
5509 18327 0.153846
5364 3691 0.153846
5364 10047 0.153846
5364 18326 0.153846
5364 5428 0.153846
5364 18327 0.153846
5364 5509 0.153846
371 932 0.153846
822 12552 0.153846
5082 1394 0.153846
4172 4173 0.153846
443 371 0.153846
18139 371 0.153846
18139 443 0.153846
2251 76 0.153846
8 900 0.153846
18077 6893 0.153846
53 1751 0.153846
4506 277 0.153846
404 2062 0.153846
9208 5809 0.153846
9762 5809 0.153846
9762 9208 0.153846
14494 14587 0.153846
18224 4615 0.153846
2601 4615 0.153846
2601 18224 0.153846
3855 11932 0.153846
5356 3553 0.153846
18595 18596 0.153846
10577 18664 0.153846
18743 18741 0.153846
18822 18578 0.153846
18914 18822 0.153846
18984 18995 0.153846
19255 19256 0.153846
19297 18638 0.153846
19485 19486 0.153846
18766 18950 0.153846
19508 18950 0.153846
19508 18766 0.153846
18821 18950 0.153846
8105 18950 0.153846
8105 18821 0.153846
18821 18950 0.153846
8105 18950 0.153846
8105 18821 0.153846
19535 18609 0.153846
19536 18609 0.153846
19536 19535 0.153846
19543 19544 0.153846
19545 19045 0.153846
19641 19642 0.153846
19696 19059 0.153846
19046 19045 0.153846
15977 19432 0.153846
19831 19783 0.153846
18950 18995 0.153846
18766 18995 0.153846
18766 18950 0.153846
19508 18995 0.153846
19508 18950 0.153846
19508 18766 0.153846
19835 18891 0.153846
19536 19836 0.153846
19617 19901 0.153846
19813 19950 0.153846
18295 19950 0.153846
18295 19813 0.153846
18295 19950 0.153846
20049 20042 0.153846
20050 20042 0.153846
20050 20049 0.153846
8908 20042 0.153846
8908 20049 0.153846
8908 20050 0.153846
20124 20125 0.153846
20126 20125 0.153846
20126 20124 0.153846
20141 20142 0.153846
20155 19058 0.153846
18966 18732 0.153846
18722 20342 0.153846
18714 20342 0.153846
18714 18722 0.153846
18583 18892 0.153846
20379 20283 0.153846
18714 18722 0.153846
19271 18722 0.153846
19271 18714 0.153846
20508 19900 0.153846
8908 20050 0.153846
19073 19071 0.153846
19072 19071 0.153846
19072 19073 0.153846
19074 19071 0.153846
19074 19073 0.153846
19074 19072 0.153846
10515 20594 0.153846
20595 20594 0.153846
20595 10515 0.153846
19071 19073 0.153846
18871 20635 0.153846
19621 20635 0.153846
19621 18871 0.153846
20420 20155 0.153846
20647 20648 0.153846
20649 20648 0.153846
20649 20647 0.153846
18583 20366 0.153846
18714 18731 0.153846
18821 18731 0.153846
18821 18714 0.153846
19528 19526 0.153846
19285 19535 0.153846
18663 20405 0.153846
18593 20405 0.153846
18593 18663 0.153846
18989 20405 0.153846
18989 18663 0.153846
18989 18593 0.153846
19700 20405 0.153846
19700 18663 0.153846
19700 18593 0.153846
19700 18989 0.153846
20550 20705 0.153846
20490 20636 0.153846
19834 19839 0.153846
18621 20843 0.153846
18841 2863 0.153846
20233 19683 0.153846
19982 19980 0.153846
18737 18910 0.153846
18871 18651 0.153846
19621 18651 0.153846
19621 18871 0.153846
18583 18582 0.153846
21194 11294 0.153846
6874 6319 0.153846
7046 7047 0.153846
17335 10478 0.153846
10403 10478 0.153846
10403 17335 0.153846
17336 10478 0.153846
21363 21364 0.153846
5080 5081 0.153846
6579 1804 0.153846
9532 1804 0.153846
9532 6579 0.153846
501 6110 0.153846
21198 21379 0.153846
21419 5457 0.153846
8097 9009 0.153846
8100 9009 0.153846
8100 8097 0.153846
2130 7848 0.153846
7849 6283 0.153846
8100 8097 0.153846
8101 8097 0.153846
8101 8100 0.153846
6319 15855 0.153846
914 16841 0.153846
4496 2218 0.153846
10403 2218 0.153846
10403 4496 0.153846
21692 21693 0.153846
16882 21693 0.153846
16882 21692 0.153846
7849 21693 0.153846
7849 21692 0.153846
7849 16882 0.153846
16167 8761 0.153846
21721 21197 0.153846
21695 21197 0.153846
21695 21721 0.153846
16051 21197 0.153846
16051 21721 0.153846
16051 21695 0.153846
16052 21197 0.153846
16052 21721 0.153846
16052 21695 0.153846
16052 16051 0.153846
20879 21197 0.153846
20879 21721 0.153846
20879 21695 0.153846
20879 16051 0.153846
20879 16052 0.153846
21722 21197 0.153846
21722 21721 0.153846
21722 21695 0.153846
21722 16051 0.153846
21722 16052 0.153846
21722 20879 0.153846
21696 21197 0.153846
21696 21721 0.153846
21696 21695 0.153846
21696 16051 0.153846
21696 16052 0.153846
21696 20879 0.153846
21696 21722 0.153846
21723 21197 0.153846
21723 21721 0.153846
21723 21695 0.153846
21723 16051 0.153846
21723 16052 0.153846
21723 20879 0.153846
21723 21722 0.153846
21723 21696 0.153846
21724 21197 0.153846
21724 21721 0.153846
21724 21695 0.153846
21724 16051 0.153846
21724 16052 0.153846
21724 20879 0.153846
21724 21722 0.153846
21724 21696 0.153846
21724 21723 0.153846
21725 21197 0.153846
21725 21721 0.153846
21725 21695 0.153846
21725 16051 0.153846
21725 16052 0.153846
21725 20879 0.153846
21725 21722 0.153846
21725 21696 0.153846
21725 21723 0.153846
21725 21724 0.153846
952 8353 0.153846
15887 16704 0.153846
21871 259 0.153846
17573 259 0.153846
17573 21871 0.153846
2484 12977 0.153846
21905 12977 0.153846
21905 2484 0.153846
21906 12977 0.153846
10671 12977 0.153846
10671 21906 0.153846
21907 12977 0.153846
21907 21906 0.153846
21907 10671 0.153846
21905 12977 0.153846
21905 21906 0.153846
21905 10671 0.153846
21905 21907 0.153846
10555 10252 0.153846
10247 10252 0.153846
10247 10555 0.153846
12344 21924 0.153846
2948 13528 0.153846
10688 13528 0.153846
10688 2948 0.153846
21940 13528 0.153846
21940 2948 0.153846
21940 10688 0.153846
21941 13528 0.153846
21941 2948 0.153846
21941 10688 0.153846
21941 21940 0.153846
21937 13528 0.153846
21937 2948 0.153846
21937 10688 0.153846
21937 21940 0.153846
21937 21941 0.153846
21938 13528 0.153846
21938 2948 0.153846
21938 10688 0.153846
21938 21940 0.153846
21938 21941 0.153846
21938 21937 0.153846
21942 1435 0.153846
17193 21929 0.153846
17377 17694 0.153846
482 197 0.153846
404 197 0.153846
404 482 0.153846
4425 1313 0.153846
10688 22057 0.153846
22068 22069 0.153846
2817 14315 0.153846
1435 16915 0.153846
2936 3517 0.153846
10494 10499 0.153846
78 10687 0.153846
10478 17335 0.153846
22117 22118 0.153846
22119 22118 0.153846
22119 22117 0.153846
13098 11627 0.153846
10687 11627 0.153846
10687 13098 0.153846
3846 3416 0.153846
11194 12114 0.153846
21419 5457 0.153846
10250 10448 0.153846
10247 10448 0.153846
10247 10250 0.153846
22210 13098 0.153846
22221 22044 0.153846
12344 22044 0.153846
12344 22221 0.153846
4778 8646 0.153846
3846 8646 0.153846
3846 4778 0.153846
14315 10405 0.153846
22159 22160 0.153846
10494 22268 0.153846
21992 22269 0.153846
22064 22269 0.153846
22064 21992 0.153846
10249 17377 0.153846
10262 17377 0.153846
10262 10249 0.153846
12759 7631 0.153846
22289 22290 0.153846
18061 17728 0.153846
1019 17728 0.153846
1019 18061 0.153846
21922 17635 0.153846
21955 22249 0.153846
22248 22249 0.153846
22248 21955 0.153846
10688 22249 0.153846
10688 21955 0.153846
10688 22248 0.153846
22248 22249 0.153846
10688 22249 0.153846
10688 22248 0.153846
3846 4011 0.153846
14617 18472 0.153846
3495 1658 0.153846
17620 17779 0.153846
6935 17241 0.153846
12114 22170 0.153846
11194 22170 0.153846
11194 12114 0.153846
21941 21910 0.153846
10493 17813 0.153846
21872 17813 0.153846
21872 10493 0.153846
22426 17813 0.153846
22426 10493 0.153846
22426 21872 0.153846
10688 21928 0.153846
13927 1394 0.153846
5082 1394 0.153846
5082 13927 0.153846
482 481 0.153846
11026 481 0.153846
11026 482 0.153846
10398 17348 0.153846
21875 22070 0.153846
3846 4778 0.153846
17099 17098 0.153846
10688 17825 0.153846
22443 11631 0.153846
22490 22491 0.153846
22492 22491 0.153846
22492 22490 0.153846
21927 21932 0.153846
895 72 0.153846
17825 2948 0.153846
10688 2948 0.153846
10688 17825 0.153846
22536 22289 0.153846
22267 22289 0.153846
22267 22536 0.153846
6236 22289 0.153846
6236 22536 0.153846
6236 22267 0.153846
22064 22289 0.153846
22064 22536 0.153846
22064 22267 0.153846
22064 6236 0.153846
17315 17193 0.153846
17789 23001 0.153846
23003 23001 0.153846
23003 17789 0.153846
23004 23012 0.153846
23154 23155 0.153846
7923 23155 0.153846
7923 23154 0.153846
23156 23155 0.153846
23156 23154 0.153846
23156 7923 0.153846
9505 23155 0.153846
9505 23154 0.153846
9505 7923 0.153846
9505 23156 0.153846
23157 23155 0.153846
23157 23154 0.153846
23157 7923 0.153846
23157 23156 0.153846
23157 9505 0.153846
23158 23155 0.153846
23158 23154 0.153846
23158 7923 0.153846
23158 23156 0.153846
23158 9505 0.153846
23158 23157 0.153846
23057 23006 0.153846
23168 23006 0.153846
23168 23057 0.153846
23001 23161 0.153846
18931 23022 0.153846
23004 23002 0.153846
23005 23167 0.153846
21116 23016 0.153846
18225 3428 0.153846
2871 22565 0.153846
20152 23378 0.153846
3368 23378 0.153846
3368 20152 0.153846
19238 23440 0.153846
18819 19104 0.153846
20906 20905 0.153846
19294 20905 0.153846
19294 20906 0.153846
23471 20905 0.153846
23471 20906 0.153846
23471 19294 0.153846
19780 20905 0.153846
19780 20906 0.153846
19780 19294 0.153846
19780 23471 0.153846
18644 16643 0.153846
17260 16643 0.153846
17260 18644 0.153846
23434 19713 0.153846
16837 19713 0.153846
16837 23434 0.153846
9472 19085 0.153846
20125 20124 0.153846
20126 20124 0.153846
20126 20125 0.153846
20152 19086 0.153846
19085 19086 0.153846
19085 20152 0.153846
19780 19086 0.153846
19780 20152 0.153846
19780 19085 0.153846
19671 19251 0.153846
2863 19641 0.153846
19005 19641 0.153846
19005 2863 0.153846
19082 19085 0.153846
15220 18895 0.153846
16093 19273 0.153846
23617 19273 0.153846
23617 16093 0.153846
23873 7482 0.153846
3626 967 0.153846
6951 6309 0.153846
4173 4172 0.153846
23917 15274 0.153846
23912 15274 0.153846
23912 23917 0.153846
7207 15274 0.153846
7207 23917 0.153846
7207 23912 0.153846
3626 15274 0.153846
3626 23917 0.153846
3626 23912 0.153846
3626 7207 0.153846
967 15274 0.153846
967 23917 0.153846
967 23912 0.153846
967 7207 0.153846
967 3626 0.153846
23992 23819 0.153846
5809 9208 0.153846
24008 6719 0.153846
1164 9005 0.153846
4079 51 0.153846
23820 24104 0.153846
6273 6628 0.153846
23930 5869 0.153846
9005 5869 0.153846
9005 23930 0.153846
7562 9258 0.153846
24241 18649 0.153846
15910 18649 0.153846
15910 24241 0.153846
10309 24243 0.153846
17631 24243 0.153846
17631 10309 0.153846
24244 24243 0.153846
24244 10309 0.153846
24244 17631 0.153846
24245 24243 0.153846
24245 10309 0.153846
24245 17631 0.153846
24245 24244 0.153846
24246 24243 0.153846
24246 10309 0.153846
24246 17631 0.153846
24246 24244 0.153846
24246 24245 0.153846
24308 24309 0.153846
24244 393 0.153846
24369 24229 0.153846
20635 18817 0.153846
19286 18817 0.153846
19286 20635 0.153846
24234 18817 0.153846
24234 20635 0.153846
24234 19286 0.153846
24415 24299 0.153846
23485 24299 0.153846
23485 24415 0.153846
24461 13332 0.153846
24462 13332 0.153846
24462 24461 0.153846
20932 24214 0.153846
24520 7364 0.153846
24324 24415 0.153846
24219 24415 0.153846
24219 24324 0.153846
19886 24415 0.153846
19886 24324 0.153846
19886 24219 0.153846
23484 24323 0.153846
24551 24323 0.153846
24551 23484 0.153846
24552 24323 0.153846
24552 23484 0.153846
24552 24551 0.153846
7161 24323 0.153846
7161 23484 0.153846
7161 24551 0.153846
7161 24552 0.153846
10519 14070 0.153846
24352 14070 0.153846
24352 10519 0.153846
13852 7318 0.153846
24605 7318 0.153846
24605 13852 0.153846
24637 1663 0.153846
14411 1663 0.153846
14411 24637 0.153846
24660 24211 0.153846
24580 24211 0.153846
24580 24660 0.153846
8755 8853 0.153846
15910 24241 0.153846
15071 24256 0.153846
15073 24256 0.153846
15073 15071 0.153846
24341 19885 0.153846
8712 19885 0.153846
8712 24341 0.153846
4490 15515 0.153846
4490 15515 0.153846
24352 24717 0.153846
22850 10381 0.153846
24687 10381 0.153846
24176 10381 0.153846
24176 10381 0.153846
24383 10381 0.153846
24383 24176 0.153846
15591 18618 0.153846
24787 18618 0.153846
24787 15591 0.153846
15385 18618 0.153846
15385 15591 0.153846
15385 24787 0.153846
24788 18618 0.153846
24788 15591 0.153846
24788 24787 0.153846
24788 15385 0.153846
21166 18618 0.153846
21166 15591 0.153846
21166 24787 0.153846
21166 15385 0.153846
21166 24788 0.153846
17579 20945 0.153846
22870 20945 0.153846
22870 17579 0.153846
22952 20945 0.153846
22952 17579 0.153846
22952 22870 0.153846
22634 20945 0.153846
22634 17579 0.153846
22634 22870 0.153846
22634 22952 0.153846
22931 20945 0.153846
22931 17579 0.153846
22931 22870 0.153846
22931 22952 0.153846
22931 22634 0.153846
23225 20945 0.153846
23225 17579 0.153846
23225 22870 0.153846
23225 22952 0.153846
23225 22634 0.153846
23225 22931 0.153846
23242 20945 0.153846
23242 17579 0.153846
23242 22870 0.153846
23242 22952 0.153846
23242 22634 0.153846
23242 22931 0.153846
23242 23225 0.153846
22883 18716 0.153846
24816 22894 0.153846
15691 22894 0.153846
15691 24816 0.153846
24839 22894 0.153846
24839 24816 0.153846
24839 15691 0.153846
504 22894 0.153846
504 24816 0.153846
504 15691 0.153846
504 24839 0.153846
22711 22712 0.153846
24841 22712 0.153846
24841 22711 0.153846
22621 22712 0.153846
22621 22711 0.153846
22621 24841 0.153846
24842 22712 0.153846
24842 22711 0.153846
24842 24841 0.153846
24842 22621 0.153846
15962 22712 0.153846
15962 22711 0.153846
15962 24841 0.153846
15962 22621 0.153846
15962 24842 0.153846
24843 22712 0.153846
24843 22711 0.153846
24843 24841 0.153846
24843 22621 0.153846
24843 24842 0.153846
24843 15962 0.153846
18932 18933 0.153846
24867 18933 0.153846
24867 18932 0.153846
20465 18256 0.153846
22716 18256 0.153846
22716 20465 0.153846
14595 22724 0.153846
1043 22724 0.153846
1043 14595 0.153846
22568 22724 0.153846
22568 14595 0.153846
22568 1043 0.153846
22763 22724 0.153846
22763 14595 0.153846
22763 1043 0.153846
22763 22568 0.153846
22728 22601 0.153846
20221 22601 0.153846
20221 22728 0.153846
20465 22573 0.153846
14753 22573 0.153846
14753 20465 0.153846
20465 22787 0.153846
22654 22787 0.153846
22654 20465 0.153846
22697 17486 0.153846
17423 17486 0.153846
17423 22697 0.153846
20465 17486 0.153846
20465 22697 0.153846
20465 17423 0.153846
22893 22867 0.153846
1442 22804 0.153846
24940 8456 0.153846
23101 8456 0.153846
23101 24940 0.153846
22846 8456 0.153846
22846 24940 0.153846
22846 23101 0.153846
24941 8456 0.153846
24941 24940 0.153846
24941 23101 0.153846
24941 22846 0.153846
24942 8456 0.153846
24942 24940 0.153846
24942 23101 0.153846
24942 22846 0.153846
24942 24941 0.153846
24943 8456 0.153846
24943 24940 0.153846
24943 23101 0.153846
24943 22846 0.153846
24943 24941 0.153846
24943 24942 0.153846
22750 8456 0.153846
22750 24940 0.153846
22750 23101 0.153846
22750 22846 0.153846
22750 24941 0.153846
22750 24942 0.153846
22750 24943 0.153846
5226 8456 0.153846
5226 24940 0.153846
5226 23101 0.153846
5226 22846 0.153846
5226 24941 0.153846
5226 24942 0.153846
5226 24943 0.153846
5226 22750 0.153846
22624 22894 0.153846
18431 22894 0.153846
18431 22624 0.153846
504 22894 0.153846
504 22624 0.153846
504 18431 0.153846
19224 22771 0.153846
22564 22771 0.153846
22564 19224 0.153846
15450 22771 0.153846
15450 19224 0.153846
15450 22564 0.153846
24937 22771 0.153846
24937 19224 0.153846
24937 22564 0.153846
24937 15450 0.153846
24892 22771 0.153846
24892 19224 0.153846
24892 22564 0.153846
24892 15450 0.153846
24892 24937 0.153846
16068 24700 0.153846
7338 18604 0.153846
17037 18604 0.153846
17037 7338 0.153846
7237 16239 0.153846
24730 16239 0.153846
24730 7237 0.153846
24980 18649 0.153846
15910 18649 0.153846
15910 24980 0.153846
19547 17927 0.153846
24537 17927 0.153846
24537 19547 0.153846
24294 23484 0.153846
24256 24309 0.153846
24444 24309 0.153846
24444 24256 0.153846
24986 24309 0.153846
24308 24309 0.153846
24308 24986 0.153846
3850 10324 0.153846
10541 10324 0.153846
10541 3850 0.153846
7318 24334 0.153846
24335 24334 0.153846
24335 7318 0.153846
24605 24334 0.153846
24605 7318 0.153846
24605 24335 0.153846
24691 24334 0.153846
24691 7318 0.153846
24691 24335 0.153846
24691 24605 0.153846
18820 10341 0.153846
730 10341 0.153846
730 18820 0.153846
10350 10341 0.153846
10350 18820 0.153846
10350 730 0.153846
19167 18817 0.153846
2994 18817 0.153846
2994 19167 0.153846
475 18817 0.153846
475 19167 0.153846
475 2994 0.153846
19286 18817 0.153846
19286 19167 0.153846
19286 2994 0.153846
19286 475 0.153846
24996 580 0.153846
24525 580 0.153846
24525 24996 0.153846
24678 580 0.153846
24678 24996 0.153846
24678 24525 0.153846
2454 580 0.153846
2454 24996 0.153846
2454 24525 0.153846
2454 24678 0.153846
10503 24980 0.153846
24983 24980 0.153846
24983 10503 0.153846
10412 730 0.153846
10350 730 0.153846
10350 10412 0.153846
2454 333 0.153846
24680 333 0.153846
24680 2454 0.153846
10426 10256 0.153846
24711 19167 0.153846
10541 25031 0.153846
22268 25031 0.153846
22268 10541 0.153846
25032 18100 0.153846
24560 18100 0.153846
24560 25032 0.153846
24400 18100 0.153846
24400 25032 0.153846
24400 24560 0.153846
24627 25035 0.153846
18379 25035 0.153846
18379 24627 0.153846
18772 24211 0.153846
10616 1823 0.153846
8755 8853 0.153846
1043 1827 0.153846
19621 24486 0.153846
24352 14862 0.153846
15839 14862 0.153846
15839 24352 0.153846
1964 14862 0.153846
1964 24352 0.153846
1964 15839 0.153846
24237 14862 0.153846
24237 24352 0.153846
24237 15839 0.153846
24237 1964 0.153846
18944 14862 0.153846
18944 24352 0.153846
18944 15839 0.153846
18944 1964 0.153846
18944 24237 0.153846
20712 14862 0.153846
20712 24352 0.153846
20712 15839 0.153846
20712 1964 0.153846
20712 24237 0.153846
20712 18944 0.153846
24177 14862 0.153846
24177 24352 0.153846
24177 15839 0.153846
24177 1964 0.153846
24177 24237 0.153846
24177 18944 0.153846
24177 20712 0.153846
24773 14862 0.153846
24773 24352 0.153846
24773 15839 0.153846
24773 1964 0.153846
24773 24237 0.153846
24773 18944 0.153846
24773 20712 0.153846
24773 24177 0.153846
24369 24228 0.153846
10659 10414 0.153846
10658 10414 0.153846
10658 10659 0.153846
24709 7458 0.153846
20579 23121 0.153846
24352 24717 0.153846
24720 24717 0.153846
24720 24352 0.153846
24237 24717 0.153846
24237 24352 0.153846
24237 24720 0.153846
6300 24717 0.153846
6300 24352 0.153846
6300 24720 0.153846
6300 24237 0.153846
24739 24717 0.153846
24739 24352 0.153846
24739 24720 0.153846
24739 24237 0.153846
24739 6300 0.153846
24177 16439 0.153846
24351 3850 0.153846
813 3009 0.153846
6915 3009 0.153846
6915 813 0.153846
7237 3009 0.153846
7237 813 0.153846
7237 6915 0.153846
24734 15747 0.153846
10247 10250 0.153846
11963 17689 0.153846
1501 18189 0.153846
10504 24367 0.153846
24240 10382 0.153846
18650 10382 0.153846
18650 24240 0.153846
18754 24330 0.153846
18818 475 0.153846
24763 21751 0.153846
10463 21751 0.153846
10463 24763 0.153846
24579 21751 0.153846
24579 24763 0.153846
24579 10463 0.153846
24367 2355 0.153846
24343 2355 0.153846
24343 24367 0.153846
22336 2355 0.153846
22336 24367 0.153846
22336 24343 0.153846
24774 24367 0.153846
22336 24367 0.153846
24332 24244 0.153846
24532 24244 0.153846
24532 24332 0.153846
2768 7237 0.153846
21990 24352 0.153846
18753 24413 0.153846
24987 24413 0.153846
24987 18753 0.153846
21355 6319 0.153846
1698 6319 0.153846
1698 21355 0.153846
14730 6319 0.153846
14730 21355 0.153846
14730 1698 0.153846
6874 6319 0.153846
23032 6319 0.153846
23032 6874 0.153846
9122 6319 0.153846
9122 6874 0.153846
9122 23032 0.153846
7358 9079 0.153846
14719 21232 0.153846
8456 14924 0.153846
14710 25120 0.153846
6409 15084 0.153846
25178 15084 0.153846
25178 6409 0.153846
3151 15084 0.153846
3151 6409 0.153846
3151 25178 0.153846
7465 14771 0.153846
6670 14771 0.153846
6670 7465 0.153846
16178 14717 0.153846
25236 25237 0.153846
15402 25237 0.153846
15402 25236 0.153846
21743 15097 0.153846
15015 8149 0.153846
8779 6255 0.153846
15454 14778 0.153846
6336 15189 0.153846
15015 15189 0.153846
15015 6336 0.153846
15090 14723 0.153846
18177 952 0.153846
6336 3615 0.153846
345 3615 0.153846
345 6336 0.153846
6548 14890 0.153846
6823 25259 0.153846
23974 25259 0.153846
23974 6823 0.153846
15675 7516 0.153846
1290 7172 0.153846
6907 7172 0.153846
15860 7172 0.153846
15860 6907 0.153846
14733 15855 0.153846
9482 15039 0.153846
8779 15176 0.153846
8761 15176 0.153846
8761 8779 0.153846
8943 15176 0.153846
8943 8779 0.153846
8943 8761 0.153846
15019 14720 0.153846
15152 14720 0.153846
15152 15019 0.153846
16178 14720 0.153846
16178 15019 0.153846
16178 15152 0.153846
4515 14720 0.153846
4515 15019 0.153846
4515 15152 0.153846
4515 16178 0.153846
7746 15399 0.153846
15678 15399 0.153846
15678 7746 0.153846
6932 16012 0.153846
6496 16012 0.153846
6496 6932 0.153846
8054 15889 0.153846
6852 15889 0.153846
6852 8054 0.153846
14710 15889 0.153846
14710 8054 0.153846
14710 6852 0.153846
8943 15889 0.153846
8943 8054 0.153846
8943 6852 0.153846
8943 14710 0.153846
6999 7432 0.153846
7239 7432 0.153846
7239 6999 0.153846
8453 7432 0.153846
8453 6999 0.153846
8453 7239 0.153846
6319 14779 0.153846
15051 25208 0.153846
7538 25208 0.153846
7538 15051 0.153846
9225 9226 0.153846
6336 15383 0.153846
3337 7608 0.153846
8779 9605 0.153846
5357 5358 0.192308
5404 201 0.192308
501 1486 0.192308
4740 5662 0.192308
3691 5428 0.192308
5768 2380 0.192308
5479 5951 0.192308
5999 5997 0.192308
5996 5997 0.192308
5996 5999 0.192308
5998 5997 0.192308
5998 5999 0.192308
5998 5996 0.192308
6010 5398 0.192308
1378 6035 0.192308
1378 5434 0.192308
5435 1378 0.192308
6009 6010 0.192308
2311 3809 0.192308
6323 6324 0.192308
6325 6324 0.192308
6325 6323 0.192308
6326 6324 0.192308
6326 6323 0.192308
6326 6325 0.192308
6327 6324 0.192308
6327 6323 0.192308
6327 6325 0.192308
6327 6326 0.192308
6328 6324 0.192308
6328 6323 0.192308
6328 6325 0.192308
6328 6326 0.192308
6328 6327 0.192308
6329 6324 0.192308
6329 6323 0.192308
6329 6325 0.192308
6329 6326 0.192308
6329 6327 0.192308
6329 6328 0.192308
6523 6524 0.192308
6525 6524 0.192308
6525 6523 0.192308
6730 6731 0.192308
6312 7184 0.192308
7883 7884 0.192308
4601 7884 0.192308
4601 7883 0.192308
574 2562 0.192308
7884 7883 0.192308
4601 7883 0.192308
4601 7884 0.192308
8082 8083 0.192308
6896 8401 0.192308
7743 7744 0.192308
7745 7744 0.192308
7745 7743 0.192308
7432 7239 0.192308
8455 7239 0.192308
8455 7432 0.192308
6999 7239 0.192308
6999 7432 0.192308
6999 8455 0.192308
8365 7239 0.192308
8365 7432 0.192308
8365 8455 0.192308
8365 6999 0.192308
8759 6797 0.192308
60 1739 0.192308
9123 1739 0.192308
9123 60 0.192308
9124 1739 0.192308
9124 60 0.192308
9124 9123 0.192308
7913 3478 0.192308
6382 9380 0.192308
6381 9380 0.192308
6381 6382 0.192308
6840 9380 0.192308
6840 6382 0.192308
6840 6381 0.192308
7612 9380 0.192308
7612 6382 0.192308
7612 6381 0.192308
7612 6840 0.192308
6106 2150 0.192308
9775 9776 0.192308
9777 9776 0.192308
9777 9775 0.192308
9778 9776 0.192308
9778 9775 0.192308
9778 9777 0.192308
9779 9776 0.192308
9779 9775 0.192308
9779 9777 0.192308
9779 9778 0.192308
9780 9776 0.192308
9780 9775 0.192308
9780 9777 0.192308
9780 9778 0.192308
9780 9779 0.192308
9781 9776 0.192308
9781 9775 0.192308
9781 9777 0.192308
9781 9778 0.192308
9781 9779 0.192308
9781 9780 0.192308
555 5476 0.192308
6049 5476 0.192308
6049 555 0.192308
5477 5476 0.192308
5477 555 0.192308
5477 6049 0.192308
9806 5476 0.192308
9806 555 0.192308
9806 6049 0.192308
9806 5477 0.192308
9807 5476 0.192308
9807 555 0.192308
9807 6049 0.192308
9807 5477 0.192308
9807 9806 0.192308
9828 9827 0.192308
9830 5432 0.192308
9748 5606 0.192308
5656 5606 0.192308
5656 9748 0.192308
5851 5606 0.192308
5851 9748 0.192308
5851 5656 0.192308
6155 8548 0.192308
4439 8548 0.192308
4439 6155 0.192308
1611 5603 0.192308
5567 5603 0.192308
5567 1611 0.192308
9888 5363 0.192308
9891 9892 0.192308
5428 5364 0.192308
6040 5785 0.192308
9899 1605 0.192308
4074 5644 0.192308
9903 5644 0.192308
9903 4074 0.192308
9904 5644 0.192308
9904 4074 0.192308
9904 9903 0.192308
9836 9835 0.192308
5368 5537 0.192308
5811 5685 0.192308
5809 5685 0.192308
5809 5811 0.192308
9762 5685 0.192308
9762 5811 0.192308
9762 5809 0.192308
5689 5690 0.192308
4469 9917 0.192308
3809 2311 0.192308
6213 2311 0.192308
6213 3809 0.192308
9830 2380 0.192308
5768 2380 0.192308
5768 9830 0.192308
5554 4237 0.192308
3316 4469 0.192308
9917 4469 0.192308
9917 3316 0.192308
5599 5850 0.192308
5787 6040 0.192308
2549 5642 0.192308
6109 5642 0.192308
6109 2549 0.192308
6168 10018 0.192308
10019 10018 0.192308
10019 6168 0.192308
5852 10018 0.192308
5852 6168 0.192308
5852 10019 0.192308
9891 10018 0.192308
9891 6168 0.192308
9891 10019 0.192308
9891 5852 0.192308
10020 10018 0.192308
10020 6168 0.192308
10020 10019 0.192308
10020 5852 0.192308
10020 9891 0.192308
10021 10018 0.192308
10021 6168 0.192308
10021 10019 0.192308
10021 5852 0.192308
10021 9891 0.192308
10021 10020 0.192308
10022 10018 0.192308
10022 6168 0.192308
10022 10019 0.192308
10022 5852 0.192308
10022 9891 0.192308
10022 10020 0.192308
10022 10021 0.192308
9837 10018 0.192308
9837 6168 0.192308
9837 10019 0.192308
9837 5852 0.192308
9837 9891 0.192308
9837 10020 0.192308
9837 10021 0.192308
9837 10022 0.192308
9892 10018 0.192308
9892 6168 0.192308
9892 10019 0.192308
9892 5852 0.192308
9892 9891 0.192308
9892 10020 0.192308
9892 10021 0.192308
9892 10022 0.192308
9892 9837 0.192308
10023 10018 0.192308
10023 6168 0.192308
10023 10019 0.192308
10023 5852 0.192308
10023 9891 0.192308
10023 10020 0.192308
10023 10021 0.192308
10023 10022 0.192308
10023 9837 0.192308
10023 9892 0.192308
10024 10018 0.192308
10024 6168 0.192308
10024 10019 0.192308
10024 5852 0.192308
10024 9891 0.192308
10024 10020 0.192308
10024 10021 0.192308
10024 10022 0.192308
10024 9837 0.192308
10024 9892 0.192308
10024 10023 0.192308
10025 10018 0.192308
10025 6168 0.192308
10025 10019 0.192308
10025 5852 0.192308
10025 9891 0.192308
10025 10020 0.192308
10025 10021 0.192308
10025 10022 0.192308
10025 9837 0.192308
10025 9892 0.192308
10025 10023 0.192308
10025 10024 0.192308
10026 10018 0.192308
10026 6168 0.192308
10026 10019 0.192308
10026 5852 0.192308
10026 9891 0.192308
10026 10020 0.192308
10026 10021 0.192308
10026 10022 0.192308
10026 9837 0.192308
10026 9892 0.192308
10026 10023 0.192308
10026 10024 0.192308
10026 10025 0.192308
10032 3500 0.192308
10032 3500 0.192308
5661 10047 0.192308
5771 5834 0.192308
9771 9769 0.192308
9968 5834 0.192308
5771 5834 0.192308
5771 9968 0.192308
2381 6039 0.192308
10100 10098 0.192308
10101 10098 0.192308
10101 10100 0.192308
10102 10098 0.192308
10102 10100 0.192308
10102 10101 0.192308
10099 10098 0.192308
10099 10100 0.192308
10099 10101 0.192308
10099 10102 0.192308
10047 3691 0.192308
5661 6108 0.192308
5358 1064 0.192308
5858 8799 0.192308
9762 6176 0.192308
10173 5760 0.192308
5862 2383 0.192308
5645 2547 0.192308
5572 2547 0.192308
5572 5645 0.192308
1611 5567 0.192308
2381 5855 0.192308
5906 5905 0.192308
5900 5905 0.192308
5900 5906 0.192308
5903 5905 0.192308
5903 5906 0.192308
5903 5900 0.192308
256 730 0.192308
10254 10315 0.192308
10331 10252 0.192308
10332 10252 0.192308
10332 10331 0.192308
10247 10252 0.192308
10247 10331 0.192308
10247 10332 0.192308
10357 10358 0.192308
96 10249 0.192308
10370 10249 0.192308
10370 96 0.192308
10387 10404 0.192308
10405 10404 0.192308
10405 10387 0.192308
10406 10404 0.192308
10406 10387 0.192308
10406 10405 0.192308
10253 10404 0.192308
10253 10387 0.192308
10253 10405 0.192308
10253 10406 0.192308
10414 10256 0.192308
10426 10256 0.192308
10448 1058 0.192308
10395 1058 0.192308
10395 10448 0.192308
7928 10248 0.192308
10442 10357 0.192308
10416 10331 0.192308
10249 1302 0.192308
10262 1302 0.192308
10262 10249 0.192308
10638 2226 0.192308
78 4778 0.192308
10249 3086 0.192308
10262 3086 0.192308
10262 10249 0.192308
10314 3086 0.192308
10314 10249 0.192308
10314 10262 0.192308
10617 10721 0.192308
10892 10895 0.192308
10963 10962 0.192308
10964 10962 0.192308
10964 10963 0.192308
10989 10990 0.192308
3769 9761 0.192308
10886 3333 0.192308
10932 11295 0.192308
3022 11296 0.192308
50 2427 0.192308
11589 2427 0.192308
11589 50 0.192308
11646 10951 0.192308
11682 6922 0.192308
11683 6922 0.192308
11683 11682 0.192308
11704 11705 0.192308
11766 3517 0.192308
2936 3517 0.192308
2936 11766 0.192308
11769 11770 0.192308
1099 11778 0.192308
11439 11810 0.192308
11424 11633 0.192308
11844 11633 0.192308
11844 11424 0.192308
10998 10888 0.192308
11173 12036 0.192308
1318 11910 0.192308
12083 11633 0.192308
3965 11633 0.192308
3965 12083 0.192308
7264 12112 0.192308
11194 12114 0.192308
12132 2526 0.192308
12133 2526 0.192308
12133 12132 0.192308
3333 11444 0.192308
1147 12286 0.192308
12398 11241 0.192308
12413 11095 0.192308
11196 10838 0.192308
12550 12551 0.192308
12552 12551 0.192308
12552 12550 0.192308
12553 12551 0.192308
12553 12550 0.192308
12553 12552 0.192308
1099 11600 0.192308
11025 11024 0.192308
2944 2945 0.192308
1019 7631 0.192308
12759 7631 0.192308
12759 1019 0.192308
1921 11192 0.192308
5126 5014 0.192308
12088 4911 0.192308
4171 6969 0.192308
13104 13103 0.192308
13105 13103 0.192308
13105 13104 0.192308
11388 13103 0.192308
11388 13104 0.192308
11388 13105 0.192308
11334 13110 0.192308
13113 11684 0.192308
2936 11766 0.192308
9761 3769 0.192308
3770 3769 0.192308
3770 9761 0.192308
11233 13220 0.192308
11173 13220 0.192308
11173 11233 0.192308
9154 13244 0.192308
13063 13244 0.192308
13063 9154 0.192308
11525 492 0.192308
12084 11136 0.192308
11026 11554 0.192308
11000 12421 0.192308
10999 12421 0.192308
10999 11000 0.192308
11115 12421 0.192308
11115 11000 0.192308
11115 10999 0.192308
482 481 0.192308
11026 481 0.192308
11026 482 0.192308
8254 13448 0.192308
13455 12286 0.192308
11025 11206 0.192308
13123 10834 0.192308
11160 11159 0.192308
2985 7444 0.192308
11095 7444 0.192308
11095 2985 0.192308
11418 10997 0.192308
12282 12281 0.192308
10932 11040 0.192308
10932 11040 0.192308
13605 2433 0.192308
13188 933 0.192308
11444 13646 0.192308
10886 12538 0.192308
11136 12538 0.192308
11136 10886 0.192308
13050 13204 0.192308
13714 13715 0.192308
11301 13715 0.192308
11301 13714 0.192308
4170 13715 0.192308
4170 13714 0.192308
4170 11301 0.192308
12282 12283 0.192308
12097 12809 0.192308
12657 12656 0.192308
10897 13778 0.192308
11229 11228 0.192308
13784 1147 0.192308
2336 2335 0.192308
11107 2335 0.192308
11107 2336 0.192308
5129 2963 0.192308
14719 14741 0.192308
14718 14741 0.192308
14718 14719 0.192308
14784 14785 0.192308
14710 14785 0.192308
14710 14784 0.192308
6382 14722 0.192308
6381 14722 0.192308
6381 6382 0.192308
14800 14722 0.192308
14800 6382 0.192308
14800 6381 0.192308
14801 14722 0.192308
14801 6382 0.192308
14801 6381 0.192308
14801 14800 0.192308
6896 14893 0.192308
7835 6698 0.192308
6340 6579 0.192308
15071 15072 0.192308
15073 15072 0.192308
15073 15071 0.192308
9079 3105 0.192308
1739 3105 0.192308
1739 9079 0.192308
15151 14771 0.192308
8073 14771 0.192308
8073 15151 0.192308
15152 14771 0.192308
15152 15151 0.192308
15152 8073 0.192308
14710 14771 0.192308
14710 15151 0.192308
14710 8073 0.192308
14710 15152 0.192308
8943 14771 0.192308
8943 15151 0.192308
8943 8073 0.192308
8943 15152 0.192308
8943 14710 0.192308
971 14771 0.192308
971 15151 0.192308
971 8073 0.192308
971 15152 0.192308
971 14710 0.192308
971 8943 0.192308
8779 15160 0.192308
7918 15160 0.192308
7918 8779 0.192308
8073 1407 0.192308
952 4584 0.192308
15216 4584 0.192308
15216 952 0.192308
1476 15231 0.192308
7207 15274 0.192308
15035 15317 0.192308
6702 7550 0.192308
8876 15152 0.192308
15495 15136 0.192308
8097 8098 0.192308
8099 8098 0.192308
8099 8097 0.192308
8100 8098 0.192308
8100 8097 0.192308
8100 8099 0.192308
7849 6283 0.192308
15579 15577 0.192308
15580 15577 0.192308
15580 15579 0.192308
7767 15577 0.192308
7767 15579 0.192308
7767 15580 0.192308
6698 14760 0.192308
4601 15381 0.192308
3337 8349 0.192308
6630 8349 0.192308
6630 3337 0.192308
9197 15352 0.192308
15361 15352 0.192308
15361 9197 0.192308
6999 7433 0.192308
7166 7433 0.192308
7166 6999 0.192308
8365 7433 0.192308
8365 6999 0.192308
8365 7166 0.192308
14995 14994 0.192308
3109 14994 0.192308
3109 14995 0.192308
6295 14994 0.192308
6295 14995 0.192308
6295 3109 0.192308
8779 8777 0.192308
8781 8777 0.192308
8781 8779 0.192308
14945 15921 0.192308
7027 15921 0.192308
7027 14945 0.192308
8876 15200 0.192308
15963 15200 0.192308
15963 8876 0.192308
6852 283 0.192308
8456 283 0.192308
8456 6852 0.192308
1739 283 0.192308
1739 6852 0.192308
1739 8456 0.192308
16068 16069 0.192308
14710 16069 0.192308
14710 16068 0.192308
16092 16077 0.192308
14989 6472 0.192308
7216 6472 0.192308
7216 14989 0.192308
16133 6472 0.192308
16133 14989 0.192308
16133 7216 0.192308
6699 8697 0.192308
6845 6335 0.192308
4515 15906 0.192308
3337 7608 0.192308
7064 7608 0.192308
7064 3337 0.192308
3500 10032 0.192308
17136 17137 0.192308
17138 17137 0.192308
17138 17136 0.192308
797 708 0.192308
1658 17201 0.192308
256 220 0.192308
475 220 0.192308
475 256 0.192308
3993 1583 0.192308
1982 1486 0.192308
7928 10248 0.192308
798 1920 0.192308
2067 10413 0.192308
442 2251 0.192308
442 2251 0.192308
66 2251 0.192308
66 442 0.192308
7928 10448 0.192308
6124 10448 0.192308
6124 7928 0.192308
10247 10448 0.192308
10247 7928 0.192308
10247 6124 0.192308
17478 16320 0.192308
900 8 0.192308
7453 443 0.192308
2721 70 0.192308
2487 369 0.192308
16956 17648 0.192308
17649 17648 0.192308
17649 16956 0.192308
1398 691 0.192308
6031 7453 0.192308
1830 9064 0.192308
17812 16776 0.192308
927 16776 0.192308
927 17812 0.192308
17832 17649 0.192308
16449 17649 0.192308
16449 17832 0.192308
18595 18596 0.192308
475 12653 0.192308
18643 18644 0.192308
18743 18741 0.192308
18744 18741 0.192308
18744 18743 0.192308
18966 18964 0.192308
18984 18985 0.192308
15982 18985 0.192308
15982 18984 0.192308
19057 18889 0.192308
19287 18963 0.192308
19287 18963 0.192308
15832 18726 0.192308
3342 18726 0.192308
3342 15832 0.192308
19464 19465 0.192308
19466 19465 0.192308
19466 19464 0.192308
19228 19468 0.192308
19545 19045 0.192308
16171 19768 0.192308
18766 18995 0.192308
18762 18995 0.192308
18762 18766 0.192308
19834 18995 0.192308
19834 18766 0.192308
19834 18762 0.192308
18950 19836 0.192308
19837 19836 0.192308
19837 18950 0.192308
16133 8958 0.192308
16133 8958 0.192308
15236 8958 0.192308
15236 16133 0.192308
18644 16643 0.192308
19950 19813 0.192308
8908 20042 0.192308
20043 20042 0.192308
20043 8908 0.192308
20044 20042 0.192308
20044 8908 0.192308
20044 20043 0.192308
20045 20042 0.192308
20045 8908 0.192308
20045 20043 0.192308
20045 20044 0.192308
20046 20042 0.192308
20046 8908 0.192308
20046 20043 0.192308
20046 20044 0.192308
20046 20045 0.192308
20047 20042 0.192308
20047 8908 0.192308
20047 20043 0.192308
20047 20044 0.192308
20047 20045 0.192308
20047 20046 0.192308
18722 19058 0.192308
20264 20265 0.192308
20266 20265 0.192308
20266 20264 0.192308
18722 20342 0.192308
18714 20342 0.192308
18714 18722 0.192308
18994 15832 0.192308
20377 18615 0.192308
20379 20283 0.192308
19297 20295 0.192308
18871 8349 0.192308
19621 8349 0.192308
19621 18871 0.192308
20038 10678 0.192308
20466 10678 0.192308
20466 20038 0.192308
20042 20050 0.192308
8908 20050 0.192308
8908 20042 0.192308
20049 20050 0.192308
20049 20042 0.192308
20049 8908 0.192308
19698 8458 0.192308
19528 8458 0.192308
19528 19698 0.192308
19699 8458 0.192308
19699 19698 0.192308
19699 19528 0.192308
18574 3368 0.192308
16171 3368 0.192308
16171 18574 0.192308
19610 18929 0.192308
14913 18678 0.192308
18668 18678 0.192308
18668 14913 0.192308
18669 18678 0.192308
18669 14913 0.192308
18669 18668 0.192308
19011 18678 0.192308
19011 14913 0.192308
19011 18668 0.192308
19011 18669 0.192308
18871 20635 0.192308
19621 20635 0.192308
19621 18871 0.192308
20371 19498 0.192308
19679 19498 0.192308
19679 20371 0.192308
18940 19498 0.192308
19831 19696 0.192308
9472 19715 0.192308
19085 19715 0.192308
19085 9472 0.192308
19780 19715 0.192308
19780 9472 0.192308
19780 19085 0.192308
18651 18871 0.192308
18621 20710 0.192308
18721 18714 0.192308
19271 18714 0.192308
19271 18721 0.192308
20550 20705 0.192308
8250 19682 0.192308
16171 19682 0.192308
16171 8250 0.192308
20550 19100 0.192308
20792 19100 0.192308
20792 20550 0.192308
18622 18767 0.192308
19536 19839 0.192308
18998 18682 0.192308
16171 18682 0.192308
16171 18998 0.192308
18568 19533 0.192308
20832 19533 0.192308
20832 18568 0.192308
18873 18728 0.192308
19777 18728 0.192308
19276 18765 0.192308
15982 18765 0.192308
15982 19276 0.192308
16171 18996 0.192308
19980 20264 0.192308
19982 20264 0.192308
19982 19980 0.192308
20771 4694 0.192308
19941 18903 0.192308
19668 19388 0.192308
9094 19388 0.192308
20233 19683 0.192308
18578 19479 0.192308
20938 19479 0.192308
20938 18578 0.192308
8707 19714 0.192308
19486 21000 0.192308
20570 19855 0.192308
20871 19855 0.192308
20871 20570 0.192308
14903 20550 0.192308
18994 18993 0.192308
18886 18993 0.192308
18886 18994 0.192308
952 21195 0.192308
11294 21195 0.192308
11294 952 0.192308
15855 6319 0.192308
15908 6319 0.192308
15908 15855 0.192308
14779 6319 0.192308
14779 15855 0.192308
14779 15908 0.192308
21223 6319 0.192308
21223 15855 0.192308
21223 15908 0.192308
21223 14779 0.192308
14730 6319 0.192308
6319 21223 0.192308
7237 21223 0.192308
7237 6319 0.192308
2182 4070 0.192308
7046 7047 0.192308
15216 4584 0.192308
6579 1804 0.192308
7258 1804 0.192308
7258 6579 0.192308
9532 1804 0.192308
9532 6579 0.192308
9532 7258 0.192308
4070 17678 0.192308
10587 11294 0.192308
21197 11294 0.192308
21197 10587 0.192308
16383 11294 0.192308
7057 11294 0.192308
7057 16383 0.192308
1354 6110 0.192308
3771 1500 0.192308
2225 1500 0.192308
2225 3771 0.192308
10662 21203 0.192308
18177 952 0.192308
1414 952 0.192308
1414 18177 0.192308
21408 952 0.192308
21408 18177 0.192308
21408 1414 0.192308
21409 952 0.192308
21409 18177 0.192308
21409 1414 0.192308
21409 21408 0.192308
21225 952 0.192308
21225 18177 0.192308
21225 1414 0.192308
21225 21408 0.192308
21225 21409 0.192308
21410 952 0.192308
21410 18177 0.192308
21410 1414 0.192308
21410 21408 0.192308
21410 21409 0.192308
21410 21225 0.192308
21411 952 0.192308
21411 18177 0.192308
21411 1414 0.192308
21411 21408 0.192308
21411 21409 0.192308
21411 21225 0.192308
21411 21410 0.192308
21412 952 0.192308
21412 18177 0.192308
21412 1414 0.192308
21412 21408 0.192308
21412 21409 0.192308
21412 21225 0.192308
21412 21410 0.192308
21412 21411 0.192308
21413 952 0.192308
21413 18177 0.192308
21413 1414 0.192308
21413 21408 0.192308
21413 21409 0.192308
21413 21225 0.192308
21413 21410 0.192308
21413 21411 0.192308
21413 21412 0.192308
21414 952 0.192308
21414 18177 0.192308
21414 1414 0.192308
21414 21408 0.192308
21414 21409 0.192308
21414 21225 0.192308
21414 21410 0.192308
21414 21411 0.192308
21414 21412 0.192308
21414 21413 0.192308
8353 952 0.192308
8353 18177 0.192308
8353 1414 0.192308
8353 21408 0.192308
8353 21409 0.192308
8353 21225 0.192308
8353 21410 0.192308
8353 21411 0.192308
8353 21412 0.192308
8353 21413 0.192308
8353 21414 0.192308
476 6680 0.192308
5521 21479 0.192308
7453 16320 0.192308
927 17812 0.192308
16776 17812 0.192308
16776 927 0.192308
16841 914 0.192308
906 21497 0.192308
8100 8097 0.192308
8100 8097 0.192308
16167 21613 0.192308
21624 16383 0.192308
21382 16383 0.192308
21382 21624 0.192308
21195 16383 0.192308
21195 21624 0.192308
21195 21382 0.192308
9064 1830 0.192308
21692 21693 0.192308
16882 21693 0.192308
16882 21692 0.192308
7849 21693 0.192308
7849 21692 0.192308
7849 16882 0.192308
16051 16052 0.192308
21695 16052 0.192308
21695 16051 0.192308
21696 16052 0.192308
21696 16051 0.192308
21696 21695 0.192308
2819 13087 0.192308
21767 16048 0.192308
14770 16048 0.192308
14770 21767 0.192308
21768 16048 0.192308
21768 21767 0.192308
21768 14770 0.192308
21785 10551 0.192308
17867 21871 0.192308
21874 21871 0.192308
21874 17867 0.192308
21929 17657 0.192308
17193 17657 0.192308
10688 13528 0.192308
10688 21955 0.192308
5720 21978 0.192308
17193 21929 0.192308
13317 10903 0.192308
672 11224 0.192308
2948 11224 0.192308
2948 672 0.192308
10546 17202 0.192308
16472 17202 0.192308
16472 10546 0.192308
2530 11255 0.192308
21973 3236 0.192308
22001 10313 0.192308
2218 4496 0.192308
17728 1019 0.192308
13713 1019 0.192308
13713 17728 0.192308
78 21876 0.192308
4496 17335 0.192308
2219 17335 0.192308
2219 4496 0.192308
10403 17335 0.192308
10403 4496 0.192308
10403 2219 0.192308
22117 22118 0.192308
22119 22118 0.192308
22119 22117 0.192308
11228 3314 0.192308
11229 3314 0.192308
11229 11228 0.192308
2549 21907 0.192308
776 11682 0.192308
21936 22185 0.192308
10688 22185 0.192308
10688 21936 0.192308
21928 22185 0.192308
9271 22185 0.192308
9271 21928 0.192308
22186 22185 0.192308
22186 21928 0.192308
22186 9271 0.192308
10688 22185 0.192308
10688 21928 0.192308
10688 9271 0.192308
10688 22186 0.192308
22193 22194 0.192308
1435 2354 0.192308
211 2354 0.192308
211 1435 0.192308
11642 22056 0.192308
12344 22225 0.192308
22226 22225 0.192308
22226 12344 0.192308
17873 17438 0.192308
3846 8646 0.192308
8298 19343 0.192308
3416 3846 0.192308
4778 3846 0.192308
4778 3416 0.192308
17694 17377 0.192308
22200 22199 0.192308
12344 22199 0.192308
12344 22200 0.192308
10576 13910 0.192308
22289 22290 0.192308
21870 22290 0.192308
21870 22289 0.192308
21955 22028 0.192308
10588 3893 0.192308
10688 22293 0.192308
22341 22342 0.192308
3846 4011 0.192308
22355 22356 0.192308
3993 17665 0.192308
17865 17867 0.192308
10671 21906 0.192308
22196 21906 0.192308
22196 10671 0.192308
12977 21906 0.192308
12977 10671 0.192308
12977 22196 0.192308
1902 10542 0.192308
967 8778 0.192308
1435 8778 0.192308
1435 967 0.192308
21948 21949 0.192308
21954 10617 0.192308
10450 22106 0.192308
3365 11194 0.192308
12114 11194 0.192308
12114 3365 0.192308
21334 11194 0.192308
21334 3365 0.192308
21334 12114 0.192308
21875 22070 0.192308
22451 22452 0.192308
22453 22452 0.192308
22453 22451 0.192308
2861 1940 0.192308
3846 4778 0.192308
22495 10641 0.192308
10247 6124 0.192308
10687 78 0.192308
17657 21932 0.192308
9006 6356 0.192308
10688 22503 0.192308
11236 2775 0.192308
22518 6935 0.192308
22519 6935 0.192308
22519 22518 0.192308
17348 10398 0.192308
17348 10398 0.192308
4119 18433 0.192308
2219 10403 0.192308
18059 22070 0.192308
10251 10291 0.192308
10687 9271 0.192308
21928 9271 0.192308
21928 10687 0.192308
14814 22564 0.192308
19222 22651 0.192308
4731 22711 0.192308
22712 22711 0.192308
22712 4731 0.192308
15962 22711 0.192308
15962 4731 0.192308
15962 22712 0.192308
22728 22601 0.192308
20221 22601 0.192308
20221 22728 0.192308
22729 22601 0.192308
22729 22728 0.192308
22729 20221 0.192308
21540 22601 0.192308
21540 22728 0.192308
21540 20221 0.192308
21540 22729 0.192308
16133 8958 0.192308
21850 22756 0.192308
6918 22803 0.192308
22804 22803 0.192308
22804 6918 0.192308
20945 22803 0.192308
20945 6918 0.192308
20945 22804 0.192308
19081 22803 0.192308
19081 6918 0.192308
19081 22804 0.192308
19081 20945 0.192308
22650 22803 0.192308
22650 6918 0.192308
22650 22804 0.192308
22650 20945 0.192308
22650 19081 0.192308
1442 22803 0.192308
1442 6918 0.192308
1442 22804 0.192308
1442 20945 0.192308
1442 19081 0.192308
1442 22650 0.192308
1043 22803 0.192308
1043 6918 0.192308
1043 22804 0.192308
1043 20945 0.192308
1043 19081 0.192308
1043 22650 0.192308
1043 1442 0.192308
7413 22803 0.192308
7413 6918 0.192308
7413 22804 0.192308
7413 20945 0.192308
7413 19081 0.192308
7413 22650 0.192308
7413 1442 0.192308
7413 1043 0.192308
21127 22848 0.192308
22737 2870 0.192308
20945 22870 0.192308
22711 15962 0.192308
7413 22991 0.192308
17817 22993 0.192308
23017 16271 0.192308
21116 16271 0.192308
21116 23017 0.192308
23096 23093 0.192308
22603 18256 0.192308
20465 18256 0.192308
20465 22603 0.192308
23019 23018 0.192308
1578 21668 0.192308
23176 23197 0.192308
17068 23000 0.192308
23004 23216 0.192308
23217 23216 0.192308
23217 23004 0.192308
23022 18931 0.192308
23167 23005 0.192308
23249 23005 0.192308
23249 23167 0.192308
20905 9472 0.192308
23367 9472 0.192308
23367 20905 0.192308
20355 9472 0.192308
20355 20905 0.192308
20355 23367 0.192308
6270 6658 0.192308
18819 19641 0.192308
475 12653 0.192308
18842 15414 0.192308
18625 15414 0.192308
18625 18842 0.192308
15219 15414 0.192308
15219 18842 0.192308
15219 18625 0.192308
18966 18964 0.192308
22784 20104 0.192308
16291 20104 0.192308
16291 22784 0.192308
20465 18256 0.192308
18766 18995 0.192308
18762 18995 0.192308
18762 18766 0.192308
19889 18995 0.192308
19889 18766 0.192308
19889 18762 0.192308
19835 18891 0.192308
16133 8958 0.192308
18828 16643 0.192308
19549 19799 0.192308
18966 19251 0.192308
20906 19294 0.192308
19446 19294 0.192308
19446 20906 0.192308
21127 22848 0.192308
22784 22848 0.192308
22784 21127 0.192308
18256 22654 0.192308
20465 22654 0.192308
20465 18256 0.192308
6124 702 0.192308
9005 6031 0.192308
8856 23930 0.192308
9005 23930 0.192308
5869 23930 0.192308
5869 9005 0.192308
24008 6719 0.192308
24009 6719 0.192308
24009 24008 0.192308
6720 6719 0.192308
6720 24008 0.192308
6720 24009 0.192308
24016 6286 0.192308
5969 6286 0.192308
5969 24016 0.192308
14988 14800 0.192308
6307 3186 0.192308
6310 3186 0.192308
6310 6307 0.192308
15113 3186 0.192308
15113 6307 0.192308
15113 6310 0.192308
3626 8188 0.192308
7928 6631 0.192308
967 6631 0.192308
967 7928 0.192308
8778 6631 0.192308
8778 7928 0.192308
8778 967 0.192308
6999 8453 0.192308
8365 8453 0.192308
8365 6999 0.192308
21736 23936 0.192308
6270 23936 0.192308
6270 21736 0.192308
16051 6620 0.192308
6266 23943 0.192308
7482 7929 0.192308
8950 7929 0.192308
8950 7482 0.192308
3626 6137 0.192308
24178 16239 0.192308
24219 16239 0.192308
24219 24178 0.192308
24229 24226 0.192308
24211 24226 0.192308
24211 24229 0.192308
24230 24226 0.192308
24230 24229 0.192308
24230 24211 0.192308
24231 24226 0.192308
24231 24229 0.192308
24231 24211 0.192308
24231 24230 0.192308
18772 24226 0.192308
18772 24229 0.192308
18772 24211 0.192308
18772 24230 0.192308
18772 24231 0.192308
6915 19303 0.192308
22042 24340 0.192308
24341 24340 0.192308
24341 22042 0.192308
8712 24340 0.192308
8712 22042 0.192308
8712 24341 0.192308
18820 10341 0.192308
24190 10341 0.192308
24190 18820 0.192308
24190 10341 0.192308
1827 10341 0.192308
1827 24190 0.192308
24359 24360 0.192308
16159 24360 0.192308
16159 24359 0.192308
24361 24360 0.192308
24361 24359 0.192308
24361 16159 0.192308
1563 24360 0.192308
1563 24359 0.192308
1563 16159 0.192308
1563 24361 0.192308
6486 24190 0.192308
10536 24190 0.192308
10536 6486 0.192308
24347 24190 0.192308
24347 6486 0.192308
24347 10536 0.192308
24385 24190 0.192308
24385 6486 0.192308
24385 10536 0.192308
24385 24347 0.192308
730 24377 0.192308
1827 24377 0.192308
1827 730 0.192308
7271 24377 0.192308
7271 730 0.192308
7271 1827 0.192308
18650 24377 0.192308
18650 730 0.192308
18650 1827 0.192308
18650 7271 0.192308
24413 24377 0.192308
24413 730 0.192308
24413 1827 0.192308
24413 7271 0.192308
24413 18650 0.192308
21389 6487 0.192308
24328 6487 0.192308
24328 21389 0.192308
2768 6487 0.192308
2768 21389 0.192308
2768 24328 0.192308
7271 18756 0.192308
22273 14510 0.192308
16145 829 0.192308
8755 8853 0.192308
17689 20848 0.192308
24688 1702 0.192308
24701 3872 0.192308
24369 24228 0.192308
24709 7458 0.192308
24176 7458 0.192308
24176 24709 0.192308
24675 24316 0.192308
22001 10453 0.192308
24246 10453 0.192308
24246 22001 0.192308
24399 10541 0.192308
24563 10541 0.192308
24563 24399 0.192308
24244 22001 0.192308
24532 22001 0.192308
24532 24244 0.192308
6915 10281 0.192308
24739 24720 0.192308
24240 20635 0.192308
19621 20635 0.192308
19621 24240 0.192308
16239 20067 0.192308
475 12653 0.192308
17689 24233 0.192308
24320 24233 0.192308
24320 17689 0.192308
24359 21899 0.192308
4693 21899 0.192308
4693 24359 0.192308
21661 223 0.192308
24543 223 0.192308
24543 21661 0.192308
24352 18654 0.192308
18747 18654 0.192308
18747 24352 0.192308
19665 1484 0.192308
24246 10309 0.192308
18820 10341 0.192308
1827 10341 0.192308
1827 18820 0.192308
24352 10341 0.192308
24352 18820 0.192308
24352 1827 0.192308
24988 24360 0.192308
20973 24360 0.192308
20973 24988 0.192308
24681 24360 0.192308
24681 24988 0.192308
24681 20973 0.192308
22336 24360 0.192308
22336 24988 0.192308
22336 20973 0.192308
22336 24681 0.192308
1827 24190 0.192308
6486 24190 0.192308
6486 1827 0.192308
17689 17764 0.192308
24352 17764 0.192308
24352 17689 0.192308
10574 24299 0.192308
24368 730 0.192308
10350 730 0.192308
10350 24368 0.192308
18922 333 0.192308
24176 333 0.192308
24176 18922 0.192308
24383 333 0.192308
24383 18922 0.192308
24383 24176 0.192308
17689 21990 0.192308
7237 21990 0.192308
7237 17689 0.192308
24234 21990 0.192308
24234 17689 0.192308
24234 7237 0.192308
24320 21990 0.192308
24320 17689 0.192308
24320 7237 0.192308
24320 24234 0.192308
2768 6487 0.192308
10413 10256 0.192308
10430 10256 0.192308
10430 10413 0.192308
4490 10256 0.192308
4490 10413 0.192308
4490 10430 0.192308
24730 10256 0.192308
24730 10413 0.192308
24730 10430 0.192308
24730 4490 0.192308
1823 19167 0.192308
10503 19167 0.192308
10503 1823 0.192308
17631 19167 0.192308
17631 1823 0.192308
17631 10503 0.192308
10387 1058 0.192308
10312 1058 0.192308
10312 10387 0.192308
10253 1058 0.192308
10253 10387 0.192308
10253 10312 0.192308
24692 24550 0.192308
24678 24525 0.192308
20711 24708 0.192308
18195 24708 0.192308
18195 20711 0.192308
17631 22104 0.192308
10381 24211 0.192308
24207 19622 0.192308
19621 19622 0.192308
19621 24207 0.192308
10541 25016 0.192308
24708 25016 0.192308
24708 10541 0.192308
24177 16439 0.192308
475 256 0.192308
6915 10281 0.192308
1501 18189 0.192308
10491 10382 0.192308
24240 10382 0.192308
24240 10491 0.192308
24240 10382 0.192308
18650 10382 0.192308
18650 24240 0.192308
24614 24615 0.192308
24543 24331 0.192308
11963 24244 0.192308
19017 25063 0.192308
24643 25063 0.192308
24643 19017 0.192308
7161 24552 0.192308
14719 14741 0.192308
14718 14741 0.192308
14718 14719 0.192308
6319 25082 0.192308
8138 25082 0.192308
8138 6319 0.192308
14778 25082 0.192308
14778 6319 0.192308
14778 8138 0.192308
6336 25082 0.192308
6336 6319 0.192308
6336 8138 0.192308
6336 14778 0.192308
15176 25082 0.192308
15176 6319 0.192308
15176 8138 0.192308
15176 14778 0.192308
15176 6336 0.192308
3515 25082 0.192308
3515 6319 0.192308
3515 8138 0.192308
3515 14778 0.192308
3515 6336 0.192308
3515 15176 0.192308
14949 14948 0.192308
6579 14948 0.192308
6579 14949 0.192308
6340 14950 0.192308
7564 6308 0.192308
7015 6308 0.192308
7015 7564 0.192308
25167 6308 0.192308
25167 7564 0.192308
25167 7015 0.192308
15321 6934 0.192308
15595 6934 0.192308
15595 15321 0.192308
15349 6506 0.192308
6889 6506 0.192308
6889 15349 0.192308
14733 6426 0.192308
15032 6426 0.192308
8310 7986 0.192308
14730 14771 0.192308
8876 15729 0.192308
9198 15729 0.192308
9198 8876 0.192308
14719 14775 0.192308
6462 14775 0.192308
6462 14719 0.192308
14752 15015 0.192308
21661 4966 0.192308
8761 4966 0.192308
8761 21661 0.192308
21820 15513 0.192308
21821 15513 0.192308
21821 21820 0.192308
8712 15513 0.192308
8712 21820 0.192308
8712 21821 0.192308
21743 15097 0.192308
3364 15097 0.192308
21743 15097 0.192308
21743 3364 0.192308
15587 14778 0.192308
15090 14723 0.192308
14191 14930 0.192308
4966 14930 0.192308
4966 14191 0.192308
8779 15395 0.192308
7068 6523 0.192308
6525 6523 0.192308
6525 7068 0.192308
6687 8487 0.192308
15455 2600 0.192308
15353 2600 0.192308
15353 15455 0.192308
6874 15861 0.192308
15019 15861 0.192308
15019 6874 0.192308
8666 8777 0.192308
8779 8777 0.192308
8779 8666 0.192308
14723 14745 0.192308
6265 15165 0.192308
14710 3515 0.192308
16154 9068 0.192308
15090 15200 0.192308
15176 15200 0.192308
15176 15090 0.192308
6284 7056 0.192308
6319 15908 0.192308
15855 15908 0.192308
15855 6319 0.192308
25341 283 0.192308
25342 283 0.192308
25342 25341 0.192308
25343 283 0.192308
25343 25341 0.192308
25343 25342 0.192308
25344 283 0.192308
25344 25341 0.192308
25344 25342 0.192308
25344 25343 0.192308
25345 283 0.192308
25345 25341 0.192308
25345 25342 0.192308
25345 25343 0.192308
25345 25344 0.192308
25346 283 0.192308
25346 25341 0.192308
25346 25342 0.192308
25346 25343 0.192308
25346 25344 0.192308
25346 25345 0.192308
25347 283 0.192308
25347 25341 0.192308
25347 25342 0.192308
25347 25343 0.192308
25347 25344 0.192308
25347 25345 0.192308
25347 25346 0.192308
25348 283 0.192308
25348 25341 0.192308
25348 25342 0.192308
25348 25343 0.192308
25348 25344 0.192308
25348 25345 0.192308
25348 25346 0.192308
25348 25347 0.192308
6336 8138 0.192308
15364 8138 0.192308
15364 6336 0.192308
14775 6462 0.192308
3109 6462 0.192308
3109 14775 0.192308
2600 6462 0.192308
2600 14775 0.192308
2600 3109 0.192308
57 58 0.230769
5359 4455 0.230769
5405 5406 0.230769
5407 5406 0.230769
5407 5405 0.230769
5451 5452 0.230769
5609 501 0.230769
2124 501 0.230769
2124 5609 0.230769
5370 5661 0.230769
5408 5504 0.230769
3809 2311 0.230769
2379 2380 0.230769
51 5666 0.230769
2765 2027 0.230769
5817 5818 0.230769
5819 5818 0.230769
5819 5817 0.230769
4455 5836 0.230769
5841 5836 0.230769
5841 4455 0.230769
5692 2877 0.230769
5905 5900 0.230769
5903 5900 0.230769
5903 5905 0.230769
5906 5900 0.230769
5906 5905 0.230769
5906 5903 0.230769
5924 3500 0.230769
5656 5486 0.230769
5479 5497 0.230769
6066 5497 0.230769
6066 5479 0.230769
6105 6106 0.230769
2150 6106 0.230769
2150 6105 0.230769
6155 1483 0.230769
2547 5572 0.230769
5645 5572 0.230769
5645 2547 0.230769
1109 5365 0.230769
2549 6199 0.230769
3337 6303 0.230769
6628 6273 0.230769
6699 6698 0.230769
6896 6897 0.230769
4081 7146 0.230769
3496 7146 0.230769
3496 4081 0.230769
6382 7391 0.230769
6381 7391 0.230769
6381 6382 0.230769
7561 7562 0.230769
7664 7665 0.230769
7643 7665 0.230769
7643 7664 0.230769
1424 7665 0.230769
1424 7664 0.230769
1424 7643 0.230769
7994 6364 0.230769
8082 8083 0.230769
8219 8218 0.230769
136 8218 0.230769
136 8219 0.230769
1979 6263 0.230769
7064 3337 0.230769
9068 9069 0.230769
9070 9069 0.230769
9070 9068 0.230769
6281 9524 0.230769
7082 9524 0.230769
7082 6281 0.230769
105 9540 0.230769
6670 9540 0.230769
6670 105 0.230769
7998 9540 0.230769
7998 105 0.230769
7998 6670 0.230769
7928 10248 0.230769
10316 10317 0.230769
10318 10317 0.230769
10318 10316 0.230769
10396 10397 0.230769
10398 10397 0.230769
10398 10396 0.230769
10258 730 0.230769
10488 10489 0.230769
10503 10327 0.230769
10504 10327 0.230769
10504 10503 0.230769
1846 10523 0.230769
10524 10523 0.230769
10524 1846 0.230769
10331 10413 0.230769
2067 10413 0.230769
2067 10331 0.230769
10331 10413 0.230769
2067 10413 0.230769
2067 10331 0.230769
10415 442 0.230769
76 442 0.230769
76 10415 0.230769
10395 10448 0.230769
3029 10595 0.230769
3030 10595 0.230769
3030 3029 0.230769
10504 256 0.230769
10416 8651 0.230769
6124 2124 0.230769
10440 10442 0.230769
10262 3086 0.230769
10814 10808 0.230769
10815 10808 0.230769
10815 10814 0.230769
10762 10808 0.230769
10762 10814 0.230769
10762 10815 0.230769
10896 10895 0.230769
10928 10929 0.230769
10928 10929 0.230769
10999 11000 0.230769
10886 3333 0.230769
3365 3333 0.230769
3365 10886 0.230769
11112 11113 0.230769
11173 3769 0.230769
11195 10838 0.230769
11196 10838 0.230769
11196 11195 0.230769
10742 10838 0.230769
10742 11195 0.230769
10742 11196 0.230769
776 7480 0.230769
5154 7480 0.230769
5154 776 0.230769
11021 11008 0.230769
4819 11008 0.230769
4819 11021 0.230769
9619 821 0.230769
2936 821 0.230769
2936 9619 0.230769
11283 11284 0.230769
11285 11284 0.230769
11285 11283 0.230769
10919 10729 0.230769
11659 3239 0.230769
3769 11754 0.230769
11755 11754 0.230769
11755 3769 0.230769
11223 4171 0.230769
11773 11774 0.230769
5011 5010 0.230769
11990 11991 0.230769
7124 10744 0.230769
2775 11236 0.230769
12039 11954 0.230769
12078 10902 0.230769
3457 12253 0.230769
10990 10989 0.230769
11332 11003 0.230769
1846 5807 0.230769
8950 5807 0.230769
8950 1846 0.230769
6067 5807 0.230769
6067 1846 0.230769
6067 8950 0.230769
4819 5807 0.230769
4819 1846 0.230769
4819 8950 0.230769
4819 6067 0.230769
11773 11774 0.230769
10892 10897 0.230769
4170 12472 0.230769
4171 12472 0.230769
4171 4170 0.230769
12473 12472 0.230769
12473 4170 0.230769
12473 4171 0.230769
2936 10602 0.230769
10842 981 0.230769
10618 10838 0.230769
12642 11646 0.230769
12678 12679 0.230769
10998 12748 0.230769
12797 12798 0.230769
10900 12798 0.230769
10900 12797 0.230769
2530 12222 0.230769
12921 11352 0.230769
12939 10896 0.230769
12088 4911 0.230769
13070 13071 0.230769
10972 13071 0.230769
10972 13070 0.230769
12713 13067 0.230769
2530 13067 0.230769
2530 12713 0.230769
11334 13110 0.230769
2936 9619 0.230769
13255 13254 0.230769
12939 13254 0.230769
12939 13255 0.230769
13256 13254 0.230769
13256 13255 0.230769
13256 12939 0.230769
3236 13254 0.230769
3236 13255 0.230769
3236 12939 0.230769
3236 13256 0.230769
12334 12335 0.230769
2526 10944 0.230769
6680 13341 0.230769
476 13341 0.230769
476 6680 0.230769
13171 13368 0.230769
13390 3331 0.230769
3876 481 0.230769
6922 13434 0.230769
10873 11375 0.230769
11026 10118 0.230769
12186 1698 0.230769
10950 10834 0.230769
5318 10786 0.230769
10893 13481 0.230769
10892 13481 0.230769
10892 10893 0.230769
2530 11154 0.230769
12080 11114 0.230769
10998 10997 0.230769
13063 10997 0.230769
13063 10998 0.230769
12282 12281 0.230769
3769 4130 0.230769
11411 12922 0.230769
13670 11319 0.230769
10810 10905 0.230769
3236 10905 0.230769
3236 10810 0.230769
4170 13715 0.230769
13750 13715 0.230769
12473 13715 0.230769
12473 13750 0.230769
4171 13715 0.230769
4171 13750 0.230769
4171 12473 0.230769
4170 13715 0.230769
4170 13750 0.230769
4170 12473 0.230769
4170 4171 0.230769
12160 12656 0.230769
12657 12656 0.230769
12657 12160 0.230769
13775 13776 0.230769
5528 11773 0.230769
11229 11228 0.230769
11769 12274 0.230769
1318 11195 0.230769
13890 13891 0.230769
11675 3365 0.230769
2985 13952 0.230769
11107 2335 0.230769
12679 11439 0.230769
14778 6319 0.230769
3515 6319 0.230769
3515 14778 0.230769
14790 6457 0.230769
14820 14821 0.230769
14822 14821 0.230769
14822 14820 0.230769
8615 14853 0.230769
14854 14853 0.230769
14854 8615 0.230769
14913 14914 0.230769
14933 14934 0.230769
14953 14952 0.230769
14951 14952 0.230769
14951 14953 0.230769
6906 6907 0.230769
6899 15019 0.230769
15134 15019 0.230769
15134 6899 0.230769
7641 9224 0.230769
6906 9224 0.230769
6906 7641 0.230769
6343 7199 0.230769
15147 7199 0.230769
15147 6343 0.230769
9630 7199 0.230769
9630 6343 0.230769
9630 15147 0.230769
6319 14771 0.230769
15150 14771 0.230769
15150 6319 0.230769
14720 14771 0.230769
14720 6319 0.230769
14720 15150 0.230769
8761 14771 0.230769
8761 6319 0.230769
8761 15150 0.230769
8761 14720 0.230769
4515 14771 0.230769
4515 6319 0.230769
4515 15150 0.230769
4515 14720 0.230769
4515 8761 0.230769
8073 1407 0.230769
15192 7333 0.230769
15193 7333 0.230769
15193 15192 0.230769
15272 6681 0.230769
8982 6681 0.230769
8982 15272 0.230769
7333 6409 0.230769
15299 15300 0.230769
9084 15300 0.230769
9084 15299 0.230769
15350 8434 0.230769
9684 15363 0.230769
7110 15419 0.230769
9409 2201 0.230769
4832 2201 0.230769
4832 9409 0.230769
15429 15430 0.230769
15431 15430 0.230769
15431 15429 0.230769
15454 7035 0.230769
15455 7035 0.230769
15455 15454 0.230769
8781 7035 0.230769
8781 15454 0.230769
8781 15455 0.230769
7883 7884 0.230769
4601 7884 0.230769
4601 7883 0.230769
15587 3109 0.230769
15588 3109 0.230769
15588 15587 0.230769
15654 15655 0.230769
15675 7516 0.230769
8023 15395 0.230769
7918 15467 0.230769
15739 8434 0.230769
15741 6929 0.230769
15090 6702 0.230769
15383 8781 0.230769
15160 8781 0.230769
15160 15383 0.230769
6335 6852 0.230769
15438 9220 0.230769
6295 8760 0.230769
8761 8760 0.230769
8761 6295 0.230769
15963 8876 0.230769
14779 14730 0.230769
6319 14730 0.230769
6319 14779 0.230769
15827 7432 0.230769
16078 7432 0.230769
16078 15827 0.230769
15860 7432 0.230769
15860 15827 0.230769
15860 16078 0.230769
6999 7432 0.230769
15090 16152 0.230769
6336 16152 0.230769
6336 15090 0.230769
7161 6301 0.230769
7834 6301 0.230769
7834 7161 0.230769
7035 15383 0.230769
15395 15383 0.230769
15395 7035 0.230769
16190 15383 0.230769
16190 7035 0.230769
16190 15395 0.230769
8779 15383 0.230769
8779 7035 0.230769
8779 15395 0.230769
8779 16190 0.230769
9121 4653 0.230769
8779 16190 0.230769
15383 16190 0.230769
15383 8779 0.230769
2718 9749 0.230769
17098 17099 0.230769
17082 17198 0.230769
17277 702 0.230769
17307 17308 0.230769
17490 17491 0.230769
7453 443 0.230769
220 17595 0.230769
3495 1658 0.230769
2374 369 0.230769
61 448 0.230769
1398 691 0.230769
17728 14790 0.230769
1019 14790 0.230769
1019 17728 0.230769
10248 7928 0.230769
1302 7928 0.230769
1302 10248 0.230769
2251 14222 0.230769
10493 14222 0.230769
10493 2251 0.230769
4067 76 0.230769
10538 76 0.230769
10538 4067 0.230769
220 1398 0.230769
8640 5343 0.230769
10517 873 0.230769
17686 4431 0.230769
9005 1125 0.230769
17898 17897 0.230769
4799 17897 0.230769
4799 17898 0.230769
17899 17897 0.230769
17899 17898 0.230769
17899 4799 0.230769
15294 507 0.230769
60 4617 0.230769
371 4255 0.230769
707 708 0.230769
2050 708 0.230769
2050 707 0.230769
63 67 0.230769
2062 67 0.230769
2062 63 0.230769
4425 1313 0.230769
17832 16449 0.230769
17649 16449 0.230769
17649 17832 0.230769
3174 16449 0.230769
3174 17832 0.230769
3174 17649 0.230769
18125 18126 0.230769
1445 18126 0.230769
1445 18125 0.230769
1736 3024 0.230769
9006 3024 0.230769
9006 1736 0.230769
421 2058 0.230769
493 89 0.230769
616 89 0.230769
616 493 0.230769
52 2111 0.230769
371 2529 0.230769
3770 18236 0.230769
345 443 0.230769
10873 11820 0.230769
18295 734 0.230769
1632 3735 0.230769
18305 2860 0.230769
211 4825 0.230769
2456 18306 0.230769
18329 575 0.230769
18330 575 0.230769
18330 18329 0.230769
3736 575 0.230769
3736 18329 0.230769
3736 18330 0.230769
8206 1663 0.230769
2861 1940 0.230769
18221 18218 0.230769
11026 10118 0.230769
2875 1319 0.230769
2455 1319 0.230769
2455 2875 0.230769
13628 13629 0.230769
10687 9271 0.230769
13838 8878 0.230769
18609 10027 0.230769
18651 18652 0.230769
14990 18687 0.230769
18871 18872 0.230769
18651 18872 0.230769
18651 18871 0.230769
15832 18886 0.230769
18993 18886 0.230769
18993 15832 0.230769
18688 18886 0.230769
18688 15832 0.230769
18688 18993 0.230769
19251 19252 0.230769
19279 19280 0.230769
19297 18789 0.230769
19464 19465 0.230769
19466 19465 0.230769
19466 19464 0.230769
19467 19468 0.230769
19228 19468 0.230769
19228 19467 0.230769
18578 19474 0.230769
18295 19114 0.230769
19508 18950 0.230769
18903 18950 0.230769
18903 19508 0.230769
18821 18950 0.230769
8105 18950 0.230769
8105 18821 0.230769
19641 19642 0.230769
19696 19059 0.230769
19533 19753 0.230769
18996 19768 0.230769
16171 19768 0.230769
16171 18996 0.230769
19839 19836 0.230769
19838 19836 0.230769
19838 19839 0.230769
19124 19840 0.230769
14934 19873 0.230769
19287 16643 0.230769
18714 18766 0.230769
19980 19981 0.230769
19982 19981 0.230769
19982 19980 0.230769
16632 15541 0.230769
14566 15541 0.230769
14566 16632 0.230769
14566 15541 0.230769
16632 15541 0.230769
16632 14566 0.230769
19306 20094 0.230769
19085 19086 0.230769
20152 19086 0.230769
20152 19085 0.230769
19621 20154 0.230769
18722 19058 0.230769
20233 20234 0.230769
19287 20234 0.230769
19287 20233 0.230769
19354 18265 0.230769
19641 20246 0.230769
20247 20246 0.230769
20247 19641 0.230769
19297 20294 0.230769
15982 18575 0.230769
18986 18615 0.230769
19287 18615 0.230769
19287 18986 0.230769
20376 18615 0.230769
18903 18821 0.230769
19287 20258 0.230769
18661 20258 0.230769
18661 19287 0.230769
4694 20235 0.230769
18928 20235 0.230769
18928 4694 0.230769
14166 20505 0.230769
18714 20226 0.230769
19468 20141 0.230769
2904 20049 0.230769
19073 19071 0.230769
14913 18678 0.230769
18668 18678 0.230769
18668 14913 0.230769
19011 18678 0.230769
19011 14913 0.230769
19011 18668 0.230769
14913 18678 0.230769
18668 18678 0.230769
18668 14913 0.230769
19011 18678 0.230769
19011 14913 0.230769
19011 18668 0.230769
20550 20705 0.230769
20412 20413 0.230769
10391 18714 0.230769
8250 19682 0.230769
18996 19682 0.230769
18996 8250 0.230769
16171 19682 0.230769
16171 8250 0.230769
16171 18996 0.230769
18887 20809 0.230769
19838 19839 0.230769
20832 19533 0.230769
18568 19533 0.230769
18568 20832 0.230769
19835 20843 0.230769
18891 20843 0.230769
18891 19835 0.230769
19011 20843 0.230769
19011 19835 0.230769
19011 18891 0.230769
18668 20843 0.230769
18668 19835 0.230769
18668 18891 0.230769
18668 19011 0.230769
18978 20336 0.230769
20871 20784 0.230769
9472 19773 0.230769
20905 19773 0.230769
20905 9472 0.230769
20906 19773 0.230769
20906 9472 0.230769
20906 20905 0.230769
18728 19777 0.230769
18578 20938 0.230769
20233 19683 0.230769
20938 19479 0.230769
18578 19479 0.230769
18578 20938 0.230769
18822 19479 0.230769
18822 20938 0.230769
18822 18578 0.230769
18819 4490 0.230769
19104 4490 0.230769
19104 18819 0.230769
16643 17260 0.230769
19486 21000 0.230769
19950 19813 0.230769
21054 19246 0.230769
20283 20379 0.230769
18996 20720 0.230769
16171 20720 0.230769
16171 18996 0.230769
20648 20649 0.230769
18295 5099 0.230769
21057 5149 0.230769
8097 14523 0.230769
21196 14523 0.230769
21196 8097 0.230769
16320 3992 0.230769
2200 2108 0.230769
21307 21308 0.230769
9158 21308 0.230769
9158 21307 0.230769
21309 21308 0.230769
21309 21307 0.230769
21309 9158 0.230769
21310 21308 0.230769
21310 21307 0.230769
21310 9158 0.230769
21310 21309 0.230769
21311 21308 0.230769
21311 21307 0.230769
21311 9158 0.230769
21311 21309 0.230769
21311 21310 0.230769
21312 21308 0.230769
21312 21307 0.230769
21312 9158 0.230769
21312 21309 0.230769
21312 21310 0.230769
21312 21311 0.230769
21313 21308 0.230769
21313 21307 0.230769
21313 9158 0.230769
21313 21309 0.230769
21313 21310 0.230769
21313 21311 0.230769
21313 21312 0.230769
12366 21308 0.230769
12366 21307 0.230769
12366 9158 0.230769
12366 21309 0.230769
12366 21310 0.230769
12366 21311 0.230769
12366 21312 0.230769
12366 21313 0.230769
21302 2205 0.230769
6579 1804 0.230769
7258 1804 0.230769
7258 6579 0.230769
9532 1804 0.230769
9532 6579 0.230769
9532 7258 0.230769
393 6110 0.230769
9746 6110 0.230769
9746 393 0.230769
21381 6110 0.230769
21381 393 0.230769
21381 9746 0.230769
21382 6110 0.230769
21382 393 0.230769
21382 9746 0.230769
21382 21381 0.230769
21382 6110 0.230769
21381 6110 0.230769
21381 21382 0.230769
5080 5081 0.230769
8190 2374 0.230769
21408 952 0.230769
7057 7330 0.230769
5521 21479 0.230769
16841 914 0.230769
21485 914 0.230769
21485 16841 0.230769
14779 6319 0.230769
8194 2503 0.230769
7131 2503 0.230769
7131 8194 0.230769
17678 4070 0.230769
9009 8226 0.230769
17478 7057 0.230769
6319 14779 0.230769
21720 7046 0.230769
16483 7046 0.230769
16483 21720 0.230769
7047 7046 0.230769
7047 21720 0.230769
7047 16483 0.230769
21228 16063 0.230769
16288 16063 0.230769
16288 21228 0.230769
16048 21175 0.230769
14770 21175 0.230769
14770 16048 0.230769
21767 21175 0.230769
21767 16048 0.230769
21767 14770 0.230769
21769 21175 0.230769
21769 16048 0.230769
21769 14770 0.230769
21769 21767 0.230769
13422 21175 0.230769
13422 16048 0.230769
13422 14770 0.230769
13422 21767 0.230769
13422 21769 0.230769
21768 21175 0.230769
21768 16048 0.230769
21768 14770 0.230769
21768 21767 0.230769
21768 21769 0.230769
21768 13422 0.230769
15513 21819 0.230769
21820 21819 0.230769
21820 15513 0.230769
21821 21819 0.230769
21821 15513 0.230769
21821 21820 0.230769
8712 21819 0.230769
8712 15513 0.230769
8712 21820 0.230769
8712 21821 0.230769
6673 6292 0.230769
4693 6292 0.230769
4693 6673 0.230769
7888 1339 0.230769
10453 1339 0.230769
10453 7888 0.230769
17023 16704 0.230769
21860 16704 0.230769
21860 17023 0.230769
15887 16704 0.230769
15887 17023 0.230769
15887 21860 0.230769
17898 17897 0.230769
4799 17897 0.230769
4799 17898 0.230769
3846 17867 0.230769
17813 17867 0.230769
17813 3846 0.230769
932 1920 0.230769
21929 17657 0.230769
21931 17657 0.230769
10249 10369 0.230769
7671 776 0.230769
6124 776 0.230769
6124 7671 0.230769
17301 21929 0.230769
8646 21929 0.230769
8646 17301 0.230769
3846 21929 0.230769
3846 17301 0.230769
3846 8646 0.230769
21979 21980 0.230769
21981 21980 0.230769
21981 21979 0.230769
21982 21980 0.230769
21982 21979 0.230769
21982 21981 0.230769
2948 11224 0.230769
2948 11224 0.230769
21878 1993 0.230769
7928 702 0.230769
6124 702 0.230769
6124 7928 0.230769
21928 21934 0.230769
10535 10519 0.230769
2125 10519 0.230769
2125 10535 0.230769
2948 11236 0.230769
22145 21913 0.230769
22146 21913 0.230769
22146 22145 0.230769
17049 11627 0.230769
13098 3416 0.230769
17193 1703 0.230769
21929 1703 0.230769
21929 17193 0.230769
10249 10562 0.230769
1302 10562 0.230769
1302 10249 0.230769
16319 10562 0.230769
16319 10249 0.230769
16319 1302 0.230769
66 442 0.230769
21419 5457 0.230769
476 6680 0.230769
13095 22224 0.230769
17728 10635 0.230769
22233 781 0.230769
22234 781 0.230769
22234 22233 0.230769
12344 781 0.230769
12344 22233 0.230769
12344 22234 0.230769
22247 22248 0.230769
22028 22248 0.230769
22028 22247 0.230769
22249 22248 0.230769
22249 22247 0.230769
22249 22028 0.230769
22250 22248 0.230769
22250 22247 0.230769
22250 22028 0.230769
22250 22249 0.230769
22251 22248 0.230769
22251 22247 0.230769
22251 22028 0.230769
22251 22249 0.230769
22251 22250 0.230769
10688 22248 0.230769
10688 22247 0.230769
10688 22028 0.230769
10688 22249 0.230769
10688 22250 0.230769
10688 22251 0.230769
10247 10250 0.230769
21949 10671 0.230769
10588 3893 0.230769
21931 17573 0.230769
22070 17573 0.230769
22070 21931 0.230769
18091 21956 0.230769
14448 22293 0.230769
10688 22293 0.230769
13053 14560 0.230769
19343 8298 0.230769
10721 10332 0.230769
10398 20119 0.230769
2919 1488 0.230769
3846 4011 0.230769
22355 22356 0.230769
21936 15246 0.230769
966 22351 0.230769
17195 22351 0.230769
17195 966 0.230769
448 22351 0.230769
448 966 0.230769
448 17195 0.230769
22374 22351 0.230769
22374 966 0.230769
22374 17195 0.230769
22374 448 0.230769
73 22351 0.230769
73 966 0.230769
73 17195 0.230769
73 448 0.230769
73 22374 0.230769
22375 22351 0.230769
22375 966 0.230769
22375 17195 0.230769
22375 448 0.230769
22375 22374 0.230769
22375 73 0.230769
15246 21936 0.230769
10588 2386 0.230769
371 932 0.230769
22226 22419 0.230769
61 448 0.230769
22070 22112 0.230769
22447 21706 0.230769
17281 17098 0.230769
17099 17098 0.230769
17099 17281 0.230769
22058 22456 0.230769
14522 2218 0.230769
2219 2218 0.230769
2219 14522 0.230769
10403 2218 0.230769
10403 14522 0.230769
10403 2219 0.230769
776 6128 0.230769
22224 10588 0.230769
10691 3086 0.230769
17079 78 0.230769
2218 2219 0.230769
17478 7057 0.230769
10588 3893 0.230769
17657 21932 0.230769
22495 13166 0.230769
10641 13166 0.230769
10641 22495 0.230769
22498 13166 0.230769
22498 22495 0.230769
22498 10641 0.230769
22415 17285 0.230769
13670 11319 0.230769
11229 11228 0.230769
12977 21905 0.230769
22518 22519 0.230769
22994 4153 0.230769
22995 4153 0.230769
22995 22994 0.230769
14753 23068 0.230769
23003 17789 0.230769
23164 23235 0.230769
20105 19238 0.230769
19085 19238 0.230769
19085 20105 0.230769
20355 19238 0.230769
20355 20105 0.230769
20355 19085 0.230769
20028 20027 0.230769
19521 20027 0.230769
19521 20028 0.230769
23472 23473 0.230769
17260 16643 0.230769
16837 19713 0.230769
16632 15541 0.230769
20374 20373 0.230769
16280 20373 0.230769
16280 20374 0.230769
19280 20509 0.230769
19549 19799 0.230769
18702 19799 0.230769
18702 19549 0.230769
8918 22566 0.230769
19741 22566 0.230769
19741 8918 0.230769
7932 22566 0.230769
7932 8918 0.230769
7932 19741 0.230769
23680 21126 0.230769
15219 21126 0.230769
15219 23680 0.230769
20412 20413 0.230769
16171 20413 0.230769
16171 20412 0.230769
20762 18728 0.230769
18966 19500 0.230769
19694 19500 0.230769
19694 18966 0.230769
18819 23742 0.230769
19005 23742 0.230769
19005 18819 0.230769
18958 23742 0.230769
18958 18819 0.230769
18958 19005 0.230769
5456 23828 0.230769
14847 14848 0.230769
6999 14848 0.230769
6999 14847 0.230769
8365 14848 0.230769
8365 14847 0.230769
8365 6999 0.230769
3626 6659 0.230769
21524 3124 0.230769
7563 23894 0.230769
23897 3124 0.230769
7612 3124 0.230769
7612 23897 0.230769
23913 3626 0.230769
5817 5819 0.230769
5818 5819 0.230769
5818 5817 0.230769
9005 9989 0.230769
8414 9989 0.230769
8414 9005 0.230769
18191 5869 0.230769
24104 23820 0.230769
9005 18191 0.230769
8950 7929 0.230769
7482 7929 0.230769
7482 8950 0.230769
17423 24151 0.230769
18610 12653 0.230769
24218 16239 0.230769
24219 16239 0.230769
24219 24218 0.230769
1571 24226 0.230769
24227 24226 0.230769
24227 1571 0.230769
10327 24226 0.230769
10327 1571 0.230769
10327 24227 0.230769
24211 24226 0.230769
24211 1571 0.230769
24211 24227 0.230769
24211 10327 0.230769
24228 24226 0.230769
24228 1571 0.230769
24228 24227 0.230769
24228 10327 0.230769
24228 24211 0.230769
9505 24226 0.230769
9505 1571 0.230769
9505 24227 0.230769
9505 10327 0.230769
9505 24211 0.230769
9505 24228 0.230769
10348 24233 0.230769
10281 24233 0.230769
10281 10348 0.230769
6915 24233 0.230769
6915 10348 0.230769
6915 10281 0.230769
19286 24233 0.230769
19286 10348 0.230769
19286 10281 0.230769
19286 6915 0.230769
24257 15800 0.230769
24258 15800 0.230769
24258 24257 0.230769
18820 223 0.230769
10333 223 0.230769
10333 18820 0.230769
23485 24299 0.230769
24323 20544 0.230769
20093 20544 0.230769
20093 24323 0.230769
9505 20544 0.230769
9505 24323 0.230769
9505 20093 0.230769
10519 8916 0.230769
7412 24190 0.230769
10571 24190 0.230769
10571 7412 0.230769
11933 24387 0.230769
15515 24387 0.230769
15515 11933 0.230769
24331 23884 0.230769
15910 10418 0.230769
9299 24515 0.230769
24193 19303 0.230769
3850 19303 0.230769
3850 24193 0.230769
24531 19303 0.230769
24531 24193 0.230769
24531 3850 0.230769
4363 19303 0.230769
4363 24193 0.230769
4363 3850 0.230769
4363 24531 0.230769
6915 19303 0.230769
4363 19303 0.230769
4363 6915 0.230769
18191 24193 0.230769
6631 7250 0.230769
24276 7250 0.230769
24600 24601 0.230769
21080 10499 0.230769
10603 10499 0.230769
10603 21080 0.230769
1899 10499 0.230769
1899 21080 0.230769
1899 10603 0.230769
18284 10499 0.230769
18284 21080 0.230769
18284 10603 0.230769
18284 1899 0.230769
24604 10499 0.230769
24604 21080 0.230769
24604 10603 0.230769
24604 1899 0.230769
24604 18284 0.230769
24614 829 0.230769
24615 829 0.230769
24615 24614 0.230769
557 24503 0.230769
24628 24503 0.230769
24628 557 0.230769
20522 24503 0.230769
20522 557 0.230769
20522 24628 0.230769
23484 24640 0.230769
24294 24640 0.230769
24294 23484 0.230769
18731 24530 0.230769
10456 24530 0.230769
10456 18731 0.230769
19286 24530 0.230769
19286 18731 0.230769
19286 10456 0.230769
10560 1702 0.230769
24231 1702 0.230769
18753 1702 0.230769
18753 24231 0.230769
24687 1702 0.230769
24687 24231 0.230769
24687 18753 0.230769
21751 24352 0.230769
24539 21080 0.230769
24646 24645 0.230769
10453 10603 0.230769
24587 10610 0.230769
10350 10610 0.230769
10350 24587 0.230769
24721 20890 0.230769
24726 16439 0.230769
24177 16439 0.230769
24177 24726 0.230769
9942 24420 0.230769
18379 24533 0.230769
24378 3082 0.230769
24706 24600 0.230769
24763 21751 0.230769
10463 21751 0.230769
10463 24763 0.230769
16311 24335 0.230769
24637 24335 0.230769
24637 16311 0.230769
24337 24335 0.230769
24337 16311 0.230769
24337 24637 0.230769
24338 24335 0.230769
24338 16311 0.230769
24338 24637 0.230769
24338 24337 0.230769
24614 24615 0.230769
24368 24550 0.230769
24773 24245 0.230769
24782 24783 0.230769
17540 24783 0.230769
17540 24782 0.230769
22573 24783 0.230769
22573 24782 0.230769
22573 17540 0.230769
7458 24783 0.230769
7458 24782 0.230769
7458 17540 0.230769
7458 22573 0.230769
24784 24783 0.230769
24784 24782 0.230769
24784 17540 0.230769
24784 22573 0.230769
24784 7458 0.230769
24785 24783 0.230769
24785 24782 0.230769
24785 17540 0.230769
24785 22573 0.230769
24785 7458 0.230769
24785 24784 0.230769
24786 24783 0.230769
24786 24782 0.230769
24786 17540 0.230769
24786 22573 0.230769
24786 7458 0.230769
24786 24784 0.230769
24786 24785 0.230769
22938 24783 0.230769
22938 24782 0.230769
22938 17540 0.230769
22938 22573 0.230769
22938 7458 0.230769
22938 24784 0.230769
22938 24785 0.230769
22938 24786 0.230769
22604 24783 0.230769
22604 24782 0.230769
22604 17540 0.230769
22604 22573 0.230769
22604 7458 0.230769
22604 24784 0.230769
22604 24785 0.230769
22604 24786 0.230769
22604 22938 0.230769
19660 22577 0.230769
24816 22624 0.230769
22894 22624 0.230769
22894 24816 0.230769
14754 19222 0.230769
14753 19222 0.230769
14753 14754 0.230769
23068 19222 0.230769
23068 14754 0.230769
23068 14753 0.230769
21540 22601 0.230769
20221 22601 0.230769
20221 21540 0.230769
23232 22601 0.230769
23232 21540 0.230769
23232 20221 0.230769
22633 15384 0.230769
19295 15384 0.230769
19295 22633 0.230769
19296 15384 0.230769
19296 22633 0.230769
19296 19295 0.230769
18256 20465 0.230769
16047 20465 0.230769
16047 18256 0.230769
24895 20465 0.230769
24895 18256 0.230769
24895 16047 0.230769
24896 20465 0.230769
24896 18256 0.230769
24896 16047 0.230769
24896 24895 0.230769
22621 20465 0.230769
22621 18256 0.230769
22621 16047 0.230769
22621 24895 0.230769
22621 24896 0.230769
24897 20465 0.230769
24897 18256 0.230769
24897 16047 0.230769
24897 24895 0.230769
24897 24896 0.230769
24897 22621 0.230769
24898 20465 0.230769
24898 18256 0.230769
24898 16047 0.230769
24898 24895 0.230769
24898 24896 0.230769
24898 22621 0.230769
24898 24897 0.230769
15930 20465 0.230769
15930 18256 0.230769
15930 16047 0.230769
15930 24895 0.230769
15930 24896 0.230769
15930 22621 0.230769
15930 24897 0.230769
15930 24898 0.230769
24899 20465 0.230769
24899 18256 0.230769
24899 16047 0.230769
24899 24895 0.230769
24899 24896 0.230769
24899 22621 0.230769
24899 24897 0.230769
24899 24898 0.230769
24899 15930 0.230769
14753 23068 0.230769
24788 24787 0.230769
21166 24787 0.230769
21166 24788 0.230769
18618 24787 0.230769
18618 24788 0.230769
18618 21166 0.230769
22893 22867 0.230769
23680 21126 0.230769
22859 21126 0.230769
22859 23680 0.230769
22569 21126 0.230769
22569 23680 0.230769
22569 22859 0.230769
24937 22564 0.230769
22771 22564 0.230769
22771 24937 0.230769
19224 22564 0.230769
19224 24937 0.230769
19224 22771 0.230769
15450 22564 0.230769
15450 24937 0.230769
15450 22771 0.230769
15450 19224 0.230769
22655 17579 0.230769
24812 17579 0.230769
24812 22655 0.230769
18618 17579 0.230769
18618 22655 0.230769
18618 24812 0.230769
8815 24947 0.230769
24948 24947 0.230769
24948 8815 0.230769
22615 24947 0.230769
22615 8815 0.230769
22615 24948 0.230769
24949 24947 0.230769
24949 8815 0.230769
24949 24948 0.230769
24949 22615 0.230769
6673 24947 0.230769
6673 8815 0.230769
6673 24948 0.230769
6673 22615 0.230769
6673 24949 0.230769
22776 24947 0.230769
22776 8815 0.230769
22776 24948 0.230769
22776 22615 0.230769
22776 24949 0.230769
22776 6673 0.230769
22650 20929 0.230769
22712 4731 0.230769
24843 4731 0.230769
24843 22712 0.230769
24966 24352 0.230769
21899 24972 0.230769
24678 24972 0.230769
24678 21899 0.230769
2454 24972 0.230769
2454 21899 0.230769
2454 24678 0.230769
24973 24972 0.230769
24973 21899 0.230769
24973 24678 0.230769
24973 2454 0.230769
24977 24976 0.230769
22104 24243 0.230769
7458 24254 0.230769
24626 223 0.230769
2355 223 0.230769
2355 24626 0.230769
23195 223 0.230769
23195 24626 0.230769
23195 2355 0.230769
24545 223 0.230769
24545 24626 0.230769
24545 2355 0.230769
24545 23195 0.230769
8853 24217 0.230769
8755 24217 0.230769
8755 8853 0.230769
7161 24217 0.230769
7161 8853 0.230769
7161 8755 0.230769
22336 24774 0.230769
24987 24774 0.230769
24987 22336 0.230769
24234 10324 0.230769
24341 24340 0.230769
24730 24340 0.230769
24730 24341 0.230769
8712 24340 0.230769
8712 24341 0.230769
8712 24730 0.230769
2226 10252 0.230769
18753 10252 0.230769
18753 2226 0.230769
730 24190 0.230769
6918 24190 0.230769
6918 730 0.230769
10256 96 0.230769
10382 96 0.230769
10382 10256 0.230769
21389 6487 0.230769
2768 6487 0.230769
2768 21389 0.230769
25014 22253 0.230769
19303 7412 0.230769
24661 7412 0.230769
24661 19303 0.230769
6915 7412 0.230769
6915 19303 0.230769
6915 24661 0.230769
20890 24539 0.230769
13022 18745 0.230769
22273 14510 0.230769
16145 24525 0.230769
829 24525 0.230769
829 16145 0.230769
10616 1823 0.230769
7928 10248 0.230769
6124 10248 0.230769
6124 7928 0.230769
10247 10248 0.230769
10247 7928 0.230769
10247 6124 0.230769
10504 10503 0.230769
10541 25016 0.230769
25052 23221 0.230769
22336 24678 0.230769
6915 10571 0.230769
7237 10571 0.230769
7237 6915 0.230769
10350 10571 0.230769
10350 6915 0.230769
10350 7237 0.230769
10350 10610 0.230769
7173 20890 0.230769
16196 20890 0.230769
16196 7173 0.230769
7174 20890 0.230769
7174 7173 0.230769
7174 16196 0.230769
24747 3850 0.230769
24352 3850 0.230769
24352 24747 0.230769
6917 3850 0.230769
6917 24747 0.230769
6917 24352 0.230769
24531 3850 0.230769
24531 24747 0.230769
24531 24352 0.230769
24531 6917 0.230769
25056 3850 0.230769
25056 24747 0.230769
25056 24352 0.230769
25056 6917 0.230769
25056 24531 0.230769
24234 10281 0.230769
24320 10281 0.230769
24320 24234 0.230769
23195 10616 0.230769
24545 10616 0.230769
24545 23195 0.230769
24244 17689 0.230769
11963 17689 0.230769
11963 24244 0.230769
14465 5451 0.230769
18608 6486 0.230769
17037 19115 0.230769
22253 19115 0.230769
22253 17037 0.230769
10629 19115 0.230769
10629 17037 0.230769
10629 22253 0.230769
25014 19115 0.230769
25014 17037 0.230769
25014 22253 0.230769
25014 10629 0.230769
24423 19115 0.230769
18195 15839 0.230769
24778 24197 0.230769
19017 25063 0.230769
24643 25063 0.230769
24643 19017 0.230769
22105 17631 0.230769
16347 24367 0.230769
24244 24240 0.230769
22336 24680 0.230769
24413 23618 0.230769
18755 23618 0.230769
18755 24413 0.230769
4363 18922 0.230769
15800 18922 0.230769
15800 4363 0.230769
24701 18922 0.230769
24701 4363 0.230769
24701 15800 0.230769
24343 24680 0.230769
22336 24698 0.230769
24979 24698 0.230769
24979 22336 0.230769
11963 3872 0.230769
6265 14722 0.230769
9226 14722 0.230769
9226 6265 0.230769
16288 21228 0.230769
15015 6667 0.230769
8761 6667 0.230769
8761 15015 0.230769
14752 6667 0.230769
14752 15015 0.230769
14752 8761 0.230769
8615 14853 0.230769
14854 14853 0.230769
14854 8615 0.230769
15134 14914 0.230769
6961 14914 0.230769
6961 15134 0.230769
15369 15368 0.230769
25149 15368 0.230769
25149 15369 0.230769
25150 15368 0.230769
25150 15369 0.230769
25150 25149 0.230769
6340 14950 0.230769
4489 14950 0.230769
4489 6340 0.230769
25166 14852 0.230769
15015 6295 0.230769
8986 6295 0.230769
8986 15015 0.230769
8761 6295 0.230769
8761 15015 0.230769
8761 8986 0.230769
14752 6295 0.230769
14752 15015 0.230769
14752 8986 0.230769
14752 8761 0.230769
15107 25177 0.230769
15691 25177 0.230769
15691 15107 0.230769
15700 25177 0.230769
15700 15107 0.230769
15700 15691 0.230769
15701 25177 0.230769
15701 15107 0.230769
15701 15691 0.230769
15701 15700 0.230769
8913 7338 0.230769
6319 7338 0.230769
6319 8913 0.230769
7237 7338 0.230769
7237 8913 0.230769
7237 6319 0.230769
8779 5044 0.230769
8310 7986 0.230769
14774 14771 0.230769
6711 6709 0.230769
23954 6709 0.230769
23954 6711 0.230769
15051 7538 0.230769
25208 7538 0.230769
25208 15051 0.230769
9198 9199 0.230769
3870 7538 0.230769
3109 4966 0.230769
14191 4966 0.230769
14191 3109 0.230769
443 15349 0.230769
2600 15349 0.230769
2600 443 0.230769
14723 6298 0.230769
8760 6298 0.230769
8761 6298 0.230769
8761 8760 0.230769
21661 13202 0.230769
14745 13202 0.230769
14745 21661 0.230769
15494 7184 0.230769
8779 6255 0.230769
3870 15032 0.230769
23032 15032 0.230769
23032 3870 0.230769
7800 15032 0.230769
7800 3870 0.230769
7800 23032 0.230769
15051 8829 0.230769
7883 7884 0.230769
4601 7884 0.230769
4601 7883 0.230769
6823 25259 0.230769
25146 3109 0.230769
15015 3109 0.230769
15015 25146 0.230769
14752 3109 0.230769
14752 25146 0.230769
14752 15015 0.230769
7190 8092 0.230769
6281 8092 0.230769
6281 7190 0.230769
3105 15115 0.230769
15495 15115 0.230769
15495 3105 0.230769
15136 15115 0.230769
15136 3105 0.230769
15136 15495 0.230769
15372 15554 0.230769
25298 25299 0.230769
25300 25299 0.230769
25300 25298 0.230769
25301 25299 0.230769
25301 25298 0.230769
25301 25300 0.230769
25302 25299 0.230769
25302 25298 0.230769
25302 25300 0.230769
25302 25301 0.230769
25303 25299 0.230769
25303 25298 0.230769
25303 25300 0.230769
25303 25301 0.230769
25303 25302 0.230769
25304 25299 0.230769
25304 25298 0.230769
25304 25300 0.230769
25304 25301 0.230769
25304 25302 0.230769
25304 25303 0.230769
15273 25086 0.230769
21821 21820 0.230769
22696 25307 0.230769
9009 14743 0.230769
14723 14745 0.230769
6462 8310 0.230769
15613 25183 0.230769
6579 6577 0.230769
16077 6305 0.230769
4966 6305 0.230769
4966 16077 0.230769
15090 15200 0.230769
15176 15200 0.230769
15176 15090 0.230769
6319 15908 0.230769
16092 16077 0.230769
6305 8848 0.230769
8777 8776 0.230769
9496 7166 0.230769
16051 7166 0.230769
16051 9496 0.230769
6748 9483 0.230769
3106 9483 0.230769
3106 6748 0.230769
6380 6303 0.269231
3337 6303 0.269231
3337 6380 0.269231
6573 6522 0.269231
4572 6522 0.269231
4572 6573 0.269231
6702 6703 0.269231
6748 6747 0.269231
3106 6747 0.269231
3106 6748 0.269231
6889 6506 0.269231
6335 7060 0.269231
7238 7239 0.269231
4601 7245 0.269231
4173 4172 0.269231
7452 6599 0.269231
7453 6599 0.269231
7453 7452 0.269231
7664 7665 0.269231
7643 7665 0.269231
7643 7664 0.269231
1424 7665 0.269231
1424 7664 0.269231
1424 7643 0.269231
7266 7665 0.269231
7266 7664 0.269231
7266 7643 0.269231
7266 1424 0.269231
7764 7765 0.269231
7234 7847 0.269231
6423 6424 0.269231
7932 7933 0.269231
6462 7933 0.269231
6462 7932 0.269231
7934 7933 0.269231
7934 7932 0.269231
7934 6462 0.269231
6462 3109 0.269231
8068 8069 0.269231
8203 8202 0.269231
8207 8202 0.269231
8207 8203 0.269231
3337 8349 0.269231
6630 8349 0.269231
6630 3337 0.269231
6620 6271 0.269231
8764 8765 0.269231
8766 8765 0.269231
8766 8764 0.269231
4586 8774 0.269231
8627 8774 0.269231
8627 4586 0.269231
5372 8778 0.269231
4966 8590 0.269231
6296 8900 0.269231
6381 7462 0.269231
8349 6630 0.269231
9237 7984 0.269231
7172 7984 0.269231
7172 9237 0.269231
6301 7161 0.269231
7834 7161 0.269231
7834 6301 0.269231
7610 8456 0.269231
475 10249 0.269231
10343 10341 0.269231
10382 10383 0.269231
10406 10404 0.269231
10253 10404 0.269231
10253 10406 0.269231
404 730 0.269231
10357 10358 0.269231
10442 10358 0.269231
10442 10357 0.269231
10440 10358 0.269231
10440 10357 0.269231
10440 10442 0.269231
10254 1058 0.269231
7928 10248 0.269231
10448 10255 0.269231
10247 10555 0.269231
10318 10357 0.269231
10598 10357 0.269231
10598 10318 0.269231
10504 256 0.269231
6124 7928 0.269231
3270 6468 0.269231
11025 9761 0.269231
11027 9761 0.269231
11027 11025 0.269231
66 10892 0.269231
10897 10892 0.269231
10897 66 0.269231
11192 1921 0.269231
2948 11224 0.269231
2194 2195 0.269231
11021 11008 0.269231
4819 11008 0.269231
4819 11021 0.269231
2530 11255 0.269231
10932 11295 0.269231
11332 11003 0.269231
10919 10729 0.269231
11026 11494 0.269231
481 11494 0.269231
481 11026 0.269231
11495 11494 0.269231
11495 11026 0.269231
11495 481 0.269231
11534 4789 0.269231
11172 11644 0.269231
11657 11658 0.269231
3365 11674 0.269231
11675 11674 0.269231
11675 3365 0.269231
11684 6922 0.269231
11683 6922 0.269231
11683 11684 0.269231
3769 11754 0.269231
11765 3517 0.269231
11681 3517 0.269231
11681 11765 0.269231
4820 3517 0.269231
4820 11765 0.269231
4820 11681 0.269231
11765 3517 0.269231
11681 3517 0.269231
11681 11765 0.269231
4820 3517 0.269231
4820 11765 0.269231
4820 11681 0.269231
11241 11077 0.269231
10838 10742 0.269231
11196 10742 0.269231
11196 10838 0.269231
4684 11627 0.269231
10366 12080 0.269231
3333 10886 0.269231
8590 2267 0.269231
4966 2267 0.269231
4966 8590 0.269231
12161 10896 0.269231
1318 12249 0.269231
12283 12282 0.269231
12315 12316 0.269231
11633 12427 0.269231
3333 10897 0.269231
10892 10897 0.269231
10892 3333 0.269231
166 12519 0.269231
12525 11588 0.269231
4684 11588 0.269231
4684 12525 0.269231
3236 10810 0.269231
11645 12692 0.269231
12787 11421 0.269231
11295 12222 0.269231
10932 12222 0.269231
10932 11295 0.269231
11624 11026 0.269231
12113 11026 0.269231
12113 11624 0.269231
3879 12774 0.269231
12997 10901 0.269231
10974 13156 0.269231
12005 13156 0.269231
12005 10974 0.269231
13264 10868 0.269231
10896 13385 0.269231
12159 13385 0.269231
12159 10896 0.269231
482 481 0.269231
11026 481 0.269231
11026 482 0.269231
482 481 0.269231
11026 481 0.269231
11026 482 0.269231
11376 13102 0.269231
1099 11587 0.269231
11894 13509 0.269231
1147 13509 0.269231
1147 11894 0.269231
11731 7444 0.269231
11025 7444 0.269231
11025 11731 0.269231
12282 12281 0.269231
3331 13390 0.269231
4684 11839 0.269231
12600 12960 0.269231
12039 11954 0.269231
12286 11894 0.269231
13670 11319 0.269231
13670 11319 0.269231
9572 11042 0.269231
13683 11042 0.269231
13683 9572 0.269231
12315 13088 0.269231
13779 13780 0.269231
13781 13780 0.269231
13781 13779 0.269231
2944 11011 0.269231
11762 13911 0.269231
13912 13911 0.269231
13912 11762 0.269231
11388 11386 0.269231
3022 13987 0.269231
11791 2810 0.269231
3022 12935 0.269231
5455 1136 0.269231
5689 5690 0.269231
5811 6180 0.269231
5809 6180 0.269231
5809 5811 0.269231
9762 6180 0.269231
9762 5811 0.269231
9762 5809 0.269231
12820 10782 0.269231
3769 9761 0.269231
11844 11633 0.269231
10903 13184 0.269231
11074 10892 0.269231
2291 10892 0.269231
10772 10892 0.269231
10772 2291 0.269231
9619 566 0.269231
2936 566 0.269231
2936 9619 0.269231
13303 10753 0.269231
143 14401 0.269231
12992 14401 0.269231
12992 143 0.269231
12115 9471 0.269231
2530 9471 0.269231
2530 12115 0.269231
11166 10340 0.269231
933 12310 0.269231
10742 10838 0.269231
11195 10838 0.269231
11195 10742 0.269231
10932 11231 0.269231
5010 11263 0.269231
5011 11263 0.269231
5011 5010 0.269231
11411 11412 0.269231
11172 11644 0.269231
12005 11334 0.269231
1099 11778 0.269231
5073 14461 0.269231
11173 11888 0.269231
2291 14463 0.269231
10760 14463 0.269231
10760 2291 0.269231
11673 11671 0.269231
11672 11671 0.269231
11672 11673 0.269231
5011 5010 0.269231
166 167 0.269231
11136 12084 0.269231
12078 10902 0.269231
9154 12090 0.269231
13102 11376 0.269231
1846 5807 0.269231
8950 5807 0.269231
8950 1846 0.269231
6067 5807 0.269231
6067 1846 0.269231
6067 8950 0.269231
11027 11018 0.269231
10903 13317 0.269231
10903 10974 0.269231
10366 10897 0.269231
12080 10897 0.269231
12080 10366 0.269231
2936 10602 0.269231
3236 10810 0.269231
10990 10982 0.269231
10989 10982 0.269231
13838 12081 0.269231
3147 12081 0.269231
3147 13838 0.269231
14542 11091 0.269231
12600 13622 0.269231
11633 11424 0.269231
13053 14560 0.269231
13113 3384 0.269231
12727 13239 0.269231
10903 14509 0.269231
13776 13775 0.269231
2339 11042 0.269231
10999 11871 0.269231
10736 12293 0.269231
11026 12236 0.269231
13430 13204 0.269231
13050 13204 0.269231
13050 13430 0.269231
10903 14454 0.269231
11888 13220 0.269231
11173 13220 0.269231
11173 11888 0.269231
13254 13255 0.269231
3236 13255 0.269231
3236 13254 0.269231
12679 11164 0.269231
12680 10944 0.269231
2526 10944 0.269231
2526 12680 0.269231
14597 1147 0.269231
2526 12133 0.269231
476 13341 0.269231
13171 13368 0.269231
14602 13368 0.269231
14603 13368 0.269231
14603 14602 0.269231
14604 13368 0.269231
14604 14602 0.269231
14604 14603 0.269231
14605 13368 0.269231
14605 14602 0.269231
14605 14603 0.269231
14605 14604 0.269231
14606 13368 0.269231
14606 14602 0.269231
14606 14603 0.269231
14606 14604 0.269231
14606 14605 0.269231
14607 13368 0.269231
14607 14602 0.269231
14607 14603 0.269231
14607 14604 0.269231
14607 14605 0.269231
14607 14606 0.269231
13171 13368 0.269231
13171 14602 0.269231
13171 14603 0.269231
13171 14604 0.269231
13171 14605 0.269231
13171 14606 0.269231
13171 14607 0.269231
13605 2433 0.269231
11115 12421 0.269231
12808 12421 0.269231
12808 11115 0.269231
6922 13434 0.269231
933 14598 0.269231
11933 14598 0.269231
11933 933 0.269231
10873 11375 0.269231
11075 12198 0.269231
10892 12198 0.269231
10892 11075 0.269231
11692 10832 0.269231
13123 10834 0.269231
2793 10834 0.269231
2793 13123 0.269231
11893 10786 0.269231
2530 11154 0.269231
4766 6770 0.269231
1098 6770 0.269231
1098 4766 0.269231
11025 7444 0.269231
6770 10997 0.269231
1098 10997 0.269231
1098 6770 0.269231
10998 10997 0.269231
10998 6770 0.269231
10998 1098 0.269231
13063 10997 0.269231
10998 10997 0.269231
10998 13063 0.269231
11136 13578 0.269231
10563 11025 0.269231
11514 11505 0.269231
10866 10819 0.269231
10950 10819 0.269231
10950 10866 0.269231
10950 10819 0.269231
2526 11130 0.269231
12133 11130 0.269231
12133 2526 0.269231
12132 11130 0.269231
12132 2526 0.269231
12132 12133 0.269231
12184 11042 0.269231
12039 14641 0.269231
1099 14642 0.269231
11095 11427 0.269231
11624 11026 0.269231
12113 11026 0.269231
12113 11624 0.269231
10838 11195 0.269231
1318 11195 0.269231
3147 11430 0.269231
11675 3365 0.269231
11888 7124 0.269231
11107 2335 0.269231
6308 1821 0.269231
3337 6303 0.269231
6457 14903 0.269231
14912 507 0.269231
506 507 0.269231
506 14912 0.269231
14949 14948 0.269231
6579 14948 0.269231
6579 14949 0.269231
6577 14948 0.269231
6577 14949 0.269231
6577 6579 0.269231
6990 6934 0.269231
15056 9172 0.269231
9009 9172 0.269231
9009 15056 0.269231
7835 15139 0.269231
8203 8207 0.269231
165 7605 0.269231
8779 14771 0.269231
9101 14771 0.269231
9101 8779 0.269231
7328 14771 0.269231
7328 8779 0.269231
7328 9101 0.269231
14717 14771 0.269231
14717 8779 0.269231
14717 9101 0.269231
14717 7328 0.269231
14806 14771 0.269231
14806 8779 0.269231
14806 9101 0.269231
14806 7328 0.269231
14806 14717 0.269231
8666 15160 0.269231
7918 15160 0.269231
7918 8666 0.269231
15238 15239 0.269231
15240 15239 0.269231
15240 15238 0.269231
15241 15239 0.269231
15241 15238 0.269231
15241 15240 0.269231
15242 15239 0.269231
15242 15238 0.269231
15242 15240 0.269231
15242 15241 0.269231
15243 15239 0.269231
15243 15238 0.269231
15243 15240 0.269231
15243 15241 0.269231
15243 15242 0.269231
15244 15239 0.269231
15244 15238 0.269231
15244 15240 0.269231
15244 15241 0.269231
15244 15242 0.269231
15244 15243 0.269231
15245 15239 0.269231
15245 15238 0.269231
15245 15240 0.269231
15245 15241 0.269231
15245 15242 0.269231
15245 15243 0.269231
15245 15244 0.269231
7934 6461 0.269231
9101 15370 0.269231
2772 8779 0.269231
15394 8779 0.269231
15394 2772 0.269231
15176 14795 0.269231
15454 14778 0.269231
15455 14778 0.269231
15455 15454 0.269231
15496 7924 0.269231
7926 7924 0.269231
7926 15496 0.269231
15566 1739 0.269231
15579 15577 0.269231
15580 15577 0.269231
15580 15579 0.269231
15581 15577 0.269231
15581 15579 0.269231
15581 15580 0.269231
7767 15577 0.269231
7767 15579 0.269231
7767 15580 0.269231
7767 15581 0.269231
15587 3109 0.269231
15588 3109 0.269231
15588 15587 0.269231
14988 14800 0.269231
7056 6284 0.269231
6525 6523 0.269231
15156 6523 0.269231
15156 6525 0.269231
15741 6929 0.269231
3105 15115 0.269231
8456 7610 0.269231
7432 8453 0.269231
6999 8453 0.269231
6999 7432 0.269231
8365 8453 0.269231
8365 7432 0.269231
8365 6999 0.269231
9515 15831 0.269231
6496 15831 0.269231
6496 9515 0.269231
15832 15831 0.269231
15832 9515 0.269231
15832 6496 0.269231
6874 15861 0.269231
15019 15861 0.269231
15019 6874 0.269231
6591 283 0.269231
1915 15097 0.269231
1219 15656 0.269231
15243 14755 0.269231
15922 8760 0.269231
8761 8760 0.269231
8761 15922 0.269231
6382 7159 0.269231
6381 7159 0.269231
6381 6382 0.269231
8779 15588 0.269231
2600 15588 0.269231
2600 8779 0.269231
15979 15588 0.269231
15979 8779 0.269231
15979 2600 0.269231
8872 15588 0.269231
8872 8779 0.269231
8872 2600 0.269231
8872 15979 0.269231
14730 6295 0.269231
6932 16012 0.269231
6496 16012 0.269231
6496 6932 0.269231
6305 7340 0.269231
8944 15494 0.269231
15979 15494 0.269231
15979 8944 0.269231
6336 16152 0.269231
15090 16152 0.269231
15090 6336 0.269231
16078 15827 0.269231
15860 15827 0.269231
15860 16078 0.269231
16194 15827 0.269231
16194 16078 0.269231
16194 15860 0.269231
15065 14999 0.269231
1804 9532 0.269231
6579 9532 0.269231
6579 1804 0.269231
7258 9532 0.269231
7258 1804 0.269231
7258 6579 0.269231
3109 16235 0.269231
4966 16235 0.269231
4966 3109 0.269231
16264 15364 0.269231
6336 15364 0.269231
6336 16264 0.269231
8779 16190 0.269231
16281 16178 0.269231
17046 10032 0.269231
2680 17066 0.269231
17081 17082 0.269231
888 15003 0.269231
2144 15003 0.269231
2144 888 0.269231
762 74 0.269231
11294 17202 0.269231
10546 17202 0.269231
10312 1058 0.269231
3086 10691 0.269231
17285 10691 0.269231
17285 3086 0.269231
888 10517 0.269231
15003 10517 0.269231
15003 888 0.269231
8640 915 0.269231
8640 915 0.269231
7927 10248 0.269231
7928 10248 0.269231
7928 7927 0.269231
6124 10248 0.269231
6124 7927 0.269231
6124 7928 0.269231
798 1920 0.269231
10719 10691 0.269231
75 17450 0.269231
475 256 0.269231
78 256 0.269231
17490 17491 0.269231
2062 17594 0.269231
13385 1488 0.269231
8726 1417 0.269231
17600 1417 0.269231
404 1417 0.269231
404 17600 0.269231
3059 1417 0.269231
3059 17600 0.269231
3059 404 0.269231
3495 1658 0.269231
17201 1658 0.269231
17201 3495 0.269231
10032 10654 0.269231
2487 13318 0.269231
4758 13318 0.269231
4758 2487 0.269231
966 448 0.269231
17678 4070 0.269231
16320 4070 0.269231
16320 17678 0.269231
1398 691 0.269231
5853 1324 0.269231
17350 17721 0.269231
10607 17721 0.269231
10607 17350 0.269231
17201 3495 0.269231
1658 3495 0.269231
1658 17201 0.269231
448 61 0.269231
78 61 0.269231
78 448 0.269231
18663 18664 0.269231
15832 18687 0.269231
18688 18687 0.269231
18688 15832 0.269231
18695 18689 0.269231
18702 18689 0.269231
18702 18695 0.269231
18714 18689 0.269231
10391 18689 0.269231
10391 18714 0.269231
18743 18741 0.269231
18744 18741 0.269231
18744 18743 0.269231
8105 10341 0.269231
18842 15414 0.269231
18625 15414 0.269231
18625 18842 0.269231
18863 15414 0.269231
18863 18842 0.269231
18863 18625 0.269231
15219 15414 0.269231
15219 18842 0.269231
15219 18625 0.269231
15219 18863 0.269231
18871 18872 0.269231
18728 18873 0.269231
18931 18932 0.269231
18933 18932 0.269231
18933 18931 0.269231
18994 18886 0.269231
18993 18886 0.269231
18993 18994 0.269231
18996 18997 0.269231
16171 18997 0.269231
16171 18996 0.269231
18998 18997 0.269231
18998 18996 0.269231
18998 16171 0.269231
19005 19006 0.269231
18609 19063 0.269231
18742 18740 0.269231
19297 18789 0.269231
59 19319 0.269231
19387 19388 0.269231
19389 19388 0.269231
19389 19387 0.269231
19508 18950 0.269231
19509 18950 0.269231
19509 19508 0.269231
18821 18950 0.269231
18821 19508 0.269231
18821 19509 0.269231
18903 18950 0.269231
18903 19508 0.269231
18903 19509 0.269231
18903 18821 0.269231
18660 18883 0.269231
193 18620 0.269231
7918 15255 0.269231
18958 19608 0.269231
19071 7450 0.269231
18615 7450 0.269231
19683 7450 0.269231
19683 18615 0.269231
19287 7450 0.269231
19269 19270 0.269231
18765 19270 0.269231
18765 19269 0.269231
19720 19447 0.269231
19721 19447 0.269231
19721 19720 0.269231
19722 19447 0.269231
19722 19720 0.269231
19722 19721 0.269231
18585 19447 0.269231
18585 19720 0.269231
18585 19721 0.269231
18585 19722 0.269231
19723 19447 0.269231
19723 19720 0.269231
19723 19721 0.269231
19723 19722 0.269231
19723 18585 0.269231
19724 19447 0.269231
19724 19720 0.269231
19724 19721 0.269231
19724 19722 0.269231
19724 18585 0.269231
19724 19723 0.269231
18886 18688 0.269231
18993 18688 0.269231
18993 18886 0.269231
15832 18688 0.269231
15832 18886 0.269231
15832 18993 0.269231
19533 19741 0.269231
19116 19741 0.269231
19116 19533 0.269231
19777 19069 0.269231
8758 19069 0.269231
8758 19777 0.269231
19835 18891 0.269231
18668 18891 0.269231
18668 19835 0.269231
19011 18891 0.269231
19011 19835 0.269231
19011 18668 0.269231
19838 19836 0.269231
19839 19836 0.269231
19838 19836 0.269231
19838 19839 0.269231
19891 18568 0.269231
19498 9933 0.269231
19945 19946 0.269231
19287 19870 0.269231
20038 19203 0.269231
20039 19203 0.269231
20039 20038 0.269231
18887 20095 0.269231
20233 20234 0.269231
19287 20234 0.269231
19287 20233 0.269231
18996 20260 0.269231
16171 20260 0.269231
16171 18996 0.269231
19297 20294 0.269231
19955 18575 0.269231
18994 15832 0.269231
10281 12083 0.269231
19696 12083 0.269231
19670 20380 0.269231
18819 20380 0.269231
18819 19670 0.269231
11030 20389 0.269231
18903 18957 0.269231
20405 3342 0.269231
15832 3342 0.269231
15832 20405 0.269231
19618 19900 0.269231
19279 20509 0.269231
19758 19045 0.269231
19545 19045 0.269231
19545 19758 0.269231
18714 19704 0.269231
19343 8298 0.269231
18985 20086 0.269231
14933 19902 0.269231
20669 19276 0.269231
20420 19276 0.269231
20420 20669 0.269231
19500 19694 0.269231
18966 19694 0.269231
18966 19500 0.269231
20412 20413 0.269231
20412 20413 0.269231
19641 20016 0.269231
18819 20016 0.269231
18819 19641 0.269231
18606 19732 0.269231
18593 18682 0.269231
18996 18682 0.269231
18996 18593 0.269231
16171 18682 0.269231
16171 18593 0.269231
16171 18996 0.269231
19543 19874 0.269231
18781 20853 0.269231
19834 18773 0.269231
18578 19479 0.269231
20938 19479 0.269231
20938 18578 0.269231
19683 18615 0.269231
20352 18615 0.269231
20352 19683 0.269231
8707 19714 0.269231
19463 5066 0.269231
16837 21001 0.269231
8908 8250 0.269231
19059 19695 0.269231
21052 19537 0.269231
20283 19097 0.269231
18593 19097 0.269231
19001 20479 0.269231
19537 9623 0.269231
19544 14095 0.269231
21197 6319 0.269231
16383 6319 0.269231
16383 21197 0.269231
6380 6303 0.269231
3337 6303 0.269231
3337 6380 0.269231
16288 21228 0.269231
3109 14948 0.269231
8310 14948 0.269231
8310 3109 0.269231
11294 17202 0.269231
7046 7047 0.269231
1354 702 0.269231
21196 10478 0.269231
21355 7318 0.269231
8097 7318 0.269231
8097 21355 0.269231
7057 7318 0.269231
7057 21355 0.269231
7057 8097 0.269231
8097 7318 0.269231
8099 7318 0.269231
8099 8097 0.269231
17029 8100 0.269231
21367 811 0.269231
15642 811 0.269231
15642 21367 0.269231
21368 811 0.269231
21368 21367 0.269231
21368 15642 0.269231
2731 811 0.269231
2731 21367 0.269231
2731 15642 0.269231
2731 21368 0.269231
21369 811 0.269231
21369 21367 0.269231
21369 15642 0.269231
21369 21368 0.269231
21369 2731 0.269231
706 811 0.269231
706 21367 0.269231
706 15642 0.269231
706 21368 0.269231
706 2731 0.269231
706 21369 0.269231
6579 1804 0.269231
7258 1804 0.269231
7258 6579 0.269231
17202 11294 0.269231
17228 16474 0.269231
11294 15423 0.269231
14771 15423 0.269231
14771 11294 0.269231
136 8219 0.269231
21409 952 0.269231
14949 15517 0.269231
14965 7987 0.269231
5521 7987 0.269231
16438 17650 0.269231
3993 7330 0.269231
927 17812 0.269231
16775 17812 0.269231
16775 927 0.269231
16776 17812 0.269231
16776 927 0.269231
16776 16775 0.269231
73 4194 0.269231
7046 16483 0.269231
8194 2503 0.269231
8570 2503 0.269231
8570 8194 0.269231
11061 8572 0.269231
3841 8572 0.269231
3841 11061 0.269231
1354 8572 0.269231
1354 11061 0.269231
1354 3841 0.269231
14779 7326 0.269231
2374 369 0.269231
8737 17648 0.269231
16956 17648 0.269231
16956 8737 0.269231
21610 17648 0.269231
21610 8737 0.269231
21610 16956 0.269231
16167 21613 0.269231
6292 6673 0.269231
8142 1958 0.269231
9070 9069 0.269231
9068 9069 0.269231
9068 9070 0.269231
7046 21720 0.269231
16938 8471 0.269231
4081 8471 0.269231
4081 16938 0.269231
2503 4668 0.269231
21610 8420 0.269231
3397 21559 0.269231
4157 6292 0.269231
4693 6292 0.269231
4693 4157 0.269231
256 3846 0.269231
21875 3846 0.269231
21875 256 0.269231
1658 17138 0.269231
21933 17657 0.269231
10251 10249 0.269231
17161 10650 0.269231
17196 16908 0.269231
14454 10903 0.269231
13317 10903 0.269231
13317 14454 0.269231
21884 2122 0.269231
18091 2122 0.269231
18091 21884 0.269231
22058 22059 0.269231
22070 22069 0.269231
18059 21915 0.269231
17193 21915 0.269231
17193 18059 0.269231
3365 11674 0.269231
10719 10691 0.269231
3086 10691 0.269231
3086 10719 0.269231
21928 21934 0.269231
22085 21934 0.269231
22085 21928 0.269231
21956 18092 0.269231
22068 22069 0.269231
22106 10450 0.269231
10542 17193 0.269231
22145 21913 0.269231
14639 21913 0.269231
14639 22145 0.269231
22146 21913 0.269231
22146 22145 0.269231
22146 14639 0.269231
6124 1920 0.269231
10366 12080 0.269231
11114 12080 0.269231
11114 10366 0.269231
10247 10255 0.269231
13095 3416 0.269231
4433 1993 0.269231
21878 1993 0.269231
21878 4433 0.269231
17541 17658 0.269231
11990 11404 0.269231
13098 11404 0.269231
13098 11990 0.269231
12095 22197 0.269231
22162 2380 0.269231
22095 2380 0.269231
22095 22162 0.269231
476 13341 0.269231
11642 22056 0.269231
13341 6680 0.269231
3846 6680 0.269231
3846 13341 0.269231
17455 17438 0.269231
17873 17438 0.269231
17873 17455 0.269231
12977 22229 0.269231
17779 22229 0.269231
17779 12977 0.269231
5947 4499 0.269231
2948 672 0.269231
22233 781 0.269231
22234 781 0.269231
22234 22233 0.269231
12344 781 0.269231
12344 22233 0.269231
12344 22234 0.269231
10587 8646 0.269231
2936 10602 0.269231
22249 22248 0.269231
10688 22248 0.269231
10688 22249 0.269231
22070 9923 0.269231
4778 256 0.269231
78 256 0.269231
13910 17145 0.269231
10576 17145 0.269231
10576 13910 0.269231
22159 22160 0.269231
22293 22028 0.269231
10688 22028 0.269231
10688 22293 0.269231
10690 3893 0.269231
10688 22293 0.269231
10366 14560 0.269231
10494 10332 0.269231
10249 16319 0.269231
10369 16319 0.269231
10369 10249 0.269231
22351 1965 0.269231
2218 10668 0.269231
2219 10668 0.269231
2219 2218 0.269231
10671 10668 0.269231
10671 2218 0.269231
10671 2219 0.269231
10667 10668 0.269231
10667 2218 0.269231
10667 2219 0.269231
10667 10671 0.269231
10602 11766 0.269231
2936 11766 0.269231
2936 10602 0.269231
1435 17616 0.269231
17615 17616 0.269231
17615 1435 0.269231
61 17616 0.269231
61 1435 0.269231
61 17615 0.269231
1658 620 0.269231
2997 9619 0.269231
2936 9619 0.269231
2936 2997 0.269231
1902 10542 0.269231
22069 21932 0.269231
22355 1394 0.269231
10669 10667 0.269231
10671 10667 0.269231
10671 10669 0.269231
10249 2218 0.269231
2219 2218 0.269231
2219 10249 0.269231
10262 2218 0.269231
10262 10249 0.269231
10262 2219 0.269231
22485 17573 0.269231
7480 14522 0.269231
5433 14522 0.269231
5433 7480 0.269231
5154 14522 0.269231
5154 7480 0.269231
5154 5433 0.269231
22010 13034 0.269231
10247 6124 0.269231
2218 2219 0.269231
13442 22417 0.269231
12344 22499 0.269231
21970 22406 0.269231
78 61 0.269231
448 61 0.269231
448 78 0.269231
1985 61 0.269231
1985 78 0.269231
1985 448 0.269231
2861 1938 0.269231
3416 1938 0.269231
3416 2861 0.269231
13098 1938 0.269231
13098 2861 0.269231
13098 3416 0.269231
13670 11319 0.269231
22526 17895 0.269231
22527 17895 0.269231
22527 22526 0.269231
22528 17895 0.269231
22528 22526 0.269231
22528 22527 0.269231
10897 10366 0.269231
12080 10366 0.269231
12080 10897 0.269231
18433 17478 0.269231
1904 17478 0.269231
1904 18433 0.269231
11674 3365 0.269231
10687 9271 0.269231
2484 4869 0.269231
23030 14785 0.269231
23005 22855 0.269231
23170 22881 0.269231
23001 22881 0.269231
23001 23170 0.269231
23016 23015 0.269231
23200 23010 0.269231
23203 23000 0.269231
22997 23000 0.269231
22997 23203 0.269231
23045 23000 0.269231
23045 23203 0.269231
23045 22997 0.269231
23011 18931 0.269231
23153 18931 0.269231
23153 23011 0.269231
23184 18931 0.269231
23184 23011 0.269231
23184 23153 0.269231
23217 23004 0.269231
23000 23203 0.269231
15219 19294 0.269231
18766 18763 0.269231
18767 18763 0.269231
18767 18766 0.269231
15982 18763 0.269231
15982 18766 0.269231
15982 18767 0.269231
19085 19082 0.269231
19085 19082 0.269231
19115 15250 0.269231
17037 15250 0.269231
17037 19115 0.269231
18295 19114 0.269231
7932 7250 0.269231
19533 7250 0.269231
19533 7932 0.269231
19642 19608 0.269231
19641 19608 0.269231
19641 19642 0.269231
18958 19608 0.269231
18958 19642 0.269231
18958 19641 0.269231
19081 19083 0.269231
6744 19083 0.269231
6744 19081 0.269231
6487 19083 0.269231
6487 19081 0.269231
6487 6744 0.269231
18146 19741 0.269231
19273 19741 0.269231
19273 18146 0.269231
18767 18766 0.269231
18762 18766 0.269231
18762 18767 0.269231
19889 18766 0.269231
19889 18767 0.269231
19889 18762 0.269231
19714 20015 0.269231
18662 20015 0.269231
18662 19714 0.269231
9472 20015 0.269231
9472 19714 0.269231
9472 18662 0.269231
19713 20015 0.269231
19713 19714 0.269231
19713 18662 0.269231
19713 9472 0.269231
19683 18615 0.269231
16280 20374 0.269231
19768 22880 0.269231
16171 22880 0.269231
16171 19768 0.269231
18996 22880 0.269231
18996 19768 0.269231
18996 16171 0.269231
18819 19670 0.269231
4490 19670 0.269231
4490 18819 0.269231
23742 19670 0.269231
23742 18819 0.269231
23742 4490 0.269231
19085 19500 0.269231
18966 19500 0.269231
18966 19085 0.269231
8778 5372 0.269231
6442 5372 0.269231
6442 8778 0.269231
3626 6659 0.269231
7646 1205 0.269231
8597 8598 0.269231
23899 8598 0.269231
23899 8597 0.269231
5936 8598 0.269231
5936 8597 0.269231
5936 23899 0.269231
1669 8598 0.269231
1669 8597 0.269231
1669 23899 0.269231
1669 5936 0.269231
21614 7270 0.269231
6570 7270 0.269231
6570 21614 0.269231
14360 23925 0.269231
5479 9992 0.269231
7561 7562 0.269231
9258 7562 0.269231
9258 7561 0.269231
23939 7562 0.269231
23939 7561 0.269231
23939 9258 0.269231
23940 7562 0.269231
23940 7561 0.269231
23940 9258 0.269231
23940 23939 0.269231
7571 6266 0.269231
23943 6266 0.269231
23943 7571 0.269231
6610 6286 0.269231
10114 6286 0.269231
10114 6610 0.269231
18047 6438 0.269231
6719 6565 0.269231
15574 24042 0.269231
5684 24042 0.269231
5684 15574 0.269231
24043 24042 0.269231
24043 15574 0.269231
24043 5684 0.269231
24044 24042 0.269231
24044 15574 0.269231
24044 5684 0.269231
24044 24043 0.269231
24045 24042 0.269231
24045 15574 0.269231
24045 5684 0.269231
24045 24043 0.269231
24045 24044 0.269231
21572 24042 0.269231
21572 15574 0.269231
21572 5684 0.269231
21572 24043 0.269231
21572 24044 0.269231
21572 24045 0.269231
24046 24042 0.269231
24046 15574 0.269231
24046 5684 0.269231
24046 24043 0.269231
24046 24044 0.269231
24046 24045 0.269231
24046 21572 0.269231
24047 24042 0.269231
24047 15574 0.269231
24047 5684 0.269231
24047 24043 0.269231
24047 24044 0.269231
24047 24045 0.269231
24047 21572 0.269231
24047 24046 0.269231
6610 24042 0.269231
6610 15574 0.269231
6610 5684 0.269231
6610 24043 0.269231
6610 24044 0.269231
6610 24045 0.269231
6610 21572 0.269231
6610 24046 0.269231
6610 24047 0.269231
5809 24042 0.269231
5809 15574 0.269231
5809 5684 0.269231
5809 24043 0.269231
5809 24044 0.269231
5809 24045 0.269231
5809 21572 0.269231
5809 24046 0.269231
5809 24047 0.269231
5809 6610 0.269231
24048 24042 0.269231
24048 15574 0.269231
24048 5684 0.269231
24048 24043 0.269231
24048 24044 0.269231
24048 24045 0.269231
24048 21572 0.269231
24048 24046 0.269231
24048 24047 0.269231
24048 6610 0.269231
24048 5809 0.269231
24049 24042 0.269231
24049 15574 0.269231
24049 5684 0.269231
24049 24043 0.269231
24049 24044 0.269231
24049 24045 0.269231
24049 21572 0.269231
24049 24046 0.269231
24049 24047 0.269231
24049 6610 0.269231
24049 5809 0.269231
24049 24048 0.269231
24050 24042 0.269231
24050 15574 0.269231
24050 5684 0.269231
24050 24043 0.269231
24050 24044 0.269231
24050 24045 0.269231
24050 21572 0.269231
24050 24046 0.269231
24050 24047 0.269231
24050 6610 0.269231
24050 5809 0.269231
24050 24048 0.269231
24050 24049 0.269231
6560 6302 0.269231
19260 8021 0.269231
8022 8021 0.269231
8022 19260 0.269231
19261 8021 0.269231
19261 19260 0.269231
19261 8022 0.269231
8640 4674 0.269231
5736 4674 0.269231
5736 8640 0.269231
18047 23899 0.269231
23851 23899 0.269231
23851 18047 0.269231
7929 8950 0.269231
7482 8950 0.269231
7482 7929 0.269231
6628 6955 0.269231
6621 6955 0.269231
6621 6628 0.269231
6273 6955 0.269231
6273 6628 0.269231
6273 6621 0.269231
24108 24109 0.269231
1669 5936 0.269231
3626 10239 0.269231
6124 7928 0.269231
7929 7928 0.269231
7929 6124 0.269231
5690 5689 0.269231
6313 6463 0.269231
6302 6526 0.269231
967 6137 0.269231
24163 16246 0.269231
16594 16246 0.269231
16594 24163 0.269231
20267 16246 0.269231
20267 24163 0.269231
20267 16594 0.269231
24164 16246 0.269231
24164 24163 0.269231
24164 16594 0.269231
24164 20267 0.269231
24165 16246 0.269231
24165 24163 0.269231
24165 16594 0.269231
24165 20267 0.269231
24165 24164 0.269231
24166 16246 0.269231
24166 24163 0.269231
24166 16594 0.269231
24166 20267 0.269231
24166 24164 0.269231
24166 24165 0.269231
24167 16246 0.269231
24167 24163 0.269231
24167 16594 0.269231
24167 20267 0.269231
24167 24164 0.269231
24167 24165 0.269231
24167 24166 0.269231
24168 16246 0.269231
24168 24163 0.269231
24168 16594 0.269231
24168 20267 0.269231
24168 24164 0.269231
24168 24165 0.269231
24168 24166 0.269231
24168 24167 0.269231
24169 16246 0.269231
24169 24163 0.269231
24169 16594 0.269231
24169 20267 0.269231
24169 24164 0.269231
24169 24165 0.269231
24169 24166 0.269231
24169 24167 0.269231
24169 24168 0.269231
17869 1125 0.269231
1205 1125 0.269231
1205 17869 0.269231
24217 16239 0.269231
23348 16239 0.269231
23348 24217 0.269231
24220 16239 0.269231
24220 24217 0.269231
24220 23348 0.269231
7161 16239 0.269231
7161 24217 0.269231
7161 23348 0.269231
7161 24220 0.269231
24221 16239 0.269231
11933 16239 0.269231
11933 24221 0.269231
7275 16239 0.269231
17037 24254 0.269231
24269 223 0.269231
24271 223 0.269231
24271 24269 0.269231
18772 7760 0.269231
24321 24217 0.269231
15922 24217 0.269231
15922 24321 0.269231
6300 24217 0.269231
6300 24321 0.269231
6300 15922 0.269231
7161 24217 0.269231
7161 24321 0.269231
7161 15922 0.269231
7161 6300 0.269231
24329 10324 0.269231
3850 10324 0.269231
3850 24329 0.269231
14620 10324 0.269231
14620 24329 0.269231
14620 3850 0.269231
24347 18820 0.269231
14980 18817 0.269231
18731 18817 0.269231
18731 14980 0.269231
19286 18817 0.269231
19286 14980 0.269231
19286 18731 0.269231
7338 24209 0.269231
1964 24209 0.269231
1964 7338 0.269231
10253 10404 0.269231
24476 24327 0.269231
24486 24487 0.269231
19166 24487 0.269231
19166 24486 0.269231
18284 24487 0.269231
18284 24486 0.269231
18284 19166 0.269231
24488 24487 0.269231
24488 24486 0.269231
24488 19166 0.269231
24488 18284 0.269231
19303 7412 0.269231
24522 7412 0.269231
24522 19303 0.269231
24523 7412 0.269231
24523 19303 0.269231
24523 24522 0.269231
6632 7412 0.269231
6632 19303 0.269231
6632 24522 0.269231
6632 24523 0.269231
10379 7412 0.269231
10379 19303 0.269231
10379 24522 0.269231
10379 24523 0.269231
10379 6632 0.269231
1899 7412 0.269231
1899 19303 0.269231
1899 24522 0.269231
1899 24523 0.269231
1899 6632 0.269231
1899 10379 0.269231
6915 7412 0.269231
24567 20007 0.269231
24567 20007 0.269231
22273 14510 0.269231
15766 24211 0.269231
24505 24305 0.269231
24368 24305 0.269231
24368 24505 0.269231
7458 6632 0.269231
24351 6632 0.269231
24351 7458 0.269231
15747 10379 0.269231
24614 24615 0.269231
24713 22395 0.269231
1964 10281 0.269231
24231 10281 0.269231
24231 1964 0.269231
18944 24237 0.269231
475 10382 0.269231
10536 6486 0.269231
18650 6486 0.269231
18650 10536 0.269231
17037 19115 0.269231
22253 19115 0.269231
22253 17037 0.269231
24532 24751 0.269231
24276 24751 0.269231
24276 24532 0.269231
20712 10456 0.269231
24701 20276 0.269231
8712 24730 0.269231
18754 18999 0.269231
24229 24499 0.269231
24368 24499 0.269231
24368 24229 0.269231
24777 24499 0.269231
24777 24229 0.269231
24777 24368 0.269231
24978 24976 0.269231
24367 24976 0.269231
24367 24978 0.269231
10382 18649 0.269231
24240 18649 0.269231
24240 10382 0.269231
18650 18649 0.269231
18650 10382 0.269231
18650 24240 0.269231
1768 24243 0.269231
24981 24243 0.269231
24981 1768 0.269231
24305 24254 0.269231
6486 24254 0.269231
6486 24305 0.269231
18747 18654 0.269231
7237 10324 0.269231
10456 10324 0.269231
10456 7237 0.269231
10374 24360 0.269231
10379 18817 0.269231
18731 18817 0.269231
18731 10379 0.269231
19286 18817 0.269231
19286 10379 0.269231
19286 18731 0.269231
10453 580 0.269231
2454 580 0.269231
2454 10453 0.269231
24413 580 0.269231
24413 10453 0.269231
24413 2454 0.269231
24487 3772 0.269231
10471 3772 0.269231
10471 24487 0.269231
19167 24980 0.269231
18749 24209 0.269231
10504 24209 0.269231
10504 18749 0.269231
10574 24209 0.269231
10574 18749 0.269231
10574 10504 0.269231
17719 24209 0.269231
17719 18749 0.269231
17719 10504 0.269231
17719 10574 0.269231
24505 730 0.269231
24368 730 0.269231
24368 24505 0.269231
10350 730 0.269231
10350 24505 0.269231
10350 24368 0.269231
7412 6487 0.269231
21389 6487 0.269231
21389 7412 0.269231
17037 6487 0.269231
17037 7412 0.269231
17037 21389 0.269231
16439 5405 0.269231
21344 5405 0.269231
21344 16439 0.269231
19665 5405 0.269231
19665 16439 0.269231
19665 21344 0.269231
10425 24487 0.269231
22336 24487 0.269231
22336 10425 0.269231
7271 18756 0.269231
24244 18756 0.269231
24244 7271 0.269231
10503 19167 0.269231
23537 19167 0.269231
23537 10503 0.269231
19168 19167 0.269231
22105 19167 0.269231
22105 19168 0.269231
19303 7412 0.269231
6632 7412 0.269231
6632 19303 0.269231
10379 7412 0.269231
10379 19303 0.269231
10379 6632 0.269231
15747 7412 0.269231
24734 7412 0.269231
24734 15747 0.269231
24329 24539 0.269231
2148 24539 0.269231
2148 24329 0.269231
15839 14510 0.269231
24708 14510 0.269231
24708 15839 0.269231
17037 14510 0.269231
17037 15839 0.269231
17037 24708 0.269231
20712 14510 0.269231
20712 15839 0.269231
20712 24708 0.269231
20712 17037 0.269231
25030 14510 0.269231
25030 15839 0.269231
25030 24708 0.269231
25030 17037 0.269231
25030 20712 0.269231
19616 14510 0.269231
19616 15839 0.269231
19616 24708 0.269231
19616 17037 0.269231
19616 20712 0.269231
19616 25030 0.269231
18195 14510 0.269231
18195 15839 0.269231
18195 24708 0.269231
18195 17037 0.269231
18195 20712 0.269231
18195 25030 0.269231
18195 19616 0.269231
24689 5582 0.269231
2148 5582 0.269231
2148 24689 0.269231
24690 5582 0.269231
24690 24689 0.269231
24690 2148 0.269231
24537 5582 0.269231
24537 24689 0.269231
24537 2148 0.269231
24537 24690 0.269231
24994 24588 0.269231
24240 24588 0.269231
24240 24994 0.269231
2067 10413 0.269231
17631 22104 0.269231
10574 22104 0.269231
10574 17631 0.269231
10381 10523 0.269231
1846 10523 0.269231
1846 10381 0.269231
10524 10523 0.269231
10524 10381 0.269231
10524 1846 0.269231
17928 10523 0.269231
17928 10381 0.269231
17928 1846 0.269231
17928 10524 0.269231
20711 1823 0.269231
24688 19622 0.269231
19621 19622 0.269231
19621 24688 0.269231
24994 5575 0.269231
10382 5575 0.269231
10382 24994 0.269231
24998 5575 0.269231
24998 24994 0.269231
24998 10382 0.269231
24983 10503 0.269231
10504 10503 0.269231
10574 10503 0.269231
17719 10503 0.269231
17719 10574 0.269231
10541 25016 0.269231
6915 10571 0.269231
24531 3850 0.269231
15766 10281 0.269231
24987 10281 0.269231
2148 17689 0.269231
7237 17689 0.269231
7237 2148 0.269231
24240 10382 0.269231
24244 10382 0.269231
24244 24240 0.269231
13852 24696 0.269231
24691 24696 0.269231
24691 13852 0.269231
17719 25056 0.269231
24591 10491 0.269231
24413 10491 0.269231
24413 24591 0.269231
24470 10491 0.269231
22336 10491 0.269231
22336 24470 0.269231
17037 19115 0.269231
22253 19115 0.269231
22253 17037 0.269231
10629 19115 0.269231
10629 17037 0.269231
10629 22253 0.269231
24695 24199 0.269231
15165 8666 0.269231
8776 8666 0.269231
8776 15165 0.269231
15383 8666 0.269231
15383 15165 0.269231
15383 8776 0.269231
25069 6277 0.269231
6846 21238 0.269231
6579 21238 0.269231
6579 6846 0.269231
6577 21238 0.269231
6577 6846 0.269231
6577 6579 0.269231
24321 24217 0.269231
15922 24217 0.269231
15922 24321 0.269231
6300 24217 0.269231
6300 24321 0.269231
6300 15922 0.269231
7161 24217 0.269231
7161 24321 0.269231
7161 15922 0.269231
7161 6300 0.269231
15701 25138 0.269231
8986 25139 0.269231
25140 25139 0.269231
25140 8986 0.269231
25141 25139 0.269231
25141 8986 0.269231
25141 25140 0.269231
25142 25139 0.269231
25142 8986 0.269231
25142 25140 0.269231
25142 25141 0.269231
25143 25139 0.269231
25143 8986 0.269231
25143 25140 0.269231
25143 25141 0.269231
25143 25142 0.269231
9101 25139 0.269231
9101 8986 0.269231
9101 25140 0.269231
9101 25141 0.269231
9101 25142 0.269231
9101 25143 0.269231
25144 25139 0.269231
25144 8986 0.269231
25144 25140 0.269231
25144 25141 0.269231
25144 25142 0.269231
25144 25143 0.269231
25144 9101 0.269231
25145 25139 0.269231
25145 8986 0.269231
25145 25140 0.269231
25145 25141 0.269231
25145 25142 0.269231
25145 25143 0.269231
25145 9101 0.269231
25145 25144 0.269231
25146 25139 0.269231
25146 8986 0.269231
25146 25140 0.269231
25146 25141 0.269231
25146 25142 0.269231
25146 25143 0.269231
25146 9101 0.269231
25146 25144 0.269231
25146 25145 0.269231
25147 25139 0.269231
25147 8986 0.269231
25147 25140 0.269231
25147 25141 0.269231
25147 25142 0.269231
25147 25143 0.269231
25147 9101 0.269231
25147 25144 0.269231
25147 25145 0.269231
25147 25146 0.269231
6295 25139 0.269231
6295 8986 0.269231
6295 25140 0.269231
6295 25141 0.269231
6295 25142 0.269231
6295 25143 0.269231
6295 9101 0.269231
6295 25144 0.269231
6295 25145 0.269231
6295 25146 0.269231
6295 25147 0.269231
8761 25139 0.269231
8761 8986 0.269231
8761 25140 0.269231
8761 25141 0.269231
8761 25142 0.269231
8761 25143 0.269231
8761 9101 0.269231
8761 25144 0.269231
8761 25145 0.269231
8761 25146 0.269231
8761 25147 0.269231
8761 6295 0.269231
14752 25139 0.269231
14752 8986 0.269231
14752 25140 0.269231
14752 25141 0.269231
14752 25142 0.269231
14752 25143 0.269231
14752 9101 0.269231
14752 25144 0.269231
14752 25145 0.269231
14752 25146 0.269231
14752 25147 0.269231
14752 6295 0.269231
14752 8761 0.269231
25148 25139 0.269231
9101 25139 0.269231
9101 25148 0.269231
8761 25139 0.269231
8761 25148 0.269231
8761 9101 0.269231
14940 25154 0.269231
25155 25154 0.269231
25155 14940 0.269231
25156 25154 0.269231
25156 14940 0.269231
25156 25155 0.269231
25157 25154 0.269231
25157 14940 0.269231
25157 25155 0.269231
25157 25156 0.269231
25158 25154 0.269231
25158 14940 0.269231
25158 25155 0.269231
25158 25156 0.269231
25158 25157 0.269231
25159 25154 0.269231
25159 14940 0.269231
25159 25155 0.269231
25159 25156 0.269231
25159 25157 0.269231
25159 25158 0.269231
25089 25154 0.269231
25089 14940 0.269231
25089 25155 0.269231
25089 25156 0.269231
25089 25157 0.269231
25089 25158 0.269231
25089 25159 0.269231
25160 25154 0.269231
25160 14940 0.269231
25160 25155 0.269231
25160 25156 0.269231
25160 25157 0.269231
25160 25158 0.269231
25160 25159 0.269231
25160 25089 0.269231
6990 15001 0.269231
15000 15001 0.269231
15000 6990 0.269231
15002 15001 0.269231
15002 6990 0.269231
15002 15000 0.269231
9101 25148 0.269231
8761 25148 0.269231
8761 9101 0.269231
3870 6426 0.269231
15915 15914 0.269231
3515 7338 0.269231
8913 7338 0.269231
8913 3515 0.269231
14718 8300 0.269231
7981 25216 0.269231
6579 1804 0.269231
7258 1804 0.269231
7258 6579 0.269231
9532 1804 0.269231
9532 6579 0.269231
9532 7258 0.269231
8779 15394 0.269231
6915 15394 0.269231
6915 8779 0.269231
8781 15394 0.269231
8781 8779 0.269231
8781 6915 0.269231
15097 15093 0.269231
1915 15093 0.269231
1915 15097 0.269231
2600 15349 0.269231
7934 15349 0.269231
7934 2600 0.269231
15395 8779 0.269231
7800 8779 0.269231
7800 15395 0.269231
6929 15741 0.269231
14723 6298 0.269231
8760 6298 0.269231
8760 14723 0.269231
15176 6820 0.269231
15140 6820 0.269231
15140 15176 0.269231
7237 17689 0.269231
11999 15394 0.269231
8779 15394 0.269231
8779 11999 0.269231
6823 25259 0.269231
15013 8829 0.269231
15051 8829 0.269231
15051 15013 0.269231
4966 15576 0.269231
6284 3109 0.269231
1964 3109 0.269231
1964 6284 0.269231
14745 3109 0.269231
14745 6284 0.269231
14745 1964 0.269231
7056 3109 0.269231
7056 6284 0.269231
7056 1964 0.269231
7056 14745 0.269231
6300 3109 0.269231
6300 6284 0.269231
6300 1964 0.269231
6300 14745 0.269231
6300 7056 0.269231
22941 7987 0.269231
25177 15107 0.269231
15700 15107 0.269231
15700 25177 0.269231
15691 15107 0.269231
15691 25177 0.269231
15691 15700 0.269231
5521 21479 0.269231
7693 14930 0.269231
6332 14930 0.269231
6332 7693 0.269231
4966 14930 0.269231
4966 7693 0.269231
4966 6332 0.269231
8453 7433 0.269231
6999 7433 0.269231
6999 8453 0.269231
20608 7433 0.269231
20608 8453 0.269231
20608 6999 0.269231
8365 7433 0.269231
8365 8453 0.269231
8365 6999 0.269231
8365 20608 0.269231
15513 21820 0.269231
25294 21820 0.269231
25294 15513 0.269231
8712 21820 0.269231
8712 15513 0.269231
8712 25294 0.269231
21819 21820 0.269231
21819 15513 0.269231
21819 25294 0.269231
21819 8712 0.269231
14755 15678 0.269231
4515 15678 0.269231
4515 14755 0.269231
7641 6906 0.269231
6907 6906 0.269231
6907 7641 0.269231
22927 7643 0.269231
4586 8774 0.269231
15831 15922 0.269231
8761 15922 0.269231
8761 15831 0.269231
14730 6295 0.269231
1442 22842 0.269231
4966 22842 0.269231
4966 1442 0.269231
6332 16077 0.269231
7328 15432 0.269231
15971 15432 0.269231
15971 7328 0.269231
8779 15394 0.269231
19303 15394 0.269231
19303 8779 0.269231
6336 8138 0.269231
6915 18191 0.269231
8781 18191 0.269231
8781 6915 0.269231
21143 16152 0.269231
6265 9348 0.269231
25148 9348 0.269231
25148 6265 0.269231
59 60 0.307692
5360 5361 0.307692
1629 2110 0.307692
51 1678 0.307692
5379 1678 0.307692
5379 51 0.307692
5453 1136 0.307692
5454 1136 0.307692
5454 5453 0.307692
5455 1136 0.307692
5455 5453 0.307692
5455 5454 0.307692
5363 5369 0.307692
5493 5435 0.307692
5374 4361 0.307692
5571 4361 0.307692
5571 5374 0.307692
5572 4361 0.307692
5572 5374 0.307692
5572 5571 0.307692
5580 1381 0.307692
3567 5581 0.307692
1378 5647 0.307692
2246 5674 0.307692
5791 5792 0.307692
5814 5545 0.307692
5820 5821 0.307692
5822 5821 0.307692
5822 5820 0.307692
5720 1641 0.307692
5454 1641 0.307692
5454 5720 0.307692
5590 5850 0.307692
5599 5850 0.307692
5599 5590 0.307692
5851 5850 0.307692
5851 5590 0.307692
5851 5599 0.307692
5599 5590 0.307692
1245 5590 0.307692
1245 5599 0.307692
5365 1109 0.307692
256 1109 0.307692
256 5365 0.307692
5480 1066 0.307692
5785 5787 0.307692
3792 5787 0.307692
3792 5785 0.307692
1641 5400 0.307692
5454 5455 0.307692
5453 5455 0.307692
5453 5454 0.307692
5666 5279 0.307692
5624 4440 0.307692
4261 4440 0.307692
4261 5624 0.307692
5437 4440 0.307692
5437 5624 0.307692
5437 4261 0.307692
6169 6170 0.307692
1483 57 0.307692
5358 57 0.307692
5358 1483 0.307692
5729 6210 0.307692
3850 4782 0.307692
7025 4584 0.307692
6792 4584 0.307692
6792 7025 0.307692
7172 4584 0.307692
7172 7025 0.307692
7172 6792 0.307692
7173 4584 0.307692
7173 7025 0.307692
7173 6792 0.307692
7173 7172 0.307692
7174 4584 0.307692
7174 7025 0.307692
7174 6792 0.307692
7174 7172 0.307692
7174 7173 0.307692
3248 4029 0.307692
7172 7350 0.307692
6306 7350 0.307692
6306 7172 0.307692
952 7350 0.307692
952 7172 0.307692
952 6306 0.307692
6382 6799 0.307692
6381 6799 0.307692
6381 6382 0.307692
6382 7611 0.307692
6381 7611 0.307692
6381 6382 0.307692
7612 7611 0.307692
7612 6382 0.307692
7612 6381 0.307692
7631 7632 0.307692
1019 7632 0.307692
1019 7631 0.307692
6436 7571 0.307692
6266 7571 0.307692
6266 6436 0.307692
7235 7861 0.307692
7304 7861 0.307692
7304 7235 0.307692
7986 7987 0.307692
7969 6792 0.307692
8023 6792 0.307692
8023 7969 0.307692
7158 6792 0.307692
7158 7969 0.307692
7158 8023 0.307692
1019 7631 0.307692
4572 8191 0.307692
6282 1263 0.307692
7640 7642 0.307692
5924 3500 0.307692
4589 3248 0.307692
3233 4941 0.307692
8405 4941 0.307692
8405 3233 0.307692
6267 8609 0.307692
6263 8609 0.307692
6263 6267 0.307692
1979 8609 0.307692
1979 6267 0.307692
1979 6263 0.307692
6292 6673 0.307692
4693 6673 0.307692
4693 6292 0.307692
8815 6673 0.307692
8815 6292 0.307692
8815 4693 0.307692
8586 7238 0.307692
7082 7238 0.307692
7082 8586 0.307692
6271 6620 0.307692
6956 6620 0.307692
6956 6271 0.307692
6669 8982 0.307692
8349 3360 0.307692
8092 7190 0.307692
9099 7190 0.307692
9099 8092 0.307692
6622 7190 0.307692
6622 8092 0.307692
6622 9099 0.307692
7100 9321 0.307692
2503 4668 0.307692
9347 9348 0.307692
9349 9348 0.307692
9349 9347 0.307692
6265 9348 0.307692
6265 9347 0.307692
6265 9349 0.307692
2181 9373 0.307692
4098 9373 0.307692
4098 2181 0.307692
3337 7608 0.307692
9523 9524 0.307692
7082 9524 0.307692
7082 9523 0.307692
9525 9524 0.307692
9525 9523 0.307692
9525 7082 0.307692
7433 6999 0.307692
8453 6999 0.307692
8453 7433 0.307692
9529 6999 0.307692
9529 7433 0.307692
9529 8453 0.307692
8365 6999 0.307692
8365 7433 0.307692
8365 8453 0.307692
8365 9529 0.307692
2226 96 0.307692
10258 730 0.307692
669 730 0.307692
669 10258 0.307692
10405 10256 0.307692
10426 10256 0.307692
10426 10405 0.307692
10405 10256 0.307692
10426 10256 0.307692
10426 10405 0.307692
10254 1058 0.307692
475 10248 0.307692
10415 10255 0.307692
10249 10572 0.307692
3086 10572 0.307692
3086 10249 0.307692
10262 10572 0.307692
10262 10249 0.307692
10262 3086 0.307692
10574 10575 0.307692
10442 10357 0.307692
10318 10441 0.307692
10598 10441 0.307692
10598 10318 0.307692
10247 10250 0.307692
730 669 0.307692
10691 3086 0.307692
3030 3029 0.307692
10781 10782 0.307692
10783 10782 0.307692
10783 10781 0.307692
10802 10803 0.307692
10762 10814 0.307692
10842 10843 0.307692
10871 10872 0.307692
10873 10872 0.307692
10873 10871 0.307692
10997 10998 0.307692
10999 11000 0.307692
3769 9761 0.307692
11125 11126 0.307692
2194 2195 0.307692
10932 11231 0.307692
11241 11008 0.307692
5010 11263 0.307692
5011 11263 0.307692
5011 5010 0.307692
3876 10729 0.307692
11514 11515 0.307692
11514 11515 0.307692
11514 11644 0.307692
11653 11301 0.307692
4684 11627 0.307692
11671 11672 0.307692
11673 11672 0.307692
11673 11671 0.307692
3517 11679 0.307692
1099 11778 0.307692
67 3879 0.307692
63 3879 0.307692
63 67 0.307692
2062 3879 0.307692
2062 67 0.307692
2062 63 0.307692
11376 11795 0.307692
10919 11867 0.307692
7124 11887 0.307692
11888 11887 0.307692
11888 7124 0.307692
73 1111 0.307692
11889 1111 0.307692
11889 73 0.307692
11673 11671 0.307692
11672 11671 0.307692
11672 11673 0.307692
11263 5010 0.307692
5011 5010 0.307692
5011 11263 0.307692
11836 5010 0.307692
5011 5010 0.307692
5011 11836 0.307692
11588 11627 0.307692
11126 11125 0.307692
10366 12080 0.307692
11114 12080 0.307692
11114 10366 0.307692
11136 12084 0.307692
11659 12084 0.307692
11659 11136 0.307692
11418 12090 0.307692
3517 11765 0.307692
11681 11765 0.307692
11681 3517 0.307692
4820 11765 0.307692
4820 3517 0.307692
4820 11681 0.307692
12281 12282 0.307692
11567 7264 0.307692
3876 10810 0.307692
11283 11284 0.307692
11285 11284 0.307692
11285 11283 0.307692
11377 10982 0.307692
3365 12673 0.307692
11674 12673 0.307692
11674 3365 0.307692
2335 12673 0.307692
2335 3365 0.307692
2335 11674 0.307692
10919 11096 0.307692
10762 10815 0.307692
11554 12812 0.307692
12820 8245 0.307692
7264 11887 0.307692
13050 13051 0.307692
11659 13086 0.307692
2526 12132 0.307692
3769 13116 0.307692
10762 10814 0.307692
13052 13195 0.307692
11589 13195 0.307692
11589 13052 0.307692
11427 12242 0.307692
11095 12242 0.307692
11095 11427 0.307692
4684 13271 0.307692
12679 11164 0.307692
12679 11164 0.307692
11627 12626 0.307692
4684 12626 0.307692
4684 11627 0.307692
11117 11115 0.307692
2375 13318 0.307692
11263 11836 0.307692
5011 11836 0.307692
5011 11263 0.307692
476 13341 0.307692
6680 13341 0.307692
6680 476 0.307692
10989 11554 0.307692
10982 11554 0.307692
10982 10989 0.307692
13171 13368 0.307692
1488 13385 0.307692
10896 13385 0.307692
10896 1488 0.307692
2919 13385 0.307692
2919 1488 0.307692
2919 10896 0.307692
4255 3876 0.307692
11991 3876 0.307692
11991 4255 0.307692
10767 7719 0.307692
933 11779 0.307692
11095 11427 0.307692
12678 11160 0.307692
11427 12028 0.307692
11095 12028 0.307692
11095 11427 0.307692
11961 3724 0.307692
11027 10786 0.307692
11894 13509 0.307692
1147 13509 0.307692
1147 11894 0.307692
1098 6770 0.307692
10997 6770 0.307692
10997 1098 0.307692
10998 6770 0.307692
10998 1098 0.307692
10998 10997 0.307692
8878 7444 0.307692
12081 7444 0.307692
12081 8878 0.307692
12282 12281 0.307692
10896 12161 0.307692
2470 11334 0.307692
11333 11334 0.307692
11871 11437 0.307692
923 3916 0.307692
13601 3916 0.307692
13601 923 0.307692
4684 11839 0.307692
12960 13622 0.307692
12600 13622 0.307692
12600 12960 0.307692
11113 11112 0.307692
12601 11114 0.307692
10972 11114 0.307692
13553 11114 0.307692
13553 10972 0.307692
10999 11911 0.307692
2944 11011 0.307692
13912 13911 0.307692
11064 13911 0.307692
11064 13912 0.307692
11762 13911 0.307692
11762 13912 0.307692
11762 11064 0.307692
11674 3365 0.307692
11018 11080 0.307692
2985 13952 0.307692
933 5419 0.307692
9514 14016 0.307692
9514 14016 0.307692
11894 14016 0.307692
11894 9514 0.307692
11814 11510 0.307692
11511 11510 0.307692
11511 11814 0.307692
10815 10808 0.307692
10762 10808 0.307692
10762 10815 0.307692
12921 10929 0.307692
10873 10929 0.307692
10873 12921 0.307692
10768 13573 0.307692
10989 10990 0.307692
10982 10990 0.307692
10982 10989 0.307692
12502 10990 0.307692
12502 10989 0.307692
12502 10982 0.307692
10998 13063 0.307692
10897 10892 0.307692
11115 11117 0.307692
11114 11117 0.307692
11114 11115 0.307692
10989 10990 0.307692
933 12310 0.307692
10742 10838 0.307692
2948 11224 0.307692
11021 11008 0.307692
4819 11008 0.307692
4819 11021 0.307692
3668 10942 0.307692
4684 13250 0.307692
14417 13250 0.307692
14417 4684 0.307692
3876 10729 0.307692
11411 11412 0.307692
50 2427 0.307692
11589 2427 0.307692
11589 50 0.307692
11659 3239 0.307692
3365 11674 0.307692
3659 3090 0.307692
10950 3090 0.307692
10950 3659 0.307692
10950 10866 0.307692
11446 13102 0.307692
3769 11754 0.307692
13184 14454 0.307692
10903 14454 0.307692
10903 13184 0.307692
7264 11887 0.307692
11888 11887 0.307692
11888 7264 0.307692
11672 11671 0.307692
11673 11671 0.307692
11673 11672 0.307692
12222 10993 0.307692
4499 5947 0.307692
11588 11627 0.307692
11418 12090 0.307692
1318 12249 0.307692
10782 10783 0.307692
3659 10783 0.307692
3659 10782 0.307692
10781 10783 0.307692
10781 10782 0.307692
10781 3659 0.307692
11680 11681 0.307692
3517 11681 0.307692
3517 11680 0.307692
11765 11681 0.307692
11765 11680 0.307692
11765 3517 0.307692
4820 11681 0.307692
4820 11680 0.307692
4820 3517 0.307692
4820 11765 0.307692
12003 10781 0.307692
10990 10989 0.307692
933 11983 0.307692
5947 4499 0.307692
12427 12536 0.307692
11518 11588 0.307692
4684 11588 0.307692
4684 11518 0.307692
10944 12680 0.307692
2526 12680 0.307692
2526 10944 0.307692
12157 12680 0.307692
12157 10944 0.307692
12157 2526 0.307692
10786 11893 0.307692
11673 14445 0.307692
11672 14445 0.307692
11672 11673 0.307692
2530 12222 0.307692
11990 11179 0.307692
12921 11352 0.307692
12921 11352 0.307692
11633 11424 0.307692
11040 5216 0.307692
13107 5216 0.307692
13107 11040 0.307692
1690 5216 0.307692
1690 11040 0.307692
1690 13107 0.307692
10903 14509 0.307692
9471 2530 0.307692
11154 2530 0.307692
11154 9471 0.307692
12222 2530 0.307692
12222 9471 0.307692
12222 11154 0.307692
1698 13781 0.307692
11445 11446 0.307692
211 4170 0.307692
4171 4170 0.307692
4171 211 0.307692
10736 12293 0.307692
10795 3769 0.307692
11427 12242 0.307692
11095 12242 0.307692
11095 11427 0.307692
12084 13072 0.307692
12084 13072 0.307692
3236 13255 0.307692
12679 11164 0.307692
12679 11164 0.307692
3876 12626 0.307692
10729 12626 0.307692
10729 3876 0.307692
4255 12626 0.307692
4255 3876 0.307692
4255 10729 0.307692
11025 14595 0.307692
12680 10944 0.307692
2526 10944 0.307692
2526 12680 0.307692
14598 13341 0.307692
933 13341 0.307692
933 14598 0.307692
476 13341 0.307692
476 14598 0.307692
476 933 0.307692
11296 13368 0.307692
3022 13368 0.307692
3022 11296 0.307692
2948 10810 0.307692
10903 14613 0.307692
933 14598 0.307692
933 11779 0.307692
1099 11587 0.307692
11427 12028 0.307692
11095 12028 0.307692
11095 11427 0.307692
12184 1698 0.307692
12186 1698 0.307692
12186 12184 0.307692
11075 12198 0.307692
11075 12198 0.307692
2936 10832 0.307692
13750 12473 0.307692
4171 12473 0.307692
4171 13750 0.307692
14542 11091 0.307692
11000 10999 0.307692
11114 10999 0.307692
11114 11000 0.307692
10258 7444 0.307692
10786 7444 0.307692
10786 10258 0.307692
11025 7444 0.307692
13063 10997 0.307692
10998 10997 0.307692
10998 13063 0.307692
14403 4406 0.307692
14404 4406 0.307692
14404 14403 0.307692
10932 4406 0.307692
10932 14403 0.307692
10932 14404 0.307692
10903 10791 0.307692
13317 10791 0.307692
13317 10903 0.307692
14509 10791 0.307692
14509 10903 0.307692
14509 13317 0.307692
11514 11505 0.307692
11514 11505 0.307692
14398 9154 0.307692
11025 10819 0.307692
11027 10819 0.307692
11027 11025 0.307692
11086 11087 0.307692
2955 13646 0.307692
9761 13674 0.307692
12236 13674 0.307692
12236 9761 0.307692
11301 13674 0.307692
11301 9761 0.307692
11301 12236 0.307692
11026 13674 0.307692
11026 9761 0.307692
11026 12236 0.307692
11026 11301 0.307692
1099 14642 0.307692
4684 11489 0.307692
2335 2336 0.307692
14027 2336 0.307692
14027 2335 0.307692
12680 2526 0.307692
12133 2526 0.307692
12133 12680 0.307692
1318 11195 0.307692
1318 11195 0.307692
10762 10814 0.307692
13656 11090 0.307692
11611 11090 0.307692
11611 13656 0.307692
11018 11080 0.307692
11027 8878 0.307692
7444 8878 0.307692
7444 11027 0.307692
9482 1219 0.307692
8456 1219 0.307692
8456 9482 0.307692
9101 14741 0.307692
14745 14741 0.307692
14745 9101 0.307692
6319 6731 0.307692
8000 6731 0.307692
8000 6319 0.307692
6340 14950 0.307692
4489 14950 0.307692
4489 6340 0.307692
14967 6308 0.307692
14822 6308 0.307692
14822 14967 0.307692
15000 15001 0.307692
15002 15001 0.307692
15002 15000 0.307692
6990 15001 0.307692
6990 15000 0.307692
6990 15002 0.307692
6295 8986 0.307692
15015 8986 0.307692
15015 6295 0.307692
8761 8986 0.307692
8761 6295 0.307692
8761 15015 0.307692
14752 8986 0.307692
14752 6295 0.307692
14752 15015 0.307692
14752 8761 0.307692
6737 15039 0.307692
7429 15039 0.307692
7429 6737 0.307692
15093 15094 0.307692
7835 15139 0.307692
11294 14771 0.307692
15154 14771 0.307692
15154 11294 0.307692
14774 14771 0.307692
14979 14981 0.307692
15203 3154 0.307692
6382 6799 0.307692
6381 6799 0.307692
6381 6382 0.307692
15368 15369 0.307692
15176 15140 0.307692
6820 15140 0.307692
6820 15176 0.307692
7561 15140 0.307692
7561 15176 0.307692
7561 6820 0.307692
7562 15140 0.307692
7562 15176 0.307692
7562 6820 0.307692
7562 7561 0.307692
15395 8779 0.307692
6382 7611 0.307692
6381 7611 0.307692
6381 6382 0.307692
7612 7611 0.307692
7612 6382 0.307692
7612 6381 0.307692
15321 7199 0.307692
6295 10379 0.307692
14730 10379 0.307692
14730 6295 0.307692
3154 952 0.307692
15485 15486 0.307692
15487 15486 0.307692
15487 15485 0.307692
15488 15486 0.307692
15488 15485 0.307692
15488 15487 0.307692
15489 15486 0.307692
15489 15485 0.307692
15489 15487 0.307692
15489 15488 0.307692
15490 15486 0.307692
15490 15485 0.307692
15490 15487 0.307692
15490 15488 0.307692
15490 15489 0.307692
15491 15486 0.307692
15491 15485 0.307692
15491 15487 0.307692
15491 15488 0.307692
15491 15489 0.307692
15491 15490 0.307692
15492 15486 0.307692
15492 15485 0.307692
15492 15487 0.307692
15492 15488 0.307692
15492 15489 0.307692
15492 15490 0.307692
15492 15491 0.307692
6295 15516 0.307692
8761 15516 0.307692
8761 6295 0.307692
15248 8872 0.307692
7767 15577 0.307692
15578 15577 0.307692
15578 7767 0.307692
15579 15577 0.307692
15579 7767 0.307692
15579 15578 0.307692
15580 15577 0.307692
15580 7767 0.307692
15580 15578 0.307692
15580 15579 0.307692
15581 15577 0.307692
15581 7767 0.307692
15581 15578 0.307692
15581 15579 0.307692
15581 15580 0.307692
15582 15577 0.307692
15582 7767 0.307692
15582 15578 0.307692
15582 15579 0.307692
15582 15580 0.307692
15582 15581 0.307692
15677 15678 0.307692
15401 15715 0.307692
8716 8216 0.307692
4601 8216 0.307692
4601 8716 0.307692
7234 7847 0.307692
9321 6257 0.307692
1117 6257 0.307692
1117 9321 0.307692
5211 6257 0.307692
5211 9321 0.307692
5211 1117 0.307692
15842 6998 0.307692
15843 6998 0.307692
15843 15842 0.307692
8453 7433 0.307692
6999 7433 0.307692
6999 8453 0.307692
9529 7433 0.307692
9529 8453 0.307692
9529 6999 0.307692
8365 7433 0.307692
8365 8453 0.307692
8365 6999 0.307692
8365 9529 0.307692
15906 15678 0.307692
15677 15678 0.307692
15677 15906 0.307692
4515 15678 0.307692
4515 15906 0.307692
4515 15677 0.307692
15914 15915 0.307692
8111 14823 0.307692
6990 8819 0.307692
15140 14745 0.307692
4966 8590 0.307692
14730 6295 0.307692
8876 15406 0.307692
15988 15406 0.307692
15988 8876 0.307692
6845 14798 0.307692
16051 16052 0.307692
6896 16058 0.307692
14893 16058 0.307692
14893 6896 0.307692
15569 16061 0.307692
15161 16075 0.307692
7641 6907 0.307692
6906 6907 0.307692
6906 7641 0.307692
16153 16154 0.307692
16013 16154 0.307692
16013 16153 0.307692
9068 16154 0.307692
9068 16153 0.307692
9068 16013 0.307692
9496 7166 0.307692
16051 7166 0.307692
16051 9496 0.307692
15142 13885 0.307692
15582 15660 0.307692
7172 6306 0.307692
8242 6292 0.307692
6319 6292 0.307692
6319 8242 0.307692
10517 4799 0.307692
2226 10032 0.307692
10654 10032 0.307692
17196 16908 0.307692
2206 16971 0.307692
63 67 0.307692
2062 67 0.307692
2062 63 0.307692
7057 17227 0.307692
17228 17227 0.307692
17228 7057 0.307692
7046 4834 0.307692
7047 4834 0.307692
7047 7046 0.307692
8640 915 0.307692
16319 10248 0.307692
3027 3026 0.307692
17490 17491 0.307692
1512 1380 0.307692
3078 7618 0.307692
4103 17619 0.307692
371 3059 0.307692
1015 6781 0.307692
17671 17672 0.307692
1038 17672 0.307692
1038 17671 0.307692
708 2280 0.307692
1417 17711 0.307692
4103 14222 0.307692
4302 3495 0.307692
1658 3495 0.307692
1658 4302 0.307692
17740 3495 0.307692
17740 4302 0.307692
17740 1658 0.307692
2765 17458 0.307692
669 2062 0.307692
63 2062 0.307692
63 669 0.307692
8913 5456 0.307692
17350 10607 0.307692
17721 10607 0.307692
17721 17350 0.307692
9 4710 0.307692
10691 10650 0.307692
3086 10650 0.307692
3086 10691 0.307692
16289 16321 0.307692
5343 16321 0.307692
5343 16289 0.307692
1491 3553 0.307692
11820 10979 0.307692
17966 17930 0.307692
17973 507 0.307692
960 14935 0.307692
15642 622 0.307692
1630 631 0.307692
251 631 0.307692
251 1630 0.307692
798 708 0.307692
895 524 0.307692
576 707 0.307692
224 707 0.307692
89 87 0.307692
91 87 0.307692
91 89 0.307692
1337 4038 0.307692
18058 1170 0.307692
8189 17459 0.307692
18079 17459 0.307692
18079 8189 0.307692
9769 17459 0.307692
9769 8189 0.307692
9769 18079 0.307692
18080 17459 0.307692
18080 8189 0.307692
18080 18079 0.307692
18080 9769 0.307692
18081 17459 0.307692
18081 8189 0.307692
18081 18079 0.307692
18081 9769 0.307692
18081 18080 0.307692
18082 17459 0.307692
18082 8189 0.307692
18082 18079 0.307692
18082 9769 0.307692
18082 18080 0.307692
18082 18081 0.307692
18083 17459 0.307692
18083 8189 0.307692
18083 18079 0.307692
18083 9769 0.307692
18083 18080 0.307692
18083 18081 0.307692
18083 18082 0.307692
18084 17459 0.307692
18084 8189 0.307692
18084 18079 0.307692
18084 9769 0.307692
18084 18080 0.307692
18084 18081 0.307692
18084 18082 0.307692
18084 18083 0.307692
18085 17459 0.307692
18085 8189 0.307692
18085 18079 0.307692
18085 9769 0.307692
18085 18080 0.307692
18085 18081 0.307692
18085 18082 0.307692
18085 18083 0.307692
18085 18084 0.307692
698 1384 0.307692
18109 2438 0.307692
15349 6461 0.307692
2600 6461 0.307692
2600 15349 0.307692
7934 6461 0.307692
7934 15349 0.307692
7934 2600 0.307692
1504 3628 0.307692
1503 3628 0.307692
1503 1504 0.307692
657 65 0.307692
8640 915 0.307692
5736 915 0.307692
5736 8640 0.307692
677 1920 0.307692
443 1920 0.307692
443 677 0.307692
345 1920 0.307692
345 677 0.307692
345 443 0.307692
814 1045 0.307692
616 89 0.307692
17198 17082 0.307692
17081 17082 0.307692
17081 17198 0.307692
4425 17401 0.307692
246 960 0.307692
7619 960 0.307692
7619 246 0.307692
3989 3803 0.307692
18186 271 0.307692
2768 271 0.307692
2768 18186 0.307692
4421 69 0.307692
13341 6680 0.307692
2590 2591 0.307692
2038 17983 0.307692
18232 18233 0.307692
30 1492 0.307692
68 2186 0.307692
443 256 0.307692
475 256 0.307692
3059 256 0.307692
3059 475 0.307692
66 1396 0.307692
10246 1396 0.307692
10246 66 0.307692
246 14725 0.307692
932 443 0.307692
616 615 0.307692
17920 17918 0.307692
560 17918 0.307692
560 17920 0.307692
18268 17918 0.307692
18268 17920 0.307692
18268 560 0.307692
17919 17918 0.307692
17919 17920 0.307692
17919 560 0.307692
17919 18268 0.307692
18269 17918 0.307692
18269 17920 0.307692
18269 560 0.307692
18269 18268 0.307692
18269 17919 0.307692
8774 4586 0.307692
9762 5809 0.307692
8726 1417 0.307692
17711 1417 0.307692
17711 8726 0.307692
3556 2295 0.307692
17138 1658 0.307692
1038 1658 0.307692
1038 17138 0.307692
3736 3737 0.307692
1658 620 0.307692
2578 6033 0.307692
1002 1738 0.307692
18308 1738 0.307692
18308 1002 0.307692
1386 1738 0.307692
1386 1002 0.307692
1386 18308 0.307692
8190 369 0.307692
2487 369 0.307692
2487 8190 0.307692
6075 6073 0.307692
6076 6073 0.307692
6076 6075 0.307692
371 5113 0.307692
1504 17944 0.307692
3628 17944 0.307692
3628 1504 0.307692
1503 17944 0.307692
1503 1504 0.307692
1503 3628 0.307692
1723 10240 0.307692
6213 2311 0.307692
17350 17721 0.307692
10607 17721 0.307692
10607 17350 0.307692
1445 18299 0.307692
2038 17983 0.307692
17029 1423 0.307692
2311 16603 0.307692
421 668 0.307692
1611 6151 0.307692
9762 5809 0.307692
127 277 0.307692
2207 277 0.307692
2207 127 0.307692
14929 277 0.307692
14929 127 0.307692
14929 2207 0.307692
3509 3510 0.307692
898 18012 0.307692
1738 18308 0.307692
75 801 0.307692
16938 8471 0.307692
4081 8471 0.307692
4081 16938 0.307692
2860 16326 0.307692
1445 18429 0.307692
377 436 0.307692
64 1267 0.307692
444 13501 0.307692
444 2 0.307692
18107 211 0.307692
4825 211 0.307692
5356 3553 0.307692
17832 3553 0.307692
17832 5356 0.307692
10281 18654 0.307692
12083 18654 0.307692
12083 10281 0.307692
18747 18654 0.307692
18766 18763 0.307692
18767 18763 0.307692
18767 18766 0.307692
18762 18763 0.307692
18765 18763 0.307692
18765 18762 0.307692
15960 18770 0.307692
18771 18770 0.307692
18771 15960 0.307692
18871 18872 0.307692
18728 18873 0.307692
14810 18928 0.307692
10391 18714 0.307692
16171 18997 0.307692
18996 18997 0.307692
18996 16171 0.307692
9349 9347 0.307692
19047 9347 0.307692
19047 9349 0.307692
16171 18828 0.307692
19081 19082 0.307692
19083 19082 0.307692
19083 19081 0.307692
19084 19082 0.307692
19084 19081 0.307692
19084 19083 0.307692
19085 19082 0.307692
19085 19081 0.307692
19085 19083 0.307692
19085 19084 0.307692
19115 15250 0.307692
17037 15250 0.307692
17037 19115 0.307692
7450 19116 0.307692
19118 19116 0.307692
19118 7450 0.307692
16171 19116 0.307692
16171 7450 0.307692
16171 19118 0.307692
19094 19116 0.307692
19094 7450 0.307692
19094 19118 0.307692
19094 16171 0.307692
19166 19167 0.307692
19168 19167 0.307692
19168 19166 0.307692
17631 19167 0.307692
17631 19166 0.307692
17631 19168 0.307692
19169 19167 0.307692
19169 19166 0.307692
19169 19168 0.307692
19169 17631 0.307692
15526 19196 0.307692
6293 19245 0.307692
19097 19096 0.307692
19251 19252 0.307692
19257 19256 0.307692
8022 19260 0.307692
19261 19260 0.307692
19261 8022 0.307692
19269 19270 0.307692
19271 19270 0.307692
19271 19269 0.307692
18765 19270 0.307692
18765 19269 0.307692
18765 19271 0.307692
19297 18789 0.307692
59 19319 0.307692
18871 18651 0.307692
18764 15220 0.307692
6632 19497 0.307692
19498 19497 0.307692
19498 6632 0.307692
18940 19497 0.307692
18940 6632 0.307692
18940 19498 0.307692
7932 7250 0.307692
19533 7250 0.307692
19533 7932 0.307692
19546 19547 0.307692
19617 19618 0.307692
15832 9515 0.307692
18993 9515 0.307692
18993 15832 0.307692
18942 19669 0.307692
19670 19669 0.307692
19670 18942 0.307692
19671 19669 0.307692
19671 18942 0.307692
19671 19670 0.307692
19696 19059 0.307692
19713 9472 0.307692
18844 9472 0.307692
18844 19713 0.307692
19332 9472 0.307692
19332 19713 0.307692
19332 18844 0.307692
19714 9472 0.307692
19714 19713 0.307692
19714 18844 0.307692
19714 19332 0.307692
19717 19718 0.307692
19468 19372 0.307692
18919 19468 0.307692
19116 19741 0.307692
8918 19741 0.307692
8918 19116 0.307692
15588 19741 0.307692
15588 19116 0.307692
15588 8918 0.307692
19269 19747 0.307692
18765 19747 0.307692
18765 19269 0.307692
18295 19747 0.307692
18295 19269 0.307692
18295 18765 0.307692
18996 19768 0.307692
16171 19768 0.307692
16171 18996 0.307692
19086 18877 0.307692
14125 18877 0.307692
14125 19086 0.307692
19780 18877 0.307692
19780 19086 0.307692
19780 14125 0.307692
19781 18877 0.307692
19781 19086 0.307692
19781 14125 0.307692
19781 19780 0.307692
16171 19117 0.307692
19229 19228 0.307692
19802 19228 0.307692
19802 19229 0.307692
19803 19228 0.307692
19803 19229 0.307692
19803 19802 0.307692
18996 19238 0.307692
19838 19836 0.307692
17260 16643 0.307692
19098 18766 0.307692
18762 18766 0.307692
18762 19098 0.307692
19982 19980 0.307692
10304 19757 0.307692
20025 20026 0.307692
20027 20026 0.307692
20027 20025 0.307692
2242 20026 0.307692
2242 20025 0.307692
2242 20027 0.307692
20028 20026 0.307692
20028 20025 0.307692
20028 20027 0.307692
20028 2242 0.307692
20143 20142 0.307692
20144 20142 0.307692
20144 20143 0.307692
20145 20142 0.307692
20145 20143 0.307692
20145 20144 0.307692
20146 20142 0.307692
20146 20143 0.307692
20146 20144 0.307692
20146 20145 0.307692
20147 20142 0.307692
20147 20143 0.307692
20147 20144 0.307692
20147 20145 0.307692
20147 20146 0.307692
20148 20142 0.307692
20148 20143 0.307692
20148 20144 0.307692
20148 20145 0.307692
20148 20146 0.307692
20148 20147 0.307692
8298 19343 0.307692
20166 19343 0.307692
20166 8298 0.307692
18928 20235 0.307692
4694 20235 0.307692
4694 18928 0.307692
19071 18616 0.307692
18714 20342 0.307692
19465 20352 0.307692
20355 20356 0.307692
18965 16645 0.307692
20374 20373 0.307692
16280 20373 0.307692
16280 20374 0.307692
18771 3011 0.307692
19287 19783 0.307692
19549 16278 0.307692
20412 20413 0.307692
14989 6293 0.307692
18901 19306 0.307692
20127 19306 0.307692
20127 18901 0.307692
18567 19306 0.307692
18567 18901 0.307692
18567 20127 0.307692
4694 20235 0.307692
18928 20235 0.307692
18928 4694 0.307692
4694 20235 0.307692
18928 20235 0.307692
18928 4694 0.307692
20262 2749 0.307692
20490 2749 0.307692
20490 20262 0.307692
19939 18559 0.307692
18714 19704 0.307692
19738 10717 0.307692
18828 19052 0.307692
19238 19052 0.307692
19238 18828 0.307692
18822 19529 0.307692
20377 8468 0.307692
19831 19696 0.307692
19937 20661 0.307692
20371 20661 0.307692
20371 19937 0.307692
19679 20661 0.307692
19679 19937 0.307692
19679 20371 0.307692
18822 18981 0.307692
20663 19231 0.307692
16171 19231 0.307692
16171 20663 0.307692
20679 20677 0.307692
18966 20677 0.307692
18966 20679 0.307692
20038 10678 0.307692
19463 5066 0.307692
18615 20377 0.307692
19570 18929 0.307692
19388 19666 0.307692
19387 19666 0.307692
19387 19388 0.307692
19389 19666 0.307692
19389 19388 0.307692
19389 19387 0.307692
19294 20823 0.307692
18606 19732 0.307692
19713 20613 0.307692
9472 20613 0.307692
9472 19713 0.307692
18728 19127 0.307692
18781 20853 0.307692
20260 18607 0.307692
16171 18607 0.307692
16171 20260 0.307692
18996 18607 0.307692
18996 20260 0.307692
18996 16171 0.307692
19732 18606 0.307692
18795 18773 0.307692
19533 18936 0.307692
16171 18936 0.307692
16171 19533 0.307692
16171 18936 0.307692
8250 18936 0.307692
8250 16171 0.307692
19548 18876 0.307692
19549 18876 0.307692
19549 19548 0.307692
18903 19941 0.307692
19287 18656 0.307692
8758 16158 0.307692
19780 16158 0.307692
19780 8758 0.307692
19343 20166 0.307692
19382 19695 0.307692
19495 17798 0.307692
18996 19231 0.307692
16171 19231 0.307692
16171 18996 0.307692
18928 19183 0.307692
20411 8250 0.307692
18640 8250 0.307692
18640 20411 0.307692
18295 5099 0.307692
18765 5099 0.307692
18765 18295 0.307692
19269 5099 0.307692
19269 18295 0.307692
19269 18765 0.307692
20762 18728 0.307692
14771 11294 0.307692
16344 11294 0.307692
16344 14771 0.307692
6945 6303 0.307692
3337 6303 0.307692
3337 6945 0.307692
8791 6303 0.307692
7608 6303 0.307692
7608 8791 0.307692
3337 6303 0.307692
3337 8791 0.307692
3337 7608 0.307692
1804 21238 0.307692
6579 21238 0.307692
6579 1804 0.307692
21246 393 0.307692
4023 6698 0.307692
3993 17152 0.307692
6319 6731 0.307692
11294 10650 0.307692
21266 10650 0.307692
21266 11294 0.307692
6754 6859 0.307692
16333 6859 0.307692
16333 6754 0.307692
21286 21285 0.307692
21287 21285 0.307692
21287 21286 0.307692
21288 21285 0.307692
21288 21286 0.307692
21288 21287 0.307692
14730 6295 0.307692
3228 6314 0.307692
21335 21336 0.307692
21337 21336 0.307692
21337 21335 0.307692
21338 21336 0.307692
21338 21335 0.307692
21338 21337 0.307692
21339 21336 0.307692
21339 21335 0.307692
21339 21337 0.307692
21339 21338 0.307692
15457 21336 0.307692
15457 21335 0.307692
15457 21337 0.307692
15457 21338 0.307692
15457 21339 0.307692
21340 21336 0.307692
21340 21335 0.307692
21340 21337 0.307692
21340 21338 0.307692
21340 21339 0.307692
21340 15457 0.307692
21341 21336 0.307692
21341 21335 0.307692
21341 21337 0.307692
21341 21338 0.307692
21341 21339 0.307692
21341 15457 0.307692
21341 21340 0.307692
16012 21336 0.307692
16012 21335 0.307692
16012 21337 0.307692
16012 21338 0.307692
16012 21339 0.307692
16012 15457 0.307692
16012 21340 0.307692
16012 21341 0.307692
16121 21336 0.307692
16121 21335 0.307692
16121 21337 0.307692
16121 21338 0.307692
16121 21339 0.307692
16121 15457 0.307692
16121 21340 0.307692
16121 21341 0.307692
16121 16012 0.307692
21342 21336 0.307692
21342 21335 0.307692
21342 21337 0.307692
21342 21338 0.307692
21342 21339 0.307692
21342 15457 0.307692
21342 21340 0.307692
21342 21341 0.307692
21342 16012 0.307692
21342 16121 0.307692
21196 10478 0.307692
3152 3154 0.307692
16609 21199 0.307692
7987 21199 0.307692
7987 16609 0.307692
10478 21199 0.307692
10478 16609 0.307692
10478 7987 0.307692
21196 21199 0.307692
21196 16609 0.307692
21196 7987 0.307692
21196 10478 0.307692
7046 4834 0.307692
4070 17678 0.307692
7057 8086 0.307692
6820 15140 0.307692
15176 15140 0.307692
15176 6820 0.307692
21438 21437 0.307692
3337 7884 0.307692
16438 17650 0.307692
7046 16483 0.307692
6292 4157 0.307692
4693 4157 0.307692
4693 6292 0.307692
8194 2503 0.307692
8570 2503 0.307692
8570 8194 0.307692
8194 2503 0.307692
8570 2503 0.307692
8570 8194 0.307692
8194 2503 0.307692
8570 2503 0.307692
8570 8194 0.307692
7131 2503 0.307692
7131 8194 0.307692
7131 8570 0.307692
21356 21358 0.307692
21357 21358 0.307692
21357 21356 0.307692
17308 21358 0.307692
17308 21356 0.307692
17308 21357 0.307692
7116 8097 0.307692
7057 8097 0.307692
7057 7116 0.307692
11770 8618 0.307692
21559 8627 0.307692
14733 8138 0.307692
1658 8133 0.307692
2374 4070 0.307692
369 4070 0.307692
369 2374 0.307692
3027 17830 0.307692
16850 10676 0.307692
21651 10676 0.307692
21651 16850 0.307692
11294 6776 0.307692
17202 6776 0.307692
17202 11294 0.307692
21737 1290 0.307692
21737 1290 0.307692
7172 7984 0.307692
952 7984 0.307692
952 7172 0.307692
7350 7984 0.307692
7350 7172 0.307692
7350 952 0.307692
21175 16048 0.307692
21355 16048 0.307692
21355 21175 0.307692
14770 16048 0.307692
14770 21175 0.307692
14770 21355 0.307692
21767 16048 0.307692
21767 21175 0.307692
21767 21355 0.307692
21767 14770 0.307692
21768 16048 0.307692
21768 21175 0.307692
21768 21355 0.307692
21768 14770 0.307692
21768 21767 0.307692
8980 5521 0.307692
15176 21143 0.307692
15090 21143 0.307692
15090 15176 0.307692
21875 256 0.307692
21876 256 0.307692
21876 21875 0.307692
21878 21882 0.307692
21913 17748 0.307692
14639 17748 0.307692
14639 21913 0.307692
21932 17657 0.307692
8767 13528 0.307692
21936 13528 0.307692
21936 8767 0.307692
21937 13528 0.307692
21937 8767 0.307692
21937 21936 0.307692
21938 13528 0.307692
21938 8767 0.307692
21938 21936 0.307692
21938 21937 0.307692
10688 13528 0.307692
10688 8767 0.307692
10688 21936 0.307692
10688 21937 0.307692
10688 21938 0.307692
7671 776 0.307692
10403 6647 0.307692
10403 6647 0.307692
773 6647 0.307692
773 10403 0.307692
21884 2122 0.307692
18091 2122 0.307692
18091 21884 0.307692
1267 50 0.307692
10542 22076 0.307692
21931 22076 0.307692
21931 10542 0.307692
1902 22076 0.307692
1902 10542 0.307692
1902 21931 0.307692
3893 17049 0.307692
29 3695 0.307692
2948 3695 0.307692
2948 29 0.307692
10617 8143 0.307692
5585 3416 0.307692
4433 1993 0.307692
21878 1993 0.307692
21878 4433 0.307692
21936 17644 0.307692
3416 13098 0.307692
17044 13098 0.307692
17044 3416 0.307692
17315 21910 0.307692
21884 21956 0.307692
18091 21956 0.307692
18091 21884 0.307692
11236 12399 0.307692
17455 17438 0.307692
22232 672 0.307692
4011 8646 0.307692
10602 8646 0.307692
10602 4011 0.307692
22243 22244 0.307692
11627 11588 0.307692
22070 9923 0.307692
10687 10260 0.307692
475 256 0.307692
3059 256 0.307692
3059 475 0.307692
10690 3893 0.307692
11156 12843 0.307692
2226 5008 0.307692
22329 14027 0.307692
2110 475 0.307692
2062 17594 0.307692
10369 16319 0.307692
10249 16319 0.307692
10249 10369 0.307692
17132 16319 0.307692
17132 10369 0.307692
17132 10249 0.307692
10667 10668 0.307692
773 10668 0.307692
773 10667 0.307692
2218 10668 0.307692
2218 10667 0.307692
2218 773 0.307692
2219 10668 0.307692
2219 10667 0.307692
2219 773 0.307692
2219 2218 0.307692
10671 10668 0.307692
10671 10667 0.307692
10671 773 0.307692
10671 2218 0.307692
10671 2219 0.307692
4564 21334 0.307692
17868 17867 0.307692
14482 17867 0.307692
14482 17868 0.307692
3846 3059 0.307692
932 3059 0.307692
443 3059 0.307692
443 932 0.307692
5457 17241 0.307692
22415 18061 0.307692
22417 21954 0.307692
13442 21954 0.307692
13442 22417 0.307692
22196 21954 0.307692
22196 22417 0.307692
22196 13442 0.307692
10671 21954 0.307692
10671 22417 0.307692
10671 13442 0.307692
10671 22196 0.307692
22226 22419 0.307692
22420 22419 0.307692
22421 22419 0.307692
22421 22420 0.307692
22226 22419 0.307692
22226 22420 0.307692
22226 22421 0.307692
10691 7452 0.307692
3086 7452 0.307692
3086 10691 0.307692
10688 1394 0.307692
2218 10667 0.307692
2219 10667 0.307692
2219 2218 0.307692
10671 10667 0.307692
10671 2218 0.307692
10671 2219 0.307692
10669 10667 0.307692
10669 2218 0.307692
10669 2219 0.307692
10669 10671 0.307692
10668 10667 0.307692
10668 2218 0.307692
10668 2219 0.307692
10668 10671 0.307692
10668 10669 0.307692
443 932 0.307692
2062 2406 0.307692
17348 21666 0.307692
2125 22457 0.307692
10262 2218 0.307692
2219 2218 0.307692
2219 10262 0.307692
3086 2218 0.307692
3086 10262 0.307692
3086 2219 0.307692
7452 2218 0.307692
7452 10262 0.307692
7452 2219 0.307692
7452 3086 0.307692
22458 22459 0.307692
22460 22459 0.307692
22460 22458 0.307692
22461 22459 0.307692
22461 22458 0.307692
22461 22460 0.307692
22462 22459 0.307692
22462 22458 0.307692
22462 22460 0.307692
22462 22461 0.307692
22463 22459 0.307692
22463 22458 0.307692
22463 22460 0.307692
22463 22461 0.307692
22463 22462 0.307692
21878 22459 0.307692
21878 22458 0.307692
21878 22460 0.307692
21878 22461 0.307692
21878 22462 0.307692
21878 22463 0.307692
21957 10498 0.307692
256 78 0.307692
1109 78 0.307692
1109 256 0.307692
5365 78 0.307692
5365 256 0.307692
5365 1109 0.307692
2125 10029 0.307692
22145 21913 0.307692
3086 2219 0.307692
2218 2219 0.307692
2218 3086 0.307692
10262 2219 0.307692
10262 3086 0.307692
10262 2218 0.307692
10641 13166 0.307692
22495 13166 0.307692
22495 10641 0.307692
22498 13166 0.307692
22498 10641 0.307692
22498 22495 0.307692
21954 22417 0.307692
7364 17447 0.307692
2110 61 0.307692
78 61 0.307692
78 2110 0.307692
475 61 0.307692
475 2110 0.307692
475 78 0.307692
10617 22503 0.307692
14621 22503 0.307692
14621 10617 0.307692
22415 18061 0.307692
8913 5456 0.307692
10564 10403 0.307692
13670 11319 0.307692
13034 10723 0.307692
11236 12809 0.307692
17779 16242 0.307692
21906 16242 0.307692
21906 17779 0.307692
12977 16242 0.307692
12977 17779 0.307692
12977 21906 0.307692
10588 5335 0.307692
22537 21905 0.307692
21869 21905 0.307692
66 11011 0.307692
2944 11011 0.307692
2944 66 0.307692
17867 9271 0.307692
12977 4869 0.307692
2484 4869 0.307692
2484 12977 0.307692
22566 19319 0.307692
14753 19222 0.307692
22728 22601 0.307692
20221 22601 0.307692
20221 22728 0.307692
22729 22601 0.307692
22729 22728 0.307692
22729 20221 0.307692
22737 22738 0.307692
22739 22738 0.307692
22739 22737 0.307692
22740 22738 0.307692
22740 22737 0.307692
22740 22739 0.307692
22776 22615 0.307692
22778 22779 0.307692
22780 22779 0.307692
22780 22778 0.307692
22781 22779 0.307692
22781 22778 0.307692
22781 22780 0.307692
22782 22779 0.307692
22782 22778 0.307692
22782 22780 0.307692
22782 22781 0.307692
22783 22779 0.307692
22783 22778 0.307692
22783 22780 0.307692
22783 22781 0.307692
22783 22782 0.307692
22784 22779 0.307692
22784 22778 0.307692
22784 22780 0.307692
22784 22781 0.307692
22784 22782 0.307692
22784 22783 0.307692
19319 22868 0.307692
14814 22868 0.307692
14814 19319 0.307692
21127 15612 0.307692
22749 22912 0.307692
8456 22912 0.307692
8456 22749 0.307692
22750 22912 0.307692
22750 22749 0.307692
22750 8456 0.307692
18618 21166 0.307692
15385 21166 0.307692
15385 18618 0.307692
14785 22996 0.307692
23014 16271 0.307692
23015 16271 0.307692
23015 23014 0.307692
23016 16271 0.307692
23016 23014 0.307692
23016 23015 0.307692
17068 23017 0.307692
23011 23153 0.307692
18931 23153 0.307692
18931 23011 0.307692
23164 22994 0.307692
23096 22994 0.307692
23096 23164 0.307692
18931 23184 0.307692
1852 18225 0.307692
23006 23057 0.307692
23168 23057 0.307692
23168 23006 0.307692
23167 23005 0.307692
23249 23005 0.307692
23249 23167 0.307692
23000 23100 0.307692
19641 20129 0.307692
19005 20129 0.307692
19005 19641 0.307692
14125 19137 0.307692
18572 15414 0.307692
18625 15414 0.307692
18625 18572 0.307692
23419 19294 0.307692
12653 18610 0.307692
17374 18610 0.307692
17374 12653 0.307692
19683 19624 0.307692
19666 19624 0.307692
19666 19683 0.307692
8958 7450 0.307692
18568 7450 0.307692
18568 8958 0.307692
18986 7450 0.307692
18986 8958 0.307692
18986 18568 0.307692
19287 7450 0.307692
19287 8958 0.307692
19287 18568 0.307692
19287 18986 0.307692
23483 7450 0.307692
23483 8958 0.307692
23483 18568 0.307692
23483 18986 0.307692
23483 19287 0.307692
4966 9210 0.307692
18146 19741 0.307692
19332 19741 0.307692
19332 18146 0.307692
19273 19741 0.307692
19273 18146 0.307692
19273 19332 0.307692
18999 19112 0.307692
19498 9933 0.307692
20465 22860 0.307692
19085 19084 0.307692
19887 19084 0.307692
19887 19085 0.307692
19713 20613 0.307692
9472 20613 0.307692
9472 19713 0.307692
18996 18607 0.307692
16171 18607 0.307692
16171 18996 0.307692
18618 17579 0.307692
19533 18725 0.307692
18295 18725 0.307692
18295 19533 0.307692
4490 19670 0.307692
18819 19670 0.307692
18819 4490 0.307692
18966 19500 0.307692
19085 19082 0.307692
6469 6468 0.307692
6925 6468 0.307692
6925 6469 0.307692
13592 6468 0.307692
13592 6469 0.307692
13592 6925 0.307692
7879 23843 0.307692
5451 5452 0.307692
3635 6639 0.307692
5514 6639 0.307692
5514 3635 0.307692
6570 7270 0.307692
21614 7270 0.307692
21614 6570 0.307692
21614 7270 0.307692
7879 23843 0.307692
6107 9992 0.307692
7561 7562 0.307692
967 7562 0.307692
967 7561 0.307692
9258 7562 0.307692
9258 7561 0.307692
9258 967 0.307692
23939 7562 0.307692
23939 7561 0.307692
23939 967 0.307692
23939 9258 0.307692
23940 7562 0.307692
23940 7561 0.307692
23940 967 0.307692
23940 9258 0.307692
23940 23939 0.307692
23941 7562 0.307692
23941 7561 0.307692
23941 967 0.307692
23941 9258 0.307692
23941 23939 0.307692
23941 23940 0.307692
1399 7646 0.307692
1205 7646 0.307692
1205 1399 0.307692
23961 23962 0.307692
23963 23962 0.307692
23963 23961 0.307692
654 23962 0.307692
654 23961 0.307692
654 23963 0.307692
23961 23962 0.307692
23963 23962 0.307692
23963 23961 0.307692
654 23962 0.307692
654 23961 0.307692
654 23963 0.307692
2922 3085 0.307692
2923 3085 0.307692
2923 2922 0.307692
23997 23998 0.307692
23999 23998 0.307692
23999 23997 0.307692
24000 23998 0.307692
24000 23997 0.307692
24000 23999 0.307692
51 5673 0.307692
5819 5673 0.307692
6610 6286 0.307692
5886 6286 0.307692
5886 6610 0.307692
10002 6286 0.307692
10002 6610 0.307692
10002 5886 0.307692
10114 6286 0.307692
10114 6610 0.307692
10114 5886 0.307692
10114 10002 0.307692
24024 24025 0.307692
24016 24025 0.307692
24016 24024 0.307692
24026 24025 0.307692
24026 24024 0.307692
24026 24016 0.307692
23924 9847 0.307692
14470 6635 0.307692
20155 6635 0.307692
20155 14470 0.307692
24032 6635 0.307692
24032 14470 0.307692
24032 20155 0.307692
23916 6635 0.307692
23916 14470 0.307692
23916 20155 0.307692
23916 24032 0.307692
24033 6635 0.307692
24033 14470 0.307692
24033 20155 0.307692
24033 24032 0.307692
24033 23916 0.307692
24034 6635 0.307692
24034 14470 0.307692
24034 20155 0.307692
24034 24032 0.307692
24034 23916 0.307692
24034 24033 0.307692
3993 7330 0.307692
21482 6280 0.307692
7929 6631 0.307692
8785 7529 0.307692
9762 5809 0.307692
18047 23851 0.307692
23899 23851 0.307692
23899 18047 0.307692
5368 1542 0.307692
23894 23949 0.307692
23950 23949 0.307692
23950 23894 0.307692
7982 8774 0.307692
4586 8774 0.307692
4586 7982 0.307692
6955 6620 0.307692
6621 6620 0.307692
6621 6955 0.307692
7299 13533 0.307692
24127 8948 0.307692
23897 8948 0.307692
23897 24127 0.307692
3124 8948 0.307692
3124 24127 0.307692
3124 23897 0.307692
24127 8948 0.307692
23897 8948 0.307692
23897 24127 0.307692
3124 8948 0.307692
3124 24127 0.307692
3124 23897 0.307692
14360 23925 0.307692
3626 6313 0.307692
2124 7929 0.307692
6302 5849 0.307692
5696 5839 0.307692
5788 5839 0.307692
5788 5696 0.307692
2124 5839 0.307692
2124 5696 0.307692
2124 5788 0.307692
7929 5839 0.307692
7929 5696 0.307692
7929 5788 0.307692
7929 2124 0.307692
1399 3584 0.307692
3626 6137 0.307692
3298 1125 0.307692
24176 24177 0.307692
24217 16239 0.307692
24212 16239 0.307692
24212 24217 0.307692
7161 16239 0.307692
7161 24217 0.307692
7161 24212 0.307692
24219 16239 0.307692
24232 24226 0.307692
10324 24254 0.307692
10281 24254 0.307692
10281 10324 0.307692
6573 6522 0.307692
4572 6522 0.307692
4572 6573 0.307692
23418 6522 0.307692
4363 6522 0.307692
4363 23418 0.307692
14932 6522 0.307692
14932 23418 0.307692
14932 4363 0.307692
24301 393 0.307692
17374 24201 0.307692
17374 24201 0.307692
24211 24190 0.307692
24383 24190 0.307692
24383 24211 0.307692
18747 24190 0.307692
18747 24211 0.307692
18747 24383 0.307692
24221 24387 0.307692
11933 24387 0.307692
11933 24221 0.307692
15515 24387 0.307692
15515 24221 0.307692
15515 11933 0.307692
16429 24387 0.307692
16429 24221 0.307692
16429 11933 0.307692
16429 15515 0.307692
20711 24406 0.307692
15747 14980 0.307692
11836 14980 0.307692
11836 15747 0.307692
24434 24435 0.307692
20779 24435 0.307692
20779 24434 0.307692
24250 24435 0.307692
24250 24434 0.307692
24250 20779 0.307692
20779 24435 0.307692
24188 24435 0.307692
24188 20779 0.307692
24436 24435 0.307692
24436 20779 0.307692
24436 24188 0.307692
24250 24435 0.307692
24250 20779 0.307692
24250 24188 0.307692
24250 24436 0.307692
24437 24435 0.307692
24437 20779 0.307692
24437 24188 0.307692
24437 24436 0.307692
24437 24250 0.307692
24224 24435 0.307692
24224 20779 0.307692
24224 24188 0.307692
24224 24436 0.307692
24224 24250 0.307692
24224 24437 0.307692
24438 24435 0.307692
24438 20779 0.307692
24438 24188 0.307692
24438 24436 0.307692
24438 24250 0.307692
24438 24437 0.307692
24438 24224 0.307692
24439 24435 0.307692
24439 20779 0.307692
24439 24188 0.307692
24439 24436 0.307692
24439 24250 0.307692
24439 24437 0.307692
24439 24224 0.307692
24439 24438 0.307692
24440 24435 0.307692
24440 20779 0.307692
24440 24188 0.307692
24440 24436 0.307692
24440 24250 0.307692
24440 24437 0.307692
24440 24224 0.307692
24440 24438 0.307692
24440 24439 0.307692
14411 24435 0.307692
14411 20779 0.307692
14411 24188 0.307692
14411 24436 0.307692
14411 24250 0.307692
14411 24437 0.307692
14411 24224 0.307692
14411 24438 0.307692
14411 24439 0.307692
14411 24440 0.307692
17631 9553 0.307692
17037 6487 0.307692
17689 7412 0.307692
1846 7412 0.307692
1846 17689 0.307692
9473 7412 0.307692
9473 17689 0.307692
9473 1846 0.307692
10574 7412 0.307692
10574 17689 0.307692
10574 1846 0.307692
10574 9473 0.307692
6918 7412 0.307692
6918 17689 0.307692
6918 1846 0.307692
6918 9473 0.307692
6918 10574 0.307692
10281 19303 0.307692
6915 19303 0.307692
21080 24539 0.307692
20890 24539 0.307692
20890 21080 0.307692
24546 15822 0.307692
20093 24323 0.307692
7173 7189 0.307692
18656 24574 0.307692
24576 22206 0.307692
16439 7250 0.307692
22273 14510 0.307692
22273 14510 0.307692
10571 14510 0.307692
10571 22273 0.307692
19622 24588 0.307692
24592 18100 0.307692
24466 15178 0.307692
24188 20779 0.307692
24250 20779 0.307692
24250 24188 0.307692
16233 24546 0.307692
10575 24582 0.307692
10281 24582 0.307692
10281 10575 0.307692
21389 10513 0.307692
10610 10513 0.307692
10610 21389 0.307692
10350 10513 0.307692
10350 21389 0.307692
10350 10610 0.307692
24520 10513 0.307692
24520 21389 0.307692
24520 10610 0.307692
24520 10350 0.307692
23484 24640 0.307692
10343 24640 0.307692
10343 23484 0.307692
24567 24325 0.307692
24347 24325 0.307692
24347 24567 0.307692
10333 24325 0.307692
10333 24567 0.307692
10333 24347 0.307692
11933 24221 0.307692
16429 24221 0.307692
16429 11933 0.307692
7866 21389 0.307692
15884 24560 0.307692
24592 24560 0.307692
24592 15884 0.307692
21661 13202 0.307692
24320 20848 0.307692
1703 1702 0.307692
24231 1702 0.307692
24231 1703 0.307692
24369 1702 0.307692
24369 1703 0.307692
24369 24231 0.307692
16000 1702 0.307692
16000 1703 0.307692
16000 24231 0.307692
16000 24369 0.307692
24687 1702 0.307692
24687 1703 0.307692
24687 24231 0.307692
24687 24369 0.307692
24687 16000 0.307692
718 24193 0.307692
24628 24193 0.307692
24579 21751 0.307692
6486 7458 0.307692
6915 10571 0.307692
11999 10571 0.307692
11999 6915 0.307692
23758 4277 0.307692
24320 4277 0.307692
24320 23758 0.307692
24543 24316 0.307692
6456 10488 0.307692
24335 11332 0.307692
16311 11332 0.307692
16311 24335 0.307692
8606 11332 0.307692
8606 24335 0.307692
8606 16311 0.307692
24337 11332 0.307692
24337 24335 0.307692
24337 16311 0.307692
24337 8606 0.307692
24338 11332 0.307692
24338 24335 0.307692
24338 16311 0.307692
24338 8606 0.307692
24338 24337 0.307692
24721 20890 0.307692
24543 16439 0.307692
24498 16439 0.307692
24543 16439 0.307692
24543 24498 0.307692
24730 24341 0.307692
8712 24341 0.307692
8712 24730 0.307692
1899 24420 0.307692
24475 24420 0.307692
24475 1899 0.307692
10603 24420 0.307692
10603 1899 0.307692
10603 24475 0.307692
24732 22001 0.307692
24734 15747 0.307692
24306 15747 0.307692
24306 24734 0.307692
19932 17689 0.307692
2889 2891 0.307692
18944 24237 0.307692
7649 1846 0.307692
3082 24378 0.307692
1899 24745 0.307692
5795 24745 0.307692
5795 1899 0.307692
24604 24745 0.307692
24604 1899 0.307692
24604 5795 0.307692
10456 24352 0.307692
18753 24352 0.307692
18753 10456 0.307692
16000 21661 0.307692
23758 9473 0.307692
15591 20775 0.307692
24710 24766 0.307692
18819 4490 0.307692
24257 15800 0.307692
16239 24220 0.307692
24537 10350 0.307692
4490 16806 0.307692
24700 20278 0.307692
18764 15220 0.307692
22577 19660 0.307692
23680 22569 0.307692
22894 24839 0.307692
24914 24915 0.307692
22567 24915 0.307692
22567 24914 0.307692
24916 24915 0.307692
24916 24914 0.307692
24916 22567 0.307692
24917 24915 0.307692
24917 24914 0.307692
24917 22567 0.307692
24917 24916 0.307692
21065 24915 0.307692
21065 24914 0.307692
21065 22567 0.307692
21065 24916 0.307692
21065 24917 0.307692
24918 24915 0.307692
24918 24914 0.307692
24918 22567 0.307692
24918 24916 0.307692
24918 24917 0.307692
24918 21065 0.307692
20971 22621 0.307692
20465 22621 0.307692
20465 20971 0.307692
18431 22621 0.307692
18431 20971 0.307692
18431 20465 0.307692
22860 19280 0.307692
15930 19280 0.307692
15930 22860 0.307692
20465 19280 0.307692
20465 22860 0.307692
20465 15930 0.307692
20945 22684 0.307692
22568 22684 0.307692
22568 20945 0.307692
22779 22724 0.307692
21322 22724 0.307692
21322 22779 0.307692
19520 19521 0.307692
24898 22952 0.307692
20945 22952 0.307692
20945 24898 0.307692
17580 19226 0.307692
19208 19226 0.307692
19208 17580 0.307692
1043 19226 0.307692
1043 17580 0.307692
1043 19208 0.307692
22568 19226 0.307692
22568 17580 0.307692
22568 19208 0.307692
22568 1043 0.307692
18295 2868 0.307692
24399 7161 0.307692
24352 7161 0.307692
24352 24399 0.307692
23224 7760 0.307692
24286 7760 0.307692
24286 23224 0.307692
24751 24295 0.307692
24774 24295 0.307692
24774 24751 0.307692
10526 24295 0.307692
10526 24751 0.307692
10526 24774 0.307692
18747 18654 0.307692
18820 10341 0.307692
6486 10341 0.307692
6486 18820 0.307692
24296 10341 0.307692
24296 18820 0.307692
24296 6486 0.307692
10379 18817 0.307692
18731 18817 0.307692
18731 10379 0.307692
19286 18817 0.307692
19286 10379 0.307692
19286 18731 0.307692
24526 580 0.307692
24994 10383 0.307692
10382 10383 0.307692
10382 24994 0.307692
24998 10383 0.307692
24998 24994 0.307692
24998 10382 0.307692
22336 21958 0.307692
24240 21990 0.307692
24244 21990 0.307692
24244 24240 0.307692
24240 21990 0.307692
24244 21990 0.307692
24244 24240 0.307692
24678 25016 0.307692
2454 25016 0.307692
2454 24678 0.307692
7649 16159 0.307692
24240 19167 0.307692
18189 24265 0.307692
24242 21846 0.307692
22967 21846 0.307692
22967 24242 0.307692
10379 7412 0.307692
11963 7412 0.307692
11963 10379 0.307692
3872 7412 0.307692
3872 10379 0.307692
3872 11963 0.307692
1846 7412 0.307692
7237 7412 0.307692
7237 1846 0.307692
9473 7412 0.307692
9473 1846 0.307692
9473 7237 0.307692
6918 7412 0.307692
6918 1846 0.307692
6918 7237 0.307692
6918 9473 0.307692
24330 1786 0.307692
24363 1786 0.307692
24363 24330 0.307692
16439 7250 0.307692
16439 7250 0.307692
24276 7250 0.307692
24276 16439 0.307692
24678 24588 0.307692
24429 25034 0.307692
19457 25034 0.307692
19457 24429 0.307692
24680 25034 0.307692
24680 24429 0.307692
24680 19457 0.307692
24343 25034 0.307692
24343 24429 0.307692
24343 19457 0.307692
24343 24680 0.307692
10281 24582 0.307692
1846 10523 0.307692
10524 10523 0.307692
10524 1846 0.307692
24647 24661 0.307692
6915 24661 0.307692
6915 24647 0.307692
1964 8853 0.307692
24178 8853 0.307692
24178 1964 0.307692
16439 24677 0.307692
24177 24677 0.307692
24177 16439 0.307692
18650 24988 0.307692
7458 6632 0.307692
24351 6632 0.307692
24351 7458 0.307692
11963 6632 0.307692
11963 7458 0.307692
11963 24351 0.307692
10504 10503 0.307692
24234 10503 0.307692
24234 10504 0.307692
18731 10379 0.307692
19286 10379 0.307692
19286 18731 0.307692
10281 10575 0.307692
18944 10575 0.307692
18944 10281 0.307692
18752 10575 0.307692
18752 10281 0.307692
18752 18944 0.307692
24537 10575 0.307692
24537 10281 0.307692
24537 18944 0.307692
24537 18752 0.307692
10382 24994 0.307692
24372 24541 0.307692
14620 3850 0.307692
4363 3850 0.307692
4363 14620 0.307692
18772 3850 0.307692
18772 14620 0.307692
18772 4363 0.307692
14932 3850 0.307692
14932 14620 0.307692
14932 4363 0.307692
14932 18772 0.307692
24746 24715 0.307692
5795 1899 0.307692
25054 1899 0.307692
25054 5795 0.307692
10610 24330 0.307692
24231 1964 0.307692
16000 1964 0.307692
16000 24231 0.307692
6300 1964 0.307692
6300 24231 0.307692
6300 16000 0.307692
19169 17631 0.307692
22430 24751 0.307692
2768 18186 0.307692
9156 24636 0.307692
22105 24680 0.307692
22105 24680 0.307692
17719 24680 0.307692
17719 22105 0.307692
24413 1560 0.307692
24773 1560 0.307692
24773 24413 0.307692
18195 20711 0.307692
23758 24245 0.307692
10526 24245 0.307692
10333 24322 0.307692
24395 24234 0.307692
17719 24234 0.307692
17719 24395 0.307692
25067 8666 0.307692
25068 8666 0.307692
25068 25067 0.307692
9205 8666 0.307692
9205 25067 0.307692
9205 25068 0.307692
25069 8666 0.307692
25069 25067 0.307692
25069 25068 0.307692
25069 9205 0.307692
25070 8666 0.307692
25070 25067 0.307692
25070 25068 0.307692
25070 9205 0.307692
25070 25069 0.307692
25071 8666 0.307692
25071 25067 0.307692
25071 25068 0.307692
25071 9205 0.307692
25071 25069 0.307692
25071 25070 0.307692
15836 8666 0.307692
15836 25067 0.307692
15836 25068 0.307692
15836 9205 0.307692
15836 25069 0.307692
15836 25070 0.307692
15836 25071 0.307692
14824 8666 0.307692
14824 25067 0.307692
14824 25068 0.307692
14824 9205 0.307692
14824 25069 0.307692
14824 25070 0.307692
14824 25071 0.307692
14824 15836 0.307692
14922 8666 0.307692
14922 25067 0.307692
14922 25068 0.307692
14922 9205 0.307692
14922 25069 0.307692
14922 25070 0.307692
14922 25071 0.307692
14922 15836 0.307692
14922 14824 0.307692
6412 8666 0.307692
6412 25067 0.307692
6412 25068 0.307692
6412 9205 0.307692
6412 25069 0.307692
6412 25070 0.307692
6412 25071 0.307692
6412 15836 0.307692
6412 14824 0.307692
6412 14922 0.307692
25072 8666 0.307692
25072 25067 0.307692
25072 25068 0.307692
25072 9205 0.307692
25072 25069 0.307692
25072 25070 0.307692
25072 25071 0.307692
25072 15836 0.307692
25072 14824 0.307692
25072 14922 0.307692
25072 6412 0.307692
25073 8666 0.307692
25073 25067 0.307692
25073 25068 0.307692
25073 9205 0.307692
25073 25069 0.307692
25073 25070 0.307692
25073 25071 0.307692
25073 15836 0.307692
25073 14824 0.307692
25073 14922 0.307692
25073 6412 0.307692
25073 25072 0.307692
25074 8666 0.307692
25074 25067 0.307692
25074 25068 0.307692
25074 9205 0.307692
25074 25069 0.307692
25074 25070 0.307692
25074 25071 0.307692
25074 15836 0.307692
25074 14824 0.307692
25074 14922 0.307692
25074 6412 0.307692
25074 25072 0.307692
25074 25073 0.307692
9205 8666 0.307692
25069 8666 0.307692
25069 9205 0.307692
14907 8666 0.307692
14907 9205 0.307692
14907 25069 0.307692
14922 8666 0.307692
14922 9205 0.307692
14922 25069 0.307692
14922 14907 0.307692
6412 8666 0.307692
6412 9205 0.307692
6412 25069 0.307692
6412 14907 0.307692
6412 14922 0.307692
13202 14741 0.307692
14745 14741 0.307692
14745 13202 0.307692
14733 7327 0.307692
25091 7327 0.307692
25091 14733 0.307692
15369 15368 0.307692
25149 15368 0.307692
25149 15369 0.307692
25150 15368 0.307692
25150 15369 0.307692
25150 25149 0.307692
14916 14852 0.307692
25166 14852 0.307692
25166 14916 0.307692
15615 9172 0.307692
9009 9172 0.307692
9009 15615 0.307692
15097 6506 0.307692
3364 6506 0.307692
3364 15097 0.307692
15276 6426 0.307692
25179 6426 0.307692
25179 15276 0.307692
25180 6426 0.307692
25180 15276 0.307692
25180 25179 0.307692
25181 6426 0.307692
25181 15276 0.307692
25181 25179 0.307692
25181 25180 0.307692
25153 6426 0.307692
25153 15276 0.307692
25153 25179 0.307692
25153 25180 0.307692
25153 25181 0.307692
25152 6426 0.307692
25152 15276 0.307692
25152 25179 0.307692
25152 25180 0.307692
25152 25181 0.307692
25152 25153 0.307692
9198 6426 0.307692
9198 15276 0.307692
9198 25179 0.307692
9198 25180 0.307692
9198 25181 0.307692
9198 25153 0.307692
9198 25152 0.307692
15915 15914 0.307692
9630 15914 0.307692
9630 15915 0.307692
6899 15019 0.307692
15134 15019 0.307692
15134 6899 0.307692
8913 7338 0.307692
14723 9224 0.307692
6255 14771 0.307692
9503 25198 0.307692
25199 25198 0.307692
25199 9503 0.307692
25200 25198 0.307692
25200 9503 0.307692
25200 25199 0.307692
25201 25198 0.307692
25201 9503 0.307692
25201 25199 0.307692
25201 25200 0.307692
9198 25198 0.307692
9198 9503 0.307692
9198 25199 0.307692
9198 25200 0.307692
9198 25201 0.307692
15988 25198 0.307692
15988 9503 0.307692
15988 25199 0.307692
15988 25200 0.307692
15988 25201 0.307692
15988 9198 0.307692
15208 25198 0.307692
15208 9503 0.307692
15208 25199 0.307692
15208 25200 0.307692
15208 25201 0.307692
15208 9198 0.307692
15208 15988 0.307692
9409 9410 0.307692
25203 9410 0.307692
25203 9409 0.307692
15963 9410 0.307692
15963 9409 0.307692
15963 25203 0.307692
25204 9410 0.307692
25204 9409 0.307692
25204 25203 0.307692
25204 15963 0.307692
25205 9410 0.307692
25205 9409 0.307692
25205 25203 0.307692
25205 15963 0.307692
25205 25204 0.307692
15432 9410 0.307692
15432 9409 0.307692
15432 25203 0.307692
15432 15963 0.307692
15432 25204 0.307692
15432 25205 0.307692
14988 6681 0.307692
25213 6681 0.307692
25213 14988 0.307692
8882 15069 0.307692
9124 15069 0.307692
9124 8882 0.307692
6934 6783 0.307692
6990 6783 0.307692
6990 6934 0.307692
2600 15349 0.307692
7934 15349 0.307692
7934 2600 0.307692
14942 15349 0.307692
14942 2600 0.307692
14942 7934 0.307692
9199 25199 0.307692
25198 25199 0.307692
25198 9199 0.307692
9198 25199 0.307692
9198 9199 0.307692
9198 25198 0.307692
15988 25199 0.307692
15988 9199 0.307692
15988 25198 0.307692
15988 9198 0.307692
15275 25199 0.307692
15275 9199 0.307692
15275 25198 0.307692
15275 9198 0.307692
15275 15988 0.307692
25246 25199 0.307692
25246 9199 0.307692
25246 25198 0.307692
25246 9198 0.307692
25246 15988 0.307692
25246 15275 0.307692
25153 25199 0.307692
25153 9199 0.307692
25153 25198 0.307692
25153 9198 0.307692
25153 15988 0.307692
25153 15275 0.307692
25153 25246 0.307692
25247 25199 0.307692
25247 9199 0.307692
25247 25198 0.307692
25247 9198 0.307692
25247 15988 0.307692
25247 15275 0.307692
25247 25246 0.307692
25247 25153 0.307692
6295 6298 0.307692
14730 6298 0.307692
14730 6295 0.307692
10571 6485 0.307692
6915 6485 0.307692
6915 10571 0.307692
6906 7641 0.307692
6907 7641 0.307692
6907 6906 0.307692
3870 15032 0.307692
14745 14723 0.307692
5521 3109 0.307692
6462 3109 0.307692
6462 5521 0.307692
6523 3109 0.307692
6462 3109 0.307692
6462 6523 0.307692
5521 3109 0.307692
6681 14727 0.307692
6932 14727 0.307692
6932 6681 0.307692
15431 6364 0.307692
14949 15517 0.307692
3870 7538 0.307692
5521 21479 0.307692
4515 8544 0.307692
6284 3109 0.307692
1964 3109 0.307692
1964 6284 0.307692
7237 1846 0.307692
9473 1846 0.307692
9473 7237 0.307692
6918 1846 0.307692
6918 7237 0.307692
6918 9473 0.307692
7068 6523 0.307692
6525 6523 0.307692
6525 7068 0.307692
6687 8487 0.307692
8945 6297 0.307692
136 6297 0.307692
136 8945 0.307692
6728 6252 0.307692
8683 6252 0.307692
8683 6728 0.307692
15990 7080 0.307692
15372 14797 0.307692
6990 8819 0.307692
6783 8819 0.307692
6783 6990 0.307692
6457 8111 0.307692
19858 14920 0.307692
3615 14920 0.307692
3615 19858 0.307692
8310 7324 0.307692
6797 25183 0.307692
15032 25183 0.307692
15032 6797 0.307692
16264 6776 0.307692
20999 6776 0.307692
20999 16264 0.307692
14733 6776 0.307692
14733 16264 0.307692
14733 20999 0.307692
6336 6776 0.307692
6336 16264 0.307692
6336 20999 0.307692
6336 14733 0.307692
7641 6907 0.307692
6906 6907 0.307692
6906 7641 0.307692
22927 7643 0.307692
6833 7464 0.307692
6510 7464 0.307692
6510 6833 0.307692
16187 4747 0.307692
15654 15655 0.307692
741 742 0.346154
5434 4439 0.346154
1399 1746 0.346154
3584 1746 0.346154
3584 1399 0.346154
5447 5448 0.346154
1399 5452 0.346154
5437 5435 0.346154
5370 1363 0.346154
2246 5600 0.346154
5684 5685 0.346154
5531 3539 0.346154
5858 5859 0.346154
5880 5410 0.346154
5486 5410 0.346154
5486 5880 0.346154
501 5884 0.346154
5702 5894 0.346154
5862 5904 0.346154
4395 5904 0.346154
4395 5862 0.346154
5862 5904 0.346154
4395 5904 0.346154
4395 5862 0.346154
1278 1539 0.346154
4927 1539 0.346154
4927 1278 0.346154
5944 1539 0.346154
5944 1278 0.346154
5944 4927 0.346154
5702 1539 0.346154
5702 1278 0.346154
5702 4927 0.346154
5702 5944 0.346154
605 5480 0.346154
1669 5480 0.346154
1669 605 0.346154
1066 5480 0.346154
1066 605 0.346154
1066 1669 0.346154
581 5480 0.346154
581 605 0.346154
581 1669 0.346154
581 1066 0.346154
6011 5480 0.346154
6011 605 0.346154
6011 1669 0.346154
6011 1066 0.346154
6011 581 0.346154
4204 5480 0.346154
4204 605 0.346154
4204 1669 0.346154
4204 1066 0.346154
4204 581 0.346154
4204 6011 0.346154
2246 5493 0.346154
5769 6043 0.346154
5862 6043 0.346154
5862 5769 0.346154
5645 5706 0.346154
6046 2386 0.346154
5858 2386 0.346154
5858 6046 0.346154
5696 3939 0.346154
3982 6064 0.346154
2296 6069 0.346154
6078 5812 0.346154
6079 5812 0.346154
6079 6078 0.346154
6080 5812 0.346154
6080 6078 0.346154
6080 6079 0.346154
5453 5454 0.346154
5798 5454 0.346154
5798 5453 0.346154
1641 5454 0.346154
1641 5453 0.346154
1641 5798 0.346154
554 2406 0.346154
2062 2406 0.346154
2062 554 0.346154
5533 5915 0.346154
6022 5915 0.346154
6022 5533 0.346154
1655 3355 0.346154
5523 3355 0.346154
5523 1655 0.346154
6181 5755 0.346154
5855 5755 0.346154
5855 6181 0.346154
5545 5755 0.346154
5545 6181 0.346154
5545 5855 0.346154
5645 2547 0.346154
5702 5944 0.346154
1278 5944 0.346154
1278 5702 0.346154
1278 5124 0.346154
5702 5124 0.346154
5702 1278 0.346154
6442 5372 0.346154
3691 6474 0.346154
6573 6522 0.346154
4572 6522 0.346154
4572 6573 0.346154
6748 6747 0.346154
6764 6308 0.346154
6549 6308 0.346154
6549 6764 0.346154
6765 6308 0.346154
6765 6764 0.346154
6765 6549 0.346154
6846 6344 0.346154
6579 6344 0.346154
6579 6846 0.346154
6612 6890 0.346154
6906 6902 0.346154
6907 6902 0.346154
6907 6906 0.346154
7089 7064 0.346154
7190 7191 0.346154
6799 7462 0.346154
7527 6799 0.346154
6382 6799 0.346154
6382 7527 0.346154
6381 6799 0.346154
6381 7527 0.346154
6381 6382 0.346154
5525 7617 0.346154
1399 7646 0.346154
1205 7646 0.346154
1205 1399 0.346154
967 7646 0.346154
967 1399 0.346154
967 1205 0.346154
6500 7756 0.346154
6631 7927 0.346154
7928 7927 0.346154
7928 6631 0.346154
6124 7927 0.346154
6124 6631 0.346154
6124 7928 0.346154
7929 7927 0.346154
7929 6631 0.346154
7929 7928 0.346154
7929 6124 0.346154
6313 7988 0.346154
1019 8141 0.346154
8142 8141 0.346154
8142 1019 0.346154
7632 8141 0.346154
7632 1019 0.346154
7632 8142 0.346154
8143 8141 0.346154
8143 1019 0.346154
8143 8142 0.346154
8143 7632 0.346154
7631 8141 0.346154
7631 1019 0.346154
7631 8142 0.346154
7631 7632 0.346154
7631 8143 0.346154
8144 8141 0.346154
8144 1019 0.346154
8144 8142 0.346154
8144 7632 0.346154
8144 8143 0.346154
8144 7631 0.346154
6906 6902 0.346154
6907 6902 0.346154
6907 6906 0.346154
8187 8188 0.346154
967 8188 0.346154
967 8187 0.346154
8190 6442 0.346154
8191 6442 0.346154
8191 8190 0.346154
8192 6442 0.346154
8192 8190 0.346154
8192 8191 0.346154
2374 6442 0.346154
2374 8190 0.346154
2374 8191 0.346154
2374 8192 0.346154
5372 6442 0.346154
5372 8190 0.346154
5372 8191 0.346154
5372 8192 0.346154
5372 2374 0.346154
8142 7631 0.346154
8143 7631 0.346154
8143 8142 0.346154
1917 7631 0.346154
1917 8142 0.346154
1917 8143 0.346154
7633 7631 0.346154
7633 8142 0.346154
7633 8143 0.346154
7633 1917 0.346154
8193 7631 0.346154
8193 8142 0.346154
8193 8143 0.346154
8193 1917 0.346154
8193 7633 0.346154
8141 7631 0.346154
8141 8142 0.346154
8141 8143 0.346154
8141 1917 0.346154
8141 7633 0.346154
8141 8193 0.346154
1019 7631 0.346154
1019 8142 0.346154
1019 8143 0.346154
1019 1917 0.346154
1019 7633 0.346154
1019 8193 0.346154
1019 8141 0.346154
136 8218 0.346154
6748 3106 0.346154
7433 8453 0.346154
6999 8453 0.346154
6999 7433 0.346154
8365 8453 0.346154
8365 7433 0.346154
8365 6999 0.346154
8456 7610 0.346154
4517 7610 0.346154
4517 8456 0.346154
3337 2503 0.346154
7190 6622 0.346154
1290 6907 0.346154
7172 8627 0.346154
7617 8726 0.346154
8818 8819 0.346154
6990 8819 0.346154
6990 8818 0.346154
8975 8976 0.346154
8977 8976 0.346154
8977 8975 0.346154
8978 8976 0.346154
8978 8975 0.346154
8978 8977 0.346154
9006 5659 0.346154
9082 9083 0.346154
9084 9083 0.346154
9084 9082 0.346154
6296 8900 0.346154
2564 9334 0.346154
6382 9379 0.346154
6381 9379 0.346154
6381 6382 0.346154
6382 9379 0.346154
6381 9379 0.346154
6381 6382 0.346154
7861 7346 0.346154
7304 7346 0.346154
7304 7861 0.346154
7235 7346 0.346154
7235 7861 0.346154
7235 7304 0.346154
9515 7950 0.346154
6496 7950 0.346154
6496 9515 0.346154
7884 3337 0.346154
6510 9703 0.346154
2150 9706 0.346154
9707 9706 0.346154
9707 2150 0.346154
5394 9706 0.346154
5394 2150 0.346154
5394 9707 0.346154
9708 9706 0.346154
9708 2150 0.346154
9708 9707 0.346154
9708 5394 0.346154
9709 9706 0.346154
9709 2150 0.346154
9709 9707 0.346154
9709 5394 0.346154
9709 9708 0.346154
9710 9706 0.346154
9710 2150 0.346154
9710 9707 0.346154
9710 5394 0.346154
9710 9708 0.346154
9710 9709 0.346154
9711 9706 0.346154
9711 2150 0.346154
9711 9707 0.346154
9711 5394 0.346154
9711 9708 0.346154
9711 9709 0.346154
9711 9710 0.346154
5395 9706 0.346154
5395 2150 0.346154
5395 9707 0.346154
5395 5394 0.346154
5395 9708 0.346154
5395 9709 0.346154
5395 9710 0.346154
5395 9711 0.346154
9712 9706 0.346154
9712 2150 0.346154
9712 9707 0.346154
9712 5394 0.346154
9712 9708 0.346154
9712 9709 0.346154
9712 9710 0.346154
9712 9711 0.346154
9712 5395 0.346154
9713 9706 0.346154
9713 2150 0.346154
9713 9707 0.346154
9713 5394 0.346154
9713 9708 0.346154
9713 9709 0.346154
9713 9710 0.346154
9713 9711 0.346154
9713 5395 0.346154
9713 9712 0.346154
5361 9742 0.346154
2379 9747 0.346154
9762 2822 0.346154
5434 4439 0.346154
6942 8003 0.346154
9822 9823 0.346154
9824 9823 0.346154
9824 9822 0.346154
9825 9823 0.346154
9825 9822 0.346154
9825 9824 0.346154
9825 9823 0.346154
9822 9823 0.346154
9822 9825 0.346154
1641 6114 0.346154
5487 5375 0.346154
6043 5886 0.346154
5862 5886 0.346154
5862 6043 0.346154
3 9885 0.346154
5605 9885 0.346154
5605 3 0.346154
5357 5612 0.346154
5509 5510 0.346154
9891 9902 0.346154
5681 5682 0.346154
8085 9759 0.346154
5366 5529 0.346154
1669 605 0.346154
4167 5666 0.346154
6078 6079 0.346154
5812 6079 0.346154
5812 6078 0.346154
9957 9958 0.346154
9888 5976 0.346154
5363 5976 0.346154
5363 9888 0.346154
9731 9967 0.346154
9969 9970 0.346154
9958 9970 0.346154
9958 9969 0.346154
5400 1641 0.346154
4439 5836 0.346154
5703 5495 0.346154
9982 6018 0.346154
9983 9984 0.346154
2383 9987 0.346154
5862 9987 0.346154
5862 2383 0.346154
5842 5844 0.346154
5772 5844 0.346154
5772 5842 0.346154
5599 5590 0.346154
5595 5590 0.346154
5595 5599 0.346154
5867 5868 0.346154
5486 5410 0.346154
5754 3910 0.346154
10011 2401 0.346154
9948 2401 0.346154
9948 10011 0.346154
5450 2401 0.346154
5450 10011 0.346154
5450 9948 0.346154
10012 2401 0.346154
10012 10011 0.346154
10012 9948 0.346154
10012 5450 0.346154
5429 2401 0.346154
5429 10011 0.346154
5429 9948 0.346154
5429 5450 0.346154
5429 10012 0.346154
10013 2401 0.346154
10013 10011 0.346154
10013 9948 0.346154
10013 5450 0.346154
10013 10012 0.346154
10013 5429 0.346154
5426 2401 0.346154
5426 10011 0.346154
5426 9948 0.346154
5426 5450 0.346154
5426 10012 0.346154
5426 5429 0.346154
5426 10013 0.346154
10014 2401 0.346154
10014 10011 0.346154
10014 9948 0.346154
10014 5450 0.346154
10014 10012 0.346154
10014 5429 0.346154
10014 10013 0.346154
10014 5426 0.346154
10015 2401 0.346154
10015 10011 0.346154
10015 9948 0.346154
10015 5450 0.346154
10015 10012 0.346154
10015 5429 0.346154
10015 10013 0.346154
10015 5426 0.346154
10015 10014 0.346154
5862 5904 0.346154
4395 5904 0.346154
4395 5862 0.346154
536 4392 0.346154
256 1109 0.346154
78 1109 0.346154
78 256 0.346154
5365 1109 0.346154
5365 256 0.346154
5365 78 0.346154
5855 6181 0.346154
5755 6181 0.346154
5755 5855 0.346154
5545 6181 0.346154
5545 5855 0.346154
5545 5755 0.346154
4262 10060 0.346154
6056 5602 0.346154
5771 5834 0.346154
9988 6039 0.346154
5755 5855 0.346154
6181 5855 0.346154
6181 5755 0.346154
5545 5855 0.346154
5545 5755 0.346154
5545 6181 0.346154
5813 5527 0.346154
10097 10098 0.346154
10099 10098 0.346154
10099 10097 0.346154
5645 5706 0.346154
5454 5453 0.346154
5455 5453 0.346154
5455 5454 0.346154
5628 5409 0.346154
4261 5409 0.346154
4261 5628 0.346154
5725 5409 0.346154
5725 5628 0.346154
5725 4261 0.346154
5624 5409 0.346154
5624 5628 0.346154
5624 4261 0.346154
5624 5725 0.346154
4395 5861 0.346154
5902 5861 0.346154
5902 4395 0.346154
5363 10152 0.346154
5712 10152 0.346154
5712 5363 0.346154
5981 10152 0.346154
5981 5363 0.346154
5981 5712 0.346154
5884 10152 0.346154
5884 5363 0.346154
5884 5712 0.346154
5884 5981 0.346154
851 10152 0.346154
851 5363 0.346154
851 5712 0.346154
851 5981 0.346154
851 5884 0.346154
66 10152 0.346154
66 5363 0.346154
66 5712 0.346154
66 5981 0.346154
66 5884 0.346154
66 851 0.346154
3859 5808 0.346154
5774 6122 0.346154
6195 5616 0.346154
5755 5769 0.346154
5545 5769 0.346154
5545 5755 0.346154
6177 6176 0.346154
6132 6133 0.346154
5992 5991 0.346154
5495 5703 0.346154
5811 6045 0.346154
6132 6133 0.346154
5645 5572 0.346154
10184 5950 0.346154
10185 5950 0.346154
10185 10184 0.346154
5894 5950 0.346154
5894 10184 0.346154
5894 10185 0.346154
10183 5950 0.346154
10183 10184 0.346154
10183 10185 0.346154
10183 5894 0.346154
10186 5950 0.346154
10186 10184 0.346154
10186 10185 0.346154
10186 5894 0.346154
10186 10183 0.346154
10187 5950 0.346154
10187 10184 0.346154
10187 10185 0.346154
10187 5894 0.346154
10187 10183 0.346154
10187 10186 0.346154
10188 5950 0.346154
10188 10184 0.346154
10188 10185 0.346154
10188 5894 0.346154
10188 10183 0.346154
10188 10186 0.346154
10188 10187 0.346154
5855 5755 0.346154
6181 5755 0.346154
6181 5855 0.346154
5769 5755 0.346154
5769 5855 0.346154
5769 6181 0.346154
5545 5755 0.346154
5545 5855 0.346154
5545 6181 0.346154
5545 5769 0.346154
3578 3315 0.346154
5855 3315 0.346154
5545 3315 0.346154
5545 5855 0.346154
5645 2547 0.346154
5772 9988 0.346154
9972 9988 0.346154
9972 5772 0.346154
4879 2420 0.346154
5771 9968 0.346154
10228 9968 0.346154
10228 5771 0.346154
10255 10252 0.346154
10369 10249 0.346154
10254 10249 0.346154
6878 96 0.346154
2226 96 0.346154
2226 6878 0.346154
6878 96 0.346154
10253 96 0.346154
10253 6878 0.346154
7928 4361 0.346154
6124 4361 0.346154
6124 7928 0.346154
6124 4921 0.346154
10542 10248 0.346154
10331 1703 0.346154
3029 207 0.346154
947 207 0.346154
947 3029 0.346154
3030 207 0.346154
3030 3029 0.346154
3030 947 0.346154
4433 1993 0.346154
3086 1993 0.346154
3086 4433 0.346154
1993 4433 0.346154
3086 4433 0.346154
3086 1993 0.346154
10441 10357 0.346154
10598 10357 0.346154
10598 10441 0.346154
78 256 0.346154
2110 669 0.346154
2110 475 0.346154
2110 475 0.346154
7928 2110 0.346154
10519 10251 0.346154
96 10251 0.346154
96 10519 0.346154
2125 10372 0.346154
10247 10667 0.346154
10668 10667 0.346154
10668 10247 0.346154
10669 10667 0.346154
10669 10247 0.346154
10669 10668 0.346154
10670 10667 0.346154
10670 10247 0.346154
10670 10668 0.346154
10670 10669 0.346154
10671 10667 0.346154
10671 10247 0.346154
10671 10668 0.346154
10671 10669 0.346154
10671 10670 0.346154
10247 10378 0.346154
2219 10262 0.346154
2218 10262 0.346154
2218 2219 0.346154
2291 10771 0.346154
10772 10771 0.346154
10772 2291 0.346154
10789 10788 0.346154
10762 10808 0.346154
10842 10843 0.346154
11026 9761 0.346154
11171 11172 0.346154
11228 11229 0.346154
11241 11008 0.346154
11254 11255 0.346154
11333 11334 0.346154
7444 11381 0.346154
10897 3333 0.346154
11468 1216 0.346154
11231 11026 0.346154
11660 3239 0.346154
11659 3239 0.346154
11659 11660 0.346154
11680 11679 0.346154
11681 11679 0.346154
11681 11680 0.346154
3517 11679 0.346154
3517 11680 0.346154
3517 11681 0.346154
11773 11774 0.346154
10786 3879 0.346154
11791 3879 0.346154
11791 10786 0.346154
2062 3879 0.346154
2062 10786 0.346154
2062 11791 0.346154
3659 10903 0.346154
8000 11843 0.346154
492 11843 0.346154
492 8000 0.346154
11376 10834 0.346154
11241 11077 0.346154
10961 12058 0.346154
11003 12058 0.346154
11003 10961 0.346154
11233 11694 0.346154
8142 11694 0.346154
8142 11233 0.346154
11660 11694 0.346154
11660 11233 0.346154
11660 8142 0.346154
12079 12080 0.346154
10366 12080 0.346154
10366 12079 0.346154
12078 12086 0.346154
10902 12086 0.346154
10902 12078 0.346154
12078 12086 0.346154
11418 12090 0.346154
10896 10563 0.346154
3298 2267 0.346154
3239 11660 0.346154
12157 11660 0.346154
12157 3239 0.346154
12167 11404 0.346154
11231 11404 0.346154
11231 12167 0.346154
12183 12184 0.346154
12185 12184 0.346154
12185 12183 0.346154
1698 12184 0.346154
1698 12183 0.346154
1698 12185 0.346154
12186 12184 0.346154
12186 12183 0.346154
12186 12185 0.346154
12186 1698 0.346154
3769 12211 0.346154
11026 11731 0.346154
3668 10912 0.346154
10742 11034 0.346154
12293 12294 0.346154
10736 12294 0.346154
10736 12293 0.346154
2446 2476 0.346154
1975 12333 0.346154
12186 12185 0.346154
1698 12185 0.346154
1698 12186 0.346154
11960 5078 0.346154
11040 5078 0.346154
11040 11960 0.346154
11040 5078 0.346154
11090 5078 0.346154
11090 11040 0.346154
9369 11588 0.346154
4684 11588 0.346154
4684 9369 0.346154
11627 11588 0.346154
11627 9369 0.346154
11627 4684 0.346154
10786 11024 0.346154
11095 12582 0.346154
3365 12673 0.346154
12738 465 0.346154
12764 12035 0.346154
10900 12035 0.346154
10900 12764 0.346154
3928 10968 0.346154
10896 12399 0.346154
11439 12399 0.346154
11439 10896 0.346154
4684 2005 0.346154
11554 12812 0.346154
3022 4736 0.346154
12921 11352 0.346154
7444 3442 0.346154
11301 12774 0.346154
10842 12951 0.346154
10896 12398 0.346154
11439 12398 0.346154
11439 10896 0.346154
11441 12398 0.346154
11441 10896 0.346154
11441 11439 0.346154
12160 12398 0.346154
12160 10896 0.346154
12160 11439 0.346154
12160 11441 0.346154
12998 12398 0.346154
12998 10896 0.346154
12998 11439 0.346154
12998 11441 0.346154
12998 12160 0.346154
12656 12398 0.346154
12656 10896 0.346154
12656 11439 0.346154
12656 11441 0.346154
12656 12160 0.346154
12656 12998 0.346154
7929 2684 0.346154
1255 9469 0.346154
13067 13068 0.346154
11659 13086 0.346154
12316 12315 0.346154
13088 12315 0.346154
13088 12316 0.346154
2948 12374 0.346154
11241 13117 0.346154
3769 10795 0.346154
13184 3930 0.346154
13185 3930 0.346154
13185 13184 0.346154
12084 3930 0.346154
13116 3769 0.346154
13188 10742 0.346154
11173 13220 0.346154
12036 13220 0.346154
12036 11173 0.346154
11114 13072 0.346154
3876 12626 0.346154
3876 12626 0.346154
13291 12626 0.346154
13291 3876 0.346154
4684 12626 0.346154
4684 3876 0.346154
4684 13291 0.346154
13292 11115 0.346154
11117 11115 0.346154
11117 13292 0.346154
13293 11115 0.346154
10973 11115 0.346154
10973 13293 0.346154
13305 2470 0.346154
11334 2470 0.346154
11334 13305 0.346154
11894 12286 0.346154
13359 13360 0.346154
13361 13360 0.346154
13361 13359 0.346154
13362 13360 0.346154
13362 13359 0.346154
13362 13361 0.346154
13363 13360 0.346154
13363 13359 0.346154
13363 13361 0.346154
13363 13362 0.346154
13364 13360 0.346154
13364 13359 0.346154
13364 13361 0.346154
13364 13362 0.346154
13364 13363 0.346154
13365 13360 0.346154
13365 13359 0.346154
13365 13361 0.346154
13365 13362 0.346154
13365 13363 0.346154
13365 13364 0.346154
10767 7719 0.346154
11011 66 0.346154
2944 66 0.346154
2944 11011 0.346154
11027 4095 0.346154
4684 4095 0.346154
933 11779 0.346154
1099 11587 0.346154
10900 11587 0.346154
10900 1099 0.346154
12035 11587 0.346154
12035 1099 0.346154
12035 10900 0.346154
11075 12198 0.346154
8878 12193 0.346154
10893 13481 0.346154
10892 13481 0.346154
10892 10893 0.346154
10767 1317 0.346154
9267 1317 0.346154
9267 10767 0.346154
11388 13537 0.346154
11960 11040 0.346154
10932 4406 0.346154
3331 13390 0.346154
6469 165 0.346154
6468 165 0.346154
6468 6469 0.346154
6925 165 0.346154
6925 6469 0.346154
6925 6468 0.346154
13592 165 0.346154
13592 6469 0.346154
13592 6468 0.346154
13592 6925 0.346154
11000 11025 0.346154
11027 11025 0.346154
11027 11000 0.346154
11095 12582 0.346154
1698 11839 0.346154
12186 11839 0.346154
12186 1698 0.346154
13628 13629 0.346154
13184 13632 0.346154
11660 13632 0.346154
11660 13184 0.346154
3930 13632 0.346154
3930 13184 0.346154
3930 11660 0.346154
11026 11976 0.346154
11624 11976 0.346154
11624 11026 0.346154
2948 13635 0.346154
13640 10870 0.346154
11980 10870 0.346154
11980 13640 0.346154
11916 10870 0.346154
11916 13640 0.346154
11916 11980 0.346154
12749 10870 0.346154
12749 13640 0.346154
12749 11980 0.346154
12749 11916 0.346154
11090 13656 0.346154
11611 13656 0.346154
11611 11090 0.346154
12286 11894 0.346154
13670 11319 0.346154
9761 13674 0.346154
10786 13674 0.346154
10786 9761 0.346154
11026 13674 0.346154
11026 9761 0.346154
11026 10786 0.346154
8194 13724 0.346154
6903 13724 0.346154
6903 8194 0.346154
10932 4050 0.346154
10999 11911 0.346154
4684 11489 0.346154
4684 11489 0.346154
466 11489 0.346154
4684 11489 0.346154
4684 466 0.346154
7444 13838 0.346154
11172 13844 0.346154
11644 13844 0.346154
11644 11172 0.346154
2944 11011 0.346154
11408 11430 0.346154
11674 3365 0.346154
2335 3365 0.346154
2335 11674 0.346154
2336 3365 0.346154
2336 11674 0.346154
2336 2335 0.346154
3022 13987 0.346154
9514 14016 0.346154
9514 14016 0.346154
11894 14016 0.346154
11894 9514 0.346154
14027 2335 0.346154
7507 2335 0.346154
4703 2335 0.346154
4703 7507 0.346154
4515 14717 0.346154
6336 6337 0.346154
14753 14754 0.346154
14755 14754 0.346154
14755 14753 0.346154
8777 14894 0.346154
14904 14905 0.346154
14926 14927 0.346154
14928 14927 0.346154
14928 14926 0.346154
2130 14927 0.346154
2130 14926 0.346154
2130 14928 0.346154
2879 14927 0.346154
2879 14926 0.346154
2879 14928 0.346154
2879 2130 0.346154
14929 14927 0.346154
14929 14926 0.346154
14929 14928 0.346154
14929 2130 0.346154
14929 2879 0.346154
6670 14927 0.346154
6670 14926 0.346154
6670 14928 0.346154
6670 2130 0.346154
6670 2879 0.346154
6670 14929 0.346154
6344 14948 0.346154
3109 14948 0.346154
3109 6344 0.346154
6579 14948 0.346154
6579 6344 0.346154
6579 3109 0.346154
7258 14948 0.346154
7258 6344 0.346154
7258 3109 0.346154
7258 6579 0.346154
14949 14948 0.346154
14962 14963 0.346154
14979 14980 0.346154
14981 14980 0.346154
14981 14979 0.346154
13448 14991 0.346154
8254 14991 0.346154
8254 13448 0.346154
15038 6506 0.346154
14801 6506 0.346154
14801 15038 0.346154
6889 6506 0.346154
6889 15038 0.346154
6889 14801 0.346154
1804 6846 0.346154
6579 6846 0.346154
6579 1804 0.346154
7258 6846 0.346154
7258 1804 0.346154
7258 6579 0.346154
89 87 0.346154
91 87 0.346154
91 89 0.346154
971 87 0.346154
971 89 0.346154
971 91 0.346154
14719 14783 0.346154
1019 14783 0.346154
1019 14719 0.346154
7835 15139 0.346154
14774 14771 0.346154
7111 1407 0.346154
8073 1407 0.346154
8073 7111 0.346154
15200 15153 0.346154
8111 6457 0.346154
6711 6709 0.346154
1401 7250 0.346154
15237 7250 0.346154
15237 1401 0.346154
6485 7250 0.346154
6485 1401 0.346154
6485 15237 0.346154
10571 7250 0.346154
10571 1401 0.346154
10571 15237 0.346154
10571 6485 0.346154
6915 7250 0.346154
6915 1401 0.346154
6915 15237 0.346154
6915 6485 0.346154
6915 10571 0.346154
8781 7250 0.346154
8781 1401 0.346154
8781 15237 0.346154
8781 6485 0.346154
8781 10571 0.346154
8781 6915 0.346154
10711 7250 0.346154
10711 1401 0.346154
10711 15237 0.346154
10711 6485 0.346154
10711 10571 0.346154
10711 6915 0.346154
10711 8781 0.346154
7918 15255 0.346154
7918 15255 0.346154
6340 14803 0.346154
15302 8759 0.346154
15303 8759 0.346154
15303 15302 0.346154
15304 8759 0.346154
15304 15302 0.346154
15304 15303 0.346154
15305 8759 0.346154
15305 15302 0.346154
15305 15303 0.346154
15305 15304 0.346154
15036 8759 0.346154
15036 15302 0.346154
15036 15303 0.346154
15036 15304 0.346154
15036 15305 0.346154
15306 8759 0.346154
15306 15302 0.346154
15306 15303 0.346154
15306 15304 0.346154
15306 15305 0.346154
15306 15036 0.346154
15307 8759 0.346154
15307 15302 0.346154
15307 15303 0.346154
15307 15304 0.346154
15307 15305 0.346154
15307 15036 0.346154
15307 15306 0.346154
15176 14723 0.346154
6579 1804 0.346154
15352 6701 0.346154
15353 6701 0.346154
15353 15352 0.346154
15354 6701 0.346154
15354 15352 0.346154
15354 15353 0.346154
15355 6701 0.346154
15355 15352 0.346154
15355 15353 0.346154
15355 15354 0.346154
15356 6701 0.346154
15356 15352 0.346154
15356 15353 0.346154
15356 15354 0.346154
15356 15355 0.346154
15357 6701 0.346154
15357 15352 0.346154
15357 15353 0.346154
15357 15354 0.346154
15357 15355 0.346154
15357 15356 0.346154
15358 6701 0.346154
15358 15352 0.346154
15358 15353 0.346154
15358 15354 0.346154
15358 15355 0.346154
15358 15356 0.346154
15358 15357 0.346154
15359 6701 0.346154
15359 15352 0.346154
15359 15353 0.346154
15359 15354 0.346154
15359 15355 0.346154
15359 15356 0.346154
15359 15357 0.346154
15359 15358 0.346154
15360 6701 0.346154
15360 15352 0.346154
15360 15353 0.346154
15360 15354 0.346154
15360 15355 0.346154
15360 15356 0.346154
15360 15357 0.346154
15360 15358 0.346154
15360 15359 0.346154
15361 6701 0.346154
15361 15352 0.346154
15361 15353 0.346154
15361 15354 0.346154
15361 15355 0.346154
15361 15356 0.346154
15361 15357 0.346154
15361 15358 0.346154
15361 15359 0.346154
15361 15360 0.346154
8781 15237 0.346154
6915 15237 0.346154
6915 8781 0.346154
15349 15371 0.346154
14770 15371 0.346154
14770 15349 0.346154
15372 15371 0.346154
15372 15349 0.346154
15372 14770 0.346154
6820 15140 0.346154
15176 15140 0.346154
15176 6820 0.346154
15400 15398 0.346154
15397 15398 0.346154
15397 15400 0.346154
2484 15398 0.346154
2484 15400 0.346154
2484 15397 0.346154
15176 14795 0.346154
6523 15425 0.346154
15236 15152 0.346154
7932 15428 0.346154
14994 15428 0.346154
14994 7932 0.346154
6597 8149 0.346154
15471 15472 0.346154
15473 15472 0.346154
15473 15471 0.346154
15474 15472 0.346154
15474 15471 0.346154
15474 15473 0.346154
6624 15472 0.346154
6624 15471 0.346154
6624 15473 0.346154
6624 15474 0.346154
15475 15472 0.346154
15475 15471 0.346154
15475 15473 0.346154
15475 15474 0.346154
15475 6624 0.346154
15476 15472 0.346154
15476 15471 0.346154
15476 15473 0.346154
15476 15474 0.346154
15476 6624 0.346154
15476 15475 0.346154
15477 15472 0.346154
15477 15471 0.346154
15477 15473 0.346154
15477 15474 0.346154
15477 6624 0.346154
15477 15475 0.346154
15477 15476 0.346154
7994 15472 0.346154
7994 15471 0.346154
7994 15473 0.346154
7994 15474 0.346154
7994 6624 0.346154
7994 15475 0.346154
7994 15476 0.346154
7994 15477 0.346154
7235 7861 0.346154
7304 7861 0.346154
7304 7235 0.346154
15554 9123 0.346154
15366 9123 0.346154
15366 15554 0.346154
15555 9123 0.346154
15555 15554 0.346154
15555 15366 0.346154
3154 9123 0.346154
3154 15554 0.346154
3154 15366 0.346154
3154 15555 0.346154
15203 9123 0.346154
15203 15554 0.346154
15203 15366 0.346154
15203 15555 0.346154
15203 3154 0.346154
2770 14816 0.346154
7465 8006 0.346154
15051 15050 0.346154
15717 15718 0.346154
15719 15718 0.346154
15719 15717 0.346154
8794 15718 0.346154
8794 15717 0.346154
8794 15719 0.346154
5044 6358 0.346154
8456 7610 0.346154
10578 7610 0.346154
10578 8456 0.346154
7057 8097 0.346154
7643 7841 0.346154
15919 7841 0.346154
15919 7643 0.346154
4966 14930 0.346154
6282 6470 0.346154
15931 6470 0.346154
15931 6282 0.346154
1412 7962 0.346154
15950 7962 0.346154
15950 1412 0.346154
15397 15400 0.346154
2484 15400 0.346154
2484 15397 0.346154
15398 15400 0.346154
15398 15397 0.346154
15398 2484 0.346154
15399 15400 0.346154
15399 15397 0.346154
15399 2484 0.346154
15399 15398 0.346154
15097 3364 0.346154
6990 15002 0.346154
15321 15002 0.346154
15321 6990 0.346154
14904 7207 0.346154
15263 7207 0.346154
15263 14904 0.346154
15904 7207 0.346154
15904 14904 0.346154
15904 15263 0.346154
15274 7207 0.346154
15274 14904 0.346154
15274 15263 0.346154
15274 15904 0.346154
16107 16108 0.346154
16109 16108 0.346154
16109 16107 0.346154
16110 16108 0.346154
16110 16107 0.346154
16110 16109 0.346154
15430 16108 0.346154
15430 16107 0.346154
15430 16109 0.346154
15430 16110 0.346154
16111 16108 0.346154
16111 16107 0.346154
16111 16109 0.346154
16111 16110 0.346154
16111 15430 0.346154
16112 16108 0.346154
16112 16107 0.346154
16112 16109 0.346154
16112 16110 0.346154
16112 15430 0.346154
16112 16111 0.346154
16113 16108 0.346154
16113 16107 0.346154
16113 16109 0.346154
16113 16110 0.346154
16113 15430 0.346154
16113 16111 0.346154
16113 16112 0.346154
3615 16135 0.346154
8927 8928 0.346154
4966 8928 0.346154
4966 8927 0.346154
7328 9686 0.346154
6643 1412 0.346154
6643 1412 0.346154
6845 9348 0.346154
6265 9348 0.346154
6265 6845 0.346154
15677 15906 0.346154
15809 15906 0.346154
15809 15677 0.346154
1657 15827 0.346154
16078 15827 0.346154
16078 1657 0.346154
2919 10711 0.346154
14191 16235 0.346154
7987 16235 0.346154
7987 14191 0.346154
3109 16235 0.346154
3109 14191 0.346154
3109 7987 0.346154
4966 16235 0.346154
4966 14191 0.346154
4966 7987 0.346154
4966 3109 0.346154
14995 16235 0.346154
14995 14191 0.346154
14995 7987 0.346154
14995 3109 0.346154
14995 4966 0.346154
7605 7892 0.346154
4832 16247 0.346154
16248 16247 0.346154
16248 4832 0.346154
379 16247 0.346154
379 4832 0.346154
379 16248 0.346154
952 8353 0.346154
16250 8353 0.346154
16250 952 0.346154
6314 21 0.346154
46 21 0.346154
46 6314 0.346154
16280 9100 0.346154
2680 17066 0.346154
6124 7928 0.346154
17079 1658 0.346154
4218 489 0.346154
10249 10369 0.346154
3993 17152 0.346154
17161 10650 0.346154
3086 10650 0.346154
3086 17161 0.346154
741 742 0.346154
744 742 0.346154
744 741 0.346154
17187 742 0.346154
17187 741 0.346154
17187 744 0.346154
17188 742 0.346154
17188 741 0.346154
17188 744 0.346154
17188 17187 0.346154
17189 742 0.346154
17189 741 0.346154
17189 744 0.346154
17189 17187 0.346154
17189 17188 0.346154
17190 742 0.346154
17190 741 0.346154
17190 744 0.346154
17190 17187 0.346154
17190 17188 0.346154
17190 17189 0.346154
10691 10719 0.346154
2219 10719 0.346154
2219 10691 0.346154
17230 17231 0.346154
1417 17079 0.346154
17098 17281 0.346154
1907 14315 0.346154
2817 14315 0.346154
2817 1907 0.346154
17184 14315 0.346154
17184 1907 0.346154
17184 2817 0.346154
73 1111 0.346154
7509 7508 0.346154
17342 7508 0.346154
17342 7509 0.346154
9773 7508 0.346154
9773 7509 0.346154
9773 17342 0.346154
17343 17344 0.346154
10321 17344 0.346154
10321 17343 0.346154
3236 17344 0.346154
3236 17343 0.346154
3236 10321 0.346154
17348 17349 0.346154
2111 408 0.346154
17081 17082 0.346154
16920 17082 0.346154
16920 17081 0.346154
17198 17082 0.346154
17198 17081 0.346154
17198 16920 0.346154
17028 10413 0.346154
4067 17185 0.346154
6680 5483 0.346154
5363 5976 0.346154
10152 5976 0.346154
10152 5363 0.346154
9888 5976 0.346154
9888 5363 0.346154
9888 10152 0.346154
75 17450 0.346154
2186 68 0.346154
6124 1038 0.346154
17490 17491 0.346154
259 3989 0.346154
70 2890 0.346154
73 4194 0.346154
1583 2987 0.346154
1445 2987 0.346154
1445 1583 0.346154
996 3152 0.346154
3154 3152 0.346154
3154 996 0.346154
10032 17046 0.346154
220 17595 0.346154
17239 1417 0.346154
2124 1417 0.346154
2124 17239 0.346154
17615 17616 0.346154
1435 17616 0.346154
1435 17615 0.346154
17620 1709 0.346154
1423 10516 0.346154
978 14631 0.346154
1658 620 0.346154
78 256 0.346154
5365 256 0.346154
5365 78 0.346154
371 3059 0.346154
901 1810 0.346154
2379 6044 0.346154
197 669 0.346154
730 669 0.346154
730 197 0.346154
6075 6073 0.346154
6076 6073 0.346154
6076 6075 0.346154
1658 8133 0.346154
1019 1917 0.346154
2761 1917 0.346154
2761 1019 0.346154
15213 16841 0.346154
2375 13318 0.346154
61 448 0.346154
78 448 0.346154
78 61 0.346154
4187 1435 0.346154
2984 81 0.346154
2463 76 0.346154
3781 10882 0.346154
1038 1718 0.346154
2218 2219 0.346154
13628 13629 0.346154
10517 873 0.346154
1423 873 0.346154
1423 10517 0.346154
17231 17230 0.346154
17813 4561 0.346154
8913 5456 0.346154
17098 17281 0.346154
2112 1568 0.346154
1026 4626 0.346154
2860 16326 0.346154
4779 4780 0.346154
17535 17193 0.346154
17869 1125 0.346154
4799 17897 0.346154
17898 17897 0.346154
17898 4799 0.346154
17899 17897 0.346154
17899 4799 0.346154
17899 17898 0.346154
18578 18579 0.346154
18610 12653 0.346154
17579 13070 0.346154
18618 13070 0.346154
18618 17579 0.346154
18637 18638 0.346154
475 18649 0.346154
18650 18649 0.346154
18650 475 0.346154
18695 18689 0.346154
18701 18689 0.346154
18701 18695 0.346154
10391 18689 0.346154
10391 18695 0.346154
10391 18701 0.346154
18762 18763 0.346154
18764 18763 0.346154
18764 18762 0.346154
18765 18763 0.346154
18765 18762 0.346154
18765 18764 0.346154
18842 18843 0.346154
18818 18817 0.346154
18950 18948 0.346154
18950 18948 0.346154
18731 18948 0.346154
18731 18950 0.346154
18983 18894 0.346154
15294 14980 0.346154
8697 14980 0.346154
8697 15294 0.346154
19009 19008 0.346154
18921 19008 0.346154
18921 19009 0.346154
19052 19050 0.346154
18828 19050 0.346154
18828 19052 0.346154
18660 18659 0.346154
19058 19049 0.346154
19058 19049 0.346154
6298 16153 0.346154
6295 16153 0.346154
6295 6298 0.346154
15015 16153 0.346154
15015 6298 0.346154
15015 6295 0.346154
8761 16153 0.346154
8761 6298 0.346154
8761 6295 0.346154
8761 15015 0.346154
19086 19082 0.346154
19085 19082 0.346154
19085 19086 0.346154
17579 19208 0.346154
18618 19208 0.346154
18618 17579 0.346154
18669 19066 0.346154
6293 19245 0.346154
19027 16071 0.346154
18731 7412 0.346154
19286 7412 0.346154
19286 18731 0.346154
19294 19295 0.346154
19296 19295 0.346154
19296 19294 0.346154
19327 19314 0.346154
8105 19314 0.346154
8105 19327 0.346154
19454 19065 0.346154
18637 19481 0.346154
19510 19511 0.346154
16439 7250 0.346154
19588 19589 0.346154
7890 19589 0.346154
7890 19588 0.346154
19603 19241 0.346154
10515 19662 0.346154
19665 19662 0.346154
19665 10515 0.346154
19682 7450 0.346154
6472 15236 0.346154
18652 19689 0.346154
14979 10523 0.346154
18747 10523 0.346154
18747 14979 0.346154
19468 19372 0.346154
1964 19741 0.346154
18643 12073 0.346154
19870 19157 0.346154
19871 19157 0.346154
19871 19870 0.346154
19887 15448 0.346154
18999 19112 0.346154
18828 16643 0.346154
18714 18766 0.346154
19133 18597 0.346154
16171 18597 0.346154
16171 19133 0.346154
19127 19325 0.346154
18940 9933 0.346154
2897 9933 0.346154
2897 18940 0.346154
18993 18599 0.346154
19641 4490 0.346154
19982 19980 0.346154
9347 19047 0.346154
9349 19047 0.346154
9349 9347 0.346154
19498 19499 0.346154
2686 19086 0.346154
19781 19086 0.346154
19781 2686 0.346154
18608 19086 0.346154
18608 2686 0.346154
18608 19781 0.346154
8105 19086 0.346154
8105 2686 0.346154
8105 19781 0.346154
8105 18608 0.346154
19780 19086 0.346154
19780 2686 0.346154
19780 19781 0.346154
19780 18608 0.346154
19780 8105 0.346154
18993 15832 0.346154
19845 20145 0.346154
19784 19783 0.346154
18986 19783 0.346154
18986 19784 0.346154
19287 19783 0.346154
19287 19784 0.346154
19287 18986 0.346154
18606 20113 0.346154
20258 19698 0.346154
19608 19484 0.346154
18958 19484 0.346154
18958 19608 0.346154
18615 18616 0.346154
18615 18616 0.346154
19696 12083 0.346154
20371 19937 0.346154
20399 16278 0.346154
17346 16278 0.346154
17346 20399 0.346154
19549 16278 0.346154
19549 20399 0.346154
19549 17346 0.346154
18891 18733 0.346154
20167 18733 0.346154
20167 18891 0.346154
16837 18884 0.346154
19238 18884 0.346154
19238 16837 0.346154
20171 18884 0.346154
20171 16837 0.346154
20171 19238 0.346154
18996 18884 0.346154
18996 16837 0.346154
18996 19238 0.346154
18996 20171 0.346154
6928 19302 0.346154
19939 18559 0.346154
19618 19900 0.346154
19437 19033 0.346154
1979 19033 0.346154
1979 19437 0.346154
16280 20374 0.346154
20627 19681 0.346154
18668 18678 0.346154
18667 18678 0.346154
18667 18668 0.346154
19011 18678 0.346154
19011 18668 0.346154
19011 18667 0.346154
19086 18592 0.346154
18678 18669 0.346154
18993 18886 0.346154
18994 18886 0.346154
18994 18993 0.346154
19780 20449 0.346154
19680 8659 0.346154
18708 8659 0.346154
18708 19680 0.346154
20509 19280 0.346154
20234 20233 0.346154
19287 20233 0.346154
19287 20234 0.346154
19548 19956 0.346154
19549 19956 0.346154
19549 19548 0.346154
8250 20411 0.346154
18640 20411 0.346154
18640 8250 0.346154
18949 18714 0.346154
1964 20729 0.346154
19127 20729 0.346154
19127 1964 0.346154
18940 1795 0.346154
20053 1795 0.346154
20053 18940 0.346154
16837 20760 0.346154
18538 20705 0.346154
18295 19380 0.346154
8105 18608 0.346154
19713 20613 0.346154
9472 20613 0.346154
9472 19713 0.346154
1964 19127 0.346154
20729 19127 0.346154
20729 1964 0.346154
20269 20837 0.346154
17533 20837 0.346154
17533 20269 0.346154
20412 18761 0.346154
18724 19365 0.346154
18795 18773 0.346154
18795 18773 0.346154
18722 4004 0.346154
19343 20910 0.346154
19465 19777 0.346154
18618 18960 0.346154
20945 18960 0.346154
20945 18618 0.346154
19834 20631 0.346154
19831 18753 0.346154
12083 18753 0.346154
12083 19831 0.346154
6699 18753 0.346154
6699 19831 0.346154
6699 12083 0.346154
18625 18863 0.346154
15219 18863 0.346154
15219 18625 0.346154
19694 19500 0.346154
18966 19500 0.346154
18966 19694 0.346154
20962 20963 0.346154
20830 20963 0.346154
20830 20962 0.346154
18995 20964 0.346154
18795 20964 0.346154
18795 18995 0.346154
19713 19714 0.346154
18965 9125 0.346154
17486 19225 0.346154
15219 19225 0.346154
15219 17486 0.346154
19588 19589 0.346154
20236 18910 0.346154
18737 18910 0.346154
18737 20236 0.346154
19294 15219 0.346154
15526 16011 0.346154
19617 19618 0.346154
7046 15176 0.346154
6731 15176 0.346154
6731 7046 0.346154
6303 15924 0.346154
3337 6303 0.346154
1804 21238 0.346154
6579 21238 0.346154
6579 1804 0.346154
4643 6698 0.346154
15004 21285 0.346154
21286 21285 0.346154
21286 15004 0.346154
21287 21285 0.346154
21287 15004 0.346154
21287 21286 0.346154
21288 21285 0.346154
21288 15004 0.346154
21288 21286 0.346154
21288 21287 0.346154
8086 17227 0.346154
7057 17227 0.346154
7057 8086 0.346154
14523 17227 0.346154
594 17227 0.346154
594 14523 0.346154
7057 17227 0.346154
7057 14523 0.346154
7057 594 0.346154
21304 8420 0.346154
2186 702 0.346154
2110 702 0.346154
2110 2186 0.346154
21343 10478 0.346154
21196 10478 0.346154
21196 21343 0.346154
21344 10478 0.346154
21344 21343 0.346154
21344 21196 0.346154
4626 12217 0.346154
17333 1583 0.346154
73 1111 0.346154
7517 6110 0.346154
6111 6110 0.346154
6111 7517 0.346154
7518 6110 0.346154
7518 7517 0.346154
7518 6111 0.346154
7631 8143 0.346154
1019 8143 0.346154
1019 7631 0.346154
10546 1957 0.346154
6295 6298 0.346154
14730 6298 0.346154
14730 6295 0.346154
10571 10933 0.346154
6915 10933 0.346154
6915 10571 0.346154
7618 3078 0.346154
3076 3078 0.346154
3076 7618 0.346154
3153 952 0.346154
15943 952 0.346154
15943 3153 0.346154
1407 952 0.346154
1407 3153 0.346154
1407 15943 0.346154
8073 952 0.346154
8073 3153 0.346154
8073 15943 0.346154
8073 1407 0.346154
7111 952 0.346154
7111 3153 0.346154
7111 15943 0.346154
7111 1407 0.346154
7111 8073 0.346154
6903 8194 0.346154
2503 8194 0.346154
2503 6903 0.346154
6687 8194 0.346154
6687 6903 0.346154
6687 2503 0.346154
5419 16290 0.346154
1141 16287 0.346154
2112 16287 0.346154
2112 1141 0.346154
3993 7330 0.346154
6406 16472 0.346154
16522 17029 0.346154
6617 16320 0.346154
136 16320 0.346154
136 6617 0.346154
927 17812 0.346154
16776 17812 0.346154
16776 927 0.346154
6687 6903 0.346154
15814 6903 0.346154
15814 6687 0.346154
2504 2503 0.346154
8194 2503 0.346154
8194 2504 0.346154
2503 8570 0.346154
3337 8570 0.346154
3337 2503 0.346154
594 8097 0.346154
8726 1417 0.346154
4067 1417 0.346154
4067 8726 0.346154
16167 21613 0.346154
21333 7116 0.346154
7057 7116 0.346154
7057 21333 0.346154
952 3153 0.346154
10551 14222 0.346154
21497 7125 0.346154
906 7125 0.346154
906 21497 0.346154
14770 16048 0.346154
9496 7166 0.346154
3337 7166 0.346154
3337 9496 0.346154
16187 4747 0.346154
9298 4747 0.346154
9298 16187 0.346154
10268 5924 0.346154
16459 5924 0.346154
16459 10268 0.346154
7166 9496 0.346154
3337 9496 0.346154
3337 7166 0.346154
8792 16236 0.346154
996 3154 0.346154
17573 21875 0.346154
10671 21875 0.346154
10671 17573 0.346154
18091 21884 0.346154
21914 21372 0.346154
7452 13340 0.346154
6198 13340 0.346154
6198 7452 0.346154
7882 13340 0.346154
7882 7452 0.346154
7882 6198 0.346154
2530 9471 0.346154
13341 9471 0.346154
13341 2530 0.346154
10253 96 0.346154
21956 21957 0.346154
10498 21957 0.346154
10498 21956 0.346154
10403 21957 0.346154
10403 21956 0.346154
10403 10498 0.346154
12324 776 0.346154
7364 4552 0.346154
7671 21992 0.346154
21993 10371 0.346154
70 17201 0.346154
7057 17227 0.346154
10650 10719 0.346154
7631 197 0.346154
1019 197 0.346154
1019 7631 0.346154
3236 10450 0.346154
773 6647 0.346154
7480 6647 0.346154
7480 773 0.346154
10403 6647 0.346154
10403 773 0.346154
10403 7480 0.346154
2125 2122 0.346154
6680 21876 0.346154
3365 11674 0.346154
6124 4921 0.346154
10542 22076 0.346154
10260 10687 0.346154
10786 3879 0.346154
2062 3879 0.346154
2062 10786 0.346154
11791 3879 0.346154
11791 10786 0.346154
11791 2062 0.346154
21928 21934 0.346154
492 11843 0.346154
8000 11843 0.346154
8000 492 0.346154
776 22033 0.346154
21979 13438 0.346154
1920 10126 0.346154
443 10126 0.346154
443 1920 0.346154
22120 21914 0.346154
3517 3695 0.346154
11236 3695 0.346154
11236 3517 0.346154
2948 3695 0.346154
2948 3517 0.346154
2948 11236 0.346154
6387 11627 0.346154
3987 11627 0.346154
8646 11627 0.346154
8646 3987 0.346154
5585 3416 0.346154
4433 1993 0.346154
4433 1993 0.346154
10262 1993 0.346154
10262 4433 0.346154
1658 16547 0.346154
10688 22185 0.346154
21936 22185 0.346154
21936 10688 0.346154
17867 14482 0.346154
10588 22080 0.346154
14407 2218 0.346154
1993 4433 0.346154
1993 4433 0.346154
17867 22056 0.346154
21910 1902 0.346154
21998 2880 0.346154
22000 2880 0.346154
22000 21998 0.346154
2936 10602 0.346154
1435 17472 0.346154
10687 10260 0.346154
21933 17108 0.346154
22264 21910 0.346154
10422 10421 0.346154
11627 2947 0.346154
22274 22275 0.346154
22276 22275 0.346154
22276 22274 0.346154
22277 22275 0.346154
22277 22274 0.346154
22277 22276 0.346154
22278 22275 0.346154
22278 22274 0.346154
22278 22276 0.346154
22278 22277 0.346154
22279 22275 0.346154
22279 22274 0.346154
22279 22276 0.346154
22279 22277 0.346154
22279 22278 0.346154
22280 22275 0.346154
22280 22274 0.346154
22280 22276 0.346154
22280 22277 0.346154
22280 22278 0.346154
22280 22279 0.346154
10588 3893 0.346154
10688 22028 0.346154
10332 21971 0.346154
22200 17635 0.346154
10691 3086 0.346154
15177 10546 0.346154
10251 1905 0.346154
11154 4011 0.346154
3907 14639 0.346154
22357 14639 0.346154
22357 3907 0.346154
10667 10668 0.346154
10671 10668 0.346154
10671 10667 0.346154
11011 11766 0.346154
17620 1709 0.346154
15246 21936 0.346154
22259 22260 0.346154
4684 21314 0.346154
10332 21972 0.346154
10332 21972 0.346154
10494 21972 0.346154
10494 10332 0.346154
10721 21972 0.346154
10721 10332 0.346154
10721 10494 0.346154
22293 14448 0.346154
22405 17241 0.346154
11300 17241 0.346154
10838 17241 0.346154
10838 11300 0.346154
5457 17241 0.346154
5457 11300 0.346154
5457 10838 0.346154
22417 21954 0.346154
13442 21954 0.346154
13442 22417 0.346154
3876 12626 0.346154
14509 12626 0.346154
14509 3876 0.346154
66 851 0.346154
3416 17315 0.346154
2125 22457 0.346154
22120 22457 0.346154
22120 2125 0.346154
21914 22457 0.346154
21914 2125 0.346154
21914 22120 0.346154
13034 22010 0.346154
3893 10690 0.346154
22421 22420 0.346154
22226 22420 0.346154
22226 22421 0.346154
13713 19087 0.346154
10249 2219 0.346154
10262 2219 0.346154
708 2476 0.346154
21970 2218 0.346154
8646 9153 0.346154
13098 17044 0.346154
982 2775 0.346154
10029 2125 0.346154
13670 11319 0.346154
9923 22070 0.346154
374 10723 0.346154
11611 10723 0.346154
11611 374 0.346154
10564 773 0.346154
6647 773 0.346154
6647 10564 0.346154
10321 773 0.346154
10321 10564 0.346154
10321 6647 0.346154
3236 773 0.346154
3236 10564 0.346154
3236 6647 0.346154
3236 10321 0.346154
10403 773 0.346154
10403 10564 0.346154
10403 6647 0.346154
10403 10321 0.346154
10403 3236 0.346154
17535 17193 0.346154
22080 5335 0.346154
10588 5335 0.346154
10588 22080 0.346154
11236 640 0.346154
12809 640 0.346154
12809 11236 0.346154
2454 9271 0.346154
20465 19221 0.346154
18893 20970 0.346154
20744 20970 0.346154
20744 18893 0.346154
18625 20970 0.346154
18625 18893 0.346154
18625 20744 0.346154
15414 20970 0.346154
15414 18893 0.346154
15414 20744 0.346154
15414 18625 0.346154
22595 22596 0.346154
19027 22596 0.346154
19027 22595 0.346154
22603 21540 0.346154
20221 21540 0.346154
20221 22603 0.346154
14753 19222 0.346154
8958 18604 0.346154
15236 18604 0.346154
15236 8958 0.346154
22713 18256 0.346154
22714 18256 0.346154
22714 22713 0.346154
22715 18256 0.346154
22715 22713 0.346154
22715 22714 0.346154
20465 22736 0.346154
22621 22736 0.346154
22621 20465 0.346154
19296 22633 0.346154
3615 22633 0.346154
3615 19296 0.346154
22565 22633 0.346154
22565 19296 0.346154
22565 3615 0.346154
16047 16044 0.346154
22680 16044 0.346154
22680 16047 0.346154
22727 7677 0.346154
21319 7677 0.346154
21319 22727 0.346154
20278 22579 0.346154
17423 15930 0.346154
22787 15930 0.346154
22787 17423 0.346154
20465 15930 0.346154
20465 17423 0.346154
20465 22787 0.346154
11612 22793 0.346154
22794 22793 0.346154
22794 11612 0.346154
22795 22793 0.346154
22795 11612 0.346154
22795 22794 0.346154
22796 22793 0.346154
22796 11612 0.346154
22796 22794 0.346154
22796 22795 0.346154
22797 22793 0.346154
22797 11612 0.346154
22797 22794 0.346154
22797 22795 0.346154
22797 22796 0.346154
22798 22793 0.346154
22798 11612 0.346154
22798 22794 0.346154
22798 22795 0.346154
22798 22796 0.346154
22798 22797 0.346154
16047 16046 0.346154
22680 16046 0.346154
22680 16047 0.346154
22842 16046 0.346154
22842 16047 0.346154
22842 22680 0.346154
12690 22846 0.346154
22847 22846 0.346154
22847 12690 0.346154
20219 22881 0.346154
20221 22881 0.346154
20221 20219 0.346154
22917 22918 0.346154
16047 22918 0.346154
16047 22917 0.346154
22967 12900 0.346154
22968 12900 0.346154
22968 22967 0.346154
21166 12900 0.346154
21166 22967 0.346154
21166 22968 0.346154
7413 12900 0.346154
7413 22967 0.346154
7413 22968 0.346154
7413 21166 0.346154
13489 12900 0.346154
13489 22967 0.346154
13489 22968 0.346154
13489 21166 0.346154
13489 7413 0.346154
18618 12900 0.346154
18618 22967 0.346154
18618 22968 0.346154
18618 21166 0.346154
18618 7413 0.346154
18618 13489 0.346154
19027 15840 0.346154
23018 16271 0.346154
23019 16271 0.346154
23019 23018 0.346154
17068 23017 0.346154
23007 23035 0.346154
23067 23153 0.346154
736 23132 0.346154
15586 23015 0.346154
23203 22997 0.346154
14785 17891 0.346154
14785 18424 0.346154
16334 18689 0.346154
18694 18689 0.346154
18694 16334 0.346154
18620 193 0.346154
18732 19082 0.346154
19085 19082 0.346154
19085 18732 0.346154
19500 19082 0.346154
19500 18732 0.346154
19500 19085 0.346154
18966 19082 0.346154
18966 18732 0.346154
18966 19085 0.346154
18966 19500 0.346154
19181 19180 0.346154
16643 7450 0.346154
18568 19741 0.346154
20594 19741 0.346154
20594 18568 0.346154
20595 19741 0.346154
20595 18568 0.346154
20595 20594 0.346154
19533 19741 0.346154
19533 18568 0.346154
19533 20594 0.346154
19533 20595 0.346154
19713 20905 0.346154
22880 20905 0.346154
22880 19713 0.346154
18912 20905 0.346154
18912 19713 0.346154
18912 22880 0.346154
21055 17890 0.346154
4676 7932 0.346154
20372 20373 0.346154
9578 20373 0.346154
9578 20372 0.346154
16280 20373 0.346154
16280 20372 0.346154
16280 9578 0.346154
18771 3011 0.346154
19133 10964 0.346154
16171 10964 0.346154
16171 19133 0.346154
19365 18842 0.346154
19000 23367 0.346154
9472 15448 0.346154
22763 22813 0.346154
22596 22813 0.346154
22596 22763 0.346154
20389 17579 0.346154
1043 17579 0.346154
1043 20389 0.346154
18618 17579 0.346154
18618 20389 0.346154
18618 1043 0.346154
20233 19232 0.346154
20234 19232 0.346154
20234 20233 0.346154
20389 18960 0.346154
19556 18639 0.346154
6076 9742 0.346154
6999 14848 0.346154
9666 21309 0.346154
4395 5902 0.346154
197 5452 0.346154
17079 5452 0.346154
17079 197 0.346154
17239 5452 0.346154
17239 197 0.346154
17239 17079 0.346154
1399 5452 0.346154
1399 197 0.346154
1399 17079 0.346154
1399 17239 0.346154
1399 5452 0.346154
17814 7482 0.346154
5546 7228 0.346154
5549 7228 0.346154
5549 5546 0.346154
23843 7879 0.346154
8790 565 0.346154
9407 565 0.346154
9407 8790 0.346154
16135 565 0.346154
16135 8790 0.346154
16135 9407 0.346154
16823 565 0.346154
16823 8790 0.346154
16823 9407 0.346154
16823 16135 0.346154
6107 9992 0.346154
5689 5690 0.346154
6255 5666 0.346154
5849 23819 0.346154
8866 23819 0.346154
8866 5849 0.346154
23993 23819 0.346154
23993 5849 0.346154
23993 8866 0.346154
23994 23819 0.346154
23994 5849 0.346154
23994 8866 0.346154
23994 23993 0.346154
23995 23819 0.346154
23995 5849 0.346154
23995 8866 0.346154
23995 23993 0.346154
23995 23994 0.346154
23996 23819 0.346154
23996 5849 0.346154
23996 8866 0.346154
23996 23993 0.346154
23996 23994 0.346154
23996 23995 0.346154
23997 23998 0.346154
23999 23998 0.346154
23999 23997 0.346154
24000 23998 0.346154
24000 23997 0.346154
24000 23999 0.346154
6565 6719 0.346154
1399 6008 0.346154
8196 8609 0.346154
6267 8609 0.346154
6267 8196 0.346154
6263 8609 0.346154
6263 8196 0.346154
6263 6267 0.346154
1979 8609 0.346154
1979 8196 0.346154
1979 6267 0.346154
1979 6263 0.346154
9992 6107 0.346154
7299 13533 0.346154
18047 23851 0.346154
10084 6074 0.346154
6034 6074 0.346154
6034 10084 0.346154
6073 6074 0.346154
6073 10084 0.346154
6073 6034 0.346154
6075 6074 0.346154
6075 10084 0.346154
6075 6034 0.346154
6075 6073 0.346154
6076 6074 0.346154
6076 10084 0.346154
6076 6034 0.346154
6076 6073 0.346154
6076 6075 0.346154
7562 7561 0.346154
967 7561 0.346154
967 7562 0.346154
8187 7561 0.346154
8187 7562 0.346154
8187 967 0.346154
9258 7561 0.346154
9258 7562 0.346154
9258 967 0.346154
9258 8187 0.346154
6923 6085 0.346154
6924 6085 0.346154
6924 6923 0.346154
4079 6085 0.346154
4079 6923 0.346154
4079 6924 0.346154
6954 6620 0.346154
6955 6620 0.346154
6955 6954 0.346154
6621 6620 0.346154
6621 6954 0.346154
6621 6955 0.346154
2125 10029 0.346154
6262 6299 0.346154
13592 6469 0.346154
10082 10083 0.346154
24025 24024 0.346154
24016 24024 0.346154
24016 24025 0.346154
24026 24024 0.346154
24026 24025 0.346154
24026 24016 0.346154
24024 24026 0.346154
24025 24026 0.346154
24025 24024 0.346154
24016 24026 0.346154
24016 24024 0.346154
24016 24025 0.346154
23945 24150 0.346154
23946 24150 0.346154
23946 23945 0.346154
17869 1125 0.346154
9975 4740 0.346154
5662 4740 0.346154
5662 9975 0.346154
24218 16239 0.346154
24219 16239 0.346154
24219 24218 0.346154
7275 16239 0.346154
24212 7760 0.346154
24286 7760 0.346154
24286 24212 0.346154
18772 7760 0.346154
5880 5411 0.346154
24294 23484 0.346154
24304 9746 0.346154
24304 9746 0.346154
17960 9746 0.346154
17960 24304 0.346154
15709 9746 0.346154
18747 18654 0.346154
24315 16342 0.346154
10349 18874 0.346154
24363 24360 0.346154
1964 24190 0.346154
6486 6483 0.346154
1964 6483 0.346154
1964 6486 0.346154
24347 24412 0.346154
24418 24419 0.346154
10603 24419 0.346154
10603 24418 0.346154
24420 24419 0.346154
24420 24418 0.346154
24420 10603 0.346154
1899 24419 0.346154
1899 24418 0.346154
1899 10603 0.346154
1899 24420 0.346154
24421 24419 0.346154
24421 24418 0.346154
24421 10603 0.346154
24421 24420 0.346154
24421 1899 0.346154
24422 24419 0.346154
24422 24418 0.346154
24422 10603 0.346154
24422 24420 0.346154
24422 1899 0.346154
24422 24421 0.346154
24257 15800 0.346154
1823 6487 0.346154
10568 6487 0.346154
17037 6487 0.346154
17037 10568 0.346154
24475 24418 0.346154
24420 24418 0.346154
24420 24475 0.346154
1899 24418 0.346154
1899 24475 0.346154
1899 24420 0.346154
5360 5405 0.346154
24485 5405 0.346154
24485 5360 0.346154
1964 5405 0.346154
1964 5360 0.346154
1964 24485 0.346154
24236 5405 0.346154
11999 5405 0.346154
11999 24236 0.346154
19665 5405 0.346154
19665 24236 0.346154
19665 11999 0.346154
19665 5405 0.346154
19070 23221 0.346154
4770 24499 0.346154
24503 24504 0.346154
24505 24504 0.346154
24505 24503 0.346154
557 24504 0.346154
557 24503 0.346154
557 24505 0.346154
24354 24504 0.346154
18922 24504 0.346154
18922 24354 0.346154
10350 24504 0.346154
9299 24515 0.346154
7174 24515 0.346154
7174 9299 0.346154
10281 19303 0.346154
24536 22042 0.346154
16345 22042 0.346154
16345 24536 0.346154
24341 22042 0.346154
24341 24536 0.346154
24341 16345 0.346154
11022 22042 0.346154
11022 24536 0.346154
11022 16345 0.346154
11022 24341 0.346154
1550 22042 0.346154
1550 24536 0.346154
1550 16345 0.346154
1550 24341 0.346154
1550 11022 0.346154
20890 8506 0.346154
24560 18739 0.346154
24561 18739 0.346154
24561 24560 0.346154
24562 18739 0.346154
24562 24560 0.346154
24562 24561 0.346154
24563 18739 0.346154
24563 24560 0.346154
24563 24561 0.346154
24563 24562 0.346154
1964 21661 0.346154
16000 21661 0.346154
16000 1964 0.346154
24580 21661 0.346154
24580 1964 0.346154
24580 16000 0.346154
24231 7272 0.346154
16000 7272 0.346154
16000 24231 0.346154
24585 7272 0.346154
24585 24231 0.346154
24585 16000 0.346154
557 24505 0.346154
20711 18100 0.346154
19771 24187 0.346154
317 20779 0.346154
24380 20779 0.346154
24380 317 0.346154
24476 24327 0.346154
1702 24327 0.346154
24476 24327 0.346154
24476 1702 0.346154
10560 24327 0.346154
10560 1702 0.346154
10560 24476 0.346154
17037 24327 0.346154
17037 1702 0.346154
17037 24476 0.346154
17037 10560 0.346154
11933 6467 0.346154
17374 6467 0.346154
17374 11933 0.346154
20093 6467 0.346154
20093 11933 0.346154
20093 17374 0.346154
23348 6467 0.346154
23348 11933 0.346154
23348 17374 0.346154
23348 20093 0.346154
11933 6467 0.346154
14487 6467 0.346154
14487 11933 0.346154
16429 6467 0.346154
16429 11933 0.346154
16429 14487 0.346154
10381 9553 0.346154
24498 9553 0.346154
24498 10381 0.346154
17928 9553 0.346154
17928 10381 0.346154
17928 24498 0.346154
24633 24667 0.346154
24439 24667 0.346154
24439 24633 0.346154
6394 6632 0.346154
24322 20848 0.346154
24499 24689 0.346154
24690 24689 0.346154
24690 24499 0.346154
10281 15739 0.346154
15747 15739 0.346154
15747 10281 0.346154
24692 15739 0.346154
24692 10281 0.346154
24692 15747 0.346154
24306 15739 0.346154
24306 10281 0.346154
24306 15747 0.346154
24306 24692 0.346154
15800 20595 0.346154
19665 20595 0.346154
19665 15800 0.346154
24706 9942 0.346154
18195 24708 0.346154
11999 10571 0.346154
18731 10281 0.346154
18752 10281 0.346154
18752 18731 0.346154
18755 10281 0.346154
14980 15747 0.346154
11836 15747 0.346154
11836 14980 0.346154
9181 14620 0.346154
11418 14620 0.346154
11418 9181 0.346154
24368 24505 0.346154
1899 24745 0.346154
2226 5008 0.346154
18753 5008 0.346154
18753 2226 0.346154
18405 21661 0.346154
7161 21661 0.346154
7161 18405 0.346154
13422 3965 0.346154
12065 3965 0.346154
12065 13422 0.346154
20276 18922 0.346154
24701 18922 0.346154
24701 20276 0.346154
24678 24769 0.346154
18999 23418 0.346154
4490 16806 0.346154
1563 20097 0.346154
24352 18604 0.346154
24774 24976 0.346154
10526 24976 0.346154
10526 24774 0.346154
24979 24976 0.346154
24979 24774 0.346154
24979 10526 0.346154
18745 18649 0.346154
21958 24984 0.346154
24698 24984 0.346154
24698 21958 0.346154
22336 24984 0.346154
22336 21958 0.346154
22336 24698 0.346154
24245 24295 0.346154
10526 24295 0.346154
10526 24245 0.346154
18772 24309 0.346154
18729 18817 0.346154
20684 18817 0.346154
20684 18729 0.346154
18731 18817 0.346154
18731 18729 0.346154
18731 20684 0.346154
19286 18817 0.346154
19286 18729 0.346154
19286 20684 0.346154
19286 18731 0.346154
24244 16312 0.346154
18100 24406 0.346154
24416 24406 0.346154
24416 18100 0.346154
18195 24406 0.346154
18195 18100 0.346154
18195 24416 0.346154
10499 24377 0.346154
10258 730 0.346154
2355 24487 0.346154
24636 24487 0.346154
24636 2355 0.346154
9156 24487 0.346154
9156 2355 0.346154
9156 24636 0.346154
19070 23221 0.346154
10503 19167 0.346154
24983 19167 0.346154
24983 10503 0.346154
24357 19167 0.346154
24357 10503 0.346154
24357 24983 0.346154
10350 24504 0.346154
1768 7412 0.346154
10575 7412 0.346154
10575 1768 0.346154
17689 7412 0.346154
17689 1768 0.346154
17689 10575 0.346154
7237 7412 0.346154
7237 1768 0.346154
7237 10575 0.346154
7237 17689 0.346154
10574 7412 0.346154
10574 1768 0.346154
10574 10575 0.346154
10574 17689 0.346154
10574 7237 0.346154
1550 22042 0.346154
22273 14510 0.346154
19621 24588 0.346154
24316 24590 0.346154
22001 24590 0.346154
22001 24316 0.346154
20332 24590 0.346154
20332 24316 0.346154
20332 22001 0.346154
24966 24590 0.346154
24966 24316 0.346154
24966 22001 0.346154
24966 20332 0.346154
25028 24590 0.346154
25028 24316 0.346154
25028 22001 0.346154
25028 20332 0.346154
25028 24966 0.346154
20711 18100 0.346154
24715 24554 0.346154
25026 24554 0.346154
25026 24715 0.346154
24746 24554 0.346154
24746 24715 0.346154
24746 25026 0.346154
19033 14438 0.346154
21751 14438 0.346154
21751 19033 0.346154
25037 14438 0.346154
25037 19033 0.346154
25037 21751 0.346154
24763 14438 0.346154
24763 19033 0.346154
24763 21751 0.346154
24763 25037 0.346154
10463 14438 0.346154
10463 19033 0.346154
10463 21751 0.346154
10463 25037 0.346154
10463 24763 0.346154
25038 14438 0.346154
25038 19033 0.346154
25038 21751 0.346154
25038 25037 0.346154
25038 24763 0.346154
25038 10463 0.346154
24579 14438 0.346154
24579 19033 0.346154
24579 21751 0.346154
24579 25037 0.346154
24579 24763 0.346154
24579 10463 0.346154
24579 25038 0.346154
10379 24530 0.346154
19286 24530 0.346154
19286 10379 0.346154
1043 1768 0.346154
17689 1768 0.346154
17689 1043 0.346154
7237 1768 0.346154
7237 1043 0.346154
7237 17689 0.346154
9473 1768 0.346154
9473 1043 0.346154
9473 17689 0.346154
9473 7237 0.346154
10524 1768 0.346154
10524 1043 0.346154
10524 17689 0.346154
10524 7237 0.346154
10524 9473 0.346154
24234 1768 0.346154
24234 1043 0.346154
24234 17689 0.346154
24234 7237 0.346154
24234 9473 0.346154
24234 10524 0.346154
6918 1768 0.346154
6918 1043 0.346154
6918 17689 0.346154
6918 7237 0.346154
6918 9473 0.346154
6918 10524 0.346154
6918 24234 0.346154
6915 24661 0.346154
6917 24661 0.346154
6917 6915 0.346154
15199 24661 0.346154
15199 6915 0.346154
15199 6917 0.346154
7918 24661 0.346154
7918 6915 0.346154
7918 6917 0.346154
7918 15199 0.346154
6915 24661 0.346154
19885 1823 0.346154
24533 1823 0.346154
24533 19885 0.346154
10568 1823 0.346154
1227 1823 0.346154
1227 10568 0.346154
2148 9553 0.346154
19085 9553 0.346154
19085 2148 0.346154
24386 1827 0.346154
22395 24354 0.346154
2892 6632 0.346154
24351 6632 0.346154
24351 2892 0.346154
3029 207 0.346154
7161 8755 0.346154
11963 10457 0.346154
24234 10575 0.346154
24470 10388 0.346154
1560 24603 0.346154
24774 24603 0.346154
24774 1560 0.346154
24993 24678 0.346154
22336 24678 0.346154
22336 24993 0.346154
24354 22395 0.346154
16159 25053 0.346154
24721 20890 0.346154
24395 20664 0.346154
19621 20664 0.346154
17689 273 0.346154
19932 273 0.346154
19932 17689 0.346154
24732 22001 0.346154
14932 22001 0.346154
14932 24732 0.346154
24985 24978 0.346154
24368 24396 0.346154
5795 1899 0.346154
25054 1899 0.346154
25054 5795 0.346154
24997 2454 0.346154
6917 6915 0.346154
3428 6915 0.346154
3428 6917 0.346154
11999 6915 0.346154
11999 6917 0.346154
11999 3428 0.346154
16000 1964 0.346154
22105 17631 0.346154
20488 17631 0.346154
20488 22105 0.346154
24766 20332 0.346154
15742 20332 0.346154
15742 24766 0.346154
10350 2148 0.346154
18999 23418 0.346154
24395 24470 0.346154
14771 14772 0.346154
14774 14772 0.346154
14774 14771 0.346154
14719 25121 0.346154
8777 14894 0.346154
1849 16347 0.346154
24553 16347 0.346154
24553 1849 0.346154
24317 16347 0.346154
24317 1849 0.346154
24317 24553 0.346154
24753 16347 0.346154
24753 1849 0.346154
24753 24553 0.346154
24753 24317 0.346154
14952 14953 0.346154
25161 14953 0.346154
25161 14952 0.346154
25162 14953 0.346154
25162 14952 0.346154
25162 25161 0.346154
25163 14953 0.346154
25163 14952 0.346154
25163 25161 0.346154
25163 25162 0.346154
25164 14953 0.346154
25164 14952 0.346154
25164 25161 0.346154
25164 25162 0.346154
25164 25163 0.346154
25165 14953 0.346154
25165 14952 0.346154
25165 25161 0.346154
25165 25162 0.346154
25165 25163 0.346154
25165 25164 0.346154
14951 14953 0.346154
14951 14952 0.346154
14951 25161 0.346154
14951 25162 0.346154
14951 25163 0.346154
14951 25164 0.346154
14951 25165 0.346154
15032 14852 0.346154
7352 14852 0.346154
7352 15032 0.346154
8106 14852 0.346154
8106 15032 0.346154
8106 7352 0.346154
8943 14852 0.346154
8943 15032 0.346154
8943 7352 0.346154
8943 8106 0.346154
14768 6426 0.346154
6776 6426 0.346154
6776 14768 0.346154
6881 6426 0.346154
6881 14768 0.346154
6881 6776 0.346154
6525 6426 0.346154
6525 14768 0.346154
6525 6776 0.346154
6525 6881 0.346154
25196 15161 0.346154
15035 14724 0.346154
15729 15019 0.346154
7918 15019 0.346154
7918 15729 0.346154
6298 15139 0.346154
6295 15139 0.346154
6295 6298 0.346154
14730 15139 0.346154
14730 6298 0.346154
14730 6295 0.346154
7835 15139 0.346154
8930 7338 0.346154
8779 3412 0.346154
4515 14771 0.346154
8779 6790 0.346154
6506 25129 0.346154
6509 25129 0.346154
6509 6506 0.346154
6889 25129 0.346154
6889 6506 0.346154
6889 6509 0.346154
6496 15419 0.346154
6852 15419 0.346154
6852 6496 0.346154
8943 15419 0.346154
8943 6496 0.346154
8943 6852 0.346154
7172 15235 0.346154
8415 15235 0.346154
8415 7172 0.346154
25215 15235 0.346154
25215 7172 0.346154
25215 8415 0.346154
8142 16676 0.346154
7631 16676 0.346154
7631 8142 0.346154
1019 16676 0.346154
1019 8142 0.346154
1019 7631 0.346154
1736 16676 0.346154
1736 8142 0.346154
1736 7631 0.346154
1736 1019 0.346154
15394 6255 0.346154
6681 25212 0.346154
15272 25212 0.346154
15272 6681 0.346154
14988 25212 0.346154
14988 6681 0.346154
14988 15272 0.346154
25213 25212 0.346154
25213 6681 0.346154
25213 15272 0.346154
25213 14988 0.346154
6903 15140 0.346154
15176 15140 0.346154
15176 6903 0.346154
15176 14795 0.346154
8818 8819 0.346154
14892 8525 0.346154
8524 8525 0.346154
8524 14892 0.346154
6443 7810 0.346154
6303 15517 0.346154
14949 15517 0.346154
14949 6303 0.346154
23974 25259 0.346154
6823 25259 0.346154
6823 23974 0.346154
14717 16178 0.346154
7987 6277 0.346154
14722 15923 0.346154
6284 10571 0.346154
1964 10571 0.346154
1964 6284 0.346154
15055 6579 0.346154
6577 6579 0.346154
6577 15055 0.346154
7800 15395 0.346154
15255 15395 0.346154
15255 7800 0.346154
8779 15395 0.346154
8779 7800 0.346154
8779 15255 0.346154
7918 15395 0.346154
7918 7800 0.346154
7918 15255 0.346154
7918 8779 0.346154
6523 7987 0.346154
5521 7987 0.346154
5521 6523 0.346154
6687 8487 0.346154
25202 8487 0.346154
25202 6687 0.346154
7282 7172 0.346154
14991 14817 0.346154
15819 14817 0.346154
15819 14991 0.346154
9172 15615 0.346154
9009 15615 0.346154
9009 9172 0.346154
15349 6279 0.346154
3870 6279 0.346154
3870 15349 0.346154
3750 6279 0.346154
3750 15349 0.346154
3750 3870 0.346154
7161 21661 0.346154
6301 21661 0.346154
6301 7161 0.346154
15248 8872 0.346154
15032 7449 0.346154
15292 7449 0.346154
15292 15032 0.346154
14919 14801 0.346154
25087 14801 0.346154
25087 14919 0.346154
15730 14801 0.346154
15730 14919 0.346154
15730 25087 0.346154
14771 15911 0.346154
15154 15911 0.346154
15154 14771 0.346154
11294 15911 0.346154
11294 14771 0.346154
11294 15154 0.346154
7918 15199 0.346154
6990 8819 0.346154
6783 8819 0.346154
6783 6990 0.346154
15038 25322 0.346154
15554 25322 0.346154
15554 15038 0.346154
15010 25322 0.346154
15010 15038 0.346154
15010 15554 0.346154
8310 25322 0.346154
8310 15038 0.346154
8310 15554 0.346154
8310 15010 0.346154
14770 25322 0.346154
14770 15038 0.346154
14770 15554 0.346154
14770 15010 0.346154
14770 8310 0.346154
6990 16282 0.346154
7340 16282 0.346154
7340 6990 0.346154
2600 8257 0.346154
14791 15364 0.346154
6336 15364 0.346154
6336 14791 0.346154
8782 15364 0.346154
8782 14791 0.346154
8782 6336 0.346154
6998 15956 0.346154
15957 15956 0.346154
15957 6998 0.346154
15842 15956 0.346154
15842 6998 0.346154
15842 15957 0.346154
15954 15956 0.346154
15954 6998 0.346154
15954 15957 0.346154
15954 15842 0.346154
15843 15956 0.346154
15843 6998 0.346154
15843 15957 0.346154
15843 15842 0.346154
15843 15954 0.346154
13925 8365 0.346154
25323 8365 0.346154
25323 13925 0.346154
8364 8365 0.346154
8364 13925 0.346154
8364 25323 0.346154
25324 8365 0.346154
25324 13925 0.346154
25324 25323 0.346154
25324 8364 0.346154
23359 8365 0.346154
23359 13925 0.346154
23359 25323 0.346154
23359 8364 0.346154
23359 25324 0.346154
25325 8365 0.346154
25325 13925 0.346154
25325 25323 0.346154
25325 8364 0.346154
25325 25324 0.346154
25325 23359 0.346154
25326 8365 0.346154
25326 13925 0.346154
25326 25323 0.346154
25326 8364 0.346154
25326 25324 0.346154
25326 23359 0.346154
25326 25325 0.346154
25327 8365 0.346154
25327 13925 0.346154
25327 25323 0.346154
25327 8364 0.346154
25327 25324 0.346154
25327 23359 0.346154
25327 25325 0.346154
25327 25326 0.346154
8975 8976 0.346154
8977 8976 0.346154
8977 8975 0.346154
8978 8976 0.346154
8978 8975 0.346154
8978 8977 0.346154
6671 6670 0.346154
6881 6776 0.346154
25338 6776 0.346154
25338 6881 0.346154
6426 6776 0.346154
6426 6881 0.346154
6426 25338 0.346154
15275 6776 0.346154
15275 6881 0.346154
15275 25338 0.346154
15275 6426 0.346154
8876 6776 0.346154
8876 6881 0.346154
8876 25338 0.346154
8876 6426 0.346154
8876 15275 0.346154
15406 6776 0.346154
15406 6881 0.346154
15406 25338 0.346154
15406 6426 0.346154
15406 15275 0.346154
15406 8876 0.346154
7209 7207 0.346154
7210 7207 0.346154
7210 7209 0.346154
7208 7207 0.346154
7208 7209 0.346154
7208 7210 0.346154
7212 7207 0.346154
7212 7209 0.346154
7212 7210 0.346154
7212 7208 0.346154
7211 7207 0.346154
7211 7209 0.346154
7211 7210 0.346154
7211 7208 0.346154
7211 7212 0.346154
7214 7207 0.346154
7214 7209 0.346154
7214 7210 0.346154
7214 7208 0.346154
7214 7212 0.346154
7214 7211 0.346154
7213 7207 0.346154
7213 7209 0.346154
7213 7210 0.346154
7213 7208 0.346154
7213 7212 0.346154
7213 7211 0.346154
7213 7214 0.346154
15274 7207 0.346154
15274 7209 0.346154
15274 7210 0.346154
15274 7208 0.346154
15274 7212 0.346154
15274 7211 0.346154
15274 7214 0.346154
15274 7213 0.346154
15264 7207 0.346154
15264 7209 0.346154
15264 7210 0.346154
15264 7208 0.346154
15264 7212 0.346154
15264 7211 0.346154
15264 7214 0.346154
15264 7213 0.346154
15264 15274 0.346154
9298 4668 0.346154
952 4668 0.346154
952 9298 0.346154
6643 1412 0.346154
2121 4966 0.346154
4166 4966 0.346154
4166 2121 0.346154
15349 14942 0.346154
25381 14942 0.346154
25381 15349 0.346154
6889 14942 0.346154
6889 15349 0.346154
6889 25381 0.346154
15349 14942 0.346154
25381 14942 0.346154
25381 15349 0.346154
6889 14942 0.346154
6889 15349 0.346154
6889 25381 0.346154
4966 16235 0.346154
19027 15840 0.346154
5435 1746 0.384615
51 1678 0.384615
5484 5485 0.384615
5410 5485 0.384615
5410 5484 0.384615
5486 5485 0.384615
5486 5484 0.384615
5486 5410 0.384615
5500 3 0.384615
1245 5506 0.384615
5507 5506 0.384615
5507 1245 0.384615
5508 5506 0.384615
5508 1245 0.384615
5508 5507 0.384615
5509 5506 0.384615
5509 1245 0.384615
5509 5507 0.384615
5509 5508 0.384615
5364 5506 0.384615
5364 1245 0.384615
5364 5507 0.384615
5364 5508 0.384615
5364 5509 0.384615
5510 5506 0.384615
5510 1245 0.384615
5510 5507 0.384615
5510 5508 0.384615
5510 5509 0.384615
5510 5364 0.384615
5527 5528 0.384615
3726 5528 0.384615
3726 5527 0.384615
4156 5528 0.384615
4156 5527 0.384615
4156 3726 0.384615
5579 5422 0.384615
3931 5581 0.384615
5495 5581 0.384615
5495 3931 0.384615
5628 5444 0.384615
5624 5444 0.384615
5624 5628 0.384615
51 5636 0.384615
5637 5638 0.384615
5684 5685 0.384615
5706 5707 0.384615
5645 5707 0.384615
5645 5706 0.384615
5708 5707 0.384615
5708 5706 0.384615
5708 5645 0.384615
5683 3757 0.384615
5713 5714 0.384615
5715 5714 0.384615
5715 5713 0.384615
5716 5714 0.384615
5716 5713 0.384615
5716 5715 0.384615
5717 5714 0.384615
5717 5713 0.384615
5717 5715 0.384615
5717 5716 0.384615
5718 5714 0.384615
5718 5713 0.384615
5718 5715 0.384615
5718 5716 0.384615
5718 5717 0.384615
5719 5714 0.384615
5719 5713 0.384615
5719 5715 0.384615
5719 5716 0.384615
5719 5717 0.384615
5719 5718 0.384615
2877 5721 0.384615
3 5721 0.384615
3 2877 0.384615
5722 5721 0.384615
5722 2877 0.384615
5722 3 0.384615
5622 1605 0.384615
5480 605 0.384615
1669 605 0.384615
1669 5480 0.384615
1066 605 0.384615
1066 5480 0.384615
1066 1669 0.384615
5758 605 0.384615
5758 5480 0.384615
5758 1669 0.384615
5758 1066 0.384615
5498 605 0.384615
5498 5480 0.384615
5498 1669 0.384615
5498 1066 0.384615
5498 5758 0.384615
581 605 0.384615
581 5480 0.384615
581 1669 0.384615
581 1066 0.384615
581 5758 0.384615
581 5498 0.384615
4204 605 0.384615
4204 5480 0.384615
4204 1669 0.384615
4204 1066 0.384615
4204 5758 0.384615
4204 5498 0.384615
4204 581 0.384615
5759 605 0.384615
5759 5480 0.384615
5759 1669 0.384615
5759 1066 0.384615
5759 5758 0.384615
5759 5498 0.384615
5759 581 0.384615
5759 4204 0.384615
5806 5807 0.384615
4116 936 0.384615
5696 1109 0.384615
4204 5480 0.384615
6073 6074 0.384615
6075 6074 0.384615
6075 6073 0.384615
6076 6074 0.384615
6076 6073 0.384615
6076 6075 0.384615
6096 5434 0.384615
5365 5434 0.384615
5365 6096 0.384615
5455 5616 0.384615
6132 6133 0.384615
1157 5749 0.384615
5545 3315 0.384615
5023 5365 0.384615
2877 5722 0.384615
6235 5419 0.384615
6236 5419 0.384615
6236 6235 0.384615
6334 6335 0.384615
6422 6423 0.384615
6424 6423 0.384615
6424 6422 0.384615
6467 6468 0.384615
6469 6468 0.384615
6469 6467 0.384615
6829 6830 0.384615
6831 6830 0.384615
6831 6829 0.384615
6832 6830 0.384615
6832 6829 0.384615
6832 6831 0.384615
6833 6830 0.384615
6833 6829 0.384615
6833 6831 0.384615
6833 6832 0.384615
6510 6830 0.384615
6510 6829 0.384615
6510 6831 0.384615
6510 6832 0.384615
6510 6833 0.384615
6901 6902 0.384615
6888 6902 0.384615
6888 6901 0.384615
6903 6902 0.384615
6903 6901 0.384615
6903 6888 0.384615
6904 6902 0.384615
6904 6901 0.384615
6904 6888 0.384615
6904 6903 0.384615
3801 6902 0.384615
3801 6901 0.384615
3801 6888 0.384615
3801 6903 0.384615
3801 6904 0.384615
6905 6902 0.384615
6905 6901 0.384615
6905 6888 0.384615
6905 6903 0.384615
6905 6904 0.384615
6905 3801 0.384615
6469 6923 0.384615
6924 6923 0.384615
6924 6469 0.384615
6925 6923 0.384615
6925 6469 0.384615
6925 6924 0.384615
6926 6923 0.384615
6926 6469 0.384615
6926 6924 0.384615
6926 6925 0.384615
6468 6923 0.384615
6468 6469 0.384615
6468 6924 0.384615
6468 6925 0.384615
6468 6926 0.384615
6927 6923 0.384615
6927 6469 0.384615
6927 6924 0.384615
6927 6925 0.384615
6927 6926 0.384615
6927 6468 0.384615
6438 6951 0.384615
4075 7189 0.384615
7082 7189 0.384615
7082 4075 0.384615
6599 6287 0.384615
7465 1679 0.384615
6670 1679 0.384615
6670 7465 0.384615
7466 1679 0.384615
7466 7465 0.384615
7466 6670 0.384615
393 6110 0.384615
7517 6110 0.384615
7517 393 0.384615
7518 6110 0.384615
7518 393 0.384615
7518 7517 0.384615
6111 6110 0.384615
6111 393 0.384615
6111 7517 0.384615
6111 7518 0.384615
6382 6799 0.384615
6381 6799 0.384615
6381 6382 0.384615
7549 7550 0.384615
7551 7550 0.384615
7551 7549 0.384615
6702 7550 0.384615
6702 7549 0.384615
6702 7551 0.384615
7552 7550 0.384615
7552 7549 0.384615
7552 7551 0.384615
7552 6702 0.384615
7553 7550 0.384615
7553 7549 0.384615
7553 7551 0.384615
7553 6702 0.384615
7553 7552 0.384615
7554 7550 0.384615
7554 7549 0.384615
7554 7551 0.384615
7554 6702 0.384615
7554 7552 0.384615
7554 7553 0.384615
7561 7562 0.384615
7563 7562 0.384615
7563 7561 0.384615
5525 7617 0.384615
7618 7617 0.384615
7618 5525 0.384615
5044 7638 0.384615
7639 7638 0.384615
7639 5044 0.384615
6956 7545 0.384615
6271 7545 0.384615
6271 6956 0.384615
6620 7545 0.384615
6620 6956 0.384615
6620 6271 0.384615
6845 7670 0.384615
6265 7670 0.384615
6265 6845 0.384615
7839 7840 0.384615
7089 7877 0.384615
7064 7877 0.384615
7064 7089 0.384615
6303 6622 0.384615
3337 6622 0.384615
3337 6303 0.384615
8082 8083 0.384615
8108 6280 0.384615
8199 8200 0.384615
7064 8200 0.384615
7064 8199 0.384615
6999 8453 0.384615
7433 8453 0.384615
7433 6999 0.384615
6549 8058 0.384615
6369 8693 0.384615
7187 8693 0.384615
7187 6369 0.384615
7188 8693 0.384615
7188 6369 0.384615
7188 7187 0.384615
877 4094 0.384615
6266 8732 0.384615
967 8192 0.384615
2672 8752 0.384615
8753 8752 0.384615
8753 2672 0.384615
8776 8777 0.384615
6622 6470 0.384615
7110 6470 0.384615
7110 6622 0.384615
952 8843 0.384615
3153 8843 0.384615
3153 952 0.384615
4747 8843 0.384615
4747 952 0.384615
4747 3153 0.384615
1407 8843 0.384615
1407 952 0.384615
1407 3153 0.384615
1407 4747 0.384615
8073 8843 0.384615
8073 952 0.384615
8073 3153 0.384615
8073 4747 0.384615
8073 1407 0.384615
6469 6925 0.384615
6091 4079 0.384615
8905 4079 0.384615
8905 6091 0.384615
8906 4079 0.384615
8906 6091 0.384615
8906 8905 0.384615
8907 4079 0.384615
8907 6091 0.384615
8907 8905 0.384615
8907 8906 0.384615
7948 4079 0.384615
7948 6091 0.384615
7948 8905 0.384615
7948 8906 0.384615
7948 8907 0.384615
6085 4079 0.384615
6085 6091 0.384615
6085 8905 0.384615
6085 8906 0.384615
6085 8907 0.384615
6085 7948 0.384615
7890 3174 0.384615
8943 8944 0.384615
7836 8993 0.384615
8994 8993 0.384615
8994 7836 0.384615
967 4311 0.384615
6951 6463 0.384615
1164 3568 0.384615
6680 3568 0.384615
6680 1164 0.384615
9298 4668 0.384615
4584 4668 0.384615
4584 9298 0.384615
9299 4668 0.384615
9299 9298 0.384615
9299 4584 0.384615
9389 8946 0.384615
8818 8946 0.384615
8818 9389 0.384615
6932 7950 0.384615
9515 7950 0.384615
9515 6932 0.384615
6496 7950 0.384615
6496 6932 0.384615
6496 9515 0.384615
9532 9533 0.384615
1804 9533 0.384615
1804 9532 0.384615
6579 9533 0.384615
6579 9532 0.384615
6579 1804 0.384615
7401 3103 0.384615
1176 3103 0.384615
1176 7401 0.384615
9545 3103 0.384615
9545 7401 0.384615
9545 1176 0.384615
9546 3103 0.384615
9546 7401 0.384615
9546 1176 0.384615
9546 9545 0.384615
5451 4740 0.384615
9685 9686 0.384615
7328 9686 0.384615
7328 9685 0.384615
12053 9761 0.384615
11026 9761 0.384615
11026 12053 0.384615
9154 14398 0.384615
5947 11063 0.384615
11437 11066 0.384615
11376 11066 0.384615
11376 11437 0.384615
10897 10892 0.384615
2530 9471 0.384615
13341 9471 0.384615
13341 2530 0.384615
13063 9154 0.384615
13109 1921 0.384615
11192 1921 0.384615
11192 13109 0.384615
11888 11008 0.384615
11888 11008 0.384615
10919 11867 0.384615
13596 12820 0.384615
2165 12820 0.384615
2165 13596 0.384615
12747 11573 0.384615
12922 11411 0.384615
11424 14432 0.384615
13027 8348 0.384615
7444 8348 0.384615
7444 13027 0.384615
2335 8348 0.384615
2335 13027 0.384615
2335 7444 0.384615
11543 8348 0.384615
11543 13027 0.384615
11543 7444 0.384615
11543 2335 0.384615
11660 3239 0.384615
11659 3239 0.384615
11659 11660 0.384615
11673 11672 0.384615
11795 3517 0.384615
11077 3517 0.384615
11077 11795 0.384615
3517 11795 0.384615
10819 3658 0.384615
10919 3658 0.384615
10919 10819 0.384615
10919 11867 0.384615
1318 1687 0.384615
5078 11960 0.384615
11040 11960 0.384615
11040 5078 0.384615
14461 14468 0.384615
11404 11231 0.384615
3769 12211 0.384615
9305 12181 0.384615
5014 12181 0.384615
5014 9305 0.384615
2336 2335 0.384615
13026 14487 0.384615
11026 11731 0.384615
3236 14500 0.384615
11529 5126 0.384615
5947 4499 0.384615
14509 13317 0.384615
12536 12427 0.384615
14516 11385 0.384615
143 11385 0.384615
143 14516 0.384615
12678 14518 0.384615
11960 5078 0.384615
11040 5078 0.384615
11040 11960 0.384615
14522 11588 0.384615
11627 11588 0.384615
11627 14522 0.384615
14523 11588 0.384615
14523 14522 0.384615
14523 11627 0.384615
11887 11888 0.384615
12036 11888 0.384615
12036 11887 0.384615
11253 11176 0.384615
10990 10982 0.384615
10989 10982 0.384615
12960 12961 0.384615
12600 12961 0.384615
12600 12960 0.384615
14529 14530 0.384615
14531 14530 0.384615
14531 14529 0.384615
14532 14530 0.384615
14532 14529 0.384615
14532 14531 0.384615
14533 14530 0.384615
14533 14529 0.384615
14533 14531 0.384615
14533 14532 0.384615
14534 14530 0.384615
14534 14529 0.384615
14534 14531 0.384615
14534 14532 0.384615
14534 14533 0.384615
14535 14530 0.384615
14535 14529 0.384615
14535 14531 0.384615
14535 14532 0.384615
14535 14533 0.384615
14535 14534 0.384615
11385 10840 0.384615
14516 10840 0.384615
14516 11385 0.384615
143 10840 0.384615
143 11385 0.384615
143 14516 0.384615
14542 11091 0.384615
4819 454 0.384615
10900 12798 0.384615
12169 5014 0.384615
2218 5014 0.384615
2218 12169 0.384615
9305 5014 0.384615
9305 12169 0.384615
9305 2218 0.384615
9305 5014 0.384615
11505 12836 0.384615
7444 12836 0.384615
7444 11505 0.384615
9305 5014 0.384615
2335 11789 0.384615
7444 11789 0.384615
7444 2335 0.384615
10773 10886 0.384615
3333 10886 0.384615
3333 10773 0.384615
10957 12500 0.384615
2530 12500 0.384615
2530 10957 0.384615
11055 13086 0.384615
11659 13086 0.384615
11659 11055 0.384615
14573 11873 0.384615
4657 11873 0.384615
4657 14573 0.384615
412 11873 0.384615
412 14573 0.384615
412 4657 0.384615
11537 11873 0.384615
11537 14573 0.384615
11537 4657 0.384615
11537 412 0.384615
10834 11035 0.384615
13635 12374 0.384615
10760 3022 0.384615
12413 12659 0.384615
11762 14576 0.384615
8878 12242 0.384615
11095 12242 0.384615
11095 8878 0.384615
11980 13640 0.384615
12601 14586 0.384615
10990 12502 0.384615
14585 12502 0.384615
14585 10990 0.384615
11660 11164 0.384615
10903 10736 0.384615
2526 10944 0.384615
3022 14599 0.384615
8514 11554 0.384615
7444 11554 0.384615
7444 8514 0.384615
12812 11554 0.384615
12812 8514 0.384615
12812 7444 0.384615
2510 11680 0.384615
3517 11680 0.384615
3517 2510 0.384615
13171 12134 0.384615
11229 12030 0.384615
10819 10906 0.384615
2218 10906 0.384615
2218 10819 0.384615
10903 10906 0.384615
10903 10819 0.384615
10903 2218 0.384615
9267 7719 0.384615
1317 7719 0.384615
1317 9267 0.384615
10767 7719 0.384615
10767 9267 0.384615
10767 1317 0.384615
2985 14616 0.384615
2062 14616 0.384615
2062 2985 0.384615
10790 11204 0.384615
10972 13553 0.384615
10932 3951 0.384615
3769 12198 0.384615
11418 14620 0.384615
11343 12193 0.384615
8878 12193 0.384615
8878 11343 0.384615
12807 10999 0.384615
10996 13508 0.384615
10838 11300 0.384615
12282 12281 0.384615
11861 11040 0.384615
2336 11040 0.384615
2336 11861 0.384615
3331 13390 0.384615
3668 12477 0.384615
11660 3473 0.384615
11164 3473 0.384615
11164 11660 0.384615
8142 3473 0.384615
8142 11660 0.384615
8142 11164 0.384615
476 3473 0.384615
476 11660 0.384615
476 11164 0.384615
476 8142 0.384615
14630 14481 0.384615
12281 12282 0.384615
10729 978 0.384615
4460 978 0.384615
4460 10729 0.384615
3876 978 0.384615
3876 10729 0.384615
3876 4460 0.384615
2880 978 0.384615
2880 10729 0.384615
2880 4460 0.384615
2880 3876 0.384615
12222 978 0.384615
12222 10729 0.384615
12222 4460 0.384615
12222 3876 0.384615
12222 2880 0.384615
14631 978 0.384615
14613 10791 0.384615
3769 12211 0.384615
9761 11154 0.384615
3457 11154 0.384615
3457 9761 0.384615
14525 11154 0.384615
14525 9761 0.384615
14525 3457 0.384615
2944 11829 0.384615
1698 11839 0.384615
12186 11839 0.384615
12186 1698 0.384615
12939 11087 0.384615
10838 4205 0.384615
10903 13646 0.384615
11660 11653 0.384615
11026 11653 0.384615
11026 11660 0.384615
2335 4703 0.384615
7444 4703 0.384615
7444 2335 0.384615
10903 14640 0.384615
10736 14640 0.384615
10736 10903 0.384615
5216 10780 0.384615
1690 10780 0.384615
1690 5216 0.384615
10810 2948 0.384615
7444 11024 0.384615
11814 11024 0.384615
11814 7444 0.384615
4372 11341 0.384615
13271 11341 0.384615
10885 14651 0.384615
11437 14651 0.384615
11437 10885 0.384615
14653 11805 0.384615
12183 11805 0.384615
12183 14653 0.384615
12186 11805 0.384615
12186 14653 0.384615
12186 12183 0.384615
14654 11805 0.384615
14654 14653 0.384615
14654 12183 0.384615
14654 12186 0.384615
13086 11805 0.384615
13086 14653 0.384615
13086 12183 0.384615
13086 12186 0.384615
13086 14654 0.384615
13987 11805 0.384615
13987 14653 0.384615
13987 12183 0.384615
13987 12186 0.384615
13987 14654 0.384615
13987 13086 0.384615
10999 11120 0.384615
10999 11120 0.384615
10919 12225 0.384615
4684 11489 0.384615
4684 11489 0.384615
13646 11489 0.384615
13646 4684 0.384615
4684 11489 0.384615
11040 11090 0.384615
11154 11156 0.384615
11674 3365 0.384615
12673 3365 0.384615
12673 11674 0.384615
11343 8878 0.384615
12915 8878 0.384615
12915 11343 0.384615
12193 8878 0.384615
12193 11343 0.384615
12193 12915 0.384615
4170 11510 0.384615
4171 11510 0.384615
4170 11510 0.384615
4170 4171 0.384615
11120 13293 0.384615
10999 13293 0.384615
10999 11120 0.384615
14761 6934 0.384615
14789 7986 0.384615
7987 7986 0.384615
7987 14789 0.384615
14802 14722 0.384615
2770 14816 0.384615
14717 14924 0.384615
6579 6344 0.384615
9350 6845 0.384615
9348 6845 0.384615
9348 9350 0.384615
15028 3870 0.384615
15038 6506 0.384615
6889 6506 0.384615
6889 15038 0.384615
6820 15088 0.384615
8073 14724 0.384615
15035 14724 0.384615
15035 8073 0.384615
7318 14771 0.384615
1401 14771 0.384615
1401 7318 0.384615
6915 14771 0.384615
6915 7318 0.384615
6915 1401 0.384615
14774 14771 0.384615
14774 7318 0.384615
14774 1401 0.384615
14774 6915 0.384615
7111 1407 0.384615
3109 15153 0.384615
14930 15153 0.384615
14930 3109 0.384615
6284 15153 0.384615
6284 3109 0.384615
6284 14930 0.384615
1964 15153 0.384615
1964 3109 0.384615
1964 14930 0.384615
1964 6284 0.384615
5521 15153 0.384615
5521 3109 0.384615
5521 14930 0.384615
5521 6284 0.384615
5521 1964 0.384615
6462 15153 0.384615
6462 3109 0.384615
6462 14930 0.384615
6462 6284 0.384615
6462 1964 0.384615
6462 5521 0.384615
7209 7208 0.384615
7210 7208 0.384615
7210 7209 0.384615
7207 7208 0.384615
7207 7209 0.384615
7207 7210 0.384615
7211 7208 0.384615
7211 7209 0.384615
7211 7210 0.384615
7211 7207 0.384615
7212 7208 0.384615
7212 7209 0.384615
7212 7210 0.384615
7212 7207 0.384615
7212 7211 0.384615
7213 7208 0.384615
7213 7209 0.384615
7213 7210 0.384615
7213 7207 0.384615
7213 7211 0.384615
7213 7212 0.384615
7214 7208 0.384615
7214 7209 0.384615
7214 7210 0.384615
7214 7207 0.384615
7214 7211 0.384615
7214 7212 0.384615
7214 7213 0.384615
7214 15274 0.384615
7207 15274 0.384615
7207 7214 0.384615
14806 8865 0.384615
14818 8865 0.384615
14818 14806 0.384615
15279 8865 0.384615
15279 14806 0.384615
15279 14818 0.384615
15280 8865 0.384615
15280 14806 0.384615
15280 14818 0.384615
15280 15279 0.384615
15281 8865 0.384615
15281 14806 0.384615
15281 14818 0.384615
15281 15279 0.384615
15281 15280 0.384615
15282 8865 0.384615
15282 14806 0.384615
15282 14818 0.384615
15282 15279 0.384615
15282 15280 0.384615
15282 15281 0.384615
15283 8865 0.384615
15283 14806 0.384615
15283 14818 0.384615
15283 15279 0.384615
15283 15280 0.384615
15283 15281 0.384615
15283 15282 0.384615
15284 8865 0.384615
15284 14806 0.384615
15284 14818 0.384615
15284 15279 0.384615
15284 15280 0.384615
15284 15281 0.384615
15284 15282 0.384615
15284 15283 0.384615
1445 2600 0.384615
7527 6799 0.384615
6382 6799 0.384615
6382 7527 0.384615
6381 6799 0.384615
6381 7527 0.384615
6381 6382 0.384615
8927 9221 0.384615
8928 9221 0.384615
8928 8927 0.384615
4966 9221 0.384615
4966 8927 0.384615
4966 8928 0.384615
3870 7538 0.384615
6845 7670 0.384615
6265 7670 0.384615
6265 6845 0.384615
15424 15423 0.384615
6523 15425 0.384615
7932 15428 0.384615
14994 15428 0.384615
14994 7932 0.384615
15432 9409 0.384615
15433 9409 0.384615
15433 15432 0.384615
6708 9409 0.384615
6708 15432 0.384615
6708 15433 0.384615
15478 7191 0.384615
7190 7191 0.384615
7190 15478 0.384615
6281 7191 0.384615
6281 15478 0.384615
6281 7190 0.384615
6840 15617 0.384615
8977 8975 0.384615
6470 6622 0.384615
6282 6622 0.384615
6282 6470 0.384615
8000 14851 0.384615
6284 14851 0.384615
6284 8000 0.384615
14948 14851 0.384615
14948 8000 0.384615
14948 6284 0.384615
8069 15720 0.384615
8068 15720 0.384615
8068 8069 0.384615
15729 6856 0.384615
8876 6856 0.384615
8876 15729 0.384615
15730 6856 0.384615
15730 15729 0.384615
15730 8876 0.384615
15321 9944 0.384615
6929 15741 0.384615
14991 14817 0.384615
15819 14817 0.384615
15819 14991 0.384615
15824 8298 0.384615
7190 15478 0.384615
14771 15911 0.384615
11294 15911 0.384615
11294 14771 0.384615
15154 15911 0.384615
15154 14771 0.384615
15154 11294 0.384615
15711 7110 0.384615
15924 7110 0.384615
15924 15711 0.384615
15419 7110 0.384615
15419 15711 0.384615
15419 15924 0.384615
8766 8765 0.384615
7200 8198 0.384615
952 3153 0.384615
6523 3153 0.384615
6523 952 0.384615
952 3153 0.384615
15943 3153 0.384615
15943 952 0.384615
8843 3153 0.384615
8843 952 0.384615
8843 15943 0.384615
1407 3153 0.384615
1407 952 0.384615
1407 15943 0.384615
1407 8843 0.384615
8073 3153 0.384615
8073 952 0.384615
8073 15943 0.384615
8073 8843 0.384615
8073 1407 0.384615
7111 3153 0.384615
7111 952 0.384615
7111 15943 0.384615
7111 8843 0.384615
7111 1407 0.384615
7111 8073 0.384615
15275 7324 0.384615
7328 7324 0.384615
7328 15275 0.384615
8876 7324 0.384615
8876 15275 0.384615
8876 7328 0.384615
15985 7324 0.384615
15985 15275 0.384615
15985 7328 0.384615
15985 8876 0.384615
6845 14798 0.384615
6265 14798 0.384615
6265 6845 0.384615
9009 16032 0.384615
15953 16032 0.384615
15953 9009 0.384615
3870 15028 0.384615
7538 15028 0.384615
7538 3870 0.384615
6906 6907 0.384615
952 7984 0.384615
9496 7166 0.384615
16051 7166 0.384615
16051 9496 0.384615
7918 7800 0.384615
3337 6303 0.384615
16306 16307 0.384615
16308 16307 0.384615
16308 16306 0.384615
9336 6288 0.384615
16319 16320 0.384615
16321 16320 0.384615
16321 16319 0.384615
16345 10354 0.384615
10356 10354 0.384615
10356 16345 0.384615
16361 7458 0.384615
16404 1148 0.384615
16405 1148 0.384615
16405 16404 0.384615
16420 3432 0.384615
16424 16425 0.384615
16287 16425 0.384615
16287 16424 0.384615
594 596 0.384615
8296 16449 0.384615
6907 15268 0.384615
1290 15268 0.384615
1290 6907 0.384615
7401 1176 0.384615
3103 1176 0.384615
3103 7401 0.384615
9545 1176 0.384615
9545 7401 0.384615
9545 3103 0.384615
9546 1176 0.384615
9546 7401 0.384615
9546 3103 0.384615
9546 9545 0.384615
8000 11843 0.384615
7046 4834 0.384615
16483 4834 0.384615
16483 7046 0.384615
7047 4834 0.384615
7047 7046 0.384615
7047 16483 0.384615
15004 7268 0.384615
16521 7268 0.384615
16521 15004 0.384615
6500 2316 0.384615
2094 9245 0.384615
1176 7401 0.384615
3103 7401 0.384615
3103 1176 0.384615
9546 7401 0.384615
9546 1176 0.384615
9546 3103 0.384615
8097 16599 0.384615
8100 16599 0.384615
8100 8097 0.384615
16603 8718 0.384615
1141 16642 0.384615
15924 16642 0.384615
15924 1141 0.384615
16657 16287 0.384615
16663 7330 0.384615
16664 7330 0.384615
16664 16663 0.384615
3993 7330 0.384615
3993 16663 0.384615
3993 16664 0.384615
6500 16462 0.384615
8199 8200 0.384615
7064 8200 0.384615
7064 8199 0.384615
3153 952 0.384615
5044 16698 0.384615
7639 16698 0.384615
7639 5044 0.384615
4733 6651 0.384615
16449 8296 0.384615
8570 2503 0.384615
5549 5546 0.384615
10052 5546 0.384615
10052 5549 0.384615
15824 8298 0.384615
9996 9995 0.384615
6133 9995 0.384615
6133 9996 0.384615
6132 9995 0.384615
6132 9996 0.384615
6132 6133 0.384615
16775 927 0.384615
16776 927 0.384615
16776 16775 0.384615
2379 6044 0.384615
6932 7596 0.384615
16796 7596 0.384615
16796 6932 0.384615
16797 7596 0.384615
16797 6932 0.384615
16797 16796 0.384615
16798 7596 0.384615
16798 6932 0.384615
16798 16796 0.384615
16798 16797 0.384615
16799 7596 0.384615
16799 6932 0.384615
16799 16796 0.384615
16799 16797 0.384615
16799 16798 0.384615
16800 7596 0.384615
16800 6932 0.384615
16800 16796 0.384615
16800 16797 0.384615
16800 16798 0.384615
16800 16799 0.384615
16801 7596 0.384615
16801 6932 0.384615
16801 16796 0.384615
16801 16797 0.384615
16801 16798 0.384615
16801 16799 0.384615
16801 16800 0.384615
16802 7596 0.384615
16802 6932 0.384615
16802 16796 0.384615
16802 16797 0.384615
16802 16798 0.384615
16802 16799 0.384615
16802 16800 0.384615
16802 16801 0.384615
6932 7596 0.384615
16798 7596 0.384615
16798 6932 0.384615
952 3153 0.384615
7172 3153 0.384615
7172 952 0.384615
7926 3153 0.384615
7926 952 0.384615
7926 7172 0.384615
16420 3153 0.384615
16420 952 0.384615
16420 7172 0.384615
16420 7926 0.384615
7589 3153 0.384615
7589 952 0.384615
7589 7172 0.384615
7589 7926 0.384615
7589 16420 0.384615
1412 7962 0.384615
8298 7962 0.384615
8298 1412 0.384615
15824 7962 0.384615
15824 1412 0.384615
15824 8298 0.384615
16704 16856 0.384615
10551 14222 0.384615
6500 14208 0.384615
3233 3503 0.384615
16921 8466 0.384615
16903 8466 0.384615
16903 16921 0.384615
16938 8471 0.384615
4081 8471 0.384615
4081 16938 0.384615
2422 8471 0.384615
2422 16938 0.384615
2422 4081 0.384615
3337 1412 0.384615
9496 7166 0.384615
3337 7166 0.384615
3337 9496 0.384615
16249 8353 0.384615
4056 8353 0.384615
4056 16249 0.384615
873 16299 0.384615
10517 16299 0.384615
10517 873 0.384615
16856 16704 0.384615
17024 16704 0.384615
17024 16856 0.384615
15887 16704 0.384615
15887 16856 0.384615
15887 17024 0.384615
6282 9689 0.384615
17036 9689 0.384615
17036 6282 0.384615
1264 10413 0.384615
17178 15003 0.384615
17181 730 0.384615
895 524 0.384615
17241 443 0.384615
7364 8305 0.384615
3086 10691 0.384615
6820 17332 0.384615
8000 11843 0.384615
17333 1583 0.384615
2817 9209 0.384615
1905 17341 0.384615
10550 3875 0.384615
1920 677 0.384615
443 677 0.384615
443 1920 0.384615
5699 677 0.384615
5699 1920 0.384615
5699 443 0.384615
1125 7617 0.384615
9 2054 0.384615
2936 3519 0.384615
6379 3803 0.384615
17461 3803 0.384615
17461 6379 0.384615
1128 41 0.384615
10691 4103 0.384615
3086 4103 0.384615
3086 10691 0.384615
888 914 0.384615
1417 5451 0.384615
2124 5451 0.384615
2124 1417 0.384615
17535 669 0.384615
7326 669 0.384615
7326 17535 0.384615
2218 17301 0.384615
67 7037 0.384615
2062 7037 0.384615
2062 67 0.384615
3086 10561 0.384615
501 5887 0.384615
476 5887 0.384615
476 501 0.384615
1435 1965 0.384615
3846 3059 0.384615
10607 17352 0.384615
1658 8133 0.384615
1435 17615 0.384615
61 448 0.384615
10496 448 0.384615
10496 61 0.384615
1907 1603 0.384615
1417 2406 0.384615
10551 14222 0.384615
3781 10882 0.384615
2125 6921 0.384615
10519 12755 0.384615
61 72 0.384615
1026 4626 0.384615
17830 4626 0.384615
17830 1026 0.384615
3846 1443 0.384615
10453 1443 0.384615
10453 3846 0.384615
16758 671 0.384615
3878 4154 0.384615
17910 2289 0.384615
1386 2289 0.384615
1386 17910 0.384615
17911 2289 0.384615
17911 17910 0.384615
17911 1386 0.384615
2287 2289 0.384615
2287 17910 0.384615
2287 1386 0.384615
2287 17911 0.384615
9006 16300 0.384615
1583 17936 0.384615
1445 17936 0.384615
1445 1583 0.384615
827 434 0.384615
3760 17962 0.384615
470 471 0.384615
17909 17965 0.384615
4218 489 0.384615
492 489 0.384615
492 4218 0.384615
17973 507 0.384615
387 507 0.384615
5619 1870 0.384615
6233 1870 0.384615
6233 5619 0.384615
2726 631 0.384615
1027 631 0.384615
1027 2726 0.384615
17943 631 0.384615
17943 2726 0.384615
17943 1027 0.384615
717 180 0.384615
1338 180 0.384615
1338 717 0.384615
717 180 0.384615
1338 180 0.384615
1338 717 0.384615
3817 180 0.384615
3817 717 0.384615
3817 1338 0.384615
18009 212 0.384615
14315 17184 0.384615
1611 5604 0.384615
576 708 0.384615
2280 708 0.384615
895 524 0.384615
224 707 0.384615
508 770 0.384615
960 770 0.384615
960 508 0.384615
89 87 0.384615
91 87 0.384615
91 89 0.384615
4825 3046 0.384615
211 3046 0.384615
211 4825 0.384615
5370 1363 0.384615
1363 1364 0.384615
18095 18093 0.384615
18094 18093 0.384615
18094 18095 0.384615
899 898 0.384615
698 885 0.384615
3989 3988 0.384615
259 3988 0.384615
259 3989 0.384615
18111 18112 0.384615
707 811 0.384615
706 811 0.384615
706 707 0.384615
18107 1063 0.384615
592 508 0.384615
1683 508 0.384615
1683 592 0.384615
778 508 0.384615
7509 7508 0.384615
17342 7508 0.384615
17342 7509 0.384615
9773 7508 0.384615
9773 7509 0.384615
9773 17342 0.384615
246 229 0.384615
18103 229 0.384615
18103 246 0.384615
657 65 0.384615
4435 2109 0.384615
14153 660 0.384615
615 16370 0.384615
4067 17185 0.384615
443 2937 0.384615
932 2937 0.384615
932 443 0.384615
526 191 0.384615
423 1561 0.384615
698 1561 0.384615
698 423 0.384615
435 2563 0.384615
3577 17983 0.384615
4246 611 0.384615
1128 41 0.384615
17990 17987 0.384615
17988 17987 0.384615
17988 17990 0.384615
4202 2186 0.384615
95 2186 0.384615
95 4202 0.384615
62 2186 0.384615
62 4202 0.384615
62 95 0.384615
68 2186 0.384615
68 4202 0.384615
68 95 0.384615
68 62 0.384615
3737 3734 0.384615
3735 3734 0.384615
3735 3737 0.384615
815 3734 0.384615
815 3737 0.384615
815 3735 0.384615
52 2826 0.384615
2097 1841 0.384615
3662 443 0.384615
1357 18089 0.384615
457 18089 0.384615
457 1357 0.384615
18258 16680 0.384615
3261 383 0.384615
1354 8572 0.384615
11061 8572 0.384615
11061 1354 0.384615
18288 8572 0.384615
18288 1354 0.384615
18288 11061 0.384615
3510 18294 0.384615
849 469 0.384615
3736 3737 0.384615
18012 3737 0.384615
18012 3736 0.384615
3431 8597 0.384615
5555 8597 0.384615
5555 3431 0.384615
2289 1386 0.384615
1738 1386 0.384615
1738 2289 0.384615
17910 1386 0.384615
17910 2289 0.384615
17910 1738 0.384615
17911 1386 0.384615
17911 2289 0.384615
17911 1738 0.384615
17911 17910 0.384615
109 1386 0.384615
109 2289 0.384615
109 1738 0.384615
109 17910 0.384615
109 17911 0.384615
3790 3909 0.384615
2455 3909 0.384615
2455 3790 0.384615
1386 1738 0.384615
1002 1738 0.384615
1002 1386 0.384615
18308 1738 0.384615
18308 1386 0.384615
18308 1002 0.384615
8503 3059 0.384615
3846 3059 0.384615
3846 8503 0.384615
877 17440 0.384615
18313 2103 0.384615
2038 8038 0.384615
1739 6797 0.384615
17944 1504 0.384615
1368 800 0.384615
371 5113 0.384615
1435 17615 0.384615
3817 2464 0.384615
914 888 0.384615
14315 1603 0.384615
3922 17054 0.384615
18192 17618 0.384615
1435 4187 0.384615
5068 66 0.384615
4070 3245 0.384615
4490 633 0.384615
4490 633 0.384615
2105 633 0.384615
2105 4490 0.384615
18354 633 0.384615
18354 4490 0.384615
18354 2105 0.384615
704 868 0.384615
2463 76 0.384615
1837 76 0.384615
1837 2463 0.384615
17081 17082 0.384615
224 814 0.384615
339 391 0.384615
421 287 0.384615
18405 5699 0.384615
443 5699 0.384615
443 18405 0.384615
1948 801 0.384615
3574 801 0.384615
3574 1948 0.384615
75 801 0.384615
75 1948 0.384615
75 3574 0.384615
18225 720 0.384615
10641 17478 0.384615
18433 17478 0.384615
18433 10641 0.384615
5357 5407 0.384615
5358 5407 0.384615
5358 5357 0.384615
2181 4098 0.384615
18456 4098 0.384615
18456 2181 0.384615
3865 1948 0.384615
2599 1948 0.384615
2599 3865 0.384615
3865 1948 0.384615
2599 1948 0.384615
2599 3865 0.384615
2324 497 0.384615
3628 2687 0.384615
1458 15629 0.384615
11034 15629 0.384615
11034 1458 0.384615
18095 15629 0.384615
18095 1458 0.384615
18095 11034 0.384615
2354 1573 0.384615
4836 42 0.384615
3118 42 0.384615
3118 4836 0.384615
16291 18569 0.384615
18574 18690 0.384615
16171 18690 0.384615
16171 18574 0.384615
16334 18689 0.384615
18694 18689 0.384615
18694 16334 0.384615
18697 18689 0.384615
18697 16334 0.384615
18697 18694 0.384615
18694 18689 0.384615
18716 18717 0.384615
18718 18717 0.384615
18718 18716 0.384615
18747 18654 0.384615
18787 18788 0.384615
18866 18867 0.384615
18868 18867 0.384615
18868 18866 0.384615
18869 18867 0.384615
18869 18866 0.384615
18869 18868 0.384615
15747 18780 0.384615
15414 18893 0.384615
18639 4004 0.384615
18950 18948 0.384615
18963 18964 0.384615
18965 18964 0.384615
18965 18963 0.384615
10642 19050 0.384615
19051 19050 0.384615
19051 10642 0.384615
18724 19072 0.384615
9224 16153 0.384615
6298 16153 0.384615
6298 9224 0.384615
6295 16153 0.384615
6295 9224 0.384615
6295 6298 0.384615
8761 16153 0.384615
8761 9224 0.384615
8761 6298 0.384615
8761 6295 0.384615
17037 6487 0.384615
19115 15250 0.384615
17037 15250 0.384615
17037 19115 0.384615
18827 18830 0.384615
19238 18830 0.384615
19238 18827 0.384615
18819 19104 0.384615
19298 18789 0.384615
19454 19065 0.384615
19005 19484 0.384615
19132 19484 0.384615
19132 19005 0.384615
2994 18950 0.384615
16439 7250 0.384615
19546 19547 0.384615
18751 19547 0.384615
18751 19546 0.384615
19548 19395 0.384615
19549 19395 0.384615
19549 19548 0.384615
19666 19624 0.384615
19667 19624 0.384615
19667 19666 0.384615
19118 7450 0.384615
19682 7450 0.384615
19682 19118 0.384615
19682 7450 0.384615
14125 7450 0.384615
14125 19682 0.384615
16171 7450 0.384615
16171 19682 0.384615
16171 14125 0.384615
2686 19059 0.384615
19071 19059 0.384615
19071 2686 0.384615
19695 19059 0.384615
19695 2686 0.384615
19695 19071 0.384615
16000 10523 0.384615
19711 10523 0.384615
19711 16000 0.384615
14979 10523 0.384615
14979 16000 0.384615
14979 19711 0.384615
4694 19125 0.384615
19738 10717 0.384615
19269 19747 0.384615
18765 19747 0.384615
18765 19269 0.384615
18295 19747 0.384615
18295 19269 0.384615
18295 18765 0.384615
19112 16902 0.384615
19533 16902 0.384615
19533 19112 0.384615
19220 18670 0.384615
18669 18670 0.384615
18669 19220 0.384615
18678 18670 0.384615
18678 19220 0.384615
18678 18669 0.384615
19831 6632 0.384615
19855 6632 0.384615
19855 19831 0.384615
17260 16643 0.384615
18903 18782 0.384615
18993 18599 0.384615
15832 18599 0.384615
15832 18993 0.384615
10964 19239 0.384615
16171 19239 0.384615
16171 10964 0.384615
19133 19239 0.384615
19133 10964 0.384615
19133 16171 0.384615
10964 19239 0.384615
16171 19239 0.384615
16171 10964 0.384615
19133 19239 0.384615
19133 10964 0.384615
19133 16171 0.384615
19498 19499 0.384615
2686 19086 0.384615
18608 19086 0.384615
18608 2686 0.384615
8105 19086 0.384615
8105 2686 0.384615
8105 18608 0.384615
19544 19951 0.384615
19732 20113 0.384615
18606 20113 0.384615
18606 19732 0.384615
18773 17941 0.384615
18795 17941 0.384615
18795 18773 0.384615
18773 17941 0.384615
18795 17941 0.384615
18795 18773 0.384615
16133 20263 0.384615
18615 18616 0.384615
18615 18616 0.384615
19618 19900 0.384615
18795 9244 0.384615
19062 12083 0.384615
18732 20367 0.384615
20371 19937 0.384615
20372 20373 0.384615
19070 20373 0.384615
19070 20372 0.384615
19670 20373 0.384615
19670 20372 0.384615
19670 19070 0.384615
20111 20112 0.384615
19828 11926 0.384615
18596 18595 0.384615
18667 18668 0.384615
19011 18668 0.384615
19011 18667 0.384615
18678 18668 0.384615
18678 18667 0.384615
18678 19011 0.384615
19495 20039 0.384615
18928 19394 0.384615
4694 19394 0.384615
4694 18928 0.384615
19832 19206 0.384615
18597 19206 0.384615
18597 19832 0.384615
18996 19206 0.384615
18996 19832 0.384615
18996 18597 0.384615
16171 19206 0.384615
16171 19832 0.384615
16171 18597 0.384615
16171 18996 0.384615
19831 12951 0.384615
20550 3311 0.384615
20114 16446 0.384615
19799 19375 0.384615
18929 19570 0.384615
14913 18678 0.384615
18586 18678 0.384615
18586 14913 0.384615
18668 18678 0.384615
18668 14913 0.384615
18668 18586 0.384615
19011 18678 0.384615
19011 14913 0.384615
19011 18586 0.384615
19011 18668 0.384615
14913 18678 0.384615
18586 18678 0.384615
18586 14913 0.384615
18668 18678 0.384615
18668 14913 0.384615
18668 18586 0.384615
19011 18678 0.384615
19011 14913 0.384615
19011 18586 0.384615
19011 18668 0.384615
8758 19746 0.384615
16401 19549 0.384615
20026 20025 0.384615
20028 20025 0.384615
20028 20026 0.384615
18823 20677 0.384615
19047 20677 0.384615
19047 18823 0.384615
20678 20677 0.384615
20678 18823 0.384615
20678 19047 0.384615
18966 20677 0.384615
18966 18823 0.384615
18966 19047 0.384615
18966 20678 0.384615
18981 18693 0.384615
18841 20728 0.384615
20687 18940 0.384615
19807 18940 0.384615
19807 20687 0.384615
20777 19244 0.384615
18940 20053 0.384615
18842 19365 0.384615
17580 19365 0.384615
17580 18842 0.384615
3320 15588 0.384615
20016 20015 0.384615
15448 20015 0.384615
15448 20016 0.384615
9472 20015 0.384615
9472 20016 0.384615
9472 15448 0.384615
19325 19127 0.384615
18985 19615 0.384615
18795 19615 0.384615
18795 18985 0.384615
18795 18773 0.384615
6472 18725 0.384615
18624 18725 0.384615
18624 6472 0.384615
18651 8105 0.384615
11767 18674 0.384615
18673 18674 0.384615
18673 11767 0.384615
18643 18674 0.384615
18643 11767 0.384615
18643 18673 0.384615
19548 18876 0.384615
19549 18876 0.384615
19549 19548 0.384615
19465 19777 0.384615
18891 19777 0.384615
18891 19465 0.384615
4490 20932 0.384615
18819 20932 0.384615
18819 4490 0.384615
20933 19463 0.384615
20069 16495 0.384615
19758 2674 0.384615
18652 2674 0.384615
18652 19758 0.384615
15448 19887 0.384615
19085 19887 0.384615
19085 15448 0.384615
9472 19887 0.384615
9472 15448 0.384615
9472 19085 0.384615
18965 16645 0.384615
13132 16924 0.384615
18965 16924 0.384615
18965 13132 0.384615
18756 19437 0.384615
19033 19437 0.384615
19033 18756 0.384615
1979 19437 0.384615
1979 18756 0.384615
1979 19033 0.384615
18724 19564 0.384615
4731 13711 0.384615
18622 18534 0.384615
18819 4490 0.384615
18680 19070 0.384615
18843 19070 0.384615
18843 18680 0.384615
6600 19070 0.384615
6600 18680 0.384615
6600 18843 0.384615
19344 19345 0.384615
18928 9390 0.384615
2111 9390 0.384615
2111 18928 0.384615
21065 10217 0.384615
18928 4694 0.384615
20281 18684 0.384615
20283 18684 0.384615
20283 20281 0.384615
19914 19101 0.384615
18295 5099 0.384615
19544 14095 0.384615
7683 19494 0.384615
20871 5312 0.384615
19062 19049 0.384615
4070 6495 0.384615
14779 6495 0.384615
14779 4070 0.384615
6673 6303 0.384615
21241 16290 0.384615
16601 16290 0.384615
16601 21241 0.384615
15405 16290 0.384615
15405 21241 0.384615
15405 16601 0.384615
21242 16290 0.384615
21242 21241 0.384615
21242 16601 0.384615
21242 15405 0.384615
21243 16290 0.384615
21243 21241 0.384615
21243 16601 0.384615
21243 15405 0.384615
21243 21242 0.384615
21244 16290 0.384615
21244 21241 0.384615
21244 16601 0.384615
21244 15405 0.384615
21244 21242 0.384615
21244 21243 0.384615
2765 4625 0.384615
4119 4625 0.384615
4119 2765 0.384615
7962 670 0.384615
8298 670 0.384615
8298 7962 0.384615
14930 4966 0.384615
8097 16597 0.384615
7057 17227 0.384615
8097 17227 0.384615
8097 7057 0.384615
1015 1013 0.384615
19260 15146 0.384615
5584 21323 0.384615
11481 21323 0.384615
11481 5584 0.384615
21356 17308 0.384615
21357 17308 0.384615
21357 21356 0.384615
21358 17308 0.384615
21358 21356 0.384615
21358 21357 0.384615
7401 1176 0.384615
3103 1176 0.384615
3103 7401 0.384615
6340 14803 0.384615
1585 1583 0.384615
21196 21199 0.384615
10546 1957 0.384615
7645 14332 0.384615
21436 21437 0.384615
21438 21437 0.384615
21438 21436 0.384615
1583 17333 0.384615
4780 4779 0.384615
7984 15608 0.384615
952 15608 0.384615
952 7984 0.384615
3027 21469 0.384615
4626 21469 0.384615
4626 3027 0.384615
16663 7330 0.384615
3993 7330 0.384615
3993 16663 0.384615
5521 21479 0.384615
21226 21479 0.384615
21226 5521 0.384615
888 914 0.384615
21485 914 0.384615
21485 888 0.384615
2112 16692 0.384615
5924 3500 0.384615
6064 3982 0.384615
6064 3982 0.384615
8194 2503 0.384615
8570 2503 0.384615
8570 8194 0.384615
8194 2503 0.384615
8570 2503 0.384615
8570 8194 0.384615
8570 2503 0.384615
3337 2503 0.384615
3337 8570 0.384615
371 3738 0.384615
7057 7116 0.384615
7631 1917 0.384615
8193 1917 0.384615
8193 7631 0.384615
1019 1917 0.384615
1019 7631 0.384615
1019 8193 0.384615
16850 10676 0.384615
21652 10676 0.384615
21652 16850 0.384615
21653 10676 0.384615
21653 16850 0.384615
21653 21652 0.384615
21651 10676 0.384615
21651 16850 0.384615
21651 21652 0.384615
21651 21653 0.384615
2520 15625 0.384615
8928 8927 0.384615
15434 8927 0.384615
15434 8928 0.384615
4966 8927 0.384615
4966 8928 0.384615
4966 15434 0.384615
10268 5924 0.384615
11294 10711 0.384615
17202 10711 0.384615
17202 11294 0.384615
7166 9496 0.384615
3337 9496 0.384615
3337 7166 0.384615
16758 671 0.384615
16320 16321 0.384615
16319 16321 0.384615
16319 16320 0.384615
220 17573 0.384615
6935 17573 0.384615
6935 220 0.384615
21877 220 0.384615
3416 220 0.384615
3416 21877 0.384615
10278 95 0.384615
2218 95 0.384615
2218 10278 0.384615
3907 17748 0.384615
14639 17748 0.384615
14639 3907 0.384615
3846 9929 0.384615
3416 5585 0.384615
17315 5585 0.384615
17315 3416 0.384615
10289 4623 0.384615
4011 4014 0.384615
21983 21984 0.384615
10671 21984 0.384615
10671 21983 0.384615
3059 12875 0.384615
3846 12875 0.384615
3846 3059 0.384615
476 17171 0.384615
17202 17227 0.384615
7057 17227 0.384615
17108 17762 0.384615
10444 1058 0.384615
10255 1058 0.384615
10255 10444 0.384615
1038 17243 0.384615
776 22032 0.384615
12324 22032 0.384615
12324 776 0.384615
11682 22032 0.384615
11682 776 0.384615
11682 12324 0.384615
22033 22032 0.384615
22033 776 0.384615
22033 12324 0.384615
22033 11682 0.384615
17488 22032 0.384615
17488 776 0.384615
17488 12324 0.384615
17488 11682 0.384615
17488 22033 0.384615
22034 22032 0.384615
22034 776 0.384615
22034 12324 0.384615
22034 11682 0.384615
22034 22033 0.384615
22034 17488 0.384615
2218 6647 0.384615
2123 2122 0.384615
22035 2122 0.384615
22035 2123 0.384615
2125 2122 0.384615
2125 2123 0.384615
2125 22035 0.384615
10496 4361 0.384615
7928 4361 0.384615
7928 10496 0.384615
7671 775 0.384615
776 775 0.384615
776 7671 0.384615
3365 11674 0.384615
21871 1668 0.384615
6124 4921 0.384615
3086 10691 0.384615
21993 10691 0.384615
21993 3086 0.384615
10609 10691 0.384615
10609 3086 0.384615
10609 21993 0.384615
3086 10691 0.384615
10609 10691 0.384615
10609 3086 0.384615
10542 22076 0.384615
1902 22076 0.384615
1902 10542 0.384615
70 10496 0.384615
2110 10496 0.384615
2110 70 0.384615
21885 10687 0.384615
8000 11843 0.384615
17333 1583 0.384615
21979 13438 0.384615
773 21993 0.384615
475 10483 0.384615
17348 17349 0.384615
17639 10535 0.384615
11588 11627 0.384615
2947 11627 0.384615
7882 11627 0.384615
7882 2947 0.384615
6198 11627 0.384615
6198 2947 0.384615
6198 7882 0.384615
6387 11627 0.384615
11588 11627 0.384615
11588 6387 0.384615
20030 11627 0.384615
9369 11627 0.384615
9369 20030 0.384615
10838 22153 0.384615
21978 22153 0.384615
21978 10838 0.384615
21988 22153 0.384615
21988 10838 0.384615
21988 21978 0.384615
22154 22153 0.384615
22154 10838 0.384615
22154 21978 0.384615
22154 21988 0.384615
10369 10249 0.384615
2775 982 0.384615
4067 17185 0.384615
443 2937 0.384615
932 2937 0.384615
932 443 0.384615
5335 22080 0.384615
10588 22080 0.384615
10588 5335 0.384615
22196 11290 0.384615
17439 11290 0.384615
17439 22196 0.384615
10671 11290 0.384615
10671 22196 0.384615
10671 17439 0.384615
12701 14500 0.384615
10321 14500 0.384615
10321 12701 0.384615
10905 14500 0.384615
10905 12701 0.384615
10905 10321 0.384615
3236 14500 0.384615
3236 12701 0.384615
3236 10321 0.384615
3236 10905 0.384615
10262 4433 0.384615
17621 22229 0.384615
12977 22229 0.384615
12977 17621 0.384615
17673 672 0.384615
256 672 0.384615
256 17673 0.384615
78 672 0.384615
78 17673 0.384615
78 256 0.384615
72 672 0.384615
72 17673 0.384615
72 256 0.384615
72 78 0.384615
22233 781 0.384615
12344 781 0.384615
12344 22233 0.384615
10498 8646 0.384615
21933 17108 0.384615
66 1396 0.384615
10257 1396 0.384615
10257 66 0.384615
2219 10250 0.384615
10262 10250 0.384615
10262 2219 0.384615
4116 936 0.384615
148 8 0.384615
2219 17377 0.384615
10262 17377 0.384615
10262 2219 0.384615
932 2890 0.384615
17140 10696 0.384615
4552 10696 0.384615
4552 17140 0.384615
3846 10696 0.384615
3846 17140 0.384615
3846 4552 0.384615
197 669 0.384615
19223 17301 0.384615
21929 17301 0.384615
21929 19223 0.384615
5451 2852 0.384615
256 70 0.384615
78 70 0.384615
78 256 0.384615
61 70 0.384615
78 70 0.384615
78 61 0.384615
22221 17635 0.384615
22044 17635 0.384615
22044 22221 0.384615
10911 17635 0.384615
10911 22221 0.384615
10911 22044 0.384615
21970 17635 0.384615
21970 22221 0.384615
21970 22044 0.384615
21970 10911 0.384615
10391 1905 0.384615
22196 22352 0.384615
17439 22352 0.384615
17439 22196 0.384615
10671 22352 0.384615
10671 22196 0.384615
10671 17439 0.384615
22353 22354 0.384615
22067 17867 0.384615
17865 17867 0.384615
22067 17867 0.384615
22067 17865 0.384615
17868 17867 0.384615
17868 17865 0.384615
17868 22067 0.384615
12977 17779 0.384615
3846 3059 0.384615
3846 3059 0.384615
12809 3059 0.384615
12809 3846 0.384615
4496 7452 0.384615
3365 11194 0.384615
3416 17315 0.384615
10668 10667 0.384615
10247 10667 0.384615
10247 10668 0.384615
1583 1585 0.384615
10767 7719 0.384615
4778 13095 0.384615
13098 13095 0.384615
13098 4778 0.384615
22451 22452 0.384615
22453 22452 0.384615
22453 22451 0.384615
12939 10564 0.384615
3893 4778 0.384615
3987 76 0.384615
22286 22010 0.384615
13034 22010 0.384615
13034 22286 0.384615
443 18405 0.384615
17241 18405 0.384615
17241 443 0.384615
10691 3086 0.384615
10609 3086 0.384615
10609 10691 0.384615
2880 4344 0.384615
22000 4344 0.384615
22000 2880 0.384615
1920 10029 0.384615
2125 10029 0.384615
2125 1920 0.384615
14403 4406 0.384615
10932 4406 0.384615
10932 14403 0.384615
12374 12161 0.384615
13635 12161 0.384615
13635 12374 0.384615
4139 17285 0.384615
8646 9153 0.384615
22229 17621 0.384615
12977 17621 0.384615
12977 22229 0.384615
4050 17044 0.384615
669 2062 0.384615
17439 13218 0.384615
10667 13218 0.384615
10667 17439 0.384615
17362 13218 0.384615
17362 17439 0.384615
17362 10667 0.384615
10671 13218 0.384615
10671 17439 0.384615
10671 10667 0.384615
10671 17362 0.384615
776 12324 0.384615
10810 2948 0.384615
21878 22525 0.384615
8646 10723 0.384615
11611 10723 0.384615
11611 8646 0.384615
10667 10247 0.384615
17846 10247 0.384615
17846 10667 0.384615
17194 17193 0.384615
12977 16242 0.384615
22491 12410 0.384615
11154 11156 0.384615
11194 3365 0.384615
7401 3103 0.384615
1176 3103 0.384615
1176 7401 0.384615
9545 3103 0.384615
9545 7401 0.384615
9545 1176 0.384615
9546 3103 0.384615
9546 7401 0.384615
9546 1176 0.384615
9546 9545 0.384615
10413 1264 0.384615
5457 10677 0.384615
10617 14621 0.384615
22518 22519 0.384615
17658 17215 0.384615
23018 16271 0.384615
23088 23089 0.384615
2242 23089 0.384615
2242 23088 0.384615
23012 23128 0.384615
23224 22995 0.384615
21203 1141 0.384615
16642 15924 0.384615
9079 6698 0.384615
23266 11295 0.384615
23267 11295 0.384615
23267 23266 0.384615
23268 11295 0.384615
23268 23266 0.384615
23268 23267 0.384615
23269 11295 0.384615
23269 23266 0.384615
23269 23267 0.384615
23269 23268 0.384615
23270 11295 0.384615
23270 23266 0.384615
23270 23267 0.384615
23270 23268 0.384615
23270 23269 0.384615
23271 11295 0.384615
23271 23266 0.384615
23271 23267 0.384615
23271 23268 0.384615
23271 23269 0.384615
23271 23270 0.384615
23272 11295 0.384615
23272 23266 0.384615
23272 23267 0.384615
23272 23268 0.384615
23272 23269 0.384615
23272 23270 0.384615
23272 23271 0.384615
23273 11295 0.384615
23273 23266 0.384615
23273 23267 0.384615
23273 23268 0.384615
23273 23269 0.384615
23273 23270 0.384615
23273 23271 0.384615
23273 23272 0.384615
23274 11295 0.384615
23274 23266 0.384615
23274 23267 0.384615
23274 23268 0.384615
23274 23269 0.384615
23274 23270 0.384615
23274 23271 0.384615
23274 23272 0.384615
23274 23273 0.384615
15625 9272 0.384615
16364 9272 0.384615
16364 15625 0.384615
2503 7131 0.384615
4119 16555 0.384615
9279 5159 0.384615
3993 7330 0.384615
2112 16692 0.384615
10546 22227 0.384615
16519 8097 0.384615
15405 16601 0.384615
16287 16657 0.384615
8815 6673 0.384615
2112 23346 0.384615
12153 8035 0.384615
16187 4747 0.384615
9298 4747 0.384615
9298 16187 0.384615
18819 19257 0.384615
18819 18825 0.384615
15414 18893 0.384615
20905 18893 0.384615
20905 15414 0.384615
19085 18893 0.384615
19085 15414 0.384615
19085 20905 0.384615
23016 18932 0.384615
18625 19025 0.384615
18966 19025 0.384615
18966 18625 0.384615
16439 7250 0.384615
10642 19050 0.384615
19051 19050 0.384615
19051 10642 0.384615
6295 19932 0.384615
8761 19932 0.384615
8761 6295 0.384615
18651 19932 0.384615
18651 6295 0.384615
18651 8761 0.384615
18685 6543 0.384615
18686 6543 0.384615
18686 18685 0.384615
14297 18842 0.384615
20905 22880 0.384615
15447 18877 0.384615
[truncated: 3,237,762 more chars]
