# Supplementary material for: Multi-angle information aggregation for inductive temporal graph embedding
Source: PeerJ Comput Sci. 2024 Nov 26;10:e2560. doi: 10.7717/peerj-cs.2560 (PMC11623124; doi:10.7717/peerj-cs.2560)
Supplement: Supplemental Information 1 [file peerj-cs-10-2560-s001.zip › data/dblp/node2label.txt]

0 0
1 0
2 0
3 0
4 0
5 0
6 0
7 0
8 0
9 0
10 0
11 0
12 0
13 0
14 0
15 1
16 0
17 0
18 0
19 0
20 0
21 0
22 0
23 0
24 0
25 0
26 2
27 0
28 0
29 0
30 0
31 0
32 0
33 0
34 0
35 0
36 0
37 0
38 0
39 0
40 0
41 0
42 0
43 0
44 7
45 0
46 0
47 4
48 0
49 0
50 0
51 1
52 4
53 0
54 0
55 0
56 0
57 1
58 0
59 0
60 0
61 0
62 0
63 4
64 0
65 0
66 0
67 0
68 0
69 0
70 0
71 0
72 0
73 2
74 0
75 0
76 0
77 0
78 0
79 0
80 4
81 0
82 0
83 2
84 0
85 0
86 0
87 0
88 0
89 0
90 0
91 0
92 0
93 0
94 3
95 3
96 3
97 2
98 0
99 0
100 0
101 0
102 0
103 0
104 0
105 0
106 2
107 0
108 2
109 0
110 0
111 0
112 0
113 0
114 0
115 0
116 0
117 0
118 0
119 1
120 5
121 0
122 2
123 0
124 0
125 0
126 0
127 0
128 0
129 0
130 0
131 0
132 0
133 0
134 0
135 2
136 2
137 0
138 0
139 0
140 0
141 8
142 0
143 4
144 4
145 8
146 0
147 0
148 0
149 0
150 2
151 0
152 0
153 0
154 0
155 0
156 0
157 0
158 0
159 0
160 2
161 0
162 0
163 2
164 0
165 0
166 0
167 0
168 0
169 0
170 0
171 2
172 5
173 0
174 0
175 0
176 0
177 0
178 0
179 0
180 0
181 0
182 0
183 0
184 0
185 0
186 0
187 0
188 0
189 0
190 0
191 0
192 0
193 0
194 0
195 0
196 0
197 0
198 0
199 0
200 1
201 0
202 0
203 0
204 0
205 0
206 0
207 0
208 0
209 0
210 0
211 0
212 0
213 0
214 0
215 0
216 0
217 0
218 0
219 0
220 0
221 0
222 0
223 0
224 0
225 0
226 0
227 0
228 0
229 0
230 0
231 8
232 0
233 0
234 0
235 0
236 0
237 0
238 0
239 0
240 0
241 0
242 0
243 0
244 0
245 0
246 0
247 0
248 0
249 1
250 0
251 2
252 0
253 3
254 0
255 0
256 3
257 0
258 3
259 0
260 0
261 0
262 0
263 0
264 0
265 0
266 0
267 0
268 0
269 1
270 4
271 2
272 0
273 2
274 0
275 0
276 0
277 0
278 0
279 5
280 2
281 0
282 0
283 0
284 0
285 0
286 0
287 0
288 0
289 0
290 0
291 0
292 0
293 0
294 0
295 0
296 0
297 0
298 0
299 0
300 0
301 0
302 0
303 0
304 0
305 0
306 0
307 0
308 0
309 0
310 0
311 0
312 0
313 0
314 0
315 0
316 0
317 9
318 0
319 0
320 0
321 0
322 1
323 0
324 0
325 4
326 4
327 0
328 0
329 0
330 0
331 0
332 0
333 0
334 0
335 0
336 0
337 0
338 0
339 0
340 0
341 0
342 0
343 0
344 0
345 0
346 0
347 0
348 0
349 0
350 0
351 0
352 0
353 0
354 0
355 0
356 0
357 0
358 0
359 0
360 0
361 0
362 0
363 0
364 0
365 0
366 0
367 0
368 0
369 2
370 0
371 0
372 0
373 0
374 0
375 0
376 0
377 0
378 0
379 0
380 0
381 3
382 0
383 0
384 0
385 0
386 0
387 0
388 0
389 0
390 0
391 0
392 0
393 0
394 0
395 2
396 0
397 0
398 0
399 0
400 0
401 0
402 0
403 0
404 1
405 0
406 0
407 2
408 0
409 0
410 0
411 0
412 0
413 0
414 0
415 0
416 0
417 0
418 0
419 0
420 0
421 0
422 0
423 0
424 0
425 0
426 0
427 0
428 0
429 0
430 0
431 0
432 0
433 0
434 0
435 2
436 0
437 0
438 0
439 0
440 0
441 0
442 3
443 4
444 0
445 0
446 0
447 0
448 0
449 0
450 0
451 0
452 0
453 4
454 4
455 0
456 0
457 0
458 0
459 0
460 0
461 4
462 1
463 4
464 0
465 0
466 0
467 0
468 0
469 0
470 0
471 2
472 0
473 0
474 0
475 0
476 0
477 0
478 3
479 0
480 0
481 4
482 0
483 0
484 0
485 0
486 0
487 0
488 0
489 0
490 0
491 0
492 1
493 0
494 0
495 0
496 0
497 0
498 0
499 0
500 9
501 1
502 1
503 1
504 7
505 0
506 0
507 0
508 0
509 0
510 0
511 0
512 0
513 0
514 0
515 0
516 0
517 2
518 0
519 0
520 0
521 0
522 0
523 0
524 0
525 0
526 0
527 0
528 0
529 0
530 2
531 0
532 0
533 0
534 1
535 1
536 2
537 0
538 0
539 0
540 0
541 1
542 0
543 0
544 0
545 0
546 0
547 0
548 0
549 0
550 4
551 0
552 0
553 0
554 0
555 0
556 0
557 2
558 0
559 0
560 0
561 0
562 0
563 0
564 0
565 0
566 4
567 0
568 0
569 0
570 0
571 0
572 0
573 0
574 2
575 0
576 0
577 0
578 0
579 0
580 3
581 0
582 2
583 0
584 0
585 0
586 0
587 0
588 0
589 0
590 0
591 0
592 0
593 0
594 1
595 2
596 0
597 0
598 0
599 0
600 0
601 3
602 0
603 0
604 0
605 1
606 0
607 0
608 0
609 0
610 0
611 0
612 0
613 0
614 0
615 0
616 0
617 0
618 0
619 0
620 0
621 0
622 0
623 0
624 0
625 0
626 0
627 0
628 0
629 0
630 0
631 0
632 0
633 0
634 0
635 1
636 0
637 0
638 0
639 0
640 0
641 9
642 0
643 0
644 0
645 0
646 0
647 0
648 0
649 0
650 0
651 0
652 0
653 0
654 0
655 0
656 0
657 0
658 0
659 0
660 0
661 0
662 0
663 0
664 0
665 0
666 0
667 0
668 0
669 3
670 0
671 2
672 0
673 8
674 0
675 0
676 2
677 1
678 2
679 2
680 0
681 0
682 0
683 0
684 0
685 0
686 0
687 0
688 0
689 0
690 0
691 0
692 0
693 0
694 0
695 0
696 0
697 0
698 0
699 0
700 0
701 0
702 0
703 0
704 0
705 0
706 0
707 0
708 0
709 1
710 1
711 0
712 0
713 0
714 0
715 0
716 0
717 0
718 0
719 0
720 0
721 0
722 0
723 0
724 0
725 0
726 0
727 1
728 2
729 3
730 3
731 0
732 3
733 7
734 0
735 0
736 8
737 0
738 0
739 0
740 0
741 0
742 0
743 0
744 0
745 0
746 0
747 0
748 0
749 8
750 0
751 0
752 0
753 0
754 0
755 0
756 0
757 0
758 0
759 0
760 0
761 0
762 0
763 0
764 0
765 0
766 0
767 0
768 0
769 0
770 0
771 0
772 0
773 1
774 1
775 4
776 0
777 0
778 0
779 4
780 4
781 4
782 0
783 0
784 0
785 0
786 0
787 0
788 0
789 0
790 0
791 0
792 0
793 0
794 0
795 0
796 0
797 0
798 6
799 0
800 0
801 0
802 0
803 0
804 0
805 0
806 0
807 0
808 0
809 7
810 0
811 0
812 0
813 3
814 0
815 0
816 0
817 0
818 0
819 3
820 0
821 0
822 0
823 0
824 0
825 0
826 0
827 0
828 0
829 0
830 0
831 0
832 0
833 0
834 0
835 0
836 0
837 0
838 0
839 0
840 0
841 0
842 0
843 0
844 0
845 0
846 1
847 3
848 0
849 0
850 0
851 0
852 1
853 0
854 0
855 0
856 0
857 0
858 3
859 0
860 0
861 0
862 0
863 0
864 0
865 0
866 0
867 0
868 0
869 0
870 0
871 0
872 0
873 0
874 0
875 0
876 0
877 0
878 0
879 0
880 0
881 0
882 0
883 0
884 0
885 0
886 0
887 0
888 2
889 0
890 0
891 4
892 0
893 0
894 0
895 0
896 4
897 0
898 0
899 0
900 0
901 0
902 0
903 0
904 0
905 0
906 0
907 0
908 0
909 0
910 0
911 2
912 0
913 0
914 2
915 0
916 0
917 0
918 0
919 0
920 0
921 0
922 0
923 0
924 0
925 0
926 0
927 9
928 9
929 2
930 0
931 0
932 0
933 0
934 0
935 0
936 1
937 1
938 0
939 0
940 0
941 0
942 0
943 0
944 0
945 0
946 0
947 0
948 0
949 0
950 0
951 0
952 2
953 0
954 0
955 0
956 0
957 0
958 0
959 0
960 0
961 0
962 0
963 0
964 0
965 0
966 0
967 2
968 0
969 0
970 0
971 0
972 0
973 0
974 0
975 2
976 1
977 1
978 4
979 0
980 0
981 0
982 0
983 0
984 2
985 0
986 0
987 0
988 0
989 1
990 0
991 0
992 5
993 0
994 0
995 0
996 0
997 4
998 0
999 0
1000 0
1001 0
1002 0
1003 0
1004 1
1005 2
1006 0
1007 0
1008 2
1009 0
1010 2
1011 2
1012 1
1013 2
1014 0
1015 0
1016 0
1017 0
1018 0
1019 0
1020 0
1021 0
1022 0
1023 0
1024 0
1025 0
1026 1
1027 0
1028 0
1029 0
1030 0
1031 0
1032 2
1033 0
1034 0
1035 0
1036 3
1037 0
1038 0
1039 0
1040 0
1041 0
1042 0
1043 3
1044 0
1045 0
1046 0
1047 0
1048 0
1049 0
1050 0
1051 0
1052 0
1053 0
1054 0
1055 0
1056 0
1057 3
1058 3
1059 3
1060 0
1061 0
1062 0
1063 0
1064 0
1065 0
1066 1
1067 5
1068 0
1069 0
1070 0
1071 2
1072 4
1073 4
1074 0
1075 0
1076 0
1077 0
1078 0
1079 0
1080 0
1081 5
1082 2
1083 0
1084 3
1085 2
1086 0
1087 0
1088 0
1089 0
1090 0
1091 0
1092 0
1093 0
1094 0
1095 0
1096 0
1097 0
1098 4
1099 0
1100 0
1101 1
1102 0
1103 0
1104 0
1105 0
1106 0
1107 0
1108 0
1109 0
1110 0
1111 0
1112 0
1113 0
1114 0
1115 0
1116 0
1117 2
1118 0
1119 1
1120 1
1121 1
1122 1
1123 0
1124 0
1125 0
1126 2
1127 0
1128 0
1129 0
1130 0
1131 0
1132 2
1133 0
1134 0
1135 0
1136 0
1137 1
1138 2
1139 0
1140 0
1141 2
1142 2
1143 0
1144 0
1145 1
1146 1
1147 0
1148 2
1149 2
1150 0
1151 2
1152 0
1153 0
1154 0
1155 6
1156 0
1157 2
1158 6
1159 2
1160 2
1161 9
1162 0
1163 0
1164 0
1165 0
1166 0
1167 2
1168 4
1169 0
1170 0
1171 2
1172 0
1173 0
1174 0
1175 4
1176 0
1177 0
1178 0
1179 0
1180 5
1181 0
1182 0
1183 0
1184 0
1185 0
1186 1
1187 9
1188 0
1189 0
1190 0
1191 0
1192 0
1193 0
1194 2
1195 9
1196 2
1197 2
1198 0
1199 0
1200 0
1201 4
1202 2
1203 0
1204 0
1205 0
1206 0
1207 0
1208 0
1209 0
1210 0
1211 0
1212 4
1213 0
1214 4
1215 5
1216 0
1217 0
1218 0
1219 5
1220 4
1221 4
1222 3
1223 0
1224 0
1225 0
1226 0
1227 0
1228 0
1229 0
1230 2
1231 0
1232 0
1233 0
1234 0
1235 0
1236 0
1237 0
1238 0
1239 9
1240 0
1241 5
1242 0
1243 0
1244 0
1245 0
1246 0
1247 0
1248 0
1249 0
1250 0
1251 0
1252 0
1253 0
1254 0
1255 4
1256 2
1257 0
1258 2
1259 2
1260 0
1261 4
1262 0
1263 2
1264 4
1265 1
1266 1
1267 0
1268 0
1269 0
1270 0
1271 0
1272 2
1273 2
1274 0
1275 4
1276 2
1277 0
1278 0
1279 0
1280 0
1281 0
1282 0
1283 0
1284 0
1285 0
1286 5
1287 0
1288 0
1289 0
1290 0
1291 0
1292 0
1293 0
1294 0
1295 0
1296 0
1297 0
1298 0
1299 0
1300 0
1301 0
1302 0
1303 1
1304 0
1305 3
1306 3
1307 3
1308 3
1309 0
1310 5
1311 5
1312 0
1313 0
1314 0
1315 0
1316 4
1317 4
1318 4
1319 0
1320 0
1321 0
1322 0
1323 0
1324 1
1325 2
1326 0
1327 0
1328 0
1329 0
1330 0
1331 0
1332 0
1333 0
1334 0
1335 0
1336 0
1337 0
1338 0
1339 0
1340 0
1341 0
1342 0
1343 0
1344 0
1345 0
1346 0
1347 0
1348 0
1349 0
1350 0
1351 0
1352 0
1353 0
1354 0
1355 0
1356 0
1357 0
1358 0
1359 0
1360 0
1361 0
1362 0
1363 0
1364 0
1365 0
1366 0
1367 0
1368 2
1369 0
1370 0
1371 0
1372 6
1373 0
1374 3
1375 3
1376 0
1377 0
1378 1
1379 0
1380 0
1381 0
1382 0
1383 0
1384 0
1385 0
1386 0
1387 0
1388 0
1389 0
1390 0
1391 0
1392 2
1393 0
1394 0
1395 0
1396 0
1397 0
1398 0
1399 1
1400 9
1401 0
1402 0
1403 0
1404 0
1405 6
1406 1
1407 0
1408 0
1409 1
1410 0
1411 0
1412 0
1413 0
1414 0
1415 2
1416 6
1417 1
1418 0
1419 0
1420 0
1421 0
1422 0
1423 0
1424 0
1425 0
1426 0
1427 0
1428 0
1429 0
1430 0
1431 0
1432 0
1433 0
1434 0
1435 0
1436 0
1437 0
1438 0
1439 2
1440 0
1441 2
1442 0
1443 4
1444 0
1445 0
1446 0
1447 0
1448 0
1449 0
1450 0
1451 0
1452 4
1453 0
1454 1
1455 1
1456 1
1457 0
1458 0
1459 0
1460 0
1461 4
1462 0
1463 2
1464 0
1465 0
1466 0
1467 0
1468 6
1469 0
1470 6
1471 0
1472 0
1473 0
1474 0
1475 4
1476 0
1477 0
1478 0
1479 0
1480 2
1481 0
1482 0
1483 1
1484 3
1485 0
1486 0
1487 0
1488 4
1489 2
1490 4
1491 2
1492 0
1493 0
1494 0
1495 0
1496 0
1497 0
1498 0
1499 0
1500 2
1501 3
1502 2
1503 0
1504 0
1505 0
1506 0
1507 0
1508 0
1509 1
1510 1
1511 0
1512 0
1513 0
1514 4
1515 0
1516 0
1517 0
1518 2
1519 0
1520 0
1521 0
1522 0
1523 0
1524 2
1525 0
1526 0
1527 2
1528 0
1529 0
1530 0
1531 4
1532 0
1533 0
1534 2
1535 0
1536 0
1537 0
1538 0
1539 1
1540 1
1541 1
1542 9
1543 2
1544 2
1545 0
1546 0
1547 0
1548 0
1549 4
1550 0
1551 0
1552 0
1553 0
1554 0
1555 0
1556 2
1557 2
1558 4
1559 0
1560 3
1561 0
1562 0
1563 0
1564 2
1565 2
1566 2
1567 2
1568 2
1569 0
1570 0
1571 0
1572 0
1573 0
1574 0
1575 0
1576 1
1577 0
1578 0
1579 0
1580 5
1581 0
1582 5
1583 0
1584 0
1585 0
1586 0
1587 0
1588 0
1589 0
1590 0
1591 0
1592 0
1593 5
1594 0
1595 0
1596 4
1597 0
1598 4
1599 0
1600 0
1601 0
1602 0
1603 0
1604 0
1605 0
1606 0
1607 0
1608 0
1609 0
1610 0
1611 0
1612 1
1613 2
1614 0
1615 0
1616 0
1617 0
1618 4
1619 0
1620 0
1621 0
1622 6
1623 1
1624 0
1625 0
1626 0
1627 0
1628 1
1629 0
1630 0
1631 0
1632 0
1633 0
1634 0
1635 0
1636 0
1637 0
1638 0
1639 1
1640 0
1641 1
1642 0
1643 0
1644 0
1645 0
1646 0
1647 0
1648 0
1649 0
1650 0
1651 2
1652 0
1653 0
1654 2
1655 0
1656 1
1657 2
1658 0
1659 0
1660 0
1661 0
1662 0
1663 0
1664 0
1665 0
1666 4
1667 0
1668 0
1669 1
1670 0
1671 0
1672 0
1673 0
1674 0
1675 0
1676 0
1677 9
1678 0
1679 1
1680 0
1681 0
1682 0
1683 0
1684 0
1685 0
1686 0
1687 0
1688 0
1689 0
1690 0
1691 0
1692 0
1693 0
1694 0
1695 0
1696 0
1697 4
1698 0
1699 0
1700 0
1701 0
1702 3
1703 0
1704 0
1705 0
1706 0
1707 0
1708 0
1709 0
1710 0
1711 0
1712 9
1713 0
1714 0
1715 0
1716 0
1717 2
1718 0
1719 0
1720 0
1721 0
1722 0
1723 0
1724 0
1725 0
1726 0
1727 0
1728 0
1729 0
1730 0
1731 0
1732 0
1733 0
1734 0
1735 0
1736 2
1737 0
1738 0
1739 2
1740 0
1741 0
1742 0
1743 0
1744 0
1745 0
1746 1
1747 2
1748 0
1749 2
1750 0
1751 1
1752 1
1753 0
1754 0
1755 0
1756 0
1757 0
1758 0
1759 0
1760 2
1761 2
1762 0
1763 0
1764 0
1765 6
1766 0
1767 2
1768 3
1769 6
1770 0
1771 0
1772 0
1773 0
1774 0
1775 0
1776 0
1777 0
1778 0
1779 0
1780 0
1781 0
1782 0
1783 0
1784 0
1785 2
1786 2
1787 0
1788 0
1789 2
1790 0
1791 2
1792 0
1793 0
1794 0
1795 0
1796 2
1797 0
1798 0
1799 2
1800 0
1801 0
1802 1
1803 0
1804 2
1805 0
1806 1
1807 0
1808 0
1809 2
1810 0
1811 0
1812 0
1813 0
1814 0
1815 0
1816 0
1817 0
1818 0
1819 0
1820 0
1821 0
1822 0
1823 3
1824 0
1825 3
1826 0
1827 3
1828 0
1829 0
1830 0
1831 0
1832 0
1833 0
1834 0
1835 0
1836 0
1837 0
1838 3
1839 0
1840 0
1841 0
1842 0
1843 1
1844 2
1845 0
1846 2
1847 0
1848 0
1849 4
1850 4
1851 0
1852 0
1853 0
1854 0
1855 0
1856 0
1857 0
1858 0
1859 0
1860 0
1861 0
1862 0
1863 0
1864 0
1865 0
1866 0
1867 0
1868 0
1869 9
1870 0
1871 6
1872 2
1873 2
1874 2
1875 0
1876 5
1877 0
1878 5
1879 0
1880 0
1881 0
1882 0
1883 0
1884 2
1885 0
1886 0
1887 0
1888 3
1889 3
1890 3
1891 0
1892 0
1893 0
1894 0
1895 0
1896 0
1897 0
1898 0
1899 1
1900 0
1901 0
1902 0
1903 0
1904 0
1905 0
1906 0
1907 2
1908 3
1909 0
1910 0
1911 0
1912 0
1913 0
1914 0
1915 5
1916 0
1917 0
1918 0
1919 0
1920 9
1921 4
1922 0
1923 0
1924 0
1925 3
1926 0
1927 0
1928 4
1929 2
1930 0
1931 0
1932 0
1933 0
1934 0
1935 0
1936 0
1937 2
1938 0
1939 2
1940 2
1941 0
1942 0
1943 0
1944 0
1945 0
1946 0
1947 0
1948 0
1949 0
1950 0
1951 5
1952 2
1953 0
1954 0
1955 0
1956 0
1957 0
1958 2
1959 1
1960 0
1961 0
1962 0
1963 2
1964 0
1965 0
1966 0
1967 2
1968 0
1969 0
1970 0
1971 1
1972 0
1973 0
1974 0
1975 0
1976 0
1977 0
1978 0
1979 0
1980 0
1981 0
1982 0
1983 0
1984 0
1985 5
1986 0
1987 0
1988 0
1989 0
1990 0
1991 0
1992 0
1993 0
1994 2
1995 0
1996 4
1997 4
1998 0
1999 0
2000 0
2001 0
2002 0
2003 0
2004 0
2005 4
2006 0
2007 0
2008 2
2009 0
2010 0
2011 0
2012 0
2013 0
2014 0
2015 0
2016 0
2017 0
2018 0
2019 0
2020 0
2021 0
2022 0
2023 0
2024 0
2025 0
2026 0
2027 0
2028 0
2029 0
2030 0
2031 0
2032 0
2033 1
2034 0
2035 0
2036 0
2037 0
2038 2
2039 2
2040 2
2041 2
2042 0
2043 0
2044 0
2045 0
2046 0
2047 0
2048 0
2049 0
2050 0
2051 0
2052 0
2053 0
2054 0
2055 0
2056 5
2057 0
2058 0
2059 0
2060 2
2061 0
2062 4
2063 0
2064 0
2065 0
2066 0
2067 2
2068 0
2069 0
2070 0
2071 0
2072 2
2073 0
2074 0
2075 2
2076 0
2077 0
2078 0
2079 4
2080 0
2081 0
2082 0
2083 3
2084 0
2085 0
2086 0
2087 0
2088 0
2089 0
2090 0
2091 2
2092 0
2093 0
2094 0
2095 0
2096 0
2097 0
2098 0
2099 0
2100 0
2101 0
2102 0
2103 0
2104 0
2105 0
2106 0
2107 0
2108 2
2109 0
2110 1
2111 0
2112 0
2113 0
2114 1
2115 0
2116 0
2117 0
2118 0
2119 0
2120 0
2121 0
2122 4
2123 3
2124 0
2125 0
2126 0
2127 0
2128 0
2129 0
2130 0
2131 2
2132 0
2133 9
2134 0
2135 0
2136 0
2137 0
2138 0
2139 0
2140 0
2141 0
2142 0
2143 0
2144 0
2145 5
2146 0
2147 3
2148 3
2149 0
2150 0
2151 0
2152 0
2153 0
2154 0
2155 0
2156 2
2157 0
2158 0
2159 0
2160 1
2161 4
2162 0
2163 0
2164 0
2165 0
2166 0
2167 2
2168 2
2169 9
2170 5
2171 0
2172 0
2173 0
2174 0
2175 0
2176 0
2177 0
2178 0
2179 0
2180 0
2181 0
2182 2
2183 0
2184 0
2185 0
2186 1
2187 0
2188 0
2189 0
2190 0
2191 0
2192 0
2193 0
2194 0
2195 0
2196 2
2197 2
2198 0
2199 0
2200 4
2201 0
2202 0
2203 0
2204 0
2205 0
2206 0
2207 0
2208 2
2209 0
2210 0
2211 0
2212 0
2213 0
2214 0
2215 0
2216 0
2217 0
2218 4
2219 0
2220 0
2221 0
2222 0
2223 0
2224 2
2225 0
2226 3
2227 0
2228 0
2229 0
2230 0
2231 0
2232 0
2233 0
2234 0
2235 0
2236 2
2237 0
2238 0
2239 0
2240 0
2241 0
2242 9
2243 0
2244 1
2245 0
2246 1
2247 1
2248 0
2249 0
2250 0
2251 0
2252 0
2253 0
2254 0
2255 0
2256 0
2257 0
2258 0
2259 4
2260 0
2261 2
2262 0
2263 0
2264 2
2265 0
2266 5
2267 0
2268 0
2269 0
2270 0
2271 0
2272 0
2273 0
2274 0
2275 0
2276 0
2277 0
2278 0
2279 0
2280 0
2281 0
2282 0
2283 0
2284 4
2285 4
2286 0
2287 0
2288 0
2289 0
2290 0
2291 4
2292 0
2293 0
2294 0
2295 0
2296 0
2297 4
2298 0
2299 0
2300 0
2301 0
2302 0
2303 0
2304 0
2305 0
2306 0
2307 0
2308 1
2309 1
2310 0
2311 1
2312 0
2313 0
2314 0
2315 0
2316 0
2317 0
2318 0
2319 0
2320 3
2321 4
2322 9
2323 5
2324 0
2325 0
2326 0
2327 3
2328 3
2329 0
2330 0
2331 2
2332 0
2333 0
2334 0
2335 0
2336 0
2337 0
2338 0
2339 2
2340 2
2341 0
2342 0
2343 0
2344 0
2345 0
2346 0
2347 0
2348 0
2349 0
2350 0
2351 2
2352 0
2353 0
2354 0
2355 0
2356 3
2357 0
2358 0
2359 0
2360 0
2361 0
2362 0
2363 0
2364 0
2365 2
2366 0
2367 9
2368 9
2369 0
2370 0
2371 0
2372 0
2373 0
2374 9
2375 0
2376 0
2377 6
2378 0
2379 0
2380 0
2381 1
2382 0
2383 0
2384 0
2385 0
2386 0
2387 0
2388 0
2389 0
2390 0
2391 0
2392 0
2393 0
2394 0
2395 0
2396 0
2397 0
2398 4
2399 0
2400 0
2401 0
2402 0
2403 0
2404 0
2405 0
2406 0
2407 0
2408 0
2409 0
2410 0
2411 0
2412 0
2413 0
2414 0
2415 0
2416 0
2417 4
2418 0
2419 0
2420 0
2421 0
2422 0
2423 0
2424 0
2425 0
2426 0
2427 2
2428 0
2429 1
2430 0
2431 9
2432 0
2433 0
2434 0
2435 0
2436 0
2437 0
2438 0
2439 0
2440 0
2441 0
2442 4
2443 0
2444 4
2445 0
2446 4
2447 4
2448 0
2449 0
2450 0
2451 0
2452 0
2453 0
2454 3
2455 0
2456 0
2457 0
2458 0
2459 0
2460 0
2461 0
2462 0
2463 0
2464 0
2465 0
2466 4
2467 2
2468 0
2469 0
2470 4
2471 4
2472 0
2473 0
2474 0
2475 0
2476 0
2477 0
2478 0
2479 0
2480 0
2481 0
2482 0
2483 0
2484 0
2485 0
2486 0
2487 0
2488 0
2489 0
2490 0
2491 0
2492 0
2493 0
2494 9
2495 2
2496 0
2497 0
2498 2
2499 2
2500 0
2501 2
2502 4
2503 2
2504 0
2505 0
2506 0
2507 0
2508 0
2509 0
2510 0
2511 0
2512 2
2513 9
2514 0
2515 5
2516 1
2517 0
2518 0
2519 0
2520 0
2521 0
2522 0
2523 0
2524 4
2525 4
2526 0
2527 0
2528 0
2529 0
2530 4
2531 0
2532 0
2533 4
2534 0
2535 0
2536 0
2537 0
2538 0
2539 0
2540 0
2541 1
2542 1
2543 0
2544 0
2545 1
2546 0
2547 1
2548 9
2549 1
2550 0
2551 0
2552 5
2553 0
2554 6
2555 4
2556 0
2557 2
2558 2
2559 4
2560 0
2561 0
2562 9
2563 0
2564 5
2565 0
2566 0
2567 0
2568 0
2569 0
2570 5
2571 0
2572 0
2573 2
2574 9
2575 0
2576 0
2577 0
2578 1
2579 1
2580 0
2581 0
2582 0
2583 0
2584 0
2585 9
2586 2
2587 2
2588 2
2589 9
2590 0
2591 0
2592 0
2593 0
2594 0
2595 0
2596 0
2597 0
2598 0
2599 0
2600 1
2601 0
2602 1
2603 0
2604 9
2605 0
2606 0
2607 0
2608 0
2609 0
2610 0
2611 2
2612 0
2613 0
2614 0
2615 0
2616 0
2617 0
2618 0
2619 0
2620 0
2621 2
2622 0
2623 0
2624 0
2625 0
2626 0
2627 2
2628 0
2629 0
2630 2
2631 1
2632 2
2633 0
2634 0
2635 0
2636 0
2637 0
2638 0
2639 0
2640 0
2641 1
2642 0
2643 0
2644 0
2645 0
2646 0
2647 0
2648 0
2649 2
2650 4
2651 0
2652 0
2653 0
2654 0
2655 0
2656 0
2657 4
2658 0
2659 0
2660 0
2661 0
2662 0
2663 2
2664 2
2665 2
2666 0
2667 4
2668 4
2669 0
2670 2
2671 2
2672 0
2673 2
2674 0
2675 0
2676 4
2677 0
2678 0
2679 0
2680 0
2681 0
2682 0
2683 0
2684 0
2685 9
2686 9
2687 0
2688 0
2689 4
2690 0
2691 0
2692 2
2693 0
2694 0
2695 0
2696 0
2697 0
2698 0
2699 0
2700 0
2701 0
2702 0
2703 0
2704 0
2705 0
2706 0
2707 0
2708 0
2709 0
2710 6
2711 0
2712 0
2713 0
2714 0
2715 0
2716 0
2717 1
2718 2
2719 0
2720 0
2721 0
2722 0
2723 0
2724 0
2725 0
2726 0
2727 0
2728 2
2729 0
2730 0
2731 0
2732 0
2733 0
2734 2
2735 0
2736 1
2737 0
2738 0
2739 0
2740 0
2741 0
2742 0
2743 0
2744 2
2745 0
2746 5
2747 0
2748 0
2749 2
2750 0
2751 0
2752 0
2753 0
2754 2
2755 2
2756 0
2757 0
2758 0
2759 0
2760 0
2761 0
2762 0
2763 0
2764 2
2765 4
2766 1
2767 1
2768 0
2769 0
2770 0
2771 0
2772 5
2773 0
2774 0
2775 4
2776 0
2777 0
2778 0
2779 0
2780 0
2781 0
2782 0
2783 0
2784 0
2785 0
2786 0
2787 0
2788 0
2789 0
2790 0
2791 0
2792 0
2793 0
2794 0
2795 0
2796 0
2797 0
2798 0
2799 0
2800 0
2801 0
2802 0
2803 0
2804 0
2805 0
2806 0
2807 4
2808 0
2809 0
2810 0
2811 0
2812 1
2813 1
2814 0
2815 0
2816 0
2817 0
2818 1
2819 2
2820 0
2821 0
2822 1
2823 1
2824 0
2825 0
2826 0
2827 0
2828 0
2829 0
2830 0
2831 0
2832 0
2833 0
2834 0
2835 0
2836 0
2837 0
2838 0
2839 0
2840 0
2841 0
2842 0
2843 0
2844 1
2845 0
2846 0
2847 0
2848 0
2849 0
2850 0
2851 0
2852 0
2853 0
2854 0
2855 0
2856 2
2857 0
2858 5
2859 0
2860 0
2861 0
2862 0
2863 0
2864 0
2865 0
2866 0
2867 0
2868 0
2869 0
2870 5
2871 0
2872 0
2873 0
2874 0
2875 0
2876 0
2877 1
2878 0
2879 2
2880 0
2881 0
2882 0
2883 3
2884 0
2885 0
2886 0
2887 0
2888 0
2889 0
2890 0
2891 0
2892 3
2893 0
2894 0
2895 0
2896 0
2897 2
2898 0
2899 0
2900 0
2901 0
2902 0
2903 0
2904 0
2905 0
2906 0
2907 0
2908 0
2909 0
2910 0
2911 0
2912 0
2913 0
2914 0
2915 0
2916 4
2917 0
2918 0
2919 0
2920 0
2921 0
2922 2
2923 0
2924 0
2925 0
2926 0
2927 0
2928 0
2929 0
2930 0
2931 0
2932 0
2933 0
2934 0
2935 0
2936 0
2937 2
2938 0
2939 0
2940 0
2941 0
2942 4
2943 4
2944 4
2945 4
2946 0
2947 0
2948 4
2949 0
2950 0
2951 0
2952 0
2953 0
2954 0
2955 0
2956 0
2957 0
2958 0
2959 2
2960 0
2961 0
2962 0
2963 2
2964 0
2965 0
2966 0
2967 2
2968 1
2969 0
2970 0
2971 2
2972 0
2973 0
2974 0
2975 0
2976 0
2977 2
2978 2
2979 0
2980 0
2981 0
2982 0
2983 0
2984 0
2985 4
2986 0
2987 0
2988 0
2989 0
2990 0
2991 0
2992 0
2993 0
2994 3
2995 0
2996 0
2997 0
2998 0
2999 0
3000 0
3001 0
3002 0
3003 3
3004 3
3005 0
3006 0
3007 0
3008 0
3009 0
3010 0
3011 0
3012 4
3013 0
3014 0
3015 0
3016 0
3017 0
3018 4
3019 1
3020 0
3021 0
3022 0
3023 1
3024 0
3025 0
3026 0
3027 0
3028 0
3029 0
3030 0
3031 0
3032 4
3033 4
3034 0
3035 0
3036 0
3037 0
3038 0
3039 0
3040 0
3041 2
3042 2
3043 0
3044 0
3045 1
3046 0
3047 0
3048 0
3049 0
3050 0
3051 0
3052 2
3053 2
3054 0
3055 4
3056 0
3057 4
3058 0
3059 0
3060 0
3061 0
3062 0
3063 1
3064 0
3065 0
3066 0
3067 0
3068 0
3069 0
3070 0
3071 0
3072 0
3073 0
3074 0
3075 0
3076 9
3077 2
3078 0
3079 0
3080 0
3081 5
3082 0
3083 0
3084 0
3085 0
3086 2
3087 0
3088 1
3089 0
3090 4
3091 0
3092 0
3093 0
3094 0
3095 0
3096 0
3097 0
3098 0
3099 4
3100 0
3101 0
3102 0
3103 0
3104 0
3105 9
3106 0
3107 1
3108 1
3109 5
3110 0
3111 0
3112 0
3113 0
3114 0
3115 0
3116 0
3117 2
3118 0
3119 0
3120 0
3121 0
3122 0
3123 0
3124 5
3125 0
3126 2
3127 0
3128 0
3129 2
3130 0
3131 1
3132 2
3133 2
3134 2
3135 2
3136 0
3137 0
3138 0
3139 0
3140 0
3141 0
3142 5
3143 2
3144 0
3145 0
3146 0
3147 0
3148 0
3149 1
3150 0
3151 2
3152 0
3153 0
3154 2
3155 0
3156 0
3157 0
3158 0
3159 0
3160 2
3161 1
3162 0
3163 0
3164 0
3165 4
3166 0
3167 0
3168 0
3169 0
3170 0
3171 0
3172 0
3173 2
3174 0
3175 6
3176 0
3177 0
3178 0
3179 0
3180 2
3181 2
3182 2
3183 0
3184 2
3185 0
3186 0
3187 0
3188 5
3189 2
3190 2
3191 0
3192 0
3193 0
3194 0
3195 0
3196 0
3197 0
3198 0
3199 0
3200 0
3201 0
3202 0
3203 4
3204 4
3205 0
3206 0
3207 0
3208 0
3209 0
3210 0
3211 0
3212 0
3213 0
3214 0
3215 0
3216 0
3217 0
3218 0
3219 0
3220 2
3221 0
3222 0
3223 0
3224 0
3225 0
3226 0
3227 2
3228 0
3229 0
3230 4
3231 0
3232 0
3233 0
3234 0
3235 0
3236 0
3237 0
3238 0
3239 0
3240 0
3241 0
3242 0
3243 4
3244 0
3245 0
3246 0
3247 0
3248 0
3249 0
3250 0
3251 0
3252 0
3253 0
3254 4
3255 0
3256 1
3257 0
3258 0
3259 0
3260 0
3261 0
3262 0
3263 2
3264 0
3265 0
3266 0
3267 0
3268 0
3269 0
3270 0
3271 0
3272 0
3273 0
3274 0
3275 1
3276 0
3277 1
3278 2
3279 0
3280 0
3281 0
3282 4
3283 2
3284 2
3285 0
3286 0
3287 0
3288 0
3289 0
3290 0
3291 0
3292 0
3293 1
3294 2
3295 0
3296 0
3297 0
3298 0
3299 0
3300 0
3301 0
3302 0
3303 0
3304 0
3305 0
3306 0
3307 0
3308 0
3309 0
3310 0
3311 0
3312 0
3313 0
3314 0
3315 1
3316 0
3317 0
3318 0
3319 0
3320 0
3321 0
3322 2
3323 2
3324 4
3325 0
3326 4
3327 9
3328 0
3329 0
3330 0
3331 0
3332 0
3333 0
3334 0
3335 0
3336 2
3337 2
3338 0
3339 0
3340 4
3341 4
3342 0
3343 0
3344 0
3345 0
3346 0
3347 0
3348 4
3349 0
3350 0
3351 0
3352 1
3353 0
3354 0
3355 1
3356 4
3357 0
3358 0
3359 0
3360 0
3361 4
3362 0
3363 0
3364 0
3365 0
3366 2
3367 2
3368 0
3369 0
3370 0
3371 0
3372 0
3373 0
3374 0
3375 0
3376 0
3377 0
3378 2
3379 0
3380 0
3381 0
3382 0
3383 0
3384 0
3385 0
3386 1
3387 0
3388 2
3389 5
3390 0
3391 0
3392 0
3393 0
3394 0
3395 0
3396 0
3397 1
3398 4
3399 0
3400 0
3401 0
3402 9
3403 0
3404 0
3405 0
3406 0
3407 2
3408 0
3409 0
3410 0
3411 0
3412 0
3413 0
3414 0
3415 0
3416 0
3417 0
3418 0
3419 0
3420 0
3421 0
3422 0
3423 0
3424 0
3425 0
3426 2
3427 0
3428 0
3429 0
3430 0
3431 0
3432 2
3433 0
3434 9
3435 4
3436 9
3437 0
3438 0
3439 0
3440 0
3441 0
3442 0
3443 4
3444 0
3445 0
3446 4
3447 0
3448 0
3449 0
3450 0
3451 0
3452 0
3453 0
3454 2
3455 0
3456 4
3457 4
3458 0
3459 0
3460 0
3461 1
3462 0
3463 0
3464 2
3465 0
3466 0
3467 0
3468 9
3469 1
3470 2
3471 4
3472 0
3473 4
3474 4
3475 0
3476 4
3477 1
3478 2
3479 0
3480 0
3481 0
3482 0
3483 4
3484 4
3485 0
3486 0
3487 2
3488 0
3489 0
3490 0
3491 0
3492 1
3493 0
3494 0
3495 0
3496 5
3497 2
3498 0
3499 4
3500 0
3501 0
3502 0
3503 2
3504 2
3505 2
3506 0
3507 0
3508 2
3509 2
3510 0
3511 0
3512 0
3513 0
3514 0
3515 0
3516 0
3517 4
3518 0
3519 0
3520 0
3521 0
3522 2
3523 0
3524 0
3525 0
3526 0
3527 0
3528 0
3529 0
3530 0
3531 2
3532 0
3533 0
3534 0
3535 0
3536 0
3537 0
3538 0
3539 1
3540 0
3541 0
3542 0
3543 0
3544 0
3545 0
3546 0
3547 0
3548 0
3549 0
3550 0
3551 0
3552 0
3553 1
3554 2
3555 9
3556 0
3557 0
3558 0
3559 0
3560 0
3561 0
3562 6
3563 0
3564 0
3565 0
3566 0
3567 0
3568 0
3569 0
3570 4
3571 0
3572 0
3573 0
3574 0
3575 2
3576 0
3577 0
3578 2
3579 0
3580 1
3581 0
3582 0
3583 4
3584 0
3585 0
3586 0
3587 0
3588 0
3589 0
3590 0
3591 0
3592 0
3593 4
3594 2
3595 2
3596 1
3597 0
3598 0
3599 0
3600 0
3601 0
3602 0
3603 0
3604 2
3605 1
3606 0
3607 0
3608 1
3609 1
3610 0
3611 0
3612 0
3613 0
3614 0
3615 5
3616 0
3617 0
3618 0
3619 4
3620 4
3621 2
3622 0
3623 0
3624 0
3625 0
3626 2
3627 9
3628 0
3629 0
3630 0
3631 0
3632 0
3633 0
3634 0
3635 0
3636 0
3637 0
3638 0
3639 0
3640 0
3641 0
3642 0
3643 0
3644 0
3645 0
3646 0
3647 0
3648 0
3649 0
3650 0
3651 0
3652 0
3653 1
3654 0
3655 0
3656 0
3657 0
3658 0
3659 0
3660 0
3661 0
3662 0
3663 0
3664 0
3665 0
3666 0
3667 4
3668 4
3669 0
3670 1
3671 1
3672 0
3673 0
3674 0
3675 0
3676 0
3677 2
3678 0
3679 0
3680 0
3681 0
3682 0
3683 1
3684 0
3685 1
3686 4
3687 0
3688 0
3689 0
3690 0
3691 1
3692 0
3693 0
3694 1
3695 4
3696 3
3697 0
3698 0
3699 0
3700 0
3701 0
3702 0
3703 0
3704 0
3705 0
3706 0
3707 0
3708 0
3709 1
3710 0
3711 0
3712 0
3713 0
3714 0
3715 0
3716 4
3717 0
3718 0
3719 0
3720 0
3721 0
3722 0
3723 0
3724 0
3725 0
3726 0
3727 0
3728 0
3729 0
3730 0
3731 0
3732 0
3733 0
3734 0
3735 0
3736 0
3737 0
3738 2
3739 4
3740 9
3741 0
3742 0
3743 0
3744 0
3745 0
3746 0
3747 0
3748 0
3749 0
3750 0
3751 0
3752 2
3753 0
3754 0
3755 2
3756 1
3757 1
3758 0
3759 0
3760 0
3761 0
3762 0
3763 0
3764 0
3765 0
3766 0
3767 0
3768 0
3769 4
3770 0
3771 2
3772 3
3773 0
3774 0
3775 0
3776 2
3777 2
3778 2
3779 2
3780 0
3781 0
3782 0
3783 2
3784 2
3785 3
3786 0
3787 0
3788 1
3789 0
3790 0
3791 0
3792 1
3793 0
3794 0
3795 1
3796 0
3797 0
3798 0
3799 0
3800 0
3801 2
3802 0
3803 0
3804 0
3805 0
3806 0
3807 0
3808 0
3809 1
3810 1
3811 0
3812 0
3813 0
3814 1
3815 0
3816 0
3817 0
3818 0
3819 2
3820 0
3821 0
3822 0
3823 0
3824 0
3825 1
3826 0
3827 0
3828 0
3829 0
3830 0
3831 2
3832 0
3833 0
3834 0
3835 0
3836 0
3837 0
3838 0
3839 0
3840 0
3841 9
3842 2
3843 0
3844 0
3845 0
3846 0
3847 4
3848 2
3849 0
3850 3
3851 0
3852 0
3853 0
3854 1
3855 2
3856 0
3857 0
3858 0
3859 0
3860 0
3861 0
3862 0
3863 0
3864 0
3865 0
3866 8
3867 8
3868 0
3869 0
3870 0
3871 0
3872 0
3873 0
3874 0
3875 0
3876 0
3877 4
3878 0
3879 4
3880 0
3881 0
3882 0
3883 0
3884 0
3885 0
3886 0
3887 2
3888 0
3889 0
3890 0
3891 0
3892 0
3893 0
3894 0
3895 4
3896 0
3897 0
3898 0
3899 0
3900 0
3901 0
3902 0
3903 0
3904 0
3905 0
3906 0
3907 0
3908 0
3909 0
3910 0
3911 0
3912 2
3913 0
3914 0
3915 2
3916 4
3917 0
3918 0
3919 0
3920 0
3921 0
3922 0
3923 0
3924 2
3925 0
3926 1
3927 1
3928 0
3929 4
3930 4
3931 2
3932 4
3933 2
3934 2
3935 0
3936 2
3937 0
3938 0
3939 1
3940 2
3941 0
3942 4
3943 6
3944 1
3945 0
3946 2
3947 0
3948 2
3949 0
3950 0
3951 4
3952 9
3953 0
3954 2
3955 2
3956 0
3957 0
3958 0
3959 0
3960 0
3961 1
3962 0
3963 1
3964 2
3965 2
3966 4
3967 4
3968 4
3969 4
3970 2
3971 0
3972 4
3973 0
3974 0
3975 0
3976 0
3977 0
3978 0
3979 2
3980 0
3981 0
3982 1
3983 0
3984 0
3985 2
3986 0
3987 0
3988 0
3989 0
3990 2
3991 0
3992 2
3993 2
3994 0
3995 0
3996 0
3997 0
3998 0
3999 0
4000 0
4001 0
4002 0
4003 4
4004 2
4005 0
4006 0
4007 0
4008 0
4009 0
4010 0
4011 0
4012 0
4013 4
4014 0
4015 0
4016 0
4017 0
4018 0
4019 1
4020 0
4021 0
4022 1
4023 2
4024 0
4025 0
4026 0
4027 2
4028 0
4029 0
4030 0
4031 0
4032 0
4033 0
4034 0
4035 0
4036 0
4037 0
4038 0
4039 0
4040 0
4041 0
4042 0
4043 0
4044 0
4045 0
4046 0
4047 0
4048 0
4049 0
4050 0
4051 0
4052 0
4053 0
4054 0
4055 0
4056 0
4057 0
4058 1
4059 0
4060 0
4061 0
4062 0
4063 0
4064 0
4065 0
4066 1
4067 0
4068 0
4069 0
4070 2
4071 2
4072 0
4073 0
4074 0
4075 0
4076 0
4077 0
4078 2
4079 1
4080 0
4081 0
4082 0
4083 0
4084 1
4085 0
4086 0
4087 0
4088 2
4089 2
4090 2
4091 0
4092 0
4093 1
4094 0
4095 4
4096 2
4097 0
4098 1
4099 0
4100 1
4101 0
4102 0
4103 2
4104 9
4105 2
4106 0
4107 0
4108 0
4109 2
4110 2
4111 1
4112 0
4113 0
4114 0
4115 9
4116 1
4117 9
4118 2
4119 0
4120 0
4121 0
4122 0
4123 0
4124 3
4125 0
4126 0
4127 0
4128 2
4129 0
4130 0
4131 3
4132 0
4133 0
4134 0
4135 9
4136 0
4137 0
4138 0
4139 0
4140 2
4141 1
4142 4
4143 4
4144 4
4145 4
4146 4
4147 0
4148 0
4149 0
4150 0
4151 5
4152 0
4153 0
4154 2
4155 2
4156 0
4157 0
4158 0
4159 3
4160 0
4161 0
4162 0
4163 0
4164 0
4165 0
4166 0
4167 1
4168 0
4169 0
4170 4
4171 4
4172 2
4173 2
4174 0
4175 0
4176 2
4177 0
4178 0
4179 0
4180 0
4181 0
4182 0
4183 0
4184 0
4185 0
4186 0
4187 0
4188 0
4189 0
4190 2
4191 0
4192 2
4193 0
4194 2
4195 0
4196 0
4197 0
4198 0
4199 0
4200 0
4201 0
4202 0
4203 0
4204 1
4205 4
4206 0
4207 0
4208 0
4209 0
4210 0
4211 0
4212 0
4213 0
4214 0
4215 0
4216 0
4217 0
4218 0
4219 6
4220 0
4221 0
4222 0
4223 0
4224 0
4225 0
4226 0
4227 0
4228 0
4229 1
4230 0
4231 0
4232 2
4233 0
4234 0
4235 0
4236 1
4237 1
4238 4
4239 4
4240 0
4241 1
4242 0
4243 0
4244 0
4245 0
4246 0
4247 0
4248 4
4249 1
4250 1
4251 0
4252 0
4253 0
4254 0
4255 4
4256 0
4257 0
4258 0
4259 0
4260 0
4261 0
4262 0
4263 0
4264 0
4265 0
4266 0
4267 0
4268 0
4269 0
4270 0
4271 0
4272 1
4273 4
4274 0
4275 4
4276 5
4277 3
4278 0
4279 5
4280 0
4281 0
4282 0
4283 0
4284 2
4285 0
4286 0
4287 0
4288 0
4289 0
4290 5
4291 4
4292 0
4293 0
4294 4
4295 5
4296 5
4297 2
4298 0
4299 0
4300 0
4301 2
4302 2
4303 0
4304 0
4305 0
4306 3
4307 0
4308 0
4309 0
4310 0
4311 2
4312 0
4313 2
4314 2
4315 0
4316 0
4317 0
4318 0
4319 0
4320 0
4321 0
4322 0
4323 0
4324 0
4325 0
4326 0
4327 0
4328 0
4329 0
4330 0
4331 0
4332 0
4333 0
4334 0
4335 0
4336 0
4337 0
4338 0
4339 0
4340 0
4341 0
4342 0
4343 0
4344 0
4345 0
4346 0
4347 0
4348 0
4349 0
4350 0
4351 0
4352 0
4353 0
4354 0
4355 0
4356 0
4357 0
4358 0
4359 1
4360 1
4361 1
4362 1
4363 1
4364 0
4365 0
4366 1
4367 1
4368 0
4369 1
4370 0
4371 0
4372 0
4373 0
4374 0
4375 0
4376 0
4377 1
4378 0
4379 1
4380 0
4381 6
4382 0
4383 0
4384 0
4385 0
4386 0
4387 5
4388 0
4389 0
4390 0
4391 0
4392 1
4393 0
4394 1
4395 1
4396 0
4397 0
4398 2
4399 0
4400 0
4401 2
4402 0
4403 2
4404 4
4405 0
4406 4
4407 1
4408 0
4409 1
4410 0
4411 0
4412 0
4413 0
4414 0
4415 4
4416 0
4417 1
4418 0
4419 8
4420 0
4421 0
4422 2
4423 0
4424 0
4425 0
4426 0
4427 2
4428 0
4429 0
4430 2
4431 2
4432 2
4433 2
4434 0
4435 0
4436 0
4437 0
4438 0
4439 0
4440 0
4441 0
4442 0
4443 0
4444 0
4445 0
4446 0
4447 0
4448 0
4449 0
4450 0
4451 0
4452 0
4453 0
4454 0
4455 0
4456 7
4457 0
4458 0
4459 0
4460 2
4461 0
4462 0
4463 0
4464 0
4465 0
4466 0
4467 0
4468 0
4469 1
4470 0
4471 0
4472 0
4473 0
4474 0
4475 0
4476 0
4477 0
4478 0
4479 0
4480 2
4481 0
4482 0
4483 1
4484 5
4485 0
4486 2
4487 0
4488 2
4489 2
4490 3
4491 0
4492 1
4493 1
4494 1
4495 0
4496 1
4497 0
4498 0
4499 0
4500 0
4501 0
4502 0
4503 0
4504 0
4505 0
4506 0
4507 0
4508 1
4509 2
4510 0
4511 0
4512 0
4513 4
4514 4
4515 2
4516 0
4517 0
4518 0
4519 5
4520 0
4521 0
4522 0
4523 6
4524 0
4525 0
4526 2
4527 4
4528 2
4529 0
4530 0
4531 5
4532 0
4533 0
4534 0
4535 0
4536 0
4537 8
4538 0
4539 0
4540 0
4541 0
4542 0
4543 0
4544 0
4545 0
4546 0
4547 0
4548 0
4549 0
4550 0
4551 2
4552 2
4553 0
4554 0
4555 1
4556 2
4557 2
4558 0
4559 0
4560 0
4561 0
4562 0
4563 7
4564 2
4565 2
4566 2
4567 0
4568 5
4569 5
4570 0
4571 0
4572 0
4573 0
4574 0
4575 0
4576 0
4577 0
4578 0
4579 0
4580 0
4581 0
4582 0
4583 0
4584 2
4585 0
4586 2
4587 0
4588 0
4589 0
4590 0
4591 0
4592 0
4593 0
4594 2
4595 0
4596 0
4597 0
4598 0
4599 0
4600 0
4601 2
4602 0
4603 2
4604 0
4605 0
4606 0
4607 4
4608 1
4609 0
4610 0
4611 0
4612 0
4613 0
4614 4
4615 0
4616 0
4617 0
4618 0
4619 0
4620 2
4621 0
4622 1
4623 0
4624 0
4625 2
4626 0
4627 0
4628 0
4629 0
4630 0
4631 0
4632 0
4633 2
4634 0
4635 0
4636 6
4637 0
4638 0
4639 6
4640 6
4641 2
4642 0
4643 0
4644 0
4645 0
4646 0
4647 2
4648 0
4649 0
4650 0
4651 2
4652 0
4653 2
4654 4
4655 4
4656 0
4657 0
4658 0
4659 0
4660 1
4661 2
4662 0
4663 2
4664 2
4665 0
4666 2
4667 9
4668 2
4669 4
4670 0
4671 4
4672 4
4673 4
4674 2
4675 0
4676 2
4677 0
4678 0
4679 0
4680 0
4681 2
4682 0
4683 0
4684 4
4685 0
4686 0
4687 0
4688 0
4689 0
4690 0
4691 0
4692 2
4693 0
4694 0
4695 2
4696 0
4697 0
4698 2
4699 0
4700 2
4701 0
4702 0
4703 4
4704 4
4705 0
4706 0
4707 0
4708 0
4709 6
4710 2
4711 0
4712 0
4713 0
4714 0
4715 0
4716 0
4717 0
4718 0
4719 0
4720 0
4721 0
4722 0
4723 0
4724 2
4725 0
4726 2
4727 2
4728 0
4729 0
4730 1
4731 0
4732 0
4733 0
4734 0
4735 0
4736 0
4737 0
4738 0
4739 0
4740 0
4741 0
4742 0
4743 0
4744 0
4745 2
4746 5
4747 0
4748 2
4749 4
4750 0
4751 0
4752 0
4753 2
4754 0
4755 2
4756 2
4757 5
4758 0
4759 1
4760 0
4761 4
4762 0
4763 2
4764 2
4765 0
4766 2
4767 0
4768 0
4769 2
4770 1
4771 5
4772 2
4773 2
4774 2
4775 4
4776 4
4777 0
4778 2
4779 9
4780 2
4781 5
4782 1
4783 0
4784 0
4785 0
4786 2
4787 1
4788 0
4789 0
4790 0
4791 0
4792 0
4793 0
4794 0
4795 0
4796 0
4797 0
4798 0
4799 0
4800 0
4801 4
4802 0
4803 0
4804 0
4805 0
4806 0
4807 0
4808 0
4809 0
4810 1
4811 1
4812 0
4813 0
4814 0
4815 2
4816 0
4817 0
4818 0
4819 4
4820 4
4821 0
4822 0
4823 0
4824 0
4825 0
4826 0
4827 0
4828 2
4829 0
4830 0
4831 0
4832 0
4833 0
4834 5
4835 2
4836 0
4837 0
4838 2
4839 9
4840 9
4841 2
4842 0
4843 2
4844 0
4845 0
4846 4
4847 4
4848 0
4849 9
4850 2
4851 5
4852 5
4853 2
4854 0
4855 2
4856 9
4857 0
4858 0
4859 0
4860 0
4861 0
4862 1
4863 0
4864 2
4865 4
4866 0
4867 0
4868 6
4869 4
4870 2
4871 0
4872 6
4873 0
4874 0
4875 0
4876 0
4877 0
4878 0
4879 0
4880 0
4881 0
4882 8
4883 0
4884 2
4885 4
4886 0
4887 2
4888 0
4889 0
4890 2
4891 1
4892 4
4893 0
4894 0
4895 0
4896 0
4897 0
4898 0
4899 4
4900 0
4901 0
4902 0
4903 4
4904 0
4905 4
4906 0
4907 0
4908 5
4909 0
4910 0
4911 0
4912 4
4913 0
4914 4
4915 4
4916 4
4917 1
4918 2
4919 2
4920 0
4921 0
4922 0
4923 3
4924 1
4925 0
4926 2
4927 2
4928 2
4929 0
4930 0
4931 4
4932 2
4933 6
4934 0
4935 0
4936 0
4937 0
4938 0
4939 0
4940 0
4941 2
4942 0
4943 0
4944 0
4945 0
4946 0
4947 4
4948 4
4949 5
4950 0
4951 2
4952 1
4953 1
4954 2
4955 2
4956 0
4957 4
4958 0
4959 0
4960 0
4961 0
4962 0
4963 0
4964 0
4965 2
4966 2
4967 2
4968 2
4969 0
4970 2
4971 2
4972 2
4973 2
4974 4
4975 0
4976 0
4977 0
4978 0
4979 0
4980 0
4981 0
4982 0
4983 0
4984 0
4985 0
4986 0
4987 6
4988 2
4989 0
4990 0
4991 2
4992 0
4993 0
4994 0
4995 0
4996 0
4997 0
4998 0
4999 0
5000 0
5001 0
5002 0
5003 0
5004 5
5005 0
5006 0
5007 0
5008 4
5009 0
5010 0
5011 0
5012 0
5013 2
5014 0
5015 6
5016 1
5017 0
5018 0
5019 0
5020 4
5021 0
5022 0
5023 0
5024 0
5025 2
5026 0
5027 4
5028 0
5029 0
5030 4
5031 4
5032 0
5033 0
5034 0
5035 0
5036 5
5037 4
5038 0
5039 0
5040 5
5041 6
5042 0
5043 0
5044 4
5045 0
5046 0
5047 0
5048 0
5049 0
5050 0
5051 5
5052 2
5053 2
5054 2
5055 0
5056 0
5057 0
5058 2
5059 0
5060 0
5061 0
5062 0
5063 0
5064 4
5065 0
5066 6
5067 6
5068 1
5069 4
5070 2
5071 0
5072 0
5073 0
5074 0
5075 1
5076 0
5077 0
5078 0
5079 0
5080 0
5081 2
5082 0
5083 0
5084 2
5085 0
5086 0
5087 0
5088 0
5089 4
5090 0
5091 4
5092 0
5093 0
5094 0
5095 4
5096 0
5097 0
5098 0
5099 6
5100 2
5101 0
5102 0
5103 0
5104 2
5105 4
5106 0
5107 0
5108 0
5109 0
5110 1
5111 1
5112 1
5113 0
5114 0
5115 0
5116 2
5117 0
5118 0
5119 0
5120 0
5121 0
5122 0
5123 0
5124 4
5125 0
5126 4
5127 0
5128 0
5129 0
5130 2
5131 0
5132 0
5133 1
5134 0
5135 1
5136 6
5137 2
5138 0
5139 1
5140 0
5141 0
5142 1
5143 0
5144 0
5145 0
5146 0
5147 0
5148 1
5149 3
5150 0
5151 4
5152 4
5153 4
5154 0
5155 0
5156 0
5157 0
5158 9
5159 5
5160 0
5161 0
5162 2
5163 2
5164 2
5165 0
5166 1
5167 0
5168 0
5169 2
5170 2
5171 0
5172 0
5173 0
5174 0
5175 0
5176 0
5177 0
5178 0
5179 0
5180 0
5181 0
5182 0
5183 2
5184 0
5185 2
5186 2
5187 0
5188 0
5189 2
5190 9
5191 2
5192 2
5193 0
5194 0
5195 0
5196 4
5197 0
5198 0
5199 0
5200 0
5201 0
5202 0
5203 2
5204 0
5205 1
5206 0
5207 0
5208 0
5209 0
5210 0
5211 0
5212 0
5213 4
5214 0
5215 0
5216 4
5217 0
5218 0
5219 0
5220 0
5221 0
5222 0
5223 0
5224 0
5225 0
5226 4
5227 4
5228 0
5229 0
5230 0
5231 0
5232 2
5233 0
5234 0
5235 2
5236 2
5237 2
5238 0
5239 0
5240 0
5241 4
5242 0
5243 0
5244 0
5245 0
5246 0
5247 0
5248 5
5249 0
5250 0
5251 0
5252 4
5253 0
5254 2
5255 0
5256 0
5257 0
5258 2
5259 0
5260 0
5261 0
5262 2
5263 0
5264 2
5265 2
5266 4
5267 0
5268 2
5269 0
5270 0
5271 1
5272 1
5273 4
5274 4
5275 4
5276 4
5277 0
5278 0
5279 0
5280 0
5281 0
5282 0
5283 6
5284 2
5285 0
5286 0
5287 0
5288 0
5289 0
5290 0
5291 0
5292 0
5293 2
5294 0
5295 0
5296 0
5297 4
5298 0
5299 0
5300 0
5301 0
5302 0
5303 0
5304 0
5305 4
5306 0
5307 0
5308 0
5309 0
5310 1
5311 0
5312 0
5313 4
5314 4
5315 4
5316 4
5317 0
5318 4
5319 0
5320 0
5321 0
5322 0
5323 0
5324 0
5325 0
5326 2
5327 2
5328 0
5329 4
5330 4
5331 4
5332 0
5333 0
5334 0
5335 9
5336 0
5337 0
5338 0
5339 0
5340 0
5341 0
5342 0
5343 0
5344 4
5345 0
5346 2
5347 0
5348 0
5349 0
5350 0
5351 2
5352 0
5353 0
5354 1
5355 0
5356 0
5357 1
5358 1
5359 1
5360 1
5361 1
5362 1
5363 1
5364 1
5365 1
5366 1
5367 1
5368 1
5369 2
5370 1
5371 1
5372 2
5373 1
5374 1
5375 1
5376 1
5377 1
5378 1
5379 1
5380 1
5381 0
5382 1
5383 1
5384 1
5385 1
5386 5
5387 1
5388 1
5389 1
5390 0
5391 1
5392 1
5393 1
5394 1
5395 1
5396 9
5397 2
5398 0
5399 1
5400 1
5401 1
5402 1
5403 1
5404 1
5405 3
5406 1
5407 1
5408 1
5409 1
5410 1
5411 1
5412 1
5413 9
5414 9
5415 9
5416 1
5417 1
5418 9
5419 0
5420 0
5421 1
5422 1
5423 1
5424 1
5425 1
5426 1
5427 1
5428 1
5429 1
5430 1
5431 1
5432 1
5433 6
5434 1
5435 2
5436 1
5437 1
5438 2
5439 2
5440 2
5441 5
5442 1
5443 1
5444 1
5445 1
5446 1
5447 1
5448 1
5449 9
5450 0
5451 0
5452 1
5453 1
5454 1
5455 1
5456 5
5457 0
5458 1
5459 1
5460 1
5461 1
5462 1
5463 1
5464 1
5465 9
5466 9
5467 1
5468 1
5469 1
5470 1
5471 0
5472 1
5473 1
5474 1
5475 1
5476 1
5477 1
5478 1
5479 9
5480 1
5481 1
5482 1
5483 1
5484 1
5485 0
5486 1
5487 1
5488 1
5489 1
5490 1
5491 1
5492 1
5493 1
5494 1
5495 1
5496 2
5497 1
5498 1
5499 1
5500 1
5501 1
5502 1
5503 1
5504 1
5505 1
5506 1
5507 1
5508 1
5509 1
5510 0
5511 9
5512 1
5513 1
5514 1
5515 1
5516 1
5517 9
5518 1
5519 1
5520 1
5521 1
5522 1
5523 0
5524 1
5525 2
5526 9
5527 1
5528 0
5529 1
5530 1
5531 1
5532 5
5533 2
5534 0
5535 1
5536 1
5537 1
5538 1
5539 1
5540 1
5541 1
5542 1
5543 1
5544 1
5545 1
5546 1
5547 9
5548 1
5549 0
5550 1
5551 1
5552 1
5553 1
5554 1
5555 1
5556 5
5557 1
5558 2
5559 1
5560 1
5561 1
5562 1
5563 0
5564 1
5565 1
5566 1
5567 4
5568 9
5569 1
5570 0
5571 1
5572 1
5573 1
5574 9
5575 1
5576 0
5577 0
5578 1
5579 1
5580 1
5581 1
5582 3
5583 3
5584 1
5585 1
5586 1
5587 1
5588 1
5589 1
5590 1
5591 1
5592 1
5593 1
5594 1
5595 1
5596 1
5597 1
5598 0
5599 1
5600 2
5601 1
5602 1
5603 0
5604 1
5605 1
5606 1
5607 1
5608 1
5609 1
5610 2
5611 2
5612 1
5613 1
5614 1
5615 1
5616 1
5617 1
5618 4
5619 2
5620 1
5621 1
5622 1
5623 0
5624 1
5625 1
5626 1
5627 1
5628 1
5629 1
5630 1
5631 1
5632 1
5633 6
5634 4
5635 1
5636 1
5637 1
5638 1
5639 1
5640 1
5641 1
5642 1
5643 1
5644 1
5645 4
5646 1
5647 1
5648 1
5649 1
5650 2
5651 9
5652 1
5653 9
5654 1
5655 1
5656 4
5657 1
5658 1
5659 2
5660 9
5661 1
5662 2
5663 1
5664 1
5665 1
5666 1
5667 1
5668 1
5669 1
5670 1
5671 1
5672 1
5673 1
5674 1
5675 2
5676 2
5677 1
5678 1
5679 0
5680 1
5681 1
5682 1
5683 1
5684 1
5685 9
5686 1
5687 1
5688 1
5689 1
5690 1
5691 1
5692 1
5693 1
5694 1
5695 1
5696 1
5697 1
5698 1
5699 4
5700 0
5701 0
5702 1
5703 1
5704 1
5705 9
5706 1
5707 1
5708 1
5709 4
5710 9
5711 1
5712 1
5713 1
5714 1
5715 1
5716 1
5717 1
5718 1
5719 1
5720 1
5721 1
5722 1
5723 1
5724 1
5725 1
5726 1
5727 1
5728 1
5729 1
5730 1
5731 1
5732 1
5733 1
5734 0
5735 1
5736 0
5737 1
5738 1
5739 1
5740 1
5741 3
5742 1
5743 1
5744 1
5745 1
5746 1
5747 1
5748 1
5749 1
5750 1
5751 1
5752 1
5753 0
5754 1
5755 1
5756 1
5757 1
5758 1
5759 0
5760 1
5761 1
5762 1
5763 1
5764 1
5765 1
5766 1
5767 1
5768 1
5769 1
5770 1
5771 1
5772 1
5773 1
5774 9
5775 1
5776 2
5777 1
5778 1
5779 1
5780 2
5781 1
5782 1
5783 1
5784 1
5785 1
5786 1
5787 1
5788 9
5789 1
5790 1
5791 1
5792 2
5793 2
5794 1
5795 1
5796 1
5797 1
5798 1
5799 1
5800 1
5801 1
5802 4
5803 2
5804 1
5805 1
5806 4
5807 1
5808 1
5809 1
5810 1
5811 0
5812 0
5813 1
5814 0
5815 0
5816 0
5817 1
5818 1
5819 9
5820 2
5821 9
5822 9
5823 4
5824 2
5825 1
5826 1
5827 0
5828 0
5829 2
5830 9
5831 9
5832 1
5833 1
5834 1
5835 1
5836 1
5837 1
5838 1
5839 1
5840 1
5841 1
5842 1
5843 0
5844 1
5845 1
5846 0
5847 2
5848 0
5849 9
5850 1
5851 1
5852 1
5853 0
5854 1
5855 1
5856 1
5857 1
5858 9
5859 1
5860 2
5861 9
5862 1
5863 1
5864 1
5865 9
5866 9
5867 2
5868 2
5869 1
5870 1
5871 1
5872 1
5873 1
5874 1
5875 1
5876 1
5877 1
5878 1
5879 1
5880 3
5881 0
5882 1
5883 4
5884 1
5885 1
5886 1
5887 1
5888 9
5889 0
5890 1
5891 1
5892 1
5893 1
5894 1
5895 2
5896 1
5897 1
5898 0
5899 1
5900 1
5901 1
5902 1
5903 1
5904 1
5905 2
5906 1
5907 1
5908 4
5909 1
5910 2
5911 2
5912 1
5913 1
5914 6
5915 1
5916 1
5917 1
5918 9
5919 9
5920 1
5921 6
5922 6
5923 1
5924 2
5925 1
5926 1
5927 0
5928 1
5929 1
5930 1
5931 1
5932 2
5933 0
5934 1
5935 1
5936 2
5937 2
5938 1
5939 2
5940 1
5941 0
5942 1
5943 1
5944 9
5945 1
5946 4
5947 4
5948 1
5949 1
5950 1
5951 9
5952 1
5953 2
5954 1
5955 9
5956 4
5957 1
5958 1
5959 1
5960 1
5961 1
5962 1
5963 1
5964 1
5965 1
5966 1
5967 1
5968 1
5969 0
5970 0
5971 1
5972 1
5973 1
5974 1
5975 1
5976 1
5977 1
5978 1
5979 1
5980 1
5981 1
5982 1
5983 1
5984 1
5985 1
5986 1
5987 1
5988 2
5989 1
5990 1
5991 1
5992 0
5993 1
5994 1
5995 1
5996 1
5997 1
5998 1
5999 1
6000 1
6001 1
6002 1
6003 2
6004 1
6005 2
6006 2
6007 1
6008 1
6009 1
6010 1
6011 1
6012 1
6013 1
6014 1
6015 1
6016 1
6017 1
6018 1
6019 9
6020 1
6021 1
6022 1
6023 1
6024 1
6025 1
6026 1
6027 1
6028 1
6029 1
6030 1
6031 9
6032 9
6033 1
6034 0
6035 1
6036 1
6037 1
6038 1
6039 9
6040 0
6041 0
6042 2
6043 2
6044 1
6045 1
6046 9
6047 1
6048 1
6049 1
6050 1
6051 1
6052 1
6053 1
6054 1
6055 0
6056 1
6057 1
6058 1
6059 1
6060 9
6061 1
6062 9
6063 2
6064 2
6065 2
6066 1
6067 1
6068 1
6069 9
6070 0
6071 1
6072 0
6073 9
6074 1
6075 0
6076 1
6077 1
6078 1
6079 1
6080 1
6081 1
6082 1
6083 1
6084 1
6085 2
6086 9
6087 0
6088 1
6089 2
6090 1
6091 1
6092 1
6093 1
6094 1
6095 2
6096 2
6097 1
6098 1
6099 2
6100 1
6101 1
6102 1
6103 1
6104 1
6105 2
6106 1
6107 1
6108 2
6109 1
6110 2
6111 2
6112 0
6113 1
6114 1
6115 1
6116 1
6117 2
6118 2
6119 1
6120 0
6121 0
6122 1
6123 1
6124 0
6125 3
6126 1
6127 1
6128 1
6129 1
6130 1
6131 1
6132 1
6133 1
6134 1
6135 1
6136 2
6137 9
6138 1
6139 1
6140 1
6141 1
6142 0
6143 1
6144 1
6145 1
6146 1
6147 1
6148 2
6149 1
6150 0
6151 2
6152 1
6153 1
6154 9
6155 1
6156 1
6157 1
6158 1
6159 0
6160 1
6161 2
6162 1
6163 9
6164 0
6165 1
6166 1
6167 0
6168 1
6169 1
6170 1
6171 2
6172 2
6173 1
6174 1
6175 1
6176 1
6177 1
6178 1
6179 6
6180 1
6181 1
6182 1
6183 1
6184 1
6185 0
6186 0
6187 1
6188 1
6189 1
6190 1
6191 1
6192 1
6193 1
6194 0
6195 1
6196 1
6197 0
6198 2
6199 2
6200 1
6201 1
6202 1
6203 1
6204 4
6205 9
6206 2
6207 2
6208 5
6209 1
6210 1
6211 1
6212 1
6213 1
6214 2
6215 1
6216 1
6217 0
6218 4
6219 1
6220 1
6221 9
6222 1
6223 1
6224 4
6225 1
6226 1
6227 1
6228 9
6229 1
6230 1
6231 4
6232 1
6233 1
6234 1
6235 9
6236 6
6237 1
6238 1
6239 4
6240 1
6241 2
6242 2
6243 0
6244 2
6245 9
6246 4
6247 1
6248 6
6249 1
6250 2
6251 2
6252 2
6253 2
6254 1
6255 2
6256 2
6257 2
6258 2
6259 2
6260 2
6261 2
6262 9
6263 9
6264 2
6265 2
6266 9
6267 2
6268 2
6269 2
6270 9
6271 9
6272 9
6273 2
6274 2
6275 2
6276 2
6277 9
6278 2
6279 2
6280 2
6281 2
6282 2
6283 2
6284 2
6285 9
6286 2
6287 1
6288 9
6289 2
6290 9
6291 2
6292 2
6293 2
6294 2
6295 2
6296 0
6297 2
6298 2
6299 9
6300 9
6301 5
6302 2
6303 2
6304 2
6305 5
6306 2
6307 2
6308 2
6309 2
6310 2
6311 9
6312 2
6313 2
6314 2
6315 2
6316 2
6317 2
6318 2
6319 2
6320 2
6321 2
6322 2
6323 2
6324 2
6325 2
6326 2
6327 2
6328 2
6329 2
6330 2
6331 5
6332 5
6333 2
6334 6
6335 2
6336 5
6337 5
6338 2
6339 2
6340 2
6341 2
6342 0
6343 5
6344 5
6345 5
6346 2
6347 5
6348 5
6349 2
6350 2
6351 2
6352 2
6353 2
6354 2
6355 2
6356 0
6357 0
6358 5
6359 5
6360 2
6361 2
6362 9
6363 2
6364 2
6365 0
6366 4
6367 6
6368 2
6369 2
6370 2
6371 2
6372 2
6373 4
6374 2
6375 1
6376 2
6377 2
6378 2
6379 2
6380 6
6381 5
6382 5
6383 9
6384 9
6385 9
6386 2
6387 0
6388 2
6389 1
6390 2
6391 2
6392 5
6393 5
6394 3
6395 2
6396 0
6397 1
6398 2
6399 2
6400 2
6401 2
6402 2
6403 2
6404 2
6405 2
6406 2
6407 2
6408 2
6409 2
6410 5
6411 5
6412 5
6413 2
6414 2
6415 2
6416 2
6417 2
6418 2
6419 2
6420 2
6421 2
6422 2
6423 2
6424 5
6425 2
6426 5
6427 2
6428 2
6429 2
6430 2
6431 2
6432 2
6433 1
6434 5
6435 9
6436 2
6437 1
6438 2
6439 2
6440 2
6441 2
6442 1
6443 9
6444 1
6445 9
6446 2
6447 2
6448 2
6449 2
6450 9
6451 2
6452 9
6453 9
6454 9
6455 9
6456 3
6457 5
6458 2
6459 2
6460 2
6461 5
6462 5
6463 9
6464 0
6465 0
6466 9
6467 6
6468 4
6469 2
6470 5
6471 5
6472 5
6473 5
6474 9
6475 2
6476 9
6477 2
6478 1
6479 2
6480 2
6481 5
6482 9
6483 3
6484 0
6485 2
6486 0
6487 2
6488 2
6489 2
6490 1
6491 2
6492 2
6493 2
6494 2
6495 2
6496 2
6497 2
6498 2
6499 2
6500 2
6501 9
6502 2
6503 2
6504 2
6505 2
6506 2
6507 2
6508 2
6509 2
6510 2
6511 2
6512 2
6513 9
6514 9
6515 2
6516 2
6517 9
6518 2
6519 2
6520 2
6521 2
6522 0
6523 5
6524 2
6525 5
6526 2
6527 2
6528 2
6529 5
6530 2
6531 5
6532 5
6533 5
6534 9
6535 5
6536 2
6537 2
6538 2
6539 5
6540 2
6541 5
6542 2
6543 2
6544 2
6545 2
6546 2
6547 2
6548 0
6549 5
6550 0
6551 9
6552 9
6553 9
6554 9
6555 2
6556 2
6557 2
6558 2
6559 9
6560 2
6561 2
6562 2
6563 9
6564 2
6565 9
6566 2
6567 2
6568 2
6569 2
6570 9
6571 6
6572 2
6573 2
6574 2
6575 5
6576 5
6577 2
6578 5
6579 2
6580 2
6581 2
6582 2
6583 2
6584 9
6585 9
6586 2
6587 9
6588 9
6589 4
6590 9
6591 2
6592 2
6593 2
6594 2
6595 9
6596 9
6597 5
6598 2
6599 9
6600 2
6601 2
6602 2
6603 2
6604 2
6605 2
6606 2
6607 2
6608 2
6609 2
6610 9
6611 2
6612 2
6613 2
6614 0
6615 2
6616 2
6617 2
6618 2
6619 2
6620 9
6621 9
6622 2
6623 2
6624 2
6625 5
6626 9
6627 9
6628 3
6629 9
6630 2
6631 2
6632 2
6633 2
6634 2
6635 2
6636 0
6637 6
6638 2
6639 2
6640 5
6641 5
6642 2
6643 0
6644 0
6645 2
6646 2
6647 0
6648 9
6649 2
6650 2
6651 2
6652 9
6653 9
6654 2
6655 0
6656 1
6657 2
6658 2
6659 2
6660 2
6661 9
6662 2
6663 9
6664 2
6665 9
6666 9
6667 5
6668 5
6669 2
6670 2
6671 5
6672 2
6673 5
6674 2
6675 6
6676 2
6677 2
6678 9
6679 2
6680 0
6681 2
6682 2
6683 5
6684 2
6685 5
6686 5
6687 5
6688 2
6689 9
6690 2
6691 9
6692 9
6693 9
6694 2
6695 2
6696 2
6697 2
6698 2
6699 6
6700 2
6701 5
6702 2
6703 2
6704 2
6705 2
6706 5
6707 2
6708 5
6709 5
6710 5
6711 5
6712 2
6713 2
6714 2
6715 2
6716 2
6717 2
6718 2
6719 9
6720 2
6721 2
6722 2
6723 2
6724 2
6725 4
6726 2
6727 2
6728 5
6729 2
6730 2
6731 2
6732 2
6733 2
6734 2
6735 2
6736 2
6737 2
6738 9
6739 9
6740 2
6741 9
6742 9
6743 2
6744 2
6745 9
6746 2
6747 2
6748 2
6749 2
6750 2
6751 2
6752 9
6753 2
6754 2
6755 2
6756 2
6757 2
6758 5
6759 2
6760 2
6761 2
6762 2
6763 2
6764 5
6765 5
6766 7
6767 5
6768 2
6769 0
6770 2
6771 1
6772 2
6773 2
6774 2
6775 2
6776 2
6777 2
6778 2
6779 2
6780 2
6781 2
6782 2
6783 9
6784 2
6785 2
6786 2
6787 2
6788 2
6789 2
6790 5
6791 2
6792 2
6793 2
6794 2
6795 4
6796 5
6797 2
6798 2
6799 2
6800 2
6801 9
6802 9
6803 2
6804 2
6805 2
6806 5
6807 1
6808 2
6809 2
6810 2
6811 2
6812 2
6813 2
6814 4
6815 2
6816 2
6817 0
6818 0
6819 2
6820 2
6821 2
6822 2
6823 2
6824 5
6825 2
6826 9
6827 9
6828 2
6829 9
6830 9
6831 2
6832 1
6833 2
6834 5
6835 5
6836 5
6837 5
6838 2
6839 5
6840 5
6841 5
6842 2
6843 5
6844 5
6845 5
6846 2
6847 2
6848 5
6849 2
6850 5
6851 2
6852 5
6853 2
6854 2
6855 5
6856 5
6857 5
6858 5
6859 2
6860 9
6861 2
6862 9
6863 2
6864 5
6865 2
6866 5
6867 2
6868 2
6869 2
6870 2
6871 2
6872 2
6873 2
6874 2
6875 2
6876 2
6877 5
6878 2
6879 5
6880 2
6881 2
6882 2
6883 5
6884 2
6885 2
6886 5
6887 5
6888 5
6889 5
6890 2
6891 0
6892 2
6893 0
6894 2
6895 2
6896 5
6897 5
6898 2
6899 5
6900 5
6901 2
6902 2
6903 2
6904 2
6905 2
6906 2
6907 5
6908 9
6909 2
6910 9
6911 2
6912 9
6913 2
6914 5
6915 3
6916 2
6917 2
6918 2
6919 2
6920 9
6921 3
6922 9
6923 2
6924 2
6925 2
6926 2
6927 2
6928 6
6929 5
6930 5
6931 5
6932 2
6933 5
6934 5
6935 2
6936 2
6937 2
6938 9
6939 5
6940 2
6941 5
6942 2
6943 2
6944 2
6945 2
6946 2
6947 9
6948 1
6949 1
6950 9
6951 9
6952 2
6953 2
6954 2
6955 2
6956 2
6957 2
6958 2
6959 2
6960 2
6961 2
6962 2
6963 2
6964 5
6965 2
6966 2
6967 2
6968 2
6969 4
6970 9
6971 2
6972 2
6973 9
6974 2
6975 2
6976 2
6977 1
6978 9
6979 9
6980 9
6981 2
6982 2
6983 2
6984 2
6985 2
6986 2
6987 2
6988 2
6989 2
6990 5
6991 5
6992 9
6993 2
6994 2
6995 2
6996 2
6997 9
6998 2
6999 2
7000 7
7001 9
7002 2
7003 2
7004 2
7005 9
7006 2
7007 9
7008 2
7009 9
7010 2
7011 7
7012 9
7013 2
7014 5
7015 5
7016 2
7017 6
7018 9
7019 3
7020 2
7021 2
7022 2
7023 2
7024 9
7025 2
7026 9
7027 0
7028 5
7029 5
7030 9
7031 9
7032 2
7033 2
7034 2
7035 6
7036 0
7037 0
7038 2
7039 2
7040 1
7041 2
7042 2
7043 2
7044 2
7045 2
7046 2
7047 2
7048 2
7049 5
7050 2
7051 2
7052 2
7053 2
7054 2
7055 0
7056 2
7057 2
7058 2
7059 0
7060 2
7061 2
7062 2
7063 2
7064 2
7065 2
7066 2
7067 0
7068 2
7069 6
7070 5
7071 5
7072 2
7073 2
7074 5
7075 6
7076 2
7077 2
7078 2
7079 5
7080 5
7081 9
7082 2
7083 9
7084 7
7085 9
7086 2
7087 2
7088 2
7089 2
7090 5
7091 5
7092 2
7093 2
7094 2
7095 2
7096 2
7097 2
7098 2
7099 2
7100 6
7101 2
7102 2
7103 2
7104 1
7105 1
7106 2
7107 9
7108 5
7109 2
7110 5
7111 2
7112 2
7113 2
7114 2
7115 2
7116 2
7117 9
7118 2
7119 5
7120 5
7121 2
7122 9
7123 5
7124 2
7125 2
7126 2
7127 4
7128 2
7129 5
7130 5
7131 2
7132 2
7133 2
7134 2
7135 0
7136 2
7137 2
7138 2
7139 4
7140 6
7141 2
7142 9
7143 9
7144 9
7145 2
7146 6
7147 9
7148 2
7149 4
7150 2
7151 2
7152 0
7153 0
7154 2
7155 9
7156 2
7157 5
7158 2
7159 5
7160 3
7161 9
7162 5
7163 2
7164 5
7165 0
7166 5
7167 0
7168 2
7169 0
7170 2
7171 5
7172 5
7173 3
7174 3
7175 2
7176 2
7177 2
7178 5
7179 9
7180 0
7181 0
7182 0
7183 2
7184 5
7185 9
7186 2
7187 2
7188 5
7189 6
7190 2
7191 2
7192 9
7193 2
7194 0
7195 2
7196 2
7197 2
7198 0
7199 2
7200 2
7201 5
7202 5
7203 5
7204 2
7205 5
7206 5
7207 5
7208 5
7209 5
7210 2
7211 5
7212 2
7213 2
7214 2
7215 5
7216 2
7217 0
7218 2
7219 2
7220 2
7221 2
7222 9
7223 9
7224 2
7225 2
7226 2
7227 5
7228 2
7229 2
7230 0
7231 2
7232 2
7233 2
7234 5
7235 2
7236 2
7237 2
7238 6
7239 2
7240 2
7241 2
7242 2
7243 2
7244 2
7245 5
7246 1
7247 9
7248 2
7249 3
7250 2
7251 3
7252 9
7253 2
7254 5
7255 5
7256 9
7257 0
7258 2
7259 5
7260 2
7261 2
7262 6
7263 2
7264 4
7265 0
7266 2
7267 5
7268 5
7269 9
7270 9
7271 3
7272 3
7273 3
7274 2
7275 2
7276 9
7277 9
7278 9
7279 2
7280 2
7281 2
7282 2
7283 2
7284 2
7285 2
7286 2
7287 2
7288 2
7289 2
7290 2
7291 2
7292 9
7293 9
7294 2
7295 9
7296 2
7297 2
7298 4
7299 5
7300 9
7301 2
7302 2
7303 2
7304 2
7305 9
7306 9
7307 9
7308 2
7309 2
7310 5
7311 2
7312 2
7313 1
7314 2
7315 2
7316 2
7317 2
7318 2
7319 2
7320 2
7321 2
7322 2
7323 2
7324 5
7325 5
7326 2
7327 5
7328 5
7329 2
7330 5
7331 2
7332 2
7333 5
7334 5
7335 2
7336 0
7337 2
7338 2
7339 5
7340 5
7341 2
7342 2
7343 2
7344 2
7345 2
7346 2
7347 9
7348 2
7349 9
7350 9
7351 2
7352 2
7353 2
7354 2
7355 2
7356 2
7357 2
7358 2
7359 2
7360 2
7361 2
7362 2
7363 0
7364 0
7365 2
7366 1
7367 2
7368 2
7369 2
7370 2
7371 9
7372 2
7373 2
7374 2
7375 6
7376 5
7377 2
7378 2
7379 2
7380 2
7381 2
7382 9
7383 1
7384 2
7385 6
7386 6
7387 2
7388 5
7389 5
7390 2
7391 2
7392 2
7393 2
7394 2
7395 2
7396 2
7397 2
7398 2
7399 2
7400 2
7401 1
7402 2
7403 2
7404 2
7405 2
7406 2
7407 2
7408 2
7409 2
7410 2
7411 2
7412 3
7413 4
7414 2
7415 2
7416 2
7417 2
7418 2
7419 2
7420 2
7421 2
7422 2
7423 2
7424 5
7425 2
7426 5
7427 5
7428 9
7429 5
7430 1
7431 2
7432 2
7433 5
7434 0
7435 2
7436 2
7437 2
7438 0
7439 2
7440 2
7441 6
7442 2
7443 5
7444 2
7445 2
7446 2
7447 2
7448 2
7449 5
7450 2
7451 2
7452 4
7453 0
7454 2
7455 2
7456 2
7457 3
7458 0
7459 5
7460 2
7461 2
7462 5
7463 0
7464 9
7465 5
7466 5
7467 2
7468 2
7469 2
7470 0
7471 5
7472 2
7473 5
7474 5
7475 2
7476 2
7477 2
7478 1
7479 2
7480 4
7481 2
7482 2
7483 2
7484 2
7485 5
7486 5
7487 0
7488 0
7489 5
7490 6
7491 2
7492 0
7493 2
7494 2
7495 2
7496 2
7497 2
7498 2
7499 4
7500 2
7501 2
7502 0
7503 2
7504 2
7505 5
7506 5
7507 2
7508 2
7509 2
7510 5
7511 2
7512 2
7513 2
7514 2
7515 2
7516 2
7517 2
7518 9
7519 2
7520 2
7521 2
7522 2
7523 2
7524 2
7525 6
7526 4
7527 4
7528 9
7529 9
7530 9
7531 1
7532 9
7533 2
7534 2
7535 2
7536 5
7537 5
7538 2
7539 5
7540 9
7541 2
7542 5
7543 2
7544 2
7545 2
7546 2
7547 2
7548 6
7549 2
7550 2
7551 2
7552 2
7553 2
7554 2
7555 9
7556 0
7557 2
7558 2
7559 2
7560 2
7561 2
7562 2
7563 9
7564 6
7565 2
7566 1
7567 1
7568 2
7569 2
7570 2
7571 2
7572 5
7573 2
7574 2
7575 2
7576 2
7577 2
7578 7
7579 5
7580 2
7581 5
7582 1
7583 2
7584 0
7585 4
7586 2
7587 2
7588 0
7589 1
7590 2
7591 3
7592 5
7593 2
7594 2
7595 2
7596 2
7597 2
7598 0
7599 8
7600 2
7601 2
7602 2
7603 0
7604 2
7605 0
7606 1
7607 1
7608 2
7609 2
7610 5
7611 2
7612 2
7613 4
7614 4
7615 4
7616 2
7617 2
7618 2
7619 0
7620 2
7621 2
7622 0
7623 2
7624 2
7625 2
7626 2
7627 2
7628 2
7629 5
7630 5
7631 2
7632 2
7633 9
7634 5
7635 2
7636 2
7637 5
7638 2
7639 4
7640 2
7641 5
7642 2
7643 5
7644 0
7645 0
7646 2
7647 2
7648 5
7649 2
7650 9
7651 9
7652 9
7653 2
7654 2
7655 0
7656 0
7657 1
7658 2
7659 5
7660 5
7661 9
7662 1
7663 2
7664 2
7665 2
7666 5
7667 2
7668 5
7669 2
7670 5
7671 4
7672 0
7673 5
7674 0
7675 2
7676 2
7677 2
7678 5
7679 5
7680 4
7681 2
7682 6
7683 2
7684 2
7685 2
7686 1
7687 1
7688 1
7689 1
7690 2
7691 5
7692 5
7693 5
7694 2
7695 2
7696 2
7697 9
7698 2
7699 2
7700 2
7701 5
7702 6
7703 2
7704 2
7705 0
7706 9
7707 2
7708 1
7709 2
7710 2
7711 2
7712 2
7713 2
7714 4
7715 5
7716 2
7717 2
7718 2
7719 2
7720 2
7721 4
7722 2
7723 9
7724 9
7725 9
7726 2
7727 2
7728 2
7729 2
7730 2
7731 2
7732 2
7733 2
7734 1
7735 2
7736 2
7737 2
7738 9
7739 1
7740 2
7741 2
7742 9
7743 2
7744 2
7745 2
7746 5
7747 2
7748 2
7749 2
7750 2
7751 2
7752 2
7753 2
7754 2
7755 2
7756 2
7757 2
7758 2
7759 2
7760 2
7761 9
7762 0
7763 2
7764 2
7765 2
7766 2
7767 2
7768 2
7769 2
7770 0
7771 2
7772 2
7773 2
7774 2
7775 2
7776 2
7777 2
7778 9
7779 5
7780 2
7781 9
7782 2
7783 1
7784 2
7785 9
7786 9
7787 9
7788 9
7789 2
7790 2
7791 2
7792 9
7793 5
7794 2
7795 1
7796 2
7797 9
7798 2
7799 0
7800 5
7801 2
7802 9
7803 5
7804 5
7805 2
7806 2
7807 2
7808 2
7809 5
7810 5
7811 2
7812 2
7813 0
7814 0
7815 2
7816 2
7817 2
7818 2
7819 9
7820 2
7821 2
7822 2
7823 2
7824 9
7825 9
7826 2
7827 2
7828 2
7829 2
7830 2
7831 4
7832 5
7833 2
7834 5
7835 5
7836 5
7837 0
7838 9
7839 0
7840 2
7841 2
7842 2
7843 2
7844 5
7845 2
7846 2
7847 2
7848 2
7849 5
7850 2
7851 9
7852 2
7853 2
7854 9
7855 0
7856 2
7857 2
7858 2
7859 2
7860 6
7861 2
7862 2
7863 2
7864 2
7865 2
7866 2
7867 9
7868 0
7869 2
7870 2
7871 2
7872 2
7873 2
7874 2
7875 2
7876 2
7877 6
7878 2
7879 9
7880 2
7881 1
7882 4
7883 5
7884 2
7885 2
7886 5
7887 4
7888 0
7889 2
7890 5
7891 5
7892 2
7893 2
7894 5
7895 2
7896 5
7897 1
7898 2
7899 5
7900 5
7901 0
7902 6
7903 5
7904 2
7905 2
7906 2
7907 2
7908 1
7909 2
7910 2
7911 2
7912 5
7913 2
7914 5
7915 2
7916 5
7917 5
7918 5
7919 2
7920 2
7921 2
7922 2
7923 2
7924 1
7925 0
7926 2
7927 2
7928 3
7929 4
7930 0
7931 2
7932 6
7933 6
7934 0
7935 9
7936 6
7937 2
7938 5
7939 2
7940 5
7941 2
7942 9
7943 2
7944 2
7945 9
7946 2
7947 4
7948 2
7949 2
7950 9
7951 2
7952 2
7953 1
7954 9
7955 9
7956 2
7957 5
7958 1
7959 9
7960 9
7961 1
7962 2
7963 2
7964 5
7965 2
7966 2
7967 2
7968 2
7969 2
7970 2
7971 0
7972 2
7973 0
7974 1
7975 5
7976 5
7977 0
7978 5
7979 5
7980 6
7981 2
7982 5
7983 4
7984 2
7985 2
7986 5
7987 5
7988 9
7989 9
7990 9
7991 2
7992 2
7993 9
7994 5
7995 9
7996 2
7997 2
7998 2
7999 2
8000 2
8001 2
8002 5
8003 2
8004 1
8005 2
8006 5
8007 2
8008 3
8009 9
8010 2
8011 2
8012 2
8013 2
8014 0
8015 2
8016 1
8017 0
8018 5
8019 9
8020 5
8021 2
8022 2
8023 2
8024 2
8025 2
8026 2
8027 2
8028 5
8029 2
8030 2
8031 5
8032 2
8033 2
8034 2
8035 0
8036 9
8037 9
8038 0
8039 0
8040 0
8041 0
8042 2
8043 2
8044 2
8045 2
8046 2
8047 2
8048 2
8049 2
8050 9
8051 2
8052 2
8053 9
8054 9
8055 9
8056 9
8057 5
8058 5
8059 5
8060 5
8061 5
8062 2
8063 2
8064 2
8065 2
8066 2
8067 1
8068 5
8069 5
8070 2
8071 2
8072 9
8073 2
8074 2
8075 2
8076 9
8077 9
8078 9
8079 9
8080 2
8081 2
8082 2
8083 2
8084 9
8085 0
8086 1
8087 2
8088 2
8089 2
8090 2
8091 5
8092 2
8093 2
8094 9
8095 2
8096 5
8097 2
8098 5
8099 2
8100 2
8101 2
8102 2
8103 2
8104 0
8105 6
8106 2
8107 5
8108 2
8109 5
8110 2
8111 5
8112 2
8113 2
8114 1
8115 2
8116 2
8117 5
8118 2
8119 2
8120 2
8121 0
8122 2
8123 2
8124 0
8125 9
8126 1
8127 2
8128 2
8129 9
8130 2
8131 2
8132 2
8133 2
8134 2
8135 5
8136 2
8137 5
8138 2
8139 2
8140 2
8141 2
8142 4
8143 0
8144 2
8145 2
8146 2
8147 2
8148 2
8149 5
8150 2
8151 2
8152 2
8153 2
8154 5
8155 5
8156 1
8157 2
8158 2
8159 2
8160 2
8161 2
8162 2
8163 2
8164 4
8165 9
8166 9
8167 9
8168 9
8169 9
8170 2
8171 2
8172 0
8173 0
8174 2
8175 2
8176 2
8177 2
8178 2
8179 2
8180 2
8181 2
8182 9
8183 9
8184 3
8185 0
8186 2
8187 9
8188 9
8189 0
8190 2
8191 9
8192 2
8193 2
8194 2
8195 9
8196 4
8197 2
8198 5
8199 2
8200 2
8201 5
8202 2
8203 2
8204 2
8205 2
8206 1
8207 2
8208 5
8209 2
8210 2
8211 9
8212 2
8213 2
8214 1
8215 1
8216 5
8217 8
8218 6
8219 6
8220 2
8221 2
8222 2
8223 2
8224 2
8225 5
8226 2
8227 2
8228 2
8229 2
8230 2
8231 2
8232 2
8233 9
8234 2
8235 1
8236 2
8237 0
8238 5
8239 2
8240 6
8241 2
8242 2
8243 5
8244 2
8245 5
8246 5
8247 9
8248 9
8249 2
8250 2
8251 2
8252 1
8253 9
8254 2
8255 2
8256 2
8257 2
8258 2
8259 5
8260 2
8261 2
8262 4
8263 2
8264 5
8265 2
8266 2
8267 2
8268 2
8269 2
8270 2
8271 2
8272 2
8273 2
8274 9
8275 9
8276 9
8277 2
8278 2
8279 0
8280 5
8281 2
8282 2
8283 2
8284 0
8285 2
8286 2
8287 2
8288 2
8289 2
8290 2
8291 6
8292 6
8293 5
8294 2
8295 2
8296 6
8297 9
8298 2
8299 2
8300 2
8301 2
8302 2
8303 2
8304 2
8305 2
8306 5
8307 5
8308 5
8309 5
8310 5
8311 2
8312 4
8313 2
8314 5
8315 2
8316 6
8317 2
8318 0
8319 5
8320 5
8321 2
8322 0
8323 9
8324 2
8325 2
8326 2
8327 2
8328 2
8329 2
8330 2
8331 2
8332 4
8333 2
8334 1
8335 1
8336 5
8337 2
8338 5
8339 4
8340 2
8341 2
8342 4
8343 2
8344 2
8345 2
8346 2
8347 2
8348 0
8349 5
8350 5
8351 2
8352 0
8353 2
8354 2
8355 2
8356 2
8357 2
8358 1
8359 1
8360 5
8361 2
8362 4
8363 2
8364 2
8365 2
8366 5
8367 5
8368 2
8369 6
8370 2
8371 5
8372 2
8373 2
8374 2
8375 2
8376 2
8377 2
8378 2
8379 2
8380 2
8381 5
8382 0
8383 1
8384 2
8385 2
8386 4
8387 4
8388 0
8389 2
8390 2
8391 2
8392 2
8393 2
8394 2
8395 2
8396 2
8397 2
8398 2
8399 1
8400 9
8401 0
8402 2
8403 2
8404 5
8405 5
8406 2
8407 2
8408 2
8409 2
8410 9
8411 2
8412 2
8413 9
8414 2
8415 5
8416 2
8417 2
8418 4
8419 2
8420 0
8421 9
8422 2
8423 0
8424 2
8425 2
8426 2
8427 2
8428 2
8429 2
8430 9
8431 2
8432 0
8433 2
8434 5
8435 2
8436 4
8437 2
8438 2
8439 2
8440 4
8441 2
8442 2
8443 2
8444 2
8445 2
8446 0
8447 1
8448 2
8449 9
8450 2
8451 2
8452 6
8453 2
8454 2
8455 3
8456 5
8457 1
8458 2
8459 0
8460 2
8461 5
8462 2
8463 2
8464 6
8465 4
8466 2
8467 4
8468 0
8469 5
8470 5
8471 2
8472 2
8473 9
8474 2
8475 2
8476 2
8477 2
8478 2
8479 9
8480 0
8481 2
8482 2
8483 5
8484 2
8485 2
8486 6
8487 2
8488 2
8489 9
8490 2
8491 2
8492 2
8493 2
8494 2
8495 2
8496 2
8497 2
8498 2
8499 2
8500 2
8501 2
8502 2
8503 2
8504 2
8505 2
8506 6
8507 9
8508 2
8509 2
8510 1
8511 2
8512 2
8513 2
8514 4
8515 2
8516 0
8517 9
8518 9
8519 9
8520 2
8521 2
8522 2
8523 5
8524 5
8525 5
8526 5
8527 5
8528 2
8529 5
8530 0
8531 0
8532 0
8533 2
8534 2
8535 7
8536 4
8537 9
8538 9
8539 9
8540 2
8541 9
8542 5
8543 9
8544 5
8545 0
8546 9
8547 2
8548 9
8549 0
8550 1
8551 2
8552 2
8553 2
8554 2
8555 6
8556 2
8557 2
8558 2
8559 2
8560 2
8561 2
8562 2
8563 6
8564 2
8565 2
8566 5
8567 9
8568 6
8569 2
8570 2
8571 9
8572 0
8573 2
8574 2
8575 0
8576 2
8577 0
8578 2
8579 1
8580 2
8581 2
8582 0
8583 9
8584 2
8585 2
8586 6
8587 5
8588 5
8589 5
8590 5
8591 5
8592 2
8593 2
8594 2
8595 9
8596 2
8597 2
8598 2
8599 9
8600 1
8601 9
8602 2
8603 9
8604 9
8605 1
8606 1
8607 2
8608 2
8609 9
8610 2
8611 9
8612 2
8613 2
8614 5
8615 5
8616 5
8617 2
8618 2
8619 2
8620 2
8621 5
8622 1
8623 5
8624 2
8625 2
8626 2
8627 2
8628 2
8629 2
8630 2
8631 2
8632 2
8633 1
8634 2
8635 5
8636 9
8637 2
8638 2
8639 9
8640 1
8641 2
8642 4
8643 2
8644 4
8645 6
8646 0
8647 9
8648 2
8649 2
8650 2
8651 0
8652 2
8653 2
8654 2
8655 2
8656 5
8657 2
8658 2
8659 5
8660 2
8661 2
8662 2
8663 2
8664 5
8665 0
8666 2
8667 2
8668 0
8669 2
8670 2
8671 2
8672 2
8673 2
8674 2
8675 2
8676 2
8677 2
8678 2
8679 2
8680 2
8681 2
8682 5
8683 5
8684 2
8685 9
8686 2
8687 2
8688 2
8689 0
8690 2
8691 2
8692 2
8693 2
8694 2
8695 2
8696 5
8697 6
8698 2
8699 2
8700 2
8701 2
8702 2
8703 2
8704 0
8705 1
8706 0
8707 5
8708 2
8709 1
8710 1
8711 2
8712 2
8713 2
8714 2
8715 2
8716 5
8717 2
8718 2
8719 2
8720 2
8721 2
8722 2
8723 2
8724 2
8725 2
8726 2
8727 2
8728 2
8729 1
8730 2
8731 2
8732 2
8733 5
8734 2
8735 0
8736 2
8737 0
8738 2
8739 2
8740 9
8741 2
8742 9
8743 2
8744 5
8745 2
8746 2
8747 2
8748 2
8749 2
8750 2
8751 7
8752 2
8753 2
8754 2
8755 3
8756 9
8757 2
8758 2
8759 5
8760 5
8761 6
8762 9
8763 2
8764 2
8765 0
8766 2
8767 2
8768 2
8769 2
8770 2
8771 2
8772 2
8773 2
8774 5
8775 6
8776 5
8777 5
8778 2
8779 5
8780 2
8781 5
8782 5
8783 5
8784 0
8785 9
8786 9
8787 0
8788 6
8789 2
8790 2
8791 2
8792 2
8793 2
8794 2
8795 2
8796 9
8797 2
8798 2
8799 1
8800 2
8801 2
8802 2
8803 2
8804 2
8805 2
8806 2
8807 2
8808 2
8809 2
8810 2
8811 2
8812 3
8813 3
8814 2
8815 9
8816 2
8817 2
8818 5
8819 2
8820 5
8821 9
8822 2
8823 2
8824 2
8825 2
8826 9
8827 9
8828 9
8829 2
8830 2
8831 2
8832 2
8833 2
8834 2
8835 2
8836 2
8837 2
8838 5
8839 8
8840 2
8841 2
8842 2
8843 2
8844 2
8845 2
8846 9
8847 9
8848 2
8849 2
8850 2
8851 5
8852 2
8853 2
8854 2
8855 2
8856 2
8857 1
8858 6
8859 2
8860 5
8861 2
8862 0
8863 5
8864 5
8865 2
8866 2
8867 2
8868 2
8869 2
8870 2
8871 2
8872 2
8873 2
8874 0
8875 2
8876 5
8877 2
8878 0
8879 2
8880 2
8881 2
8882 2
8883 2
8884 2
8885 2
8886 5
8887 9
8888 2
8889 9
8890 2
8891 2
8892 4
8893 5
8894 5
8895 6
8896 2
8897 2
8898 2
8899 2
8900 5
8901 2
8902 5
8903 5
8904 9
8905 2
8906 9
8907 2
8908 6
8909 9
8910 2
8911 2
8912 9
8913 2
8914 2
8915 2
8916 0
8917 2
8918 2
8919 9
8920 9
8921 2
8922 5
8923 2
8924 2
8925 5
8926 5
8927 2
8928 2
8929 0
8930 2
8931 2
8932 9
8933 9
8934 6
8935 6
8936 2
8937 9
8938 9
8939 9
8940 2
8941 2
8942 5
8943 2
8944 5
8945 2
8946 5
8947 1
8948 9
8949 2
8950 2
8951 5
8952 5
8953 2
8954 2
8955 2
8956 2
8957 1
8958 2
8959 2
8960 2
8961 9
8962 9
8963 0
8964 9
8965 9
8966 0
8967 1
8968 2
8969 2
8970 1
8971 5
8972 9
8973 2
8974 9
8975 5
8976 2
8977 5
8978 2
8979 2
8980 2
8981 2
8982 5
8983 5
8984 0
8985 9
8986 2
8987 2
8988 1
8989 1
8990 0
8991 2
8992 2
8993 5
8994 5
8995 2
8996 5
8997 2
8998 2
8999 2
9000 2
9001 2
9002 3
9003 0
9004 2
9005 9
9006 0
9007 5
9008 5
9009 2
9010 2
9011 9
9012 9
9013 2
9014 2
9015 9
9016 0
9017 2
9018 2
9019 5
9020 2
9021 2
9022 2
9023 5
9024 2
9025 6
9026 0
9027 2
9028 2
9029 5
9030 2
9031 2
9032 2
9033 5
9034 2
9035 4
9036 9
9037 2
9038 4
9039 2
9040 6
9041 0
9042 2
9043 2
9044 2
9045 2
9046 2
9047 2
9048 2
9049 2
9050 2
9051 0
9052 2
9053 2
9054 6
9055 6
9056 0
9057 2
9058 9
9059 2
9060 2
9061 2
9062 2
9063 5
9064 2
9065 2
9066 1
9067 2
9068 2
9069 9
9070 1
9071 2
9072 2
9073 2
9074 2
9075 2
9076 0
9077 2
9078 2
9079 6
9080 5
9081 5
9082 5
9083 5
9084 5
9085 9
9086 5
9087 2
9088 2
9089 5
9090 5
9091 2
9092 5
9093 1
9094 2
9095 2
9096 2
9097 4
9098 2
9099 5
9100 5
9101 5
9102 2
9103 2
9104 2
9105 2
9106 2
9107 2
9108 9
9109 4
9110 2
9111 2
9112 2
9113 9
9114 2
9115 5
9116 2
9117 2
9118 5
9119 2
9120 2
9121 0
9122 2
9123 5
9124 5
9125 0
9126 2
9127 5
9128 5
9129 5
9130 2
9131 5
9132 2
9133 2
9134 2
9135 2
9136 2
9137 6
9138 5
9139 0
9140 2
9141 4
9142 0
9143 0
9144 2
9145 2
9146 2
9147 9
9148 9
9149 9
9150 2
9151 2
9152 2
9153 2
9154 4
9155 2
9156 6
9157 9
9158 2
9159 2
9160 2
9161 2
9162 6
9163 2
9164 2
9165 2
9166 4
9167 2
9168 2
9169 2
9170 9
9171 2
9172 5
9173 5
9174 9
9175 5
9176 2
9177 6
9178 0
9179 0
9180 2
9181 5
9182 5
9183 2
9184 2
9185 2
9186 2
9187 2
9188 0
9189 5
9190 4
9191 5
9192 2
9193 5
9194 9
9195 2
9196 2
9197 2
9198 5
9199 5
9200 5
9201 2
9202 2
9203 1
9204 0
9205 2
9206 2
9207 2
9208 2
9209 5
9210 6
9211 2
9212 6
9213 4
9214 9
9215 2
9216 5
9217 5
9218 2
9219 2
9220 2
9221 2
9222 2
9223 4
9224 9
9225 2
9226 5
9227 9
9228 6
9229 2
9230 2
9231 2
9232 9
9233 2
9234 2
9235 2
9236 2
9237 6
9238 2
9239 2
9240 2
9241 2
9242 9
9243 9
9244 6
9245 2
9246 4
9247 2
9248 6
9249 2
9250 5
9251 9
9252 2
9253 2
9254 9
9255 2
9256 2
9257 2
9258 9
9259 0
9260 1
9261 5
9262 5
9263 2
9264 2
9265 2
9266 2
9267 2
9268 6
9269 2
9270 5
9271 4
9272 2
9273 2
9274 2
9275 1
9276 2
9277 2
9278 2
9279 2
9280 4
9281 1
9282 1
9283 1
9284 4
9285 2
9286 1
9287 5
9288 0
9289 3
9290 2
9291 2
9292 2
9293 2
9294 2
9295 2
9296 0
9297 9
9298 2
9299 2
9300 2
9301 0
9302 2
9303 2
9304 2
9305 2
9306 2
9307 0
9308 2
9309 0
9310 9
9311 2
9312 2
9313 2
9314 2
9315 2
9316 2
9317 0
9318 1
9319 0
9320 6
9321 2
9322 2
9323 0
9324 5
9325 2
9326 2
9327 2
9328 2
9329 0
9330 1
9331 2
9332 2
9333 6
9334 1
9335 4
9336 2
9337 2
9338 2
9339 1
9340 2
9341 5
9342 2
9343 2
9344 1
9345 2
9346 5
9347 6
9348 2
9349 6
9350 2
9351 1
9352 1
9353 2
9354 2
9355 2
9356 2
9357 2
9358 2
9359 9
9360 0
9361 2
9362 2
9363 2
9364 0
9365 2
9366 2
9367 2
9368 2
9369 2
9370 9
9371 2
9372 1
9373 2
9374 9
9375 2
9376 0
9377 2
9378 2
9379 2
9380 6
9381 2
9382 9
9383 0
9384 1
9385 4
9386 2
9387 9
9388 2
9389 5
9390 6
9391 5
9392 9
9393 2
9394 4
9395 2
9396 2
9397 2
9398 0
9399 2
9400 2
9401 5
9402 5
9403 5
9404 2
9405 1
9406 2
9407 2
9408 2
9409 5
9410 2
9411 2
9412 6
9413 2
9414 2
9415 5
9416 2
9417 2
9418 2
9419 5
9420 2
9421 0
9422 4
9423 9
9424 2
9425 2
9426 5
9427 2
9428 2
9429 0
9430 2
9431 6
9432 0
9433 2
9434 1
9435 2
9436 2
9437 2
9438 2
9439 2
9440 2
9441 2
9442 0
9443 4
9444 2
9445 2
9446 2
9447 2
9448 2
9449 9
9450 1
9451 9
9452 9
9453 9
9454 2
9455 2
9456 2
9457 2
9458 2
9459 2
9460 2
9461 2
9462 2
9463 2
9464 2
9465 2
9466 2
9467 2
9468 0
9469 0
9470 4
9471 4
9472 2
9473 2
9474 5
9475 2
9476 7
9477 2
9478 2
9479 2
9480 2
9481 5
9482 5
9483 5
9484 2
9485 2
9486 2
9487 6
9488 1
9489 2
9490 2
9491 2
9492 2
9493 0
9494 2
9495 0
9496 4
9497 2
9498 2
9499 2
9500 2
9501 2
9502 2
9503 2
9504 2
9505 2
9506 2
9507 2
9508 0
9509 9
9510 9
9511 5
9512 2
9513 2
9514 4
9515 2
9516 0
9517 2
9518 0
9519 1
9520 0
9521 0
9522 1
9523 2
9524 2
9525 6
9526 1
9527 2
9528 2
9529 0
9530 2
9531 2
9532 2
9533 0
9534 2
9535 4
9536 2
9537 2
9538 2
9539 9
9540 5
9541 5
9542 5
9543 2
9544 1
9545 2
9546 2
9547 2
9548 2
9549 5
9550 5
9551 2
9552 2
9553 3
9554 2
9555 2
9556 2
9557 4
9558 2
9559 2
9560 2
9561 2
9562 9
9563 2
9564 1
9565 9
9566 2
9567 4
9568 2
9569 2
9570 6
9571 2
9572 5
9573 2
9574 2
9575 9
9576 2
9577 4
9578 2
9579 5
9580 5
9581 0
9582 6
9583 2
9584 4
9585 2
9586 2
9587 2
9588 9
9589 9
9590 2
9591 2
9592 2
9593 9
9594 0
9595 9
9596 2
9597 2
9598 2
9599 2
9600 2
9601 2
9602 9
9603 9
9604 4
9605 2
9606 5
9607 9
9608 5
9609 2
9610 2
9611 2
9612 2
9613 2
9614 2
9615 2
9616 2
9617 2
9618 2
9619 1
9620 2
9621 2
9622 1
9623 2
9624 0
9625 2
9626 2
9627 2
9628 2
9629 2
9630 4
9631 2
9632 2
9633 2
9634 5
9635 2
9636 2
9637 2
9638 2
9639 2
9640 2
9641 2
9642 6
9643 1
9644 1
9645 2
9646 1
9647 9
9648 4
9649 6
9650 5
9651 2
9652 0
9653 2
9654 2
9655 2
9656 2
9657 0
9658 2
9659 0
9660 6
9661 0
9662 0
9663 5
9664 4
9665 9
9666 1
9667 4
9668 4
9669 9
9670 2
9671 4
9672 1
9673 2
9674 0
9675 7
9676 5
9677 2
9678 2
9679 6
9680 2
9681 2
9682 0
9683 2
9684 5
9685 5
9686 5
9687 2
9688 2
9689 2
9690 5
9691 9
9692 2
9693 9
9694 1
9695 2
9696 2
9697 2
9698 2
9699 2
9700 2
9701 2
9702 2
9703 2
9704 9
9705 9
9706 1
9707 1
9708 1
9709 1
9710 1
9711 1
9712 1
9713 1
9714 1
9715 2
9716 1
9717 1
9718 1
9719 1
9720 1
9721 1
9722 1
9723 1
9724 1
9725 1
9726 1
9727 1
9728 1
9729 1
9730 0
9731 0
9732 0
9733 0
9734 1
9735 1
9736 1
9737 1
9738 1
9739 1
9740 1
9741 1
9742 0
9743 1
9744 1
9745 1
9746 3
9747 1
9748 1
9749 0
9750 1
9751 4
9752 1
9753 1
9754 1
9755 1
9756 1
9757 1
9758 1
9759 1
9760 1
9761 1
9762 1
9763 1
9764 1
9765 1
9766 1
9767 1
9768 1
9769 1
9770 1
9771 1
9772 1
9773 1
9774 1
9775 1
9776 1
9777 1
9778 1
9779 1
9780 1
9781 1
9782 1
9783 1
9784 1
9785 1
9786 1
9787 1
9788 1
9789 1
9790 1
9791 1
9792 1
9793 1
9794 1
9795 1
9796 1
9797 1
9798 1
9799 1
9800 1
9801 6
9802 1
9803 1
9804 1
9805 1
9806 1
9807 1
9808 1
9809 1
9810 1
9811 1
9812 1
9813 1
9814 1
9815 1
9816 1
9817 1
9818 1
9819 1
9820 1
9821 1
9822 1
9823 1
9824 1
9825 1
9826 1
9827 1
9828 1
9829 0
9830 1
9831 1
9832 1
9833 1
9834 1
9835 1
9836 1
9837 1
9838 1
9839 1
9840 1
9841 1
9842 1
9843 1
9844 1
9845 1
9846 1
9847 9
9848 0
9849 1
9850 0
9851 1
9852 1
9853 1
9854 2
9855 1
9856 1
9857 1
9858 1
9859 1
9860 1
9861 1
9862 1
9863 1
9864 0
9865 4
9866 1
9867 1
9868 4
9869 1
9870 1
9871 1
9872 1
9873 1
9874 1
9875 1
9876 1
9877 1
9878 1
9879 1
9880 1
9881 1
9882 1
9883 1
9884 1
9885 1
9886 1
9887 1
9888 1
9889 1
9890 1
9891 1
9892 1
9893 1
9894 0
9895 0
9896 0
9897 1
9898 1
9899 0
9900 1
9901 0
9902 0
9903 1
9904 1
9905 1
9906 1
9907 1
9908 1
9909 2
9910 1
9911 1
9912 0
9913 9
9914 9
9915 0
9916 1
9917 0
9918 1
9919 2
9920 1
9921 1
9922 1
9923 1
9924 1
9925 1
9926 1
9927 4
9928 0
9929 4
9930 1
9931 1
9932 1
9933 1
9934 1
9935 9
9936 0
9937 0
9938 1
9939 1
9940 1
9941 1
9942 0
9943 1
9944 4
9945 1
9946 1
9947 0
9948 1
9949 1
9950 1
9951 1
9952 1
9953 1
9954 1
9955 1
9956 1
9957 1
9958 1
9959 1
9960 1
9961 0
9962 1
9963 1
9964 6
9965 2
9966 1
9967 2
9968 1
9969 9
9970 9
9971 1
9972 1
9973 1
9974 1
9975 1
9976 1
9977 1
9978 1
9979 4
9980 1
9981 1
9982 1
9983 1
9984 1
9985 1
9986 1
9987 1
9988 1
9989 9
9990 1
9991 1
9992 1
9993 1
9994 1
9995 1
9996 1
9997 1
9998 1
9999 1
10000 1
10001 1
10002 9
10003 1
10004 1
10005 1
10006 1
10007 1
10008 1
10009 1
10010 1
10011 1
10012 1
10013 1
10014 1
10015 1
10016 1
10017 1
10018 1
10019 1
10020 1
10021 1
10022 1
10023 1
10024 1
10025 1
10026 1
10027 1
10028 1
10029 1
10030 1
10031 0
10032 2
10033 1
10034 1
10035 1
10036 0
10037 4
10038 1
10039 1
10040 1
10041 1
10042 1
10043 1
10044 1
10045 1
10046 1
10047 1
10048 1
10049 1
10050 1
10051 1
10052 1
10053 1
10054 1
10055 1
10056 1
10057 1
10058 1
10059 1
10060 1
10061 1
10062 1
10063 1
10064 1
10065 1
10066 1
10067 2
10068 1
10069 0
10070 1
10071 0
10072 1
10073 2
10074 1
10075 1
10076 1
10077 2
10078 1
10079 1
10080 1
10081 0
10082 1
10083 1
10084 1
10085 1
10086 1
10087 1
10088 1
10089 1
10090 1
10091 1
10092 2
10093 0
10094 1
10095 1
10096 1
10097 1
10098 1
10099 1
10100 1
10101 1
10102 1
10103 1
10104 1
10105 1
10106 1
10107 1
10108 1
10109 1
10110 1
10111 1
10112 1
10113 1
10114 9
10115 1
10116 1
10117 1
10118 9
10119 1
10120 0
10121 1
10122 1
10123 1
10124 1
10125 1
10126 0
10127 1
10128 1
10129 1
10130 1
10131 1
10132 0
10133 1
10134 1
10135 1
10136 1
10137 0
10138 4
10139 1
10140 1
10141 1
10142 1
10143 1
10144 1
10145 1
10146 1
10147 1
10148 1
10149 1
10150 1
10151 1
10152 9
10153 1
10154 1
10155 1
10156 1
10157 1
10158 1
10159 1
10160 1
10161 1
10162 1
10163 1
10164 1
10165 6
10166 1
10167 1
10168 1
10169 1
10170 1
10171 1
10172 1
10173 1
10174 4
10175 9
10176 1
10177 1
10178 5
10179 1
10180 4
10181 0
10182 1
10183 1
10184 1
10185 1
10186 1
10187 1
10188 1
10189 1
10190 1
10191 1
10192 1
10193 1
10194 1
10195 1
10196 1
10197 0
10198 1
10199 9
10200 1
10201 1
10202 4
10203 1
10204 1
10205 0
10206 0
10207 1
10208 1
10209 9
10210 1
10211 1
10212 1
10213 1
10214 2
10215 1
10216 1
10217 1
10218 1
10219 1
10220 1
10221 1
10222 1
10223 1
10224 1
10225 1
10226 1
10227 9
10228 1
10229 2
10230 6
10231 1
10232 1
10233 1
10234 1
10235 1
10236 1
10237 1
10238 1
10239 1
10240 1
10241 1
10242 3
10243 3
10244 3
10245 0
10246 3
10247 0
10248 0
10249 0
10250 3
10251 0
10252 3
10253 3
10254 3
10255 3
10256 3
10257 3
10258 0
10259 3
10260 0
10261 3
10262 0
10263 3
10264 3
10265 0
10266 0
10267 3
10268 2
10269 3
10270 2
10271 0
10272 3
10273 9
10274 3
10275 0
10276 0
10277 3
10278 7
10279 3
10280 3
10281 3
10282 3
10283 0
10284 0
10285 0
10286 3
10287 3
10288 3
10289 3
10290 3
10291 3
10292 3
10293 0
10294 3
10295 3
10296 0
10297 3
10298 3
10299 3
10300 0
10301 3
10302 3
10303 3
10304 3
10305 0
10306 3
10307 3
10308 6
10309 3
10310 3
10311 2
10312 0
10313 3
10314 3
10315 0
10316 3
10317 3
10318 3
10319 0
10320 0
10321 0
10322 3
10323 0
10324 3
10325 3
10326 3
10327 3
10328 0
10329 4
10330 0
10331 3
10332 0
10333 0
10334 0
10335 3
10336 0
10337 0
10338 3
10339 3
10340 4
10341 3
10342 3
10343 3
10344 3
10345 3
10346 3
10347 3
10348 3
10349 3
10350 3
10351 3
10352 3
10353 3
10354 2
10355 2
10356 0
10357 3
10358 3
10359 3
10360 3
10361 0
10362 4
10363 3
10364 0
10365 3
10366 0
10367 4
10368 3
10369 0
10370 0
10371 0
10372 3
10373 3
10374 3
10375 0
10376 0
10377 0
10378 3
10379 0
10380 3
10381 3
10382 3
10383 3
10384 3
10385 3
10386 0
10387 3
10388 3
10389 0
10390 6
10391 3
10392 3
10393 3
10394 3
10395 3
10396 3
10397 0
10398 6
10399 0
10400 3
10401 0
10402 3
10403 2
10404 3
10405 3
10406 3
10407 2
10408 3
10409 3
10410 4
10411 0
10412 3
10413 0
10414 3
10415 3
10416 3
10417 5
10418 3
10419 0
10420 3
10421 3
10422 3
10423 3
10424 3
10425 3
10426 3
10427 3
10428 3
10429 3
10430 3
10431 3
10432 3
10433 3
10434 3
10435 3
10436 3
10437 3
10438 0
10439 3
10440 3
10441 3
10442 3
10443 0
10444 3
10445 3
10446 0
10447 0
10448 3
10449 3
10450 0
10451 3
10452 3
10453 3
10454 3
10455 0
10456 0
10457 3
10458 3
10459 0
10460 4
10461 0
10462 3
10463 3
10464 0
10465 3
10466 3
10467 3
10468 3
10469 3
10470 3
10471 3
10472 3
10473 3
10474 3
10475 0
10476 0
10477 0
10478 0
10479 0
10480 0
10481 0
10482 3
10483 3
10484 2
10485 3
10486 3
10487 3
10488 3
10489 3
10490 3
10491 3
10492 3
10493 0
10494 4
10495 0
10496 0
10497 0
10498 0
10499 5
10500 0
10501 3
10502 3
10503 3
10504 3
10505 3
10506 3
10507 1
10508 0
10509 0
10510 0
10511 0
10512 0
10513 0
10514 0
10515 0
10516 0
10517 0
10518 3
10519 0
10520 3
10521 9
10522 5
10523 6
10524 3
10525 0
10526 3
10527 0
10528 0
10529 3
10530 3
10531 3
10532 2
10533 4
10534 3
10535 3
10536 3
10537 3
10538 3
10539 3
10540 3
10541 3
10542 0
10543 3
10544 0
10545 0
10546 3
10547 0
10548 0
10549 3
10550 0
10551 2
10552 3
10553 0
10554 0
10555 0
10556 0
10557 3
10558 0
10559 3
10560 3
10561 0
10562 0
10563 0
10564 3
10565 3
10566 3
10567 0
10568 3
10569 3
10570 0
10571 0
10572 5
10573 0
10574 3
10575 3
10576 3
10577 3
10578 2
10579 0
10580 0
10581 0
10582 0
10583 0
10584 3
10585 3
10586 3
10587 0
10588 0
10589 0
10590 4
10591 3
10592 3
10593 3
10594 3
10595 2
10596 3
10597 0
10598 3
10599 2
10600 3
10601 4
10602 0
10603 3
10604 3
10605 3
10606 3
10607 0
10608 3
10609 0
10610 3
10611 0
10612 0
10613 3
10614 3
10615 3
10616 3
10617 8
10618 4
10619 3
10620 0
10621 0
10622 2
10623 3
10624 3
10625 0
10626 0
10627 3
10628 3
10629 3
10630 0
10631 3
10632 0
10633 2
10634 0
10635 3
10636 3
10637 3
10638 4
10639 1
10640 0
10641 0
10642 0
10643 0
10644 3
10645 0
10646 4
10647 0
10648 4
10649 6
10650 2
10651 2
10652 0
10653 3
10654 3
10655 0
10656 2
10657 3
10658 3
10659 2
10660 3
10661 3
10662 6
10663 3
10664 3
10665 3
10666 2
10667 0
10668 0
10669 3
10670 0
10671 0
10672 0
10673 3
10674 0
10675 0
10676 2
10677 3
10678 6
10679 0
10680 0
10681 0
10682 3
10683 0
10684 3
10685 3
10686 0
10687 0
10688 0
10689 0
10690 0
10691 2
10692 3
10693 0
10694 0
10695 0
10696 2
10697 0
10698 0
10699 3
10700 3
10701 0
10702 3
10703 3
10704 0
10705 3
10706 0
10707 0
10708 3
10709 3
10710 3
10711 0
10712 4
10713 0
10714 0
10715 3
10716 3
10717 0
10718 0
10719 3
10720 0
10721 0
10722 0
10723 0
10724 0
10725 0
10726 0
10727 4
10728 4
10729 4
10730 4
10731 4
10732 4
10733 4
10734 4
10735 4
10736 4
10737 4
10738 4
10739 4
10740 4
10741 4
10742 4
10743 0
10744 4
10745 4
10746 4
10747 4
10748 4
10749 4
10750 4
10751 4
10752 4
10753 4
10754 4
10755 4
10756 4
10757 4
10758 4
10759 4
10760 4
10761 4
10762 4
10763 4
10764 4
10765 4
10766 4
10767 4
10768 4
10769 4
10770 4
10771 4
10772 4
10773 4
10774 4
10775 4
10776 4
10777 4
10778 4
10779 4
10780 4
10781 4
10782 4
10783 0
10784 4
10785 2
10786 4
10787 0
10788 4
10789 5
10790 4
10791 4
10792 1
10793 4
10794 4
10795 4
10796 4
10797 4
10798 4
10799 4
10800 4
10801 4
10802 4
10803 1
10804 4
10805 4
10806 4
10807 4
10808 4
10809 4
10810 4
10811 4
10812 4
10813 4
10814 4
10815 4
10816 4
10817 4
10818 4
10819 4
10820 4
10821 4
10822 4
10823 4
10824 4
10825 4
10826 4
10827 4
10828 4
10829 0
10830 4
10831 4
10832 4
10833 4
10834 4
10835 0
10836 4
10837 4
10838 4
10839 4
10840 4
10841 4
10842 4
10843 2
10844 4
10845 4
10846 4
10847 4
10848 4
10849 4
10850 4
10851 4
10852 4
10853 0
10854 4
10855 4
10856 0
10857 4
10858 4
10859 4
10860 0
10861 4
10862 4
10863 4
10864 4
10865 4
10866 4
10867 4
10868 4
10869 1
10870 4
10871 4
10872 0
10873 4
10874 4
10875 4
10876 4
10877 4
10878 4
10879 4
10880 4
10881 4
10882 4
10883 4
10884 4
10885 4
10886 4
10887 4
10888 4
10889 4
10890 4
10891 4
10892 4
10893 4
10894 4
10895 4
10896 4
10897 4
10898 4
10899 4
10900 4
10901 4
10902 4
10903 4
10904 4
10905 4
10906 4
10907 4
10908 4
10909 4
10910 4
10911 4
10912 4
10913 4
10914 4
10915 4
10916 4
10917 4
10918 4
10919 4
10920 4
10921 4
10922 4
10923 0
10924 4
10925 4
10926 4
10927 4
10928 4
10929 4
10930 0
10931 0
10932 4
10933 4
10934 4
10935 4
10936 4
10937 4
10938 4
10939 4
10940 4
10941 4
10942 4
10943 4
10944 4
10945 4
10946 4
10947 4
10948 4
10949 4
10950 4
10951 4
10952 4
10953 4
10954 4
10955 0
10956 4
10957 4
10958 4
10959 4
10960 4
10961 4
10962 4
10963 4
10964 6
10965 4
10966 4
10967 4
10968 4
10969 4
10970 4
10971 4
10972 4
10973 4
10974 4
10975 4
10976 4
10977 4
10978 4
10979 0
10980 4
10981 4
10982 4
10983 4
10984 4
10985 4
10986 0
10987 4
10988 4
10989 4
10990 4
10991 4
10992 4
10993 4
10994 4
10995 4
10996 4
10997 4
10998 4
10999 0
11000 4
11001 4
11002 4
11003 4
11004 4
11005 4
11006 4
11007 4
11008 4
11009 4
11010 4
11011 4
11012 4
11013 4
11014 4
11015 4
11016 4
11017 4
11018 4
11019 0
11020 4
11021 4
11022 4
11023 4
11024 4
11025 4
11026 4
11027 5
11028 4
11029 4
11030 2
11031 4
11032 4
11033 4
11034 4
11035 4
11036 4
11037 4
11038 0
11039 4
11040 4
11041 4
11042 4
11043 4
11044 4
11045 4
11046 4
11047 4
11048 4
11049 4
11050 4
11051 0
11052 0
11053 4
11054 4
11055 4
11056 4
11057 4
11058 4
11059 4
11060 4
11061 4
11062 4
11063 0
11064 4
11065 4
11066 4
11067 4
11068 4
11069 4
11070 4
11071 4
11072 4
11073 4
11074 4
11075 4
11076 4
11077 0
11078 4
11079 4
11080 4
11081 4
11082 4
11083 4
11084 4
11085 4
11086 4
11087 4
11088 4
11089 4
11090 4
11091 4
11092 4
11093 4
11094 4
11095 4
11096 4
11097 4
11098 4
11099 4
11100 4
11101 4
11102 4
11103 4
11104 4
11105 4
11106 4
11107 4
11108 4
11109 4
11110 4
11111 4
11112 0
11113 4
11114 4
11115 4
11116 4
11117 4
11118 4
11119 4
11120 4
11121 4
11122 4
11123 4
11124 4
11125 4
11126 4
11127 4
11128 4
11129 0
11130 0
11131 4
11132 4
11133 4
11134 4
11135 0
11136 4
11137 4
11138 1
11139 4
11140 4
11141 4
11142 4
11143 4
11144 4
11145 4
11146 4
11147 4
11148 4
11149 4
11150 4
11151 4
11152 4
11153 4
11154 4
11155 4
11156 4
11157 4
11158 4
11159 4
11160 4
11161 4
11162 0
11163 4
11164 4
11165 4
11166 4
11167 4
11168 4
11169 4
11170 4
11171 0
11172 4
11173 4
11174 4
11175 4
11176 4
11177 4
11178 4
11179 4
11180 4
11181 4
11182 4
11183 4
11184 4
11185 4
11186 4
11187 4
11188 4
11189 4
11190 4
11191 4
11192 4
11193 4
11194 2
11195 4
11196 4
11197 4
11198 4
11199 4
11200 0
11201 0
11202 4
11203 4
11204 4
11205 4
11206 4
11207 4
11208 4
11209 4
11210 4
11211 4
11212 4
11213 4
11214 4
11215 4
11216 4
11217 4
11218 4
11219 4
11220 4
11221 0
11222 0
11223 4
11224 4
11225 4
11226 4
11227 4
11228 0
11229 4
11230 4
11231 4
11232 2
11233 4
11234 0
11235 4
11236 4
11237 4
11238 4
11239 4
11240 4
11241 2
11242 4
11243 4
11244 4
11245 4
11246 4
11247 4
11248 4
11249 4
11250 4
11251 4
11252 4
11253 4
11254 4
11255 4
11256 4
11257 4
11258 4
11259 4
11260 4
11261 4
11262 4
11263 4
11264 4
11265 4
11266 4
11267 4
11268 4
11269 4
11270 4
11271 4
11272 4
11273 4
11274 4
11275 0
11276 4
11277 4
11278 4
11279 4
11280 4
11281 4
11282 4
11283 4
11284 4
11285 4
11286 4
11287 4
11288 4
11289 4
11290 4
11291 4
11292 4
11293 4
11294 2
11295 2
11296 4
11297 4
11298 4
11299 4
11300 4
11301 4
11302 4
11303 4
11304 4
11305 4
11306 4
11307 4
11308 4
11309 4
11310 4
11311 4
11312 4
11313 4
11314 4
11315 4
11316 4
11317 4
11318 4
11319 4
11320 4
11321 4
11322 4
11323 4
11324 4
11325 4
11326 4
11327 4
11328 4
11329 4
11330 4
11331 4
11332 3
11333 4
11334 4
11335 4
11336 2
11337 0
11338 0
11339 4
11340 4
11341 4
11342 4
11343 4
11344 4
11345 4
11346 4
11347 4
11348 4
11349 4
11350 4
11351 4
11352 4
11353 4
11354 4
11355 4
11356 4
11357 4
11358 0
11359 4
11360 0
11361 4
11362 0
11363 0
11364 4
11365 4
11366 4
11367 4
11368 4
11369 4
11370 4
11371 4
11372 4
11373 4
11374 4
11375 4
11376 4
11377 4
11378 4
11379 2
11380 4
11381 4
11382 0
11383 4
11384 4
11385 4
11386 4
11387 4
11388 4
11389 4
11390 4
11391 4
11392 4
11393 4
11394 1
11395 4
11396 4
11397 4
11398 4
11399 4
11400 4
11401 0
11402 4
11403 4
11404 4
11405 4
11406 4
11407 4
11408 4
11409 4
11410 4
11411 4
11412 4
11413 4
11414 4
11415 0
11416 4
11417 4
11418 4
11419 4
11420 4
11421 4
11422 4
11423 4
11424 4
11425 4
11426 4
11427 4
11428 4
11429 4
11430 9
11431 4
11432 4
11433 4
11434 4
11435 4
11436 4
11437 4
11438 4
11439 4
11440 4
11441 4
11442 4
11443 4
11444 4
11445 4
11446 4
11447 4
11448 4
11449 0
11450 4
11451 4
11452 4
11453 2
11454 4
11455 4
11456 4
11457 4
11458 4
11459 4
11460 4
11461 4
11462 4
11463 4
11464 4
11465 4
11466 4
11467 4
11468 4
11469 0
11470 4
11471 4
11472 0
11473 4
11474 4
11475 0
11476 4
11477 4
11478 4
11479 4
11480 4
11481 4
11482 4
11483 4
11484 4
11485 4
11486 4
11487 4
11488 4
11489 4
11490 4
11491 6
11492 4
11493 4
11494 4
11495 4
11496 0
11497 4
11498 4
11499 4
11500 4
11501 4
11502 4
11503 4
11504 4
11505 4
11506 6
11507 4
11508 4
11509 4
11510 4
11511 4
11512 4
11513 4
11514 4
11515 5
11516 4
11517 0
11518 4
11519 4
11520 4
11521 4
11522 4
11523 4
11524 0
11525 4
11526 0
11527 4
11528 4
11529 4
11530 4
11531 4
11532 2
11533 4
11534 4
11535 4
11536 4
11537 4
11538 4
11539 4
11540 4
11541 4
11542 4
11543 4
11544 4
11545 4
11546 4
11547 4
11548 0
11549 4
11550 4
11551 4
11552 4
11553 4
11554 4
11555 4
11556 4
11557 4
11558 4
11559 4
11560 4
11561 4
11562 4
11563 4
11564 4
11565 4
11566 4
11567 4
11568 4
11569 0
11570 4
11571 2
11572 4
11573 4
11574 4
11575 4
11576 4
11577 4
11578 4
11579 4
11580 0
11581 4
11582 4
11583 4
11584 4
11585 4
11586 4
11587 4
11588 4
11589 4
11590 2
11591 4
11592 4
11593 4
11594 4
11595 4
11596 4
11597 4
11598 4
11599 4
11600 4
11601 4
11602 4
11603 4
11604 4
11605 4
11606 4
11607 4
11608 4
11609 4
11610 4
11611 0
11612 4
11613 4
11614 4
11615 4
11616 4
11617 2
11618 1
11619 4
11620 4
11621 4
11622 4
11623 4
11624 4
11625 4
11626 0
11627 0
11628 4
11629 4
11630 4
11631 4
11632 4
11633 4
11634 0
11635 4
11636 4
11637 4
11638 4
11639 4
11640 4
11641 4
11642 0
11643 4
11644 4
11645 4
11646 4
11647 4
11648 4
11649 4
11650 4
11651 4
11652 4
11653 4
11654 4
11655 4
11656 4
11657 9
11658 4
11659 4
11660 4
11661 4
11662 4
11663 4
11664 4
11665 4
11666 4
11667 4
11668 4
11669 4
11670 4
11671 4
11672 0
11673 4
11674 0
11675 4
11676 4
11677 4
11678 7
11679 4
11680 0
11681 4
11682 0
11683 4
11684 0
11685 4
11686 4
11687 4
11688 4
11689 4
11690 4
11691 4
11692 4
11693 4
11694 4
11695 4
11696 4
11697 4
11698 4
11699 4
11700 4
11701 4
11702 5
11703 0
11704 4
11705 4
11706 4
11707 0
11708 4
11709 4
11710 4
11711 4
11712 4
11713 4
11714 4
11715 4
11716 4
11717 4
11718 4
11719 4
11720 4
11721 4
11722 4
11723 4
11724 4
11725 4
11726 4
11727 4
11728 4
11729 4
11730 4
11731 4
11732 4
11733 4
11734 0
11735 0
11736 4
11737 4
11738 4
11739 4
11740 4
11741 4
11742 4
11743 4
11744 4
11745 4
11746 4
11747 4
11748 4
11749 4
11750 4
11751 4
11752 4
11753 4
11754 4
11755 4
11756 4
11757 4
11758 4
11759 4
11760 4
11761 4
11762 4
11763 4
11764 4
11765 4
11766 0
11767 4
11768 4
11769 4
11770 4
11771 4
11772 4
11773 4
11774 4
11775 4
11776 4
11777 4
11778 4
11779 4
11780 4
11781 4
11782 4
11783 4
11784 4
11785 0
11786 4
11787 4
11788 4
11789 4
11790 4
11791 4
11792 4
11793 0
11794 4
11795 4
11796 4
11797 0
11798 4
11799 4
11800 4
11801 4
11802 4
11803 4
11804 4
11805 4
11806 4
11807 4
11808 0
11809 4
11810 4
11811 4
11812 4
11813 4
11814 4
11815 4
11816 4
11817 4
11818 4
11819 5
11820 4
11821 4
11822 4
11823 0
11824 4
11825 4
11826 5
11827 4
11828 1
11829 4
11830 4
11831 4
11832 4
11833 4
11834 4
11835 4
11836 4
11837 4
11838 4
11839 4
11840 0
11841 4
11842 4
11843 2
11844 4
11845 4
11846 4
11847 4
11848 4
11849 4
11850 0
11851 4
11852 4
11853 4
11854 0
11855 4
11856 0
11857 0
11858 4
11859 0
11860 4
11861 0
11862 4
11863 4
11864 4
11865 4
11866 4
11867 4
11868 4
11869 4
11870 4
11871 4
11872 4
11873 4
11874 4
11875 4
11876 4
11877 4
11878 4
11879 4
11880 4
11881 4
11882 4
11883 4
11884 4
11885 4
11886 4
11887 4
11888 4
11889 4
11890 4
11891 4
11892 4
11893 4
11894 2
11895 0
11896 4
11897 4
11898 4
11899 9
11900 4
11901 4
11902 4
11903 4
11904 4
11905 4
11906 4
11907 4
11908 4
11909 4
11910 4
11911 0
11912 4
11913 4
11914 4
11915 4
11916 4
11917 4
11918 0
11919 0
11920 4
11921 4
11922 4
11923 4
11924 4
11925 4
11926 4
11927 4
11928 4
11929 4
11930 0
11931 4
11932 4
11933 4
11934 4
11935 4
11936 4
11937 4
11938 4
11939 4
11940 4
11941 4
11942 4
11943 1
11944 4
11945 0
11946 7
11947 4
11948 4
11949 4
11950 4
11951 4
11952 4
11953 4
11954 4
11955 4
11956 4
11957 4
11958 4
11959 4
11960 4
11961 4
11962 4
11963 0
11964 0
11965 4
11966 4
11967 4
11968 4
11969 4
11970 4
11971 4
11972 4
11973 4
11974 4
11975 4
11976 4
11977 4
11978 4
11979 4
11980 4
11981 4
11982 4
11983 4
11984 4
11985 4
11986 4
11987 4
11988 4
11989 2
11990 4
11991 4
11992 4
11993 4
11994 4
11995 4
11996 4
11997 4
11998 4
11999 2
12000 4
12001 4
12002 4
12003 4
12004 4
12005 4
12006 4
12007 4
12008 4
12009 4
12010 6
12011 4
12012 4
12013 4
12014 4
12015 4
12016 4
12017 4
12018 4
12019 4
12020 4
12021 4
12022 4
12023 4
12024 4
12025 4
12026 4
12027 4
12028 4
12029 4
12030 0
12031 0
12032 4
12033 4
12034 4
12035 4
12036 4
12037 4
12038 4
12039 4
12040 4
12041 4
12042 4
12043 4
12044 4
12045 4
12046 4
12047 4
12048 4
12049 4
12050 4
12051 4
12052 4
12053 4
12054 4
12055 4
12056 4
12057 4
12058 4
12059 4
12060 4
12061 4
12062 4
12063 4
12064 4
12065 4
12066 4
12067 4
12068 4
12069 4
12070 4
12071 4
12072 4
12073 4
12074 4
12075 4
12076 4
12077 4
12078 4
12079 4
12080 4
12081 2
12082 4
12083 6
12084 4
12085 4
12086 4
12087 4
12088 4
12089 4
12090 4
12091 4
12092 4
12093 4
12094 4
12095 4
12096 4
12097 4
12098 4
12099 4
12100 4
12101 4
12102 4
12103 4
12104 4
12105 4
12106 0
12107 4
12108 4
12109 4
12110 4
12111 2
12112 4
12113 4
12114 4
12115 4
12116 4
12117 0
12118 4
12119 4
12120 0
12121 4
12122 4
12123 4
12124 0
12125 4
12126 4
12127 0
12128 4
12129 4
12130 4
12131 4
12132 4
12133 4
12134 4
12135 4
12136 4
12137 4
12138 4
12139 4
12140 4
12141 4
12142 4
12143 4
12144 4
12145 4
12146 4
12147 4
12148 4
12149 4
12150 3
12151 4
12152 4
12153 2
12154 4
12155 4
12156 4
12157 4
12158 4
12159 4
12160 4
12161 0
12162 4
12163 4
12164 4
12165 4
12166 4
12167 4
12168 4
12169 4
12170 4
12171 4
12172 4
12173 4
12174 4
12175 4
12176 4
12177 4
12178 4
12179 4
12180 4
12181 4
12182 0
12183 4
12184 4
12185 4
12186 4
12187 4
12188 0
12189 2
12190 4
12191 4
12192 4
12193 2
12194 4
12195 4
12196 4
12197 4
12198 4
12199 4
12200 4
12201 4
12202 4
12203 4
12204 4
12205 4
12206 4
12207 4
12208 4
12209 4
12210 4
12211 4
12212 4
12213 4
12214 4
12215 4
12216 4
12217 4
12218 4
12219 4
12220 4
12221 4
12222 4
12223 4
12224 4
12225 4
12226 4
12227 4
12228 4
12229 0
12230 4
12231 4
12232 4
12233 0
12234 4
12235 4
12236 4
12237 0
12238 4
12239 4
12240 4
12241 4
12242 4
12243 4
12244 0
12245 0
12246 4
12247 4
12248 4
12249 4
12250 4
12251 4
12252 4
12253 4
12254 4
12255 4
12256 4
12257 4
12258 4
12259 4
12260 4
12261 4
12262 4
12263 4
12264 2
12265 4
12266 5
12267 4
12268 4
12269 2
12270 4
12271 4
12272 4
12273 4
12274 4
12275 4
12276 4
12277 0
12278 4
12279 4
12280 4
12281 4
12282 4
12283 4
12284 4
12285 4
12286 4
12287 4
12288 4
12289 4
12290 4
12291 4
12292 4
12293 4
12294 4
12295 4
12296 4
12297 4
12298 4
12299 4
12300 4
12301 4
12302 4
12303 4
12304 4
12305 4
12306 4
12307 4
12308 4
12309 4
12310 4
12311 4
12312 4
12313 4
12314 4
12315 4
12316 4
12317 4
12318 4
12319 4
12320 4
12321 4
12322 4
12323 4
12324 4
12325 4
12326 4
12327 4
12328 4
12329 4
12330 4
12331 0
12332 4
12333 0
12334 4
12335 4
12336 4
12337 4
12338 4
12339 4
12340 4
12341 4
12342 6
12343 0
12344 4
12345 0
12346 4
12347 4
12348 4
12349 4
12350 2
12351 4
12352 0
12353 4
12354 4
12355 4
12356 4
12357 4
12358 4
12359 4
12360 4
12361 4
12362 4
12363 6
12364 4
12365 4
12366 4
12367 4
12368 4
12369 4
12370 4
12371 4
12372 4
12373 4
12374 0
12375 4
12376 4
12377 4
12378 4
12379 4
12380 4
12381 4
12382 4
12383 4
12384 4
12385 4
12386 4
12387 4
12388 4
12389 4
12390 4
12391 4
12392 4
12393 4
12394 4
12395 0
12396 0
12397 0
12398 4
12399 4
12400 4
12401 4
12402 4
12403 4
12404 4
12405 4
12406 4
12407 4
12408 4
12409 4
12410 4
12411 0
12412 0
12413 4
12414 4
12415 4
12416 4
12417 4
12418 4
12419 4
12420 0
12421 4
12422 4
12423 4
12424 4
12425 4
12426 4
12427 4
12428 4
12429 4
12430 4
12431 4
12432 4
12433 4
12434 4
12435 4
12436 4
12437 4
12438 4
12439 4
12440 4
12441 4
12442 4
12443 0
12444 4
12445 4
12446 0
12447 4
12448 4
12449 4
12450 4
12451 4
12452 4
12453 4
12454 4
12455 4
12456 4
12457 4
12458 4
12459 0
12460 4
12461 0
12462 4
12463 4
12464 4
12465 4
12466 4
12467 4
12468 4
12469 4
12470 4
12471 4
12472 4
12473 4
12474 5
12475 4
12476 4
12477 4
12478 4
12479 4
12480 4
12481 4
12482 4
12483 4
12484 0
12485 4
12486 4
12487 4
12488 4
12489 4
12490 4
12491 0
12492 4
12493 4
12494 4
12495 4
12496 4
12497 4
12498 4
12499 4
12500 4
12501 0
12502 4
12503 4
12504 4
12505 4
12506 4
12507 0
12508 6
12509 4
12510 0
12511 4
12512 2
12513 4
12514 4
12515 4
12516 4
12517 4
12518 4
12519 4
12520 4
12521 0
12522 4
12523 4
12524 4
12525 4
12526 4
12527 4
12528 4
12529 4
12530 4
12531 4
12532 4
12533 4
12534 4
12535 2
12536 4
12537 9
12538 4
12539 4
12540 4
12541 0
12542 4
12543 4
12544 4
12545 4
12546 4
12547 4
12548 4
12549 0
12550 4
12551 4
12552 4
12553 4
12554 4
12555 0
12556 4
12557 4
12558 4
12559 4
12560 4
12561 4
12562 4
12563 4
12564 4
12565 4
12566 4
12567 4
12568 4
12569 4
12570 4
12571 4
12572 4
12573 4
12574 1
12575 1
12576 4
12577 4
12578 4
12579 4
12580 4
12581 4
12582 4
12583 4
12584 4
12585 0
12586 4
12587 4
12588 4
12589 4
12590 4
12591 4
12592 4
12593 4
12594 4
12595 4
12596 4
12597 0
12598 4
12599 4
12600 4
12601 2
12602 4
12603 4
12604 4
12605 4
12606 4
12607 4
12608 4
12609 4
12610 4
12611 0
12612 4
12613 4
12614 4
12615 4
12616 4
12617 4
12618 4
12619 4
12620 4
12621 4
12622 4
12623 4
12624 4
12625 4
12626 4
12627 4
12628 4
12629 4
12630 4
12631 4
12632 0
12633 4
12634 4
12635 4
12636 4
12637 4
12638 4
12639 4
12640 4
12641 4
12642 4
12643 4
12644 4
12645 4
12646 4
12647 4
12648 4
12649 4
12650 4
12651 4
12652 4
12653 6
12654 4
12655 4
12656 4
12657 4
12658 4
12659 4
12660 2
12661 4
12662 4
12663 4
12664 4
12665 4
12666 4
12667 4
12668 4
12669 4
12670 4
12671 4
12672 4
12673 4
12674 4
12675 4
12676 0
12677 4
12678 4
12679 4
12680 4
12681 4
12682 4
12683 4
12684 4
12685 4
12686 4
12687 4
12688 4
12689 4
12690 4
12691 4
12692 4
12693 4
12694 4
12695 4
12696 0
12697 4
12698 4
12699 4
12700 4
12701 4
12702 4
12703 4
12704 4
12705 4
12706 4
12707 4
12708 6
12709 4
12710 4
12711 4
12712 4
12713 4
12714 4
12715 4
12716 4
12717 4
12718 4
12719 4
12720 4
12721 9
12722 4
12723 4
12724 4
12725 4
12726 0
12727 4
12728 4
12729 4
12730 4
12731 4
12732 4
12733 4
12734 4
12735 4
12736 4
12737 4
12738 4
12739 4
12740 4
12741 0
12742 4
12743 9
12744 5
12745 4
12746 4
12747 4
12748 4
12749 4
12750 4
12751 4
12752 4
12753 4
12754 4
12755 4
12756 4
12757 4
12758 0
12759 4
12760 4
12761 1
12762 1
12763 4
12764 4
12765 4
12766 4
12767 4
12768 4
12769 4
12770 4
12771 4
12772 2
12773 4
12774 4
12775 4
12776 4
12777 4
12778 4
12779 4
12780 4
12781 4
12782 4
12783 4
12784 4
12785 4
12786 4
12787 4
12788 4
12789 4
12790 4
12791 4
12792 4
12793 4
12794 4
12795 4
12796 4
12797 4
12798 4
12799 4
12800 4
12801 4
12802 4
12803 4
12804 4
12805 4
12806 4
12807 4
12808 4
12809 0
12810 4
12811 4
12812 4
12813 4
12814 4
12815 4
12816 1
12817 4
12818 4
12819 4
12820 4
12821 4
12822 4
12823 6
12824 4
12825 4
12826 4
12827 4
12828 4
12829 0
12830 4
12831 4
12832 4
12833 4
12834 4
12835 4
12836 4
12837 4
12838 4
12839 4
12840 4
12841 2
12842 4
12843 4
12844 4
12845 4
12846 0
12847 4
12848 0
12849 4
12850 4
12851 4
12852 4
12853 4
12854 4
12855 4
12856 0
12857 4
12858 4
12859 4
12860 4
12861 4
12862 4
12863 4
12864 4
12865 4
12866 4
12867 4
12868 4
12869 4
12870 0
12871 0
12872 4
12873 4
12874 4
12875 0
12876 4
12877 4
12878 4
12879 4
12880 4
12881 4
12882 4
12883 5
12884 4
12885 4
12886 4
12887 6
12888 4
12889 4
12890 4
12891 4
12892 4
12893 4
12894 4
12895 4
12896 0
12897 4
12898 4
12899 4
12900 4
12901 4
12902 4
12903 4
12904 4
12905 4
12906 4
12907 4
12908 4
12909 4
12910 4
12911 4
12912 4
12913 4
12914 0
12915 4
12916 2
12917 4
12918 0
12919 4
12920 4
12921 4
12922 0
12923 2
12924 0
12925 4
12926 4
12927 4
12928 4
12929 4
12930 0
12931 4
12932 4
12933 4
12934 4
12935 4
12936 4
12937 4
12938 4
12939 4
12940 4
12941 8
12942 0
12943 6
12944 4
12945 1
12946 4
12947 4
12948 4
12949 4
12950 4
12951 2
12952 0
12953 0
12954 0
12955 4
12956 4
12957 4
12958 4
12959 4
12960 4
12961 4
12962 4
12963 4
12964 4
12965 4
12966 4
12967 0
12968 4
12969 4
12970 4
12971 6
12972 4
12973 4
12974 4
12975 4
12976 4
12977 4
12978 4
12979 2
12980 2
12981 4
12982 4
12983 4
12984 4
12985 4
12986 4
12987 6
12988 0
12989 0
12990 4
12991 4
12992 4
12993 4
12994 4
12995 4
12996 4
12997 4
12998 4
12999 4
13000 4
13001 4
13002 4
13003 0
13004 4
13005 4
13006 4
13007 4
13008 4
13009 4
13010 4
13011 4
13012 4
13013 4
13014 4
13015 4
13016 5
13017 0
13018 2
13019 4
13020 4
13021 6
13022 4
13023 4
13024 4
13025 4
13026 4
13027 4
13028 4
13029 4
13030 4
13031 0
13032 4
13033 4
13034 0
13035 4
13036 4
13037 4
13038 4
13039 4
13040 4
13041 4
13042 4
13043 4
13044 4
13045 4
13046 4
13047 0
13048 4
13049 4
13050 4
13051 4
13052 4
13053 0
13054 4
13055 4
13056 4
13057 4
13058 4
13059 4
13060 4
13061 4
13062 3
13063 4
13064 4
13065 4
13066 4
13067 4
13068 4
13069 4
13070 6
13071 3
13072 4
13073 4
13074 4
13075 4
13076 4
13077 4
13078 0
13079 4
13080 4
13081 4
13082 4
13083 4
13084 4
13085 4
13086 4
13087 4
13088 2
13089 4
13090 4
13091 4
13092 4
13093 4
13094 0
13095 0
13096 4
13097 4
13098 0
13099 4
13100 4
13101 4
13102 2
13103 4
13104 4
13105 4
13106 4
13107 4
13108 4
13109 4
13110 4
13111 4
13112 4
13113 0
13114 4
13115 4
13116 4
13117 4
13118 0
13119 0
13120 4
13121 4
13122 4
13123 4
13124 4
13125 4
13126 4
13127 4
13128 4
13129 4
13130 4
13131 4
13132 4
13133 4
13134 4
13135 4
13136 4
13137 4
13138 4
13139 4
13140 4
13141 4
13142 4
13143 4
13144 4
13145 4
13146 4
13147 4
13148 0
13149 0
13150 4
13151 4
13152 4
13153 4
13154 4
13155 4
13156 4
13157 0
13158 4
13159 4
13160 4
13161 4
13162 4
13163 4
13164 4
13165 4
13166 4
13167 4
13168 4
13169 4
13170 4
13171 4
13172 4
13173 4
13174 4
13175 4
13176 4
13177 1
13178 4
13179 4
13180 4
13181 4
13182 4
13183 4
13184 4
13185 0
13186 4
13187 4
13188 4
13189 4
13190 4
13191 4
13192 4
13193 0
13194 7
13195 4
13196 4
13197 4
13198 4
13199 4
13200 4
13201 4
13202 3
13203 4
13204 4
13205 4
13206 4
13207 4
13208 4
13209 0
13210 4
13211 4
13212 4
13213 4
13214 4
13215 4
13216 0
13217 0
13218 0
13219 0
13220 4
13221 0
13222 4
13223 4
13224 4
13225 4
13226 4
13227 4
13228 4
13229 4
13230 4
13231 0
13232 4
13233 4
13234 4
13235 4
13236 4
13237 4
13238 4
13239 4
13240 4
13241 4
13242 0
13243 4
13244 4
13245 4
13246 4
13247 4
13248 4
13249 4
13250 4
13251 9
13252 4
13253 4
13254 4
13255 4
13256 4
13257 4
13258 4
13259 6
13260 4
13261 4
13262 6
13263 4
13264 4
13265 4
13266 4
13267 4
13268 6
13269 4
13270 4
13271 4
13272 4
13273 4
13274 4
13275 4
13276 4
13277 4
13278 4
13279 4
13280 4
13281 4
13282 4
13283 4
13284 4
13285 4
13286 4
13287 0
13288 4
13289 4
13290 4
13291 2
13292 4
13293 4
13294 4
13295 4
13296 4
13297 4
13298 0
13299 0
13300 4
13301 0
13302 4
13303 4
13304 0
13305 3
13306 4
13307 4
13308 1
13309 4
13310 4
13311 0
13312 4
13313 4
13314 4
13315 2
13316 0
13317 7
13318 0
13319 4
13320 4
13321 4
13322 4
13323 4
13324 0
13325 4
13326 4
13327 2
13328 4
13329 4
13330 4
13331 4
13332 4
13333 4
13334 4
13335 4
13336 4
13337 4
13338 4
13339 4
13340 4
13341 4
13342 4
13343 4
13344 4
13345 4
13346 4
13347 0
13348 4
13349 4
13350 4
13351 0
13352 4
13353 4
13354 4
13355 4
13356 4
13357 6
13358 4
13359 4
13360 4
13361 4
13362 4
13363 4
13364 4
13365 4
13366 4
13367 0
13368 4
13369 2
13370 4
13371 4
13372 4
13373 4
13374 4
13375 4
13376 0
13377 2
13378 0
13379 4
13380 4
13381 0
13382 0
13383 4
13384 0
13385 4
13386 4
13387 9
13388 9
13389 9
13390 4
13391 4
13392 4
13393 4
13394 4
13395 4
13396 4
13397 4
13398 4
13399 4
13400 4
13401 4
13402 4
13403 4
13404 4
13405 4
13406 4
13407 4
13408 4
13409 4
13410 4
13411 4
13412 4
13413 4
13414 4
13415 4
13416 4
13417 4
13418 4
13419 4
13420 4
13421 4
13422 3
13423 4
13424 0
13425 4
13426 4
13427 4
13428 4
13429 1
13430 4
13431 0
13432 0
13433 4
13434 4
13435 4
13436 4
13437 0
13438 4
13439 4
13440 4
13441 0
13442 0
13443 4
13444 4
13445 4
13446 4
13447 4
13448 5
13449 4
13450 4
13451 4
13452 4
13453 4
13454 4
13455 4
13456 4
13457 4
13458 4
13459 4
13460 4
13461 4
13462 4
13463 4
13464 4
13465 4
13466 4
13467 4
13468 4
13469 4
13470 4
13471 4
13472 4
13473 2
13474 4
13475 1
13476 4
13477 4
13478 2
13479 4
13480 0
13481 4
13482 4
13483 4
13484 4
13485 4
13486 4
13487 4
13488 4
13489 4
13490 4
13491 4
13492 4
13493 4
13494 4
13495 4
13496 1
13497 4
13498 4
13499 4
13500 4
13501 4
13502 9
13503 4
13504 6
13505 4
13506 4
13507 4
13508 4
13509 4
13510 4
13511 4
13512 4
13513 4
13514 4
13515 4
13516 4
13517 4
13518 4
13519 0
13520 4
13521 4
13522 4
13523 0
13524 4
13525 4
13526 4
13527 4
13528 4
13529 4
13530 4
13531 4
13532 4
13533 9
13534 4
13535 4
13536 4
13537 4
13538 4
13539 4
13540 7
13541 4
13542 4
13543 4
13544 4
13545 4
13546 4
13547 4
13548 4
13549 4
13550 0
13551 4
13552 4
13553 4
13554 4
13555 4
13556 4
13557 4
13558 9
13559 4
13560 4
13561 4
13562 4
13563 4
13564 4
13565 4
13566 4
13567 4
13568 4
13569 4
13570 4
13571 4
13572 4
13573 4
13574 4
13575 4
13576 4
13577 2
13578 4
13579 4
13580 4
13581 4
13582 1
13583 4
13584 4
13585 0
13586 2
13587 4
13588 4
13589 4
13590 4
13591 4
13592 4
13593 4
13594 0
13595 4
13596 4
13597 4
13598 4
13599 4
13600 4
13601 0
13602 4
13603 4
13604 4
13605 4
13606 4
13607 4
13608 4
13609 4
13610 4
13611 4
13612 4
13613 2
13614 4
13615 0
13616 4
13617 4
13618 4
13619 4
13620 4
13621 4
13622 4
13623 4
13624 4
13625 4
13626 4
13627 4
13628 4
13629 1
13630 4
13631 4
13632 0
13633 4
13634 0
13635 4
13636 2
13637 4
13638 4
13639 4
13640 4
13641 4
13642 0
13643 4
13644 4
13645 0
13646 4
13647 4
13648 4
13649 4
13650 4
13651 4
13652 4
13653 4
13654 4
13655 4
13656 4
13657 0
13658 4
13659 4
13660 4
13661 4
13662 4
13663 4
13664 4
13665 4
13666 4
13667 4
13668 4
13669 4
13670 4
13671 4
13672 4
13673 4
13674 4
13675 4
13676 4
13677 4
13678 4
13679 4
13680 4
13681 0
13682 4
13683 4
13684 4
13685 4
13686 4
13687 4
13688 2
13689 4
13690 0
13691 4
13692 4
13693 4
13694 4
13695 4
13696 4
13697 4
13698 4
13699 4
13700 4
13701 4
13702 4
13703 4
13704 4
13705 4
13706 4
13707 4
13708 4
13709 0
13710 2
13711 4
13712 4
13713 4
13714 4
13715 4
13716 4
13717 4
13718 6
13719 4
13720 6
13721 4
13722 4
13723 4
13724 0
13725 4
13726 0
13727 4
13728 0
13729 4
13730 4
13731 4
13732 4
13733 4
13734 4
13735 0
13736 4
13737 4
13738 4
13739 4
13740 0
13741 4
13742 4
13743 4
13744 4
13745 4
13746 4
13747 4
13748 0
13749 4
13750 4
13751 4
13752 4
13753 4
13754 4
13755 4
13756 4
13757 4
13758 2
13759 0
13760 4
13761 4
13762 4
13763 4
13764 4
13765 4
13766 4
13767 4
13768 9
13769 4
13770 4
13771 4
13772 4
13773 4
13774 4
13775 4
13776 4
13777 4
13778 4
13779 4
13780 4
13781 4
13782 4
13783 4
13784 2
13785 4
13786 0
13787 4
13788 4
13789 4
13790 4
13791 6
13792 4
13793 4
13794 4
13795 4
13796 4
13797 4
13798 4
13799 4
13800 4
13801 4
13802 4
13803 4
13804 4
13805 4
13806 4
13807 4
13808 4
13809 4
13810 4
13811 4
13812 4
13813 4
13814 4
13815 4
13816 4
13817 4
13818 4
13819 4
13820 4
13821 0
13822 4
13823 4
13824 4
13825 0
13826 0
13827 4
13828 4
13829 2
13830 4
13831 0
13832 4
13833 6
13834 0
13835 4
13836 4
13837 4
13838 5
13839 4
13840 4
13841 0
13842 4
13843 4
13844 4
13845 2
13846 4
13847 4
13848 4
13849 4
13850 4
13851 4
13852 4
13853 0
13854 0
13855 4
13856 0
13857 4
13858 4
13859 0
13860 4
13861 4
13862 4
13863 1
13864 4
13865 4
13866 4
13867 4
13868 0
13869 4
13870 4
13871 2
13872 4
13873 4
13874 4
13875 0
13876 4
13877 4
13878 4
13879 4
13880 0
13881 0
13882 4
13883 4
13884 4
13885 4
13886 4
13887 4
13888 4
13889 4
13890 4
13891 4
13892 4
13893 4
13894 0
13895 4
13896 4
13897 4
13898 4
13899 4
13900 4
13901 4
13902 4
13903 4
13904 4
13905 4
13906 4
13907 4
13908 4
13909 9
13910 0
13911 4
13912 4
13913 4
13914 4
13915 0
13916 4
13917 4
13918 4
13919 4
13920 9
13921 4
13922 0
13923 2
13924 4
13925 4
13926 4
13927 0
13928 4
13929 4
13930 4
13931 4
13932 4
13933 4
13934 4
13935 4
13936 4
13937 4
13938 4
13939 4
13940 2
13941 4
13942 9
13943 4
13944 4
13945 0
13946 4
13947 4
13948 4
13949 4
13950 6
13951 0
13952 0
13953 4
13954 4
13955 0
13956 4
13957 4
13958 4
13959 0
13960 4
13961 4
13962 4
13963 4
13964 4
13965 4
13966 4
13967 0
13968 4
13969 4
13970 4
13971 4
13972 4
13973 4
13974 4
13975 4
13976 4
13977 4
13978 4
13979 4
13980 4
13981 4
13982 4
13983 6
13984 0
13985 4
13986 4
13987 4
13988 4
13989 2
13990 4
13991 0
13992 4
13993 4
13994 4
13995 4
13996 4
13997 4
13998 4
13999 4
14000 4
14001 4
14002 4
14003 4
14004 4
14005 0
14006 4
14007 4
14008 4
14009 4
14010 4
14011 4
14012 4
14013 4
14014 1
14015 4
14016 4
14017 9
14018 4
14019 0
14020 4
14021 0
14022 4
14023 0
14024 4
14025 4
14026 4
14027 4
14028 4
14029 4
14030 4
14031 4
14032 4
14033 4
14034 2
14035 0
14036 4
14037 4
14038 4
14039 4
14040 1
14041 1
14042 1
14043 1
14044 1
14045 1
14046 1
14047 1
14048 1
14049 1
14050 1
14051 1
14052 1
14053 1
14054 1
14055 0
14056 1
14057 1
14058 1
14059 1
14060 0
14061 1
14062 1
14063 1
14064 1
14065 1
14066 1
14067 1
14068 1
14069 1
14070 1
14071 1
14072 1
14073 1
14074 1
14075 1
14076 1
14077 1
14078 1
14079 1
14080 1
14081 1
14082 1
14083 1
14084 1
14085 1
14086 1
14087 1
14088 0
14089 1
14090 1
14091 1
14092 0
14093 1
14094 0
14095 1
14096 1
14097 1
14098 1
14099 1
14100 1
14101 1
14102 0
14103 0
14104 1
14105 1
14106 1
14107 1
14108 1
14109 1
14110 1
14111 1
14112 1
14113 1
14114 1
14115 1
14116 1
14117 1
14118 0
14119 2
14120 1
14121 9
14122 5
14123 1
14124 1
14125 1
14126 1
14127 1
14128 1
14129 1
14130 1
14131 0
14132 0
14133 1
14134 1
14135 0
14136 1
14137 1
14138 1
14139 1
14140 1
14141 1
14142 1
14143 1
14144 1
14145 1
14146 2
14147 1
14148 1
14149 9
14150 1
14151 2
14152 0
14153 1
14154 1
14155 1
14156 1
14157 1
14158 1
14159 1
14160 0
14161 0
14162 0
14163 1
14164 1
14165 1
14166 1
14167 0
14168 1
14169 0
14170 1
14171 1
14172 1
14173 1
14174 0
14175 1
14176 1
14177 1
14178 1
14179 1
14180 0
14181 0
14182 1
14183 1
14184 1
14185 1
14186 1
14187 0
14188 1
14189 2
14190 2
14191 0
14192 0
14193 1
14194 0
14195 1
14196 1
14197 2
14198 2
14199 1
14200 1
14201 1
14202 9
14203 0
14204 0
14205 0
14206 1
14207 1
14208 1
14209 1
14210 9
14211 1
14212 1
14213 1
14214 1
14215 1
14216 1
14217 1
14218 1
14219 1
14220 0
14221 1
14222 1
14223 1
14224 0
14225 2
14226 1
14227 9
14228 1
14229 1
14230 2
14231 1
14232 1
14233 1
14234 6
14235 1
14236 1
14237 1
14238 1
14239 1
14240 1
14241 0
14242 1
14243 1
14244 0
14245 0
14246 6
14247 1
14248 0
14249 0
14250 1
14251 0
14252 1
14253 1
14254 1
14255 1
14256 1
14257 1
14258 1
14259 1
14260 1
14261 1
14262 1
14263 1
14264 1
14265 1
14266 1
14267 1
14268 1
14269 1
14270 1
14271 2
14272 1
14273 1
14274 1
14275 1
14276 1
14277 1
14278 6
14279 1
14280 1
14281 1
14282 0
14283 1
14284 1
14285 1
14286 9
14287 1
14288 9
14289 1
14290 1
14291 0
14292 1
14293 1
14294 1
14295 0
14296 2
14297 1
14298 1
14299 2
14300 1
14301 1
14302 1
14303 1
14304 1
14305 1
14306 0
14307 1
14308 1
14309 1
14310 1
14311 1
14312 1
14313 2
14314 1
14315 0
14316 1
14317 0
14318 1
14319 0
14320 1
14321 1
14322 1
14323 0
14324 1
14325 9
14326 1
14327 1
14328 6
14329 1
14330 1
14331 1
14332 1
14333 1
14334 0
14335 9
14336 1
14337 1
14338 1
14339 1
14340 1
14341 1
14342 1
14343 1
14344 1
14345 5
14346 1
14347 1
14348 0
14349 1
14350 1
14351 1
14352 1
14353 2
14354 0
14355 1
14356 1
14357 1
14358 1
14359 1
14360 2
14361 1
14362 0
14363 9
14364 0
14365 1
14366 1
14367 5
14368 1
14369 0
14370 1
14371 1
14372 1
14373 1
14374 1
14375 1
14376 0
14377 4
14378 4
14379 4
14380 4
14381 4
14382 4
14383 4
14384 4
14385 4
14386 0
14387 4
14388 4
14389 4
14390 4
14391 4
14392 4
14393 0
14394 4
14395 0
14396 0
14397 4
14398 4
14399 0
14400 4
14401 4
14402 4
14403 0
14404 4
14405 4
14406 4
14407 0
14408 4
14409 4
14410 4
14411 4
14412 0
14413 0
14414 4
14415 0
14416 4
14417 6
14418 4
14419 4
14420 4
14421 4
14422 4
14423 4
14424 0
14425 4
14426 4
14427 4
14428 4
14429 2
14430 0
14431 0
14432 4
14433 4
14434 4
14435 4
14436 4
14437 0
14438 4
14439 0
14440 4
14441 2
14442 4
14443 4
14444 4
14445 4
14446 0
14447 0
14448 4
14449 0
14450 4
14451 4
14452 4
14453 9
14454 4
14455 0
14456 0
14457 4
14458 4
14459 0
14460 4
14461 4
14462 0
14463 4
14464 4
14465 4
14466 4
14467 4
14468 4
14469 4
14470 4
14471 4
14472 0
14473 4
14474 4
14475 4
14476 4
14477 0
14478 4
14479 0
14480 2
14481 4
14482 0
14483 4
14484 4
14485 4
14486 4
14487 3
14488 4
14489 4
14490 4
14491 4
14492 4
14493 4
14494 4
14495 2
14496 4
14497 4
14498 4
14499 4
14500 4
14501 6
14502 9
14503 4
14504 4
14505 4
14506 4
14507 4
14508 0
14509 0
14510 3
14511 4
14512 4
14513 0
14514 4
14515 4
14516 4
14517 4
14518 4
14519 4
14520 4
14521 4
14522 4
14523 0
14524 4
14525 4
14526 0
14527 0
14528 4
14529 4
14530 4
14531 4
14532 4
14533 4
14534 4
14535 4
14536 4
14537 4
14538 4
14539 4
14540 4
14541 4
14542 4
14543 4
14544 4
14545 4
14546 4
14547 4
14548 0
14549 2
14550 6
14551 0
14552 0
14553 4
14554 4
14555 6
14556 4
14557 0
14558 0
14559 4
14560 4
14561 0
14562 4
14563 4
14564 4
14565 4
14566 4
14567 0
14568 4
14569 4
14570 4
14571 0
14572 4
14573 4
14574 4
14575 4
14576 0
14577 4
14578 4
14579 4
14580 4
14581 4
14582 4
14583 4
14584 4
14585 4
14586 0
14587 4
14588 6
14589 4
14590 4
14591 4
14592 4
14593 4
14594 4
14595 4
14596 0
14597 0
14598 4
14599 5
14600 4
14601 0
14602 4
14603 0
14604 4
14605 4
14606 4
14607 4
14608 0
14609 4
14610 0
14611 4
14612 4
14613 4
14614 2
14615 0
14616 0
14617 4
14618 4
14619 4
14620 3
14621 0
14622 2
14623 4
14624 0
14625 4
14626 4
14627 4
14628 4
14629 4
14630 4
14631 0
14632 2
14633 0
14634 4
14635 4
14636 2
14637 0
14638 0
14639 0
14640 4
14641 0
14642 4
14643 0
14644 6
14645 4
14646 4
14647 4
14648 0
14649 0
14650 4
14651 4
14652 4
14653 4
14654 4
14655 0
14656 0
14657 0
14658 4
14659 4
14660 2
14661 4
14662 4
14663 4
14664 0
14665 0
14666 0
14667 4
14668 4
14669 4
14670 4
14671 4
14672 4
14673 4
14674 4
14675 4
14676 4
14677 0
14678 6
14679 4
14680 0
14681 4
14682 4
14683 4
14684 0
14685 4
14686 4
14687 4
14688 0
14689 4
14690 5
14691 4
14692 4
14693 4
14694 0
14695 5
14696 5
14697 5
14698 5
14699 5
14700 5
14701 5
14702 5
14703 5
14704 5
14705 5
14706 5
14707 5
14708 5
14709 5
14710 5
14711 5
14712 5
14713 5
14714 5
14715 5
14716 5
14717 5
14718 5
14719 5
14720 5
14721 5
14722 5
14723 5
14724 5
14725 5
14726 5
14727 5
14728 5
14729 5
14730 5
14731 5
14732 5
14733 5
14734 5
14735 5
14736 2
14737 5
14738 5
14739 5
14740 2
14741 6
14742 5
14743 5
14744 5
14745 5
14746 5
14747 5
14748 5
14749 5
14750 5
14751 5
14752 5
14753 7
14754 7
14755 5
14756 5
14757 5
14758 5
14759 5
14760 5
14761 5
14762 5
14763 2
14764 5
14765 6
14766 5
14767 2
14768 2
14769 5
14770 0
14771 5
14772 5
14773 5
14774 5
14775 5
14776 6
14777 2
14778 5
14779 2
14780 5
14781 5
14782 5
14783 5
14784 5
14785 8
14786 5
14787 5
14788 5
14789 5
14790 5
14791 5
14792 5
14793 5
14794 5
14795 5
14796 5
14797 5
14798 5
14799 5
14800 5
14801 5
14802 5
14803 5
14804 3
14805 5
14806 5
14807 5
14808 5
14809 5
14810 5
14811 5
14812 5
14813 5
14814 7
14815 6
14816 2
14817 5
14818 5
14819 5
14820 5
14821 2
14822 2
14823 5
14824 5
14825 5
14826 5
14827 5
14828 2
14829 5
14830 5
14831 5
14832 5
14833 5
14834 5
14835 5
14836 5
14837 9
14838 9
14839 5
14840 5
14841 8
14842 5
14843 5
14844 5
14845 5
14846 5
14847 9
14848 9
14849 5
14850 2
14851 5
14852 5
14853 5
14854 5
14855 5
14856 5
14857 5
14858 5
14859 5
14860 5
14861 5
14862 5
14863 5
14864 5
14865 5
14866 5
14867 5
14868 5
14869 5
14870 5
14871 5
14872 5
14873 5
14874 5
14875 5
14876 5
14877 5
14878 5
14879 5
14880 5
14881 5
14882 5
14883 5
14884 0
14885 5
14886 5
14887 5
14888 5
14889 5
14890 5
14891 5
14892 5
14893 5
14894 5
14895 5
14896 5
14897 5
14898 5
14899 5
14900 5
14901 5
14902 5
14903 6
14904 5
14905 5
14906 5
14907 5
14908 5
14909 5
14910 5
14911 5
14912 5
14913 6
14914 6
14915 5
14916 5
14917 5
14918 5
14919 5
14920 5
14921 5
14922 5
14923 5
14924 5
14925 7
14926 5
14927 0
14928 5
14929 0
14930 5
14931 6
14932 3
14933 2
14934 5
14935 5
14936 5
14937 5
14938 5
14939 5
14940 5
14941 5
14942 5
14943 5
14944 5
14945 5
14946 5
14947 8
14948 5
14949 5
14950 5
14951 5
14952 5
14953 5
14954 5
14955 5
14956 5
14957 5
14958 5
14959 5
14960 5
14961 5
14962 9
14963 5
14964 7
14965 2
14966 2
14967 5
14968 5
14969 5
14970 9
14971 5
14972 5
14973 5
14974 5
14975 5
14976 5
14977 5
14978 5
14979 6
14980 6
14981 6
14982 5
14983 5
14984 5
14985 0
14986 5
14987 5
14988 5
14989 6
14990 6
14991 5
14992 0
14993 5
14994 5
14995 5
14996 5
14997 5
14998 5
14999 5
15000 5
15001 5
15002 5
15003 0
15004 5
15005 2
15006 5
15007 5
15008 5
15009 5
15010 5
15011 5
15012 5
15013 5
15014 5
15015 6
15016 2
15017 0
15018 5
15019 5
15020 5
15021 5
15022 5
15023 5
15024 5
15025 5
15026 5
15027 5
15028 5
15029 5
15030 5
15031 5
15032 5
15033 5
15034 5
15035 5
15036 5
15037 5
15038 5
15039 5
15040 5
15041 5
15042 5
15043 5
15044 5
15045 5
15046 5
15047 5
15048 5
15049 5
15050 5
15051 5
15052 5
15053 5
15054 5
15055 5
15056 5
15057 5
15058 5
15059 5
15060 5
15061 5
15062 5
15063 5
15064 5
15065 6
15066 5
15067 5
15068 5
15069 5
15070 5
15071 5
15072 5
15073 5
15074 5
15075 5
15076 5
15077 5
15078 5
15079 5
15080 5
15081 5
15082 5
15083 5
15084 5
15085 5
15086 2
15087 5
15088 5
15089 5
15090 5
15091 5
15092 2
15093 9
15094 5
15095 5
15096 5
15097 5
15098 5
15099 5
15100 5
15101 5
15102 5
15103 5
15104 5
15105 5
15106 5
15107 5
15108 5
15109 5
15110 5
15111 5
15112 5
15113 5
15114 5
15115 5
15116 5
15117 5
15118 5
15119 5
15120 5
15121 5
15122 5
15123 5
15124 5
15125 5
15126 5
15127 5
15128 5
15129 5
15130 5
15131 5
15132 5
15133 5
15134 5
15135 5
15136 5
15137 5
15138 5
15139 5
15140 5
15141 5
15142 2
15143 5
15144 7
15145 5
15146 5
15147 6
15148 0
15149 5
15150 5
15151 5
15152 5
15153 5
15154 5
15155 5
15156 5
15157 5
15158 5
15159 5
15160 5
15161 5
15162 5
15163 5
15164 5
15165 5
15166 5
15167 5
15168 5
15169 5
15170 5
15171 5
15172 6
15173 5
15174 5
15175 5
15176 2
15177 5
15178 5
15179 5
15180 5
15181 5
15182 5
15183 5
15184 5
15185 6
15186 5
15187 0
15188 7
15189 5
15190 5
15191 5
15192 5
15193 5
15194 5
15195 6
15196 5
15197 5
15198 5
15199 5
15200 5
15201 5
15202 5
15203 5
15204 5
15205 5
15206 5
15207 5
15208 2
15209 2
15210 2
15211 5
15212 5
15213 5
15214 5
15215 5
15216 2
15217 5
15218 2
15219 2
15220 6
15221 5
15222 5
15223 5
15224 5
15225 5
15226 5
15227 5
15228 5
15229 5
15230 5
15231 0
15232 5
15233 5
15234 5
15235 5
15236 6
15237 5
15238 5
15239 5
15240 5
15241 5
15242 5
15243 5
15244 5
15245 5
15246 0
15247 5
15248 5
15249 5
15250 0
15251 2
15252 6
15253 5
15254 6
15255 5
15256 5
15257 5
15258 2
15259 0
15260 5
15261 2
15262 5
15263 5
15264 5
15265 5
15266 6
15267 5
15268 2
15269 5
15270 5
15271 5
15272 5
15273 5
15274 5
15275 5
15276 5
15277 5
15278 5
15279 5
15280 5
15281 5
15282 5
15283 5
15284 5
15285 5
15286 5
15287 5
15288 5
15289 5
15290 5
15291 5
15292 5
15293 8
15294 6
15295 6
15296 5
15297 5
15298 5
15299 5
15300 5
15301 5
15302 5
15303 5
15304 5
15305 5
15306 5
15307 5
15308 2
15309 5
15310 5
15311 5
15312 5
15313 5
15314 5
15315 5
15316 5
15317 5
15318 2
15319 6
15320 2
15321 5
15322 5
15323 5
15324 5
15325 2
15326 5
15327 5
15328 5
15329 5
15330 6
15331 5
15332 5
15333 5
15334 5
15335 0
15336 5
15337 0
15338 5
15339 5
15340 5
15341 5
15342 5
15343 5
15344 5
15345 5
15346 0
15347 2
15348 5
15349 5
15350 5
15351 5
15352 5
15353 5
15354 5
15355 5
15356 5
15357 5
15358 5
15359 5
15360 5
15361 5
15362 5
15363 5
15364 5
15365 5
15366 5
15367 5
15368 5
15369 5
15370 5
15371 5
15372 5
15373 5
15374 2
15375 5
15376 5
15377 5
15378 5
15379 5
15380 5
15381 5
15382 5
15383 5
15384 0
15385 0
15386 2
15387 5
15388 3
15389 5
15390 5
15391 2
15392 5
15393 5
15394 5
15395 5
15396 7
15397 5
15398 5
15399 5
15400 5
15401 5
15402 5
15403 5
15404 2
15405 5
15406 5
15407 5
15408 5
15409 5
15410 5
15411 8
15412 5
15413 0
15414 6
15415 2
15416 0
15417 5
15418 5
15419 5
15420 5
15421 5
15422 5
15423 5
15424 5
15425 5
15426 5
15427 5
15428 7
15429 5
15430 5
15431 5
15432 5
15433 2
15434 5
15435 5
15436 5
15437 5
15438 5
15439 5
15440 5
15441 5
15442 5
15443 5
15444 5
15445 5
15446 6
15447 6
15448 6
15449 5
15450 2
15451 5
15452 5
15453 5
15454 5
15455 2
15456 2
15457 5
15458 5
15459 5
15460 5
15461 5
15462 5
15463 5
15464 5
15465 5
15466 5
15467 5
15468 5
15469 5
15470 5
15471 5
15472 5
15473 5
15474 5
15475 5
15476 5
15477 5
15478 5
15479 5
15480 6
15481 5
15482 5
15483 5
15484 5
15485 5
15486 5
15487 5
15488 5
15489 5
15490 5
15491 5
15492 5
15493 5
15494 5
15495 5
15496 5
15497 5
15498 5
15499 9
15500 5
15501 5
15502 5
15503 5
15504 5
15505 5
15506 5
15507 3
15508 5
15509 5
15510 5
15511 5
15512 5
15513 5
15514 5
15515 3
15516 5
15517 2
15518 5
15519 5
15520 5
15521 5
15522 7
15523 7
15524 2
15525 5
15526 6
15527 5
15528 5
15529 5
15530 5
15531 5
15532 5
15533 5
15534 5
15535 5
15536 5
15537 5
15538 7
15539 5
15540 5
15541 5
15542 5
15543 5
15544 5
15545 9
15546 5
15547 5
15548 5
15549 5
15550 5
15551 5
15552 5
15553 0
15554 5
15555 6
15556 5
15557 0
15558 5
15559 5
15560 5
15561 5
15562 0
15563 5
15564 5
15565 5
15566 6
15567 5
15568 9
15569 5
15570 5
15571 5
15572 5
15573 5
15574 5
15575 5
15576 5
15577 5
15578 5
15579 5
15580 5
15581 5
15582 5
15583 5
15584 5
15585 5
15586 5
15587 5
15588 6
15589 5
15590 6
15591 7
15592 5
15593 5
15594 5
15595 5
15596 5
15597 5
15598 5
15599 5
15600 5
15601 5
15602 5
15603 5
15604 5
15605 5
15606 5
15607 5
15608 5
15609 5
15610 5
15611 5
15612 6
15613 2
15614 5
15615 5
15616 5
15617 5
15618 5
15619 5
15620 5
15621 7
15622 5
15623 2
15624 2
15625 5
15626 5
15627 5
15628 5
15629 5
15630 5
15631 5
15632 5
15633 5
15634 5
15635 5
15636 5
15637 5
15638 5
15639 5
15640 5
15641 5
15642 5
15643 5
15644 5
15645 5
15646 5
15647 5
15648 7
15649 0
15650 5
15651 5
15652 2
15653 5
15654 5
15655 5
15656 5
15657 2
15658 2
15659 5
15660 5
15661 5
15662 5
15663 5
15664 5
15665 5
15666 5
15667 5
15668 5
15669 5
15670 5
15671 5
15672 5
15673 5
15674 5
15675 5
15676 5
15677 5
15678 5
15679 3
15680 3
15681 5
15682 5
15683 5
15684 5
15685 5
15686 5
15687 5
15688 5
15689 5
15690 5
15691 5
15692 5
15693 5
15694 5
15695 5
15696 5
15697 5
15698 5
15699 5
15700 5
15701 5
15702 5
15703 5
15704 5
15705 5
15706 5
15707 5
15708 5
15709 3
15710 5
15711 5
15712 5
15713 5
15714 0
15715 5
15716 2
15717 5
15718 5
15719 5
15720 5
15721 5
15722 5
15723 5
15724 5
15725 5
15726 5
15727 5
15728 2
15729 5
15730 5
15731 5
15732 5
15733 5
15734 5
15735 5
15736 5
15737 5
15738 5
15739 6
15740 5
15741 5
15742 5
15743 5
15744 5
15745 5
15746 6
15747 3
15748 0
15749 2
15750 6
15751 2
15752 5
15753 5
15754 5
15755 2
15756 5
15757 2
15758 5
15759 5
15760 6
15761 5
15762 5
15763 5
15764 5
15765 8
15766 5
15767 5
15768 5
15769 5
15770 6
15771 5
15772 5
15773 0
15774 5
15775 9
15776 5
15777 5
15778 0
15779 5
15780 5
15781 5
15782 5
15783 5
15784 5
15785 5
15786 5
15787 2
15788 5
15789 5
15790 5
15791 2
15792 5
15793 5
15794 5
15795 5
15796 2
15797 5
15798 5
15799 5
15800 3
15801 5
15802 6
15803 2
15804 5
15805 5
15806 5
15807 5
15808 5
15809 5
15810 5
15811 5
15812 2
15813 5
15814 5
15815 5
15816 5
15817 2
15818 5
15819 5
15820 5
15821 5
15822 5
15823 5
15824 2
15825 7
15826 0
15827 5
15828 3
15829 5
15830 6
15831 5
15832 6
15833 5
15834 2
15835 5
15836 5
15837 5
15838 5
15839 6
15840 5
15841 3
15842 5
15843 5
15844 5
15845 6
15846 5
15847 5
15848 5
15849 5
15850 5
15851 5
15852 5
15853 5
15854 6
15855 2
15856 5
15857 5
15858 5
15859 5
15860 5
15861 2
15862 5
15863 5
15864 5
15865 6
15866 5
15867 5
15868 5
15869 5
15870 5
15871 5
15872 5
15873 5
15874 5
15875 5
15876 5
15877 5
15878 5
15879 5
15880 5
15881 5
15882 3
15883 5
15884 5
15885 5
15886 5
15887 2
15888 5
15889 5
15890 5
15891 5
15892 0
15893 8
15894 5
15895 5
15896 5
15897 5
15898 5
15899 5
15900 2
15901 0
15902 5
15903 5
15904 5
15905 5
15906 5
15907 6
15908 5
15909 5
15910 5
15911 5
15912 5
15913 3
15914 5
15915 5
15916 0
15917 5
15918 5
15919 0
15920 5
15921 5
15922 2
15923 5
15924 2
15925 5
15926 2
15927 2
15928 2
15929 5
15930 5
15931 6
15932 8
15933 8
15934 8
15935 5
15936 5
15937 5
15938 5
15939 5
15940 5
15941 5
15942 5
15943 5
15944 6
15945 0
15946 5
15947 5
15948 2
15949 2
15950 2
15951 5
15952 5
15953 5
15954 5
15955 5
15956 5
15957 5
15958 5
15959 5
15960 5
15961 6
15962 0
15963 5
15964 5
15965 5
15966 5
15967 5
15968 5
15969 5
15970 5
15971 5
15972 5
15973 5
15974 5
15975 5
15976 5
15977 5
15978 5
15979 5
15980 5
15981 5
15982 6
15983 6
15984 5
15985 5
15986 5
15987 5
15988 5
15989 5
15990 5
15991 5
15992 2
15993 5
15994 5
15995 5
15996 5
15997 3
15998 5
15999 5
16000 3
16001 5
16002 6
16003 5
16004 5
16005 5
16006 5
16007 5
16008 6
16009 2
16010 3
16011 6
16012 2
16013 5
16014 5
16015 5
16016 5
16017 5
16018 6
16019 5
16020 6
16021 5
16022 5
16023 2
16024 2
16025 5
16026 5
16027 5
16028 5
16029 5
16030 5
16031 5
16032 5
16033 6
16034 5
16035 6
16036 5
16037 5
16038 6
16039 7
16040 5
16041 5
16042 5
16043 5
16044 5
16045 5
16046 5
16047 0
16048 5
16049 5
16050 5
16051 2
16052 5
16053 5
16054 2
16055 5
16056 5
16057 5
16058 5
16059 5
16060 2
16061 5
16062 0
16063 5
16064 5
16065 5
16066 5
16067 2
16068 5
16069 5
16070 5
16071 5
16072 2
16073 5
16074 5
16075 0
16076 5
16077 5
16078 5
16079 5
16080 5
16081 5
16082 5
16083 5
16084 5
16085 5
16086 5
16087 5
16088 5
16089 5
16090 5
16091 5
16092 5
16093 5
16094 5
16095 5
16096 5
16097 5
16098 5
16099 7
16100 5
16101 5
16102 7
16103 7
16104 7
16105 5
16106 5
16107 5
16108 5
16109 5
16110 5
16111 5
16112 5
16113 5
16114 5
16115 5
16116 5
16117 6
16118 5
16119 5
16120 2
16121 5
16122 5
16123 5
16124 5
16125 6
16126 2
16127 5
16128 5
16129 5
16130 5
16131 5
16132 5
16133 6
16134 5
16135 5
16136 5
16137 5
16138 5
16139 5
16140 5
16141 5
16142 5
16143 5
16144 5
16145 5
16146 5
16147 0
16148 3
16149 5
16150 5
16151 5
16152 5
16153 2
16154 3
16155 5
16156 5
16157 5
16158 6
16159 3
16160 0
16161 6
16162 5
16163 6
16164 5
16165 5
16166 5
16167 2
16168 5
16169 5
16170 5
16171 6
16172 5
16173 0
16174 0
16175 8
16176 5
16177 5
16178 5
16179 2
16180 5
16181 6
16182 5
16183 6
16184 6
16185 6
16186 5
16187 5
16188 6
16189 5
16190 5
16191 5
16192 3
16193 6
16194 5
16195 5
16196 3
16197 5
16198 5
16199 0
16200 0
16201 5
16202 9
16203 5
16204 5
16205 2
16206 0
16207 5
16208 5
16209 5
16210 2
16211 5
16212 5
16213 5
16214 5
16215 5
16216 6
16217 6
16218 5
16219 5
16220 5
16221 5
16222 5
16223 5
16224 5
16225 0
16226 5
16227 5
16228 5
16229 5
16230 5
16231 5
16232 5
16233 6
16234 3
16235 5
16236 2
16237 5
16238 5
16239 0
16240 5
16241 5
16242 6
16243 5
16244 5
16245 5
16246 5
16247 2
16248 5
16249 5
16250 6
16251 5
16252 2
16253 5
16254 5
16255 5
16256 5
16257 5
16258 5
16259 5
16260 5
16261 9
16262 9
16263 5
16264 5
16265 5
16266 5
16267 5
16268 0
16269 5
16270 5
16271 7
16272 2
16273 5
16274 5
16275 6
16276 5
16277 5
16278 5
16279 5
16280 6
16281 5
16282 5
16283 5
16284 2
16285 2
16286 2
16287 2
16288 2
16289 2
16290 2
16291 2
16292 2
16293 2
16294 2
16295 2
16296 9
16297 2
16298 2
16299 0
16300 0
16301 2
16302 2
16303 2
16304 2
16305 2
16306 2
16307 2
16308 2
16309 2
16310 2
16311 2
16312 2
16313 2
16314 2
16315 2
16316 2
16317 2
16318 2
16319 2
16320 9
16321 2
16322 2
16323 2
16324 0
16325 2
16326 2
16327 0
16328 2
16329 2
16330 2
16331 2
16332 3
16333 2
16334 6
16335 0
16336 9
16337 2
16338 0
16339 2
16340 6
16341 2
16342 2
16343 6
16344 3
16345 2
16346 0
16347 2
16348 2
16349 2
16350 2
16351 2
16352 0
16353 6
16354 0
16355 0
16356 0
16357 2
16358 2
16359 2
16360 2
16361 3
16362 2
16363 2
16364 6
16365 2
16366 0
16367 2
16368 2
16369 2
16370 2
16371 2
16372 2
16373 2
16374 2
16375 2
16376 0
16377 2
16378 2
16379 2
16380 2
16381 2
16382 2
16383 2
16384 2
16385 9
16386 2
16387 2
16388 2
16389 0
16390 2
16391 2
16392 9
16393 2
16394 2
16395 2
16396 2
16397 2
16398 2
16399 2
16400 2
16401 0
16402 2
16403 2
16404 2
16405 2
16406 2
16407 0
16408 2
16409 2
16410 2
16411 2
16412 0
16413 0
16414 0
16415 2
16416 2
16417 2
16418 2
16419 2
16420 2
16421 2
16422 2
16423 2
16424 2
16425 2
16426 2
16427 6
16428 0
16429 0
16430 2
16431 9
16432 2
16433 2
16434 2
16435 2
16436 2
16437 0
16438 2
16439 3
16440 2
16441 2
16442 2
16443 2
16444 2
16445 6
16446 2
16447 2
16448 2
16449 2
16450 0
16451 6
16452 2
16453 2
16454 2
16455 2
16456 2
16457 2
16458 2
16459 2
16460 2
16461 2
16462 2
16463 2
16464 2
16465 2
16466 2
16467 2
16468 2
16469 2
16470 2
16471 0
16472 2
16473 2
16474 2
16475 2
16476 9
16477 2
16478 2
16479 2
16480 2
16481 2
16482 2
16483 2
16484 0
16485 2
16486 2
16487 0
16488 2
16489 2
16490 2
16491 2
16492 0
16493 2
16494 2
16495 2
16496 2
16497 2
16498 2
16499 2
16500 2
16501 2
16502 2
16503 2
16504 2
16505 2
16506 2
16507 2
16508 6
16509 2
16510 2
16511 9
16512 2
16513 2
16514 2
16515 2
16516 2
16517 2
16518 2
16519 2
16520 2
16521 2
16522 2
16523 0
16524 2
16525 2
16526 0
16527 0
16528 2
16529 2
16530 2
16531 2
16532 2
16533 2
16534 6
16535 2
16536 2
16537 2
16538 2
16539 2
16540 2
16541 2
16542 2
16543 2
16544 2
16545 2
16546 2
16547 0
16548 2
16549 2
16550 2
16551 2
16552 2
16553 2
16554 2
16555 0
16556 2
16557 2
16558 2
16559 2
16560 2
16561 2
16562 2
16563 2
16564 2
16565 2
16566 2
16567 2
16568 2
16569 2
16570 2
16571 2
16572 2
16573 2
16574 2
16575 2
16576 2
16577 2
16578 2
16579 2
16580 2
16581 0
16582 0
16583 2
16584 2
16585 2
16586 2
16587 2
16588 2
16589 2
16590 2
16591 0
16592 2
16593 2
16594 2
16595 2
16596 0
16597 2
16598 2
16599 2
16600 2
16601 2
16602 2
16603 0
16604 2
16605 2
16606 2
16607 2
16608 0
16609 6
16610 2
16611 2
16612 2
16613 2
16614 2
16615 2
16616 2
16617 2
16618 2
16619 2
16620 2
16621 2
16622 6
16623 2
16624 2
16625 2
16626 2
16627 0
16628 2
16629 0
16630 2
16631 6
16632 2
16633 2
16634 2
16635 2
16636 2
16637 2
16638 2
16639 2
16640 2
16641 2
16642 2
16643 2
16644 2
16645 0
16646 2
16647 2
16648 2
16649 2
16650 2
16651 0
16652 2
16653 2
16654 0
16655 2
16656 2
16657 2
16658 2
16659 2
16660 2
16661 0
16662 2
16663 2
16664 9
16665 2
16666 2
16667 3
16668 2
16669 2
16670 2
16671 2
16672 2
16673 0
16674 2
16675 2
16676 0
16677 0
16678 2
16679 9
16680 2
16681 2
16682 0
16683 2
16684 2
16685 2
16686 2
16687 2
16688 2
16689 2
16690 2
16691 2
16692 2
16693 2
16694 2
16695 2
16696 2
16697 0
16698 2
16699 2
16700 2
16701 0
16702 6
16703 2
16704 9
16705 6
16706 0
16707 2
16708 2
16709 2
16710 2
16711 0
16712 2
16713 2
16714 0
16715 2
16716 2
16717 2
16718 2
16719 2
16720 2
16721 2
16722 2
16723 2
16724 2
16725 2
16726 2
16727 2
16728 2
16729 2
16730 2
16731 2
16732 2
16733 2
16734 2
16735 2
16736 2
16737 2
16738 6
16739 0
16740 2
16741 2
16742 6
16743 0
16744 2
16745 0
16746 2
16747 2
16748 2
16749 2
16750 2
16751 2
16752 2
16753 2
16754 2
16755 2
16756 2
16757 0
16758 0
16759 2
16760 2
16761 2
16762 0
16763 0
16764 0
16765 0
16766 2
16767 0
16768 2
16769 2
16770 0
16771 2
16772 2
16773 2
16774 2
16775 0
16776 0
16777 2
16778 2
16779 2
16780 2
16781 0
16782 2
16783 0
16784 2
16785 2
16786 2
16787 2
16788 2
16789 2
16790 2
16791 2
16792 2
16793 2
16794 2
16795 2
16796 2
16797 2
16798 2
16799 2
16800 2
16801 2
16802 9
16803 2
16804 0
16805 2
16806 2
16807 2
16808 2
16809 2
16810 2
16811 2
16812 3
16813 2
16814 2
16815 2
16816 2
16817 2
16818 0
16819 0
16820 0
16821 6
16822 2
16823 2
16824 2
16825 0
16826 0
16827 0
16828 2
16829 2
16830 2
16831 6
16832 2
16833 2
16834 0
16835 6
16836 2
16837 6
16838 2
16839 2
16840 2
16841 2
16842 2
16843 2
16844 2
16845 0
16846 2
16847 2
16848 2
16849 2
16850 2
16851 2
16852 2
16853 2
16854 0
16855 2
16856 2
16857 2
16858 2
16859 2
16860 6
16861 2
16862 2
16863 0
16864 2
16865 2
16866 2
16867 2
16868 0
16869 2
16870 2
16871 0
16872 2
16873 2
16874 2
16875 2
16876 2
16877 2
16878 2
16879 2
16880 6
16881 9
16882 2
16883 2
16884 2
16885 2
16886 9
16887 2
16888 0
16889 2
16890 0
16891 2
16892 2
16893 2
16894 2
16895 2
16896 2
16897 2
16898 2
16899 2
16900 2
16901 2
16902 6
16903 9
16904 2
16905 2
16906 2
16907 2
16908 2
16909 2
16910 2
16911 2
16912 2
16913 2
16914 2
16915 2
16916 2
16917 2
16918 2
16919 2
16920 0
16921 6
16922 2
16923 2
16924 6
16925 0
16926 0
16927 9
16928 2
16929 2
16930 5
16931 3
16932 2
16933 2
16934 2
16935 0
16936 0
16937 2
16938 2
16939 6
16940 2
16941 2
16942 9
16943 6
16944 2
16945 2
16946 2
16947 0
16948 2
16949 2
16950 2
16951 2
16952 0
16953 2
16954 0
16955 2
16956 2
16957 2
16958 2
16959 0
16960 0
16961 6
16962 2
16963 2
16964 2
16965 2
16966 2
16967 2
16968 2
16969 2
16970 6
16971 2
16972 2
16973 2
16974 2
16975 0
16976 2
16977 6
16978 0
16979 2
16980 2
16981 2
16982 2
16983 2
16984 2
16985 2
16986 2
16987 2
16988 2
16989 2
16990 2
16991 2
16992 9
16993 2
16994 0
16995 2
16996 2
16997 2
16998 2
16999 0
17000 0
17001 2
17002 2
17003 2
17004 8
17005 2
17006 2
17007 0
17008 0
17009 2
17010 2
17011 2
17012 2
17013 2
17014 2
17015 2
17016 2
17017 2
17018 2
17019 2
17020 2
17021 2
17022 6
17023 2
17024 2
17025 9
17026 2
17027 0
17028 2
17029 2
17030 2
17031 6
17032 6
17033 2
17034 6
17035 2
17036 6
17037 0
17038 0
17039 2
17040 0
17041 0
17042 0
17043 0
17044 0
17045 0
17046 2
17047 0
17048 0
17049 0
17050 0
17051 0
17052 0
17053 0
17054 0
17055 2
17056 2
17057 2
17058 2
17059 2
17060 2
17061 0
17062 0
17063 0
17064 0
17065 0
17066 0
17067 0
17068 8
17069 0
17070 0
17071 0
17072 0
17073 0
17074 0
17075 0
17076 0
17077 0
17078 0
17079 0
17080 0
17081 0
17082 0
17083 0
17084 2
17085 0
17086 0
17087 0
17088 0
17089 0
17090 0
17091 0
17092 0
17093 0
17094 0
17095 2
17096 0
17097 0
17098 0
17099 0
17100 0
17101 0
17102 0
17103 0
17104 0
17105 0
17106 6
17107 0
17108 0
17109 0
17110 0
17111 0
17112 0
17113 2
17114 0
17115 8
17116 0
17117 0
17118 0
17119 0
17120 0
17121 0
17122 0
17123 0
17124 0
17125 0
17126 0
17127 0
17128 0
17129 0
17130 0
17131 0
17132 0
17133 0
17134 0
17135 0
17136 0
17137 0
17138 0
17139 0
17140 0
17141 0
17142 0
17143 0
17144 0
17145 0
17146 0
17147 0
17148 0
17149 0
17150 0
17151 0
17152 0
17153 0
17154 0
17155 0
17156 0
17157 0
17158 0
17159 0
17160 0
17161 2
17162 0
17163 0
17164 0
17165 3
17166 2
17167 0
17168 2
17169 2
17170 0
17171 0
17172 0
17173 0
17174 0
17175 0
17176 0
17177 0
17178 2
17179 2
17180 0
17181 3
17182 0
17183 0
17184 0
17185 0
17186 0
17187 0
17188 0
17189 6
17190 0
17191 0
17192 0
17193 0
17194 0
17195 0
17196 0
17197 0
17198 0
17199 2
17200 0
17201 3
17202 2
17203 0
17204 7
17205 0
17206 0
17207 0
17208 0
17209 0
17210 0
17211 0
17212 0
17213 0
17214 0
17215 0
17216 0
17217 0
17218 0
17219 0
17220 0
17221 0
17222 0
17223 0
17224 0
17225 0
17226 0
17227 0
17228 0
17229 0
17230 0
17231 2
17232 0
17233 0
17234 0
17235 3
17236 0
17237 0
17238 0
17239 0
17240 0
17241 0
17242 0
17243 0
17244 0
17245 0
17246 0
17247 0
17248 0
17249 0
17250 0
17251 0
17252 0
17253 0
17254 0
17255 0
17256 0
17257 0
17258 0
17259 0
17260 0
17261 2
17262 0
17263 2
17264 2
17265 0
17266 0
17267 0
17268 0
17269 0
17270 0
17271 0
17272 0
17273 0
17274 0
17275 0
17276 0
17277 2
17278 0
17279 0
17280 0
17281 0
17282 0
17283 0
17284 2
17285 0
17286 0
17287 0
17288 0
17289 0
17290 0
17291 0
17292 0
17293 0
17294 0
17295 0
17296 0
17297 3
17298 0
17299 0
17300 0
17301 0
17302 0
17303 0
17304 0
17305 0
17306 0
17307 0
17308 2
17309 0
17310 2
17311 2
17312 0
17313 0
17314 0
17315 0
17316 0
17317 0
17318 0
17319 0
17320 0
17321 0
17322 0
17323 0
17324 0
17325 0
17326 0
17327 6
17328 0
17329 0
17330 0
17331 0
17332 6
17333 6
17334 0
17335 0
17336 2
17337 0
17338 0
17339 0
17340 0
17341 0
17342 0
17343 0
17344 0
17345 0
17346 0
17347 0
17348 0
17349 0
17350 0
17351 0
17352 0
17353 0
17354 0
17355 0
17356 0
17357 0
17358 0
17359 0
17360 0
17361 0
17362 0
17363 0
17364 0
17365 8
17366 8
17367 8
17368 0
17369 0
17370 0
17371 0
17372 0
17373 0
17374 3
17375 0
17376 0
17377 0
17378 0
17379 0
17380 0
17381 0
17382 0
17383 0
17384 0
17385 0
17386 0
17387 0
17388 0
17389 0
17390 0
17391 0
17392 0
17393 0
17394 0
17395 0
17396 0
17397 0
17398 0
17399 0
17400 0
17401 0
17402 0
17403 0
17404 0
17405 0
17406 0
17407 3
17408 0
17409 2
17410 0
17411 0
17412 0
17413 0
17414 0
17415 0
17416 0
17417 0
17418 0
17419 0
17420 2
17421 6
17422 0
17423 0
17424 0
17425 0
17426 0
17427 2
17428 0
17429 0
17430 0
17431 0
17432 3
17433 0
17434 0
17435 0
17436 0
17437 0
17438 0
17439 0
17440 0
17441 0
17442 0
17443 0
17444 0
17445 0
17446 0
17447 2
17448 0
17449 0
17450 0
17451 0
17452 0
17453 0
17454 0
17455 0
17456 0
17457 0
17458 0
17459 0
17460 0
17461 0
17462 0
17463 0
17464 0
17465 0
17466 0
17467 0
17468 0
17469 0
17470 0
17471 0
17472 0
17473 0
17474 0
17475 0
17476 0
17477 0
17478 0
17479 0
17480 0
17481 0
17482 0
17483 0
17484 0
17485 0
17486 0
17487 0
17488 0
17489 0
17490 9
17491 0
17492 2
17493 0
17494 0
17495 0
17496 0
17497 0
17498 0
17499 0
17500 2
17501 0
17502 0
17503 0
17504 2
17505 0
17506 0
17507 0
17508 0
17509 0
17510 0
17511 0
17512 0
17513 0
17514 0
17515 0
17516 0
17517 0
17518 0
17519 0
17520 9
17521 0
17522 3
17523 0
17524 0
17525 0
17526 0
17527 0
17528 0
17529 0
17530 0
17531 0
17532 0
17533 0
17534 0
17535 0
17536 0
17537 0
17538 7
17539 0
17540 0
17541 0
17542 0
17543 0
17544 2
17545 0
17546 0
17547 0
17548 2
17549 0
17550 2
17551 0
17552 0
17553 0
17554 0
17555 0
17556 0
17557 0
17558 0
17559 2
17560 6
17561 0
17562 0
17563 0
17564 0
17565 6
17566 0
17567 0
17568 0
17569 0
17570 0
17571 0
17572 2
17573 0
17574 0
17575 0
17576 0
17577 0
17578 6
17579 2
17580 2
17581 0
17582 0
17583 0
17584 0
17585 0
17586 0
17587 0
17588 2
17589 7
17590 3
17591 3
17592 0
17593 2
17594 2
17595 2
17596 0
17597 0
17598 0
17599 0
17600 2
17601 0
17602 0
17603 0
17604 0
17605 0
17606 0
17607 0
17608 0
17609 0
17610 0
17611 0
17612 0
17613 0
17614 0
17615 0
17616 6
17617 0
17618 0
17619 2
17620 0
17621 0
17622 0
17623 0
17624 0
17625 0
17626 0
17627 0
17628 0
17629 0
17630 3
17631 3
17632 2
17633 7
17634 0
17635 0
17636 0
17637 2
17638 0
17639 0
17640 2
17641 0
17642 0
17643 0
17644 0
17645 0
17646 6
17647 6
17648 2
17649 0
17650 2
17651 0
17652 0
17653 0
17654 0
17655 0
17656 2
17657 0
17658 0
17659 0
17660 0
17661 0
17662 0
17663 0
17664 0
17665 0
17666 0
17667 2
17668 0
17669 0
17670 0
17671 0
17672 0
17673 0
17674 0
17675 0
17676 0
17677 0
17678 2
17679 2
17680 0
17681 0
17682 0
17683 0
17684 0
17685 0
17686 0
17687 0
17688 0
17689 0
17690 0
17691 0
17692 0
17693 0
17694 0
17695 0
17696 0
17697 0
17698 6
17699 2
17700 0
17701 0
17702 0
17703 0
17704 0
17705 0
17706 0
17707 0
17708 0
17709 0
17710 0
17711 0
17712 0
17713 0
17714 0
17715 0
17716 0
17717 0
17718 0
17719 0
17720 0
17721 0
17722 0
17723 0
17724 0
17725 0
17726 0
17727 0
17728 0
17729 0
17730 0
17731 0
17732 0
17733 0
17734 0
17735 0
17736 0
17737 0
17738 0
17739 0
17740 0
17741 0
17742 0
17743 0
17744 0
17745 0
17746 0
17747 0
17748 0
17749 0
17750 0
17751 0
17752 0
17753 0
17754 0
17755 0
17756 0
17757 0
17758 0
17759 0
17760 0
17761 0
17762 0
17763 3
17764 3
17765 0
17766 0
17767 0
17768 0
17769 0
17770 0
17771 0
17772 0
17773 0
17774 0
17775 0
17776 0
17777 0
17778 0
17779 0
17780 0
17781 0
17782 8
17783 8
17784 8
17785 8
17786 0
17787 0
17788 0
17789 8
17790 0
17791 0
17792 0
17793 0
17794 0
17795 0
17796 0
17797 0
17798 6
17799 0
17800 0
17801 0
17802 0
17803 0
17804 0
17805 2
17806 0
17807 0
17808 0
17809 2
17810 0
17811 6
17812 0
17813 0
17814 9
17815 0
17816 0
17817 0
17818 0
17819 0
17820 0
17821 0
17822 0
17823 0
17824 0
17825 0
17826 0
17827 0
17828 0
17829 0
17830 0
17831 0
17832 0
17833 0
17834 0
17835 0
17836 0
17837 0
17838 0
17839 2
17840 2
17841 6
17842 0
17843 0
17844 0
17845 0
17846 0
17847 0
17848 3
17849 2
17850 2
17851 0
17852 0
17853 0
17854 0
17855 0
17856 0
17857 0
17858 9
17859 0
17860 0
17861 0
17862 9
17863 0
17864 0
17865 0
17866 0
17867 0
17868 0
17869 0
17870 0
17871 0
17872 0
17873 0
17874 0
17875 0
17876 0
17877 0
17878 2
17879 0
17880 2
17881 2
17882 2
17883 0
17884 9
17885 0
17886 0
17887 2
17888 6
17889 0
17890 0
17891 0
17892 0
17893 0
17894 0
17895 0
17896 0
17897 2
17898 0
17899 0
17900 0
17901 0
17902 0
17903 0
17904 0
17905 0
17906 0
17907 0
17908 0
17909 0
17910 0
17911 0
17912 0
17913 0
17914 0
17915 0
17916 0
17917 0
17918 0
17919 0
17920 0
17921 0
17922 0
17923 0
17924 0
17925 0
17926 0
17927 6
17928 0
17929 0
17930 0
17931 6
17932 0
17933 2
17934 0
17935 0
17936 0
17937 0
17938 0
17939 0
17940 0
17941 0
17942 0
17943 0
17944 0
17945 0
17946 0
17947 0
17948 0
17949 0
17950 0
17951 0
17952 3
17953 3
17954 0
17955 0
17956 2
17957 0
17958 0
17959 3
17960 3
17961 0
17962 0
17963 0
17964 0
17965 3
17966 0
17967 0
17968 0
17969 0
17970 0
17971 0
17972 2
17973 0
17974 0
17975 0
17976 0
17977 0
17978 0
17979 0
17980 0
17981 2
17982 0
17983 0
17984 0
17985 0
17986 0
17987 0
17988 0
17989 0
17990 0
17991 0
17992 0
17993 0
17994 0
17995 0
17996 0
17997 0
17998 0
17999 0
18000 0
18001 0
18002 0
18003 0
18004 0
18005 0
18006 0
18007 0
18008 0
18009 0
18010 0
18011 0
18012 0
18013 0
18014 0
18015 0
18016 8
18017 0
18018 0
18019 0
18020 0
18021 0
18022 7
18023 0
18024 0
18025 0
18026 0
18027 0
18028 0
18029 0
18030 0
18031 3
18032 0
18033 0
18034 0
18035 0
18036 0
18037 0
18038 0
18039 0
18040 0
18041 0
18042 0
18043 0
18044 0
18045 0
18046 0
18047 0
18048 0
18049 0
18050 0
18051 0
18052 0
18053 2
18054 0
18055 0
18056 0
18057 0
18058 2
18059 0
18060 0
18061 0
18062 0
18063 0
18064 0
18065 0
18066 0
18067 0
18068 0
18069 0
18070 0
18071 0
18072 0
18073 0
18074 0
18075 0
18076 0
18077 0
18078 0
18079 0
18080 0
18081 0
18082 0
18083 0
18084 0
18085 0
18086 0
18087 0
18088 0
18089 3
18090 0
18091 0
18092 2
18093 0
18094 0
18095 0
18096 0
18097 0
18098 2
18099 0
18100 3
18101 0
18102 0
18103 0
18104 0
18105 0
18106 0
18107 0
18108 0
18109 0
18110 0
18111 0
18112 0
18113 0
18114 0
18115 0
18116 0
18117 0
18118 0
18119 0
18120 0
18121 0
18122 0
18123 0
18124 0
18125 7
18126 7
18127 0
18128 0
18129 6
18130 0
18131 0
18132 0
18133 0
18134 0
18135 3
18136 0
18137 9
18138 0
18139 0
18140 0
18141 0
18142 0
18143 0
18144 0
18145 0
18146 0
18147 0
18148 0
18149 0
18150 0
18151 0
18152 0
18153 0
18154 0
18155 0
18156 0
18157 0
18158 0
18159 0
18160 0
18161 0
18162 0
18163 0
18164 0
18165 0
18166 0
18167 0
18168 2
18169 0
18170 2
18171 0
18172 6
18173 0
18174 0
18175 0
18176 0
18177 2
18178 0
18179 0
18180 0
18181 0
18182 0
18183 0
18184 0
18185 0
18186 3
18187 2
18188 0
18189 3
18190 0
18191 0
18192 0
18193 2
18194 6
18195 3
18196 0
18197 0
18198 0
18199 0
18200 0
18201 0
18202 0
18203 0
18204 0
18205 0
18206 0
18207 6
18208 0
18209 6
18210 0
18211 0
18212 6
18213 0
18214 0
18215 0
18216 0
18217 0
18218 2
18219 0
18220 0
18221 2
18222 0
18223 0
18224 0
18225 0
18226 0
18227 2
18228 0
18229 0
18230 0
18231 0
18232 0
18233 0
18234 0
18235 0
18236 0
18237 0
18238 0
18239 0
18240 0
18241 0
18242 0
18243 0
18244 0
18245 0
18246 0
18247 0
18248 0
18249 0
18250 0
18251 0
18252 0
18253 0
18254 0
18255 0
18256 7
18257 0
18258 0
18259 0
18260 2
18261 0
18262 0
18263 0
18264 0
18265 0
18266 2
18267 0
18268 0
18269 0
18270 2
18271 0
18272 0
18273 0
18274 6
18275 0
18276 2
18277 0
18278 0
18279 0
18280 0
18281 0
18282 0
18283 0
18284 0
18285 0
18286 2
18287 0
18288 9
18289 0
18290 0
18291 0
18292 0
18293 0
18294 0
18295 6
18296 0
18297 0
18298 2
18299 0
18300 0
18301 0
18302 3
18303 0
18304 0
18305 2
18306 0
18307 0
18308 0
18309 0
18310 0
18311 0
18312 0
18313 2
18314 0
18315 0
18316 0
18317 0
18318 0
18319 0
18320 0
18321 0
18322 2
18323 0
18324 0
18325 0
18326 0
18327 0
18328 0
18329 0
18330 0
18331 0
18332 0
18333 0
18334 9
18335 0
18336 0
18337 0
18338 2
18339 0
18340 0
18341 0
18342 0
18343 0
18344 0
18345 3
18346 0
18347 0
18348 0
18349 0
18350 0
18351 0
18352 3
18353 0
18354 0
18355 0
18356 0
18357 0
18358 0
18359 0
18360 2
18361 0
18362 0
18363 0
18364 0
18365 0
18366 0
18367 0
18368 0
18369 0
18370 0
18371 0
18372 0
18373 0
18374 2
18375 0
18376 0
18377 0
18378 0
18379 0
18380 0
18381 0
18382 0
18383 0
18384 0
18385 0
18386 0
18387 0
18388 0
18389 0
18390 0
18391 0
18392 0
18393 3
18394 2
18395 0
18396 0
18397 0
18398 0
18399 0
18400 0
18401 0
18402 0
18403 9
18404 0
18405 0
18406 0
18407 0
18408 0
18409 0
18410 0
18411 0
18412 8
18413 0
18414 0
18415 0
18416 0
18417 0
18418 0
18419 2
18420 0
18421 0
18422 0
18423 0
18424 0
18425 0
18426 0
18427 0
18428 9
18429 0
18430 0
18431 7
18432 3
18433 0
18434 9
18435 0
18436 0
18437 0
18438 0
18439 6
18440 0
18441 0
18442 9
18443 0
18444 0
18445 0
18446 2
18447 2
18448 0
18449 2
18450 0
18451 0
18452 0
18453 0
18454 0
18455 0
18456 0
18457 0
18458 0
18459 0
18460 0
18461 0
18462 2
18463 0
18464 0
18465 0
18466 0
18467 7
18468 0
18469 0
18470 0
18471 0
18472 0
18473 0
18474 0
18475 0
18476 0
18477 2
18478 2
18479 2
18480 2
18481 2
18482 2
18483 2
18484 2
18485 2
18486 2
18487 2
18488 2
18489 2
18490 2
18491 2
18492 2
18493 2
18494 2
18495 2
18496 2
18497 2
18498 2
18499 2
18500 2
18501 2
18502 2
18503 2
18504 2
18505 2
18506 2
18507 2
18508 2
18509 2
18510 2
18511 2
18512 2
18513 2
18514 2
18515 2
18516 2
18517 2
18518 2
18519 2
18520 2
18521 2
18522 2
18523 2
18524 2
18525 2
18526 2
18527 2
18528 2
18529 2
18530 6
18531 2
18532 2
18533 6
18534 6
18535 6
18536 6
18537 6
18538 6
18539 6
18540 6
18541 6
18542 6
18543 6
18544 6
18545 6
18546 6
18547 6
18548 6
18549 6
18550 6
18551 6
18552 6
18553 6
18554 6
18555 6
18556 6
18557 6
18558 6
18559 6
18560 6
18561 6
18562 6
18563 6
18564 6
18565 6
18566 6
18567 6
18568 6
18569 6
18570 6
18571 6
18572 6
18573 6
18574 6
18575 6
18576 6
18577 6
18578 6
18579 6
18580 6
18581 3
18582 6
18583 6
18584 6
18585 6
18586 6
18587 6
18588 6
18589 6
18590 6
18591 6
18592 6
18593 6
18594 6
18595 6
18596 6
18597 6
18598 6
18599 6
18600 6
18601 6
18602 6
18603 6
18604 3
18605 6
18606 6
18607 6
18608 6
18609 2
18610 6
18611 6
18612 6
18613 6
18614 7
18615 6
18616 6
18617 6
18618 6
18619 6
18620 2
18621 6
18622 6
18623 6
18624 6
18625 6
18626 6
18627 6
18628 6
18629 6
18630 6
18631 6
18632 6
18633 6
18634 6
18635 6
18636 6
18637 6
18638 6
18639 6
18640 6
18641 6
18642 6
18643 6
18644 6
18645 6
18646 6
18647 6
18648 6
18649 7
18650 6
18651 6
18652 6
18653 6
18654 6
18655 6
18656 6
18657 6
18658 6
18659 6
18660 6
18661 6
18662 6
18663 6
18664 6
18665 6
18666 6
18667 6
18668 6
18669 6
18670 6
18671 6
18672 7
18673 6
18674 6
18675 6
18676 6
18677 6
18678 6
18679 6
18680 6
18681 6
18682 7
18683 6
18684 6
18685 2
18686 6
18687 6
18688 6
18689 6
18690 6
18691 6
18692 6
18693 6
18694 6
18695 6
18696 6
18697 6
18698 6
18699 6
18700 6
18701 6
18702 6
18703 6
18704 6
18705 6
18706 6
18707 2
18708 6
18709 6
18710 6
18711 0
18712 6
18713 6
18714 6
18715 6
18716 7
18717 6
18718 7
18719 6
18720 6
18721 6
18722 6
18723 6
18724 6
18725 7
18726 6
18727 6
18728 6
18729 6
18730 6
18731 3
18732 6
18733 6
18734 6
18735 6
18736 6
18737 6
18738 6
18739 6
18740 6
18741 6
18742 6
18743 6
18744 6
18745 3
18746 6
18747 6
18748 6
18749 6
18750 6
18751 6
18752 6
18753 3
18754 3
18755 6
18756 6
18757 6
18758 6
18759 6
18760 6
18761 6
18762 6
18763 6
18764 6
18765 6
18766 6
18767 6
18768 6
18769 6
18770 7
18771 7
18772 0
18773 6
18774 6
18775 6
18776 6
18777 6
18778 6
18779 6
18780 6
18781 6
18782 6
18783 6
18784 6
18785 6
18786 6
18787 6
18788 6
18789 6
18790 6
18791 6
18792 6
18793 6
18794 6
18795 6
18796 6
18797 6
18798 6
18799 6
18800 6
18801 6
18802 6
18803 6
18804 6
18805 6
18806 6
18807 6
18808 6
18809 6
18810 6
18811 6
18812 6
18813 6
18814 6
18815 6
18816 6
18817 2
18818 6
18819 7
18820 3
18821 6
18822 6
18823 6
18824 7
18825 6
18826 6
18827 6
18828 2
18829 0
18830 6
18831 2
18832 6
18833 6
18834 6
18835 6
18836 6
18837 6
18838 6
18839 6
18840 6
18841 6
18842 6
18843 6
18844 6
18845 6
18846 6
18847 6
18848 6
18849 6
18850 6
18851 6
18852 6
18853 6
18854 6
18855 6
18856 6
18857 6
18858 6
18859 6
18860 6
18861 6
18862 7
18863 6
18864 6
18865 6
18866 6
18867 6
18868 6
18869 6
18870 6
18871 6
18872 6
18873 6
18874 6
18875 6
18876 6
18877 6
18878 6
18879 6
18880 6
18881 6
18882 6
18883 6
18884 6
18885 6
18886 6
18887 6
18888 6
18889 6
18890 6
18891 6
18892 6
18893 6
18894 7
18895 6
18896 6
18897 6
18898 6
18899 6
18900 6
18901 6
18902 6
18903 6
18904 6
18905 6
18906 6
18907 6
18908 6
18909 6
18910 6
18911 6
18912 6
18913 6
18914 6
18915 6
18916 6
18917 6
18918 6
18919 6
18920 6
18921 6
18922 6
18923 6
18924 6
18925 6
18926 6
18927 6
18928 6
18929 6
18930 6
18931 8
18932 6
18933 7
18934 6
18935 6
18936 6
18937 6
18938 2
18939 3
18940 6
18941 0
18942 6
18943 6
18944 3
18945 6
18946 6
18947 6
18948 6
18949 6
18950 6
18951 6
18952 6
18953 6
18954 6
18955 6
18956 6
18957 6
18958 6
18959 6
18960 6
18961 7
18962 6
18963 6
18964 6
18965 6
18966 6
18967 6
18968 6
18969 6
18970 6
18971 6
18972 6
18973 6
18974 6
18975 6
18976 6
18977 6
18978 6
18979 6
18980 3
18981 6
18982 6
18983 6
18984 6
18985 6
18986 6
18987 6
18988 6
18989 6
18990 6
18991 6
18992 6
18993 6
18994 6
18995 6
18996 6
18997 6
18998 6
18999 6
19000 6
19001 6
19002 6
19003 6
19004 6
19005 6
19006 6
19007 6
19008 6
19009 6
19010 6
19011 6
19012 6
19013 6
19014 6
19015 6
19016 6
19017 6
19018 6
19019 6
19020 6
19021 6
19022 6
19023 6
19024 6
19025 6
19026 7
19027 6
19028 0
19029 6
19030 6
19031 6
19032 6
19033 6
19034 6
19035 6
19036 6
19037 6
19038 6
19039 6
19040 6
19041 6
19042 6
19043 6
19044 6
19045 6
19046 6
19047 6
19048 6
19049 6
19050 6
19051 6
19052 6
19053 6
19054 6
19055 6
19056 6
19057 6
19058 6
19059 6
19060 6
19061 6
19062 6
19063 9
19064 7
19065 6
19066 6
19067 6
19068 0
19069 6
19070 6
19071 6
19072 6
19073 6
19074 6
19075 6
19076 6
19077 6
19078 6
19079 8
19080 6
19081 6
19082 6
19083 6
19084 6
19085 6
19086 6
19087 6
19088 6
19089 6
19090 6
19091 6
19092 7
19093 7
19094 6
19095 2
19096 6
19097 6
19098 6
19099 6
19100 6
19101 6
19102 6
19103 3
19104 6
19105 6
19106 6
19107 6
19108 0
19109 6
19110 6
19111 6
19112 6
19113 6
19114 6
19115 6
19116 6
19117 6
19118 6
19119 6
19120 6
19121 6
19122 6
19123 6
19124 6
19125 6
19126 6
19127 6
19128 6
19129 6
19130 6
19131 6
19132 6
19133 6
19134 6
19135 6
19136 6
19137 6
19138 6
19139 6
19140 6
19141 6
19142 6
19143 6
19144 6
19145 6
19146 6
19147 6
19148 6
19149 6
19150 6
19151 6
19152 6
19153 6
19154 6
19155 6
19156 6
19157 6
19158 6
19159 6
19160 6
19161 6
19162 6
19163 6
19164 6
19165 0
19166 6
19167 3
19168 3
19169 3
19170 6
19171 6
19172 6
19173 6
19174 6
19175 6
19176 6
19177 6
19178 6
19179 6
19180 6
19181 6
19182 6
19183 6
19184 6
19185 6
19186 6
19187 6
19188 6
19189 6
19190 6
19191 6
19192 6
19193 6
19194 6
19195 6
19196 6
19197 6
19198 6
19199 6
19200 6
19201 6
19202 6
19203 6
19204 6
19205 6
19206 6
19207 6
19208 6
19209 6
19210 6
19211 6
19212 6
19213 6
19214 6
19215 6
19216 6
19217 6
19218 6
19219 6
19220 6
19221 7
19222 7
19223 7
19224 7
19225 6
19226 7
19227 6
19228 6
19229 6
19230 2
19231 6
19232 6
19233 6
19234 6
19235 6
19236 6
19237 6
19238 6
19239 6
19240 6
19241 6
19242 6
19243 6
19244 6
19245 6
19246 6
19247 6
19248 6
19249 6
19250 6
19251 6
19252 6
19253 6
19254 6
19255 6
19256 6
19257 6
19258 6
19259 6
19260 9
19261 6
19262 6
19263 6
19264 6
19265 6
19266 6
19267 6
19268 6
19269 6
19270 6
19271 6
19272 6
19273 6
19274 2
19275 7
19276 6
19277 6
19278 6
19279 6
19280 7
19281 6
19282 6
19283 6
19284 2
19285 6
19286 3
19287 6
19288 6
19289 6
19290 6
19291 6
19292 6
19293 9
19294 6
19295 6
19296 6
19297 6
19298 6
19299 6
19300 6
19301 6
19302 6
19303 3
19304 6
19305 0
19306 6
19307 6
19308 2
19309 6
19310 6
19311 2
19312 6
19313 6
19314 6
19315 6
19316 6
19317 6
19318 6
19319 7
19320 6
19321 6
19322 6
19323 6
19324 6
19325 6
19326 6
19327 6
19328 6
19329 6
19330 6
19331 6
19332 6
19333 6
19334 6
19335 6
19336 6
19337 6
19338 6
19339 6
19340 6
19341 6
19342 6
19343 6
19344 6
19345 6
19346 6
19347 6
19348 6
19349 6
19350 6
19351 6
19352 6
19353 6
19354 6
19355 6
19356 6
19357 6
19358 6
19359 7
19360 6
19361 6
19362 6
19363 6
19364 6
19365 6
19366 6
19367 6
19368 6
19369 6
19370 6
19371 6
19372 6
19373 6
19374 6
19375 6
19376 6
19377 6
19378 6
19379 6
19380 6
19381 6
19382 6
19383 6
19384 6
19385 6
19386 7
19387 6
19388 6
19389 6
19390 6
19391 6
19392 6
19393 6
19394 2
19395 6
19396 6
19397 6
19398 6
19399 6
19400 6
19401 6
19402 6
19403 6
19404 6
19405 6
19406 6
19407 6
19408 6
19409 6
19410 6
19411 6
19412 6
19413 7
19414 6
19415 6
19416 6
19417 6
19418 6
19419 6
19420 6
19421 6
19422 6
19423 6
19424 6
19425 6
19426 6
19427 6
19428 6
19429 6
19430 6
19431 6
19432 6
19433 6
19434 6
19435 6
19436 6
19437 6
19438 6
19439 6
19440 6
19441 6
19442 6
19443 6
19444 6
19445 6
19446 6
19447 6
19448 6
19449 2
19450 6
19451 6
19452 6
19453 6
19454 6
19455 6
19456 6
19457 3
19458 6
19459 6
19460 3
19461 6
19462 6
19463 6
19464 6
19465 6
19466 6
19467 6
19468 6
19469 6
19470 6
19471 6
19472 6
19473 6
19474 6
19475 6
19476 6
19477 6
19478 6
19479 6
19480 6
19481 6
19482 6
19483 6
19484 6
19485 6
19486 6
19487 6
19488 6
19489 6
19490 6
19491 6
19492 6
19493 6
19494 6
19495 6
19496 6
19497 6
19498 6
19499 6
19500 7
19501 7
19502 6
19503 6
19504 6
19505 6
19506 6
19507 6
19508 6
19509 6
19510 3
19511 6
19512 6
19513 6
19514 6
19515 6
19516 6
19517 6
19518 6
19519 6
19520 7
19521 6
19522 6
19523 6
19524 6
19525 6
19526 6
19527 6
19528 6
19529 6
19530 6
19531 6
19532 2
19533 6
19534 6
19535 6
19536 6
19537 6
19538 6
19539 6
19540 6
19541 6
19542 0
19543 6
19544 6
19545 6
19546 6
19547 6
19548 6
19549 6
19550 6
19551 6
19552 6
19553 6
19554 6
19555 6
19556 6
19557 6
19558 6
19559 6
19560 6
19561 6
19562 6
19563 6
19564 6
19565 6
19566 6
19567 6
19568 6
19569 7
19570 6
19571 6
19572 6
19573 6
19574 6
19575 6
19576 6
19577 6
19578 6
19579 6
19580 6
19581 6
19582 6
19583 6
19584 6
19585 6
19586 6
19587 8
19588 6
19589 6
19590 6
19591 6
19592 6
19593 6
19594 6
19595 6
19596 6
19597 6
19598 6
19599 6
19600 6
19601 6
19602 6
19603 6
19604 6
19605 6
19606 6
19607 6
19608 6
19609 6
19610 6
19611 6
19612 6
19613 6
19614 6
19615 6
19616 6
19617 6
19618 6
19619 6
19620 6
19621 3
19622 3
19623 6
19624 2
19625 6
19626 6
19627 6
19628 6
19629 6
19630 6
19631 6
19632 6
19633 6
19634 6
19635 6
19636 6
19637 6
19638 6
19639 6
19640 6
19641 6
19642 6
19643 6
19644 3
19645 2
19646 6
19647 6
19648 6
19649 6
19650 6
19651 6
19652 6
19653 6
19654 6
19655 6
19656 6
19657 6
19658 6
19659 6
19660 6
19661 6
19662 6
19663 6
19664 6
19665 6
19666 6
19667 7
19668 6
19669 7
19670 6
19671 7
19672 6
19673 6
19674 6
19675 6
19676 6
19677 6
19678 6
19679 6
19680 6
19681 3
19682 6
19683 6
19684 6
19685 6
19686 6
19687 6
19688 6
19689 6
19690 6
19691 6
19692 6
19693 6
19694 6
19695 6
19696 6
19697 6
19698 6
19699 6
19700 6
19701 6
19702 6
19703 6
19704 6
19705 3
19706 6
19707 6
19708 6
19709 6
19710 6
19711 6
19712 2
19713 6
19714 6
19715 6
19716 6
19717 7
19718 6
19719 6
19720 6
19721 6
19722 6
19723 6
19724 6
19725 7
19726 6
19727 6
19728 6
19729 6
19730 6
19731 6
19732 6
19733 6
19734 6
19735 6
19736 6
19737 6
19738 6
19739 2
19740 6
19741 6
19742 6
19743 6
19744 6
19745 6
19746 6
19747 6
19748 6
19749 6
19750 6
19751 6
19752 6
19753 6
19754 6
19755 6
19756 6
19757 6
19758 6
19759 6
19760 6
19761 6
19762 6
19763 6
19764 6
19765 6
19766 6
19767 6
19768 6
19769 6
19770 6
19771 6
19772 2
19773 6
19774 6
19775 3
19776 3
19777 6
19778 6
19779 6
19780 6
19781 6
19782 6
19783 6
19784 6
19785 6
19786 6
19787 6
19788 6
19789 6
19790 6
19791 6
19792 6
19793 6
19794 6
19795 6
19796 6
19797 6
19798 6
19799 6
19800 6
19801 6
19802 6
19803 6
19804 6
19805 6
19806 6
19807 6
19808 6
19809 6
19810 6
19811 2
19812 6
19813 6
19814 6
19815 6
19816 6
19817 6
19818 6
19819 6
19820 6
19821 2
19822 6
19823 6
19824 6
19825 6
19826 6
19827 6
19828 6
19829 6
19830 6
19831 6
19832 6
19833 6
19834 6
19835 6
19836 6
19837 6
19838 6
19839 6
19840 6
19841 6
19842 6
19843 6
19844 6
19845 6
19846 0
19847 6
19848 6
19849 2
19850 2
19851 3
19852 6
19853 6
19854 6
19855 6
19856 6
19857 6
19858 6
19859 6
19860 6
19861 6
19862 6
19863 6
19864 6
19865 6
19866 6
19867 6
19868 6
19869 6
19870 6
19871 6
19872 6
19873 6
19874 6
19875 6
19876 6
19877 6
19878 6
19879 6
19880 6
19881 6
19882 6
19883 6
19884 6
19885 3
19886 6
19887 6
19888 6
19889 6
19890 6
19891 6
19892 6
19893 6
19894 6
19895 6
19896 6
19897 6
19898 6
19899 7
19900 6
19901 6
19902 6
19903 6
19904 6
19905 6
19906 6
19907 6
19908 6
19909 6
19910 6
19911 6
19912 6
19913 6
19914 6
19915 6
19916 6
19917 6
19918 6
19919 6
19920 6
19921 9
19922 6
19923 6
19924 9
19925 6
19926 6
19927 6
19928 6
19929 6
19930 6
19931 6
19932 3
19933 6
19934 6
19935 6
19936 6
19937 6
19938 6
19939 6
19940 6
19941 6
19942 6
19943 6
19944 6
19945 7
19946 6
19947 3
19948 6
19949 6
19950 6
19951 6
19952 6
19953 6
19954 6
19955 6
19956 6
19957 6
19958 6
19959 6
19960 6
19961 6
19962 6
19963 6
19964 6
19965 6
19966 6
19967 6
19968 6
19969 6
19970 6
19971 6
19972 6
19973 6
19974 6
19975 6
19976 6
19977 0
19978 6
19979 6
19980 6
19981 6
19982 6
19983 6
19984 3
19985 3
19986 7
19987 0
19988 6
19989 6
19990 6
19991 6
19992 2
19993 6
19994 6
19995 6
19996 6
19997 6
19998 6
19999 6
20000 6
20001 6
20002 6
20003 6
20004 6
20005 6
20006 6
20007 3
20008 6
20009 6
20010 6
20011 6
20012 6
20013 6
20014 6
20015 6
20016 6
20017 6
20018 6
20019 6
20020 6
20021 6
20022 6
20023 6
20024 6
20025 8
20026 8
20027 6
20028 6
20029 3
20030 6
20031 6
20032 6
20033 6
20034 6
20035 6
20036 6
20037 6
20038 6
20039 6
20040 6
20041 6
20042 6
20043 6
20044 6
20045 6
20046 6
20047 6
20048 6
20049 6
20050 6
20051 6
20052 6
20053 6
20054 6
20055 6
20056 6
20057 6
20058 6
20059 6
20060 6
20061 6
20062 6
20063 6
20064 6
20065 6
20066 6
20067 6
20068 6
20069 6
20070 6
20071 6
20072 6
20073 6
20074 6
20075 6
20076 6
20077 6
20078 6
20079 2
20080 6
20081 6
20082 6
20083 6
20084 6
20085 6
20086 6
20087 6
20088 6
20089 6
20090 6
20091 6
20092 6
20093 6
20094 6
20095 6
20096 6
20097 6
20098 6
20099 6
20100 6
20101 6
20102 6
20103 6
20104 6
20105 6
20106 6
20107 6
20108 6
20109 6
20110 6
20111 6
20112 6
20113 6
20114 6
20115 6
20116 6
20117 6
20118 6
20119 6
20120 6
20121 6
20122 6
20123 6
20124 6
20125 6
20126 6
20127 3
20128 6
20129 6
20130 6
20131 6
20132 6
20133 6
20134 6
20135 2
20136 6
20137 6
20138 6
20139 3
20140 6
20141 6
20142 6
20143 6
20144 6
20145 6
20146 6
20147 6
20148 6
20149 6
20150 6
20151 6
20152 6
20153 6
20154 6
20155 9
20156 6
20157 6
20158 6
20159 6
20160 6
20161 6
20162 6
20163 6
20164 6
20165 6
20166 6
20167 6
20168 6
20169 6
20170 6
20171 6
20172 6
20173 6
20174 6
20175 6
20176 6
20177 6
20178 6
20179 6
20180 6
20181 6
20182 6
20183 6
20184 6
20185 6
20186 6
20187 6
20188 6
20189 6
20190 6
20191 6
20192 6
20193 6
20194 6
20195 6
20196 6
20197 6
20198 6
20199 2
20200 6
20201 6
20202 6
20203 6
20204 6
20205 2
20206 6
20207 6
20208 6
20209 6
20210 6
20211 6
20212 6
20213 6
20214 6
20215 6
20216 6
20217 6
20218 6
20219 6
20220 7
20221 6
20222 6
20223 2
20224 6
20225 7
20226 6
20227 6
20228 6
20229 6
20230 6
20231 6
20232 6
20233 6
20234 6
20235 6
20236 6
20237 6
20238 6
20239 6
20240 6
20241 6
20242 6
20243 6
20244 6
20245 6
20246 6
20247 6
20248 6
20249 6
20250 6
20251 6
20252 6
20253 6
20254 6
20255 6
20256 6
20257 6
20258 6
20259 6
20260 6
20261 6
20262 6
20263 6
20264 6
20265 6
20266 6
20267 6
20268 6
20269 6
20270 6
20271 6
20272 6
20273 6
20274 6
20275 6
20276 6
20277 6
20278 6
20279 6
20280 6
20281 6
20282 6
20283 6
20284 6
20285 6
20286 6
20287 6
20288 6
20289 6
20290 6
20291 6
20292 6
20293 6
20294 6
20295 6
20296 6
20297 6
20298 6
20299 6
20300 6
20301 6
20302 6
20303 6
20304 6
20305 6
20306 6
20307 6
20308 6
20309 6
20310 6
20311 6
20312 6
20313 6
20314 6
20315 6
20316 6
20317 6
20318 6
20319 6
20320 6
20321 6
20322 6
20323 6
20324 6
20325 6
20326 6
20327 6
20328 6
20329 6
20330 6
20331 6
20332 3
20333 6
20334 6
20335 6
20336 6
20337 6
20338 6
20339 6
20340 6
20341 6
20342 6
20343 6
20344 6
20345 6
20346 6
20347 6
20348 7
20349 6
20350 6
20351 6
20352 6
20353 6
20354 6
20355 6
20356 6
20357 6
20358 6
20359 6
20360 6
20361 6
20362 7
20363 6
20364 6
20365 6
20366 6
20367 6
20368 6
20369 6
20370 6
20371 6
20372 6
20373 6
20374 6
20375 6
20376 6
20377 6
20378 6
20379 6
20380 6
20381 6
20382 6
20383 6
20384 6
20385 6
20386 6
20387 6
20388 6
20389 6
20390 6
20391 6
20392 6
20393 6
20394 6
20395 6
20396 6
20397 6
20398 6
20399 6
20400 6
20401 6
20402 6
20403 6
20404 6
20405 6
20406 6
20407 6
20408 6
20409 6
20410 6
20411 6
20412 6
20413 6
20414 6
20415 6
20416 6
20417 6
20418 6
20419 6
20420 6
20421 6
20422 6
20423 6
20424 6
20425 6
20426 6
20427 6
20428 6
20429 6
20430 6
20431 2
20432 6
20433 6
20434 6
20435 6
20436 6
20437 3
20438 6
20439 6
20440 6
20441 6
20442 6
20443 6
20444 6
20445 6
20446 6
20447 6
20448 2
20449 6
20450 6
20451 6
20452 6
20453 6
20454 6
20455 3
20456 6
20457 6
20458 6
20459 6
20460 6
20461 6
20462 6
20463 7
20464 7
20465 7
20466 6
20467 6
20468 6
20469 6
20470 6
20471 6
20472 6
20473 6
20474 6
20475 6
20476 6
20477 6
20478 6
20479 6
20480 6
20481 6
20482 6
20483 6
20484 6
20485 6
20486 6
20487 6
20488 3
20489 6
20490 6
20491 6
20492 6
20493 6
20494 6
20495 6
20496 6
20497 6
20498 6
20499 6
20500 9
20501 6
20502 6
20503 6
20504 6
20505 6
20506 6
20507 6
20508 6
20509 6
20510 6
20511 6
20512 6
20513 6
20514 6
20515 3
20516 7
20517 6
20518 6
20519 6
20520 6
20521 6
20522 6
20523 6
20524 6
20525 6
20526 6
20527 6
20528 6
20529 6
20530 8
20531 6
20532 6
20533 6
20534 6
20535 6
20536 6
20537 6
20538 6
20539 6
20540 6
20541 6
20542 6
20543 6
20544 6
20545 6
20546 6
20547 7
20548 6
20549 6
20550 6
20551 6
20552 6
20553 6
20554 6
20555 6
20556 6
20557 6
20558 6
20559 6
20560 6
20561 6
20562 6
20563 6
20564 6
20565 6
20566 6
20567 6
20568 6
20569 6
20570 6
20571 6
20572 6
20573 3
20574 2
20575 6
20576 6
20577 6
20578 6
20579 3
20580 7
20581 6
20582 6
20583 6
20584 6
20585 6
20586 6
20587 6
20588 6
20589 6
20590 6
20591 6
20592 6
20593 6
20594 6
20595 3
20596 6
20597 6
20598 6
20599 6
20600 6
20601 6
20602 6
20603 6
20604 6
20605 6
20606 6
20607 6
20608 6
20609 6
20610 6
20611 6
20612 6
20613 6
20614 6
20615 6
20616 6
20617 6
20618 6
20619 6
20620 6
20621 6
20622 6
20623 6
20624 6
20625 6
20626 6
20627 6
20628 2
20629 6
20630 6
20631 6
20632 6
20633 6
20634 6
20635 6
20636 6
20637 6
20638 6
20639 6
20640 6
20641 6
20642 6
20643 6
20644 7
20645 6
20646 6
20647 6
20648 6
20649 6
20650 6
20651 6
20652 6
20653 6
20654 6
20655 6
20656 6
20657 6
20658 2
20659 6
20660 6
20661 6
20662 6
20663 6
20664 8
20665 6
20666 3
20667 6
20668 6
20669 6
20670 6
20671 6
20672 6
20673 6
20674 6
20675 6
20676 6
20677 6
20678 6
20679 6
20680 6
20681 6
20682 6
20683 6
20684 6
20685 6
20686 3
20687 6
20688 6
20689 6
20690 6
20691 6
20692 6
20693 6
20694 6
20695 6
20696 6
20697 6
20698 6
20699 6
20700 6
20701 6
20702 6
20703 6
20704 6
20705 6
20706 6
20707 7
20708 6
20709 6
20710 6
20711 6
20712 6
20713 6
20714 6
20715 6
20716 6
20717 6
20718 6
20719 6
20720 6
20721 6
20722 6
20723 6
20724 6
20725 6
20726 6
20727 6
20728 6
20729 6
20730 6
20731 6
20732 6
20733 6
20734 6
20735 6
20736 6
20737 6
20738 6
20739 6
20740 6
20741 6
20742 6
20743 6
20744 6
20745 6
20746 6
20747 6
20748 6
20749 6
20750 6
20751 6
20752 6
20753 6
20754 6
20755 2
20756 6
20757 6
20758 6
20759 6
20760 6
20761 6
20762 6
20763 6
20764 7
20765 6
20766 6
20767 6
20768 6
20769 6
20770 6
20771 6
20772 6
20773 6
20774 6
20775 3
20776 6
20777 7
20778 7
20779 3
20780 6
20781 7
20782 6
20783 6
20784 6
20785 6
20786 6
20787 6
20788 6
20789 6
20790 6
20791 6
20792 6
20793 6
20794 6
20795 6
20796 6
20797 6
20798 6
20799 6
20800 6
20801 6
20802 6
20803 6
20804 6
20805 6
20806 6
20807 6
20808 6
20809 6
20810 6
20811 3
20812 6
20813 6
20814 6
20815 6
20816 6
20817 6
20818 6
20819 6
20820 6
20821 6
20822 6
20823 6
20824 6
20825 6
20826 6
20827 6
20828 6
20829 6
20830 6
20831 6
20832 6
20833 7
20834 6
20835 0
20836 0
20837 6
20838 6
20839 6
20840 6
20841 6
20842 3
20843 6
20844 6
20845 6
20846 6
20847 0
20848 3
20849 6
20850 6
20851 6
20852 6
20853 6
20854 7
20855 6
20856 6
20857 6
20858 6
20859 6
20860 6
20861 6
20862 6
20863 6
20864 6
20865 6
20866 6
20867 6
20868 6
20869 6
20870 6
20871 6
20872 6
20873 6
20874 6
20875 6
20876 6
20877 6
20878 6
20879 6
20880 6
20881 0
20882 6
20883 6
20884 6
20885 6
20886 6
20887 6
20888 3
20889 6
20890 6
20891 6
20892 6
20893 6
20894 6
20895 6
20896 6
20897 6
20898 6
20899 6
20900 6
20901 6
20902 0
20903 6
20904 6
20905 6
20906 6
20907 6
20908 6
20909 6
20910 6
20911 6
20912 6
20913 6
20914 6
20915 6
20916 6
20917 7
20918 6
20919 6
20920 6
20921 6
20922 6
20923 6
20924 6
20925 6
20926 6
20927 6
20928 6
20929 6
20930 6
20931 6
20932 6
20933 6
20934 6
20935 6
20936 6
20937 6
20938 6
20939 6
20940 6
20941 9
20942 6
20943 6
20944 6
20945 7
20946 6
20947 6
20948 6
20949 6
20950 6
20951 6
20952 6
20953 6
20954 6
20955 6
20956 7
20957 6
20958 6
20959 6
20960 6
20961 6
20962 6
20963 6
20964 6
20965 6
20966 6
20967 6
20968 6
20969 6
20970 7
20971 7
20972 6
20973 6
20974 6
20975 6
20976 6
20977 6
20978 6
20979 6
20980 6
20981 6
20982 6
20983 6
20984 6
20985 6
20986 6
20987 6
20988 6
20989 6
20990 6
20991 6
20992 6
20993 6
20994 0
20995 6
20996 7
20997 6
20998 6
20999 6
21000 6
21001 6
21002 6
21003 3
21004 6
21005 3
21006 6
21007 6
21008 6
21009 6
21010 6
21011 6
21012 6
21013 6
21014 6
21015 6
21016 6
21017 6
21018 6
21019 6
21020 6
21021 6
21022 6
21023 6
21024 6
21025 6
21026 6
21027 6
21028 6
21029 6
21030 6
21031 6
21032 6
21033 6
21034 6
21035 6
21036 6
21037 6
21038 6
21039 6
21040 6
21041 6
21042 6
21043 6
21044 6
21045 6
21046 6
21047 6
21048 6
21049 6
21050 6
21051 0
21052 5
21053 6
21054 6
21055 6
21056 6
21057 6
21058 2
21059 6
21060 6
21061 6
21062 6
21063 6
21064 6
21065 7
21066 6
21067 6
21068 6
21069 6
21070 6
21071 6
21072 6
21073 6
21074 6
21075 2
21076 6
21077 8
21078 6
21079 6
21080 6
21081 6
21082 6
21083 6
21084 6
21085 6
21086 6
21087 6
21088 6
21089 7
21090 6
21091 6
21092 6
21093 6
21094 6
21095 6
21096 6
21097 6
21098 6
21099 6
21100 6
21101 6
21102 6
21103 6
21104 6
21105 6
21106 6
21107 6
21108 6
21109 6
21110 6
21111 6
21112 6
21113 6
21114 6
21115 6
21116 6
21117 6
21118 6
21119 6
21120 6
21121 6
21122 6
21123 6
21124 6
21125 6
21126 6
21127 7
21128 6
21129 6
21130 6
21131 2
21132 6
21133 6
21134 6
21135 6
21136 6
21137 6
21138 6
21139 6
21140 6
21141 6
21142 6
21143 7
21144 6
21145 6
21146 6
21147 6
21148 6
21149 6
21150 6
21151 6
21152 6
21153 6
21154 6
21155 6
21156 9
21157 6
21158 6
21159 6
21160 6
21161 6
21162 6
21163 6
21164 6
21165 6
21166 7
21167 6
21168 6
21169 6
21170 6
21171 6
21172 6
21173 6
21174 0
21175 6
21176 7
21177 6
21178 6
21179 6
21180 6
21181 6
21182 6
21183 6
21184 6
21185 6
21186 7
21187 6
21188 6
21189 6
21190 6
21191 2
21192 2
21193 2
21194 2
21195 2
21196 2
21197 2
21198 2
21199 2
21200 2
21201 2
21202 2
21203 2
21204 2
21205 2
21206 2
21207 2
21208 2
21209 2
21210 2
21211 2
21212 2
21213 2
21214 2
21215 2
21216 2
21217 2
21218 2
21219 2
21220 2
21221 2
21222 2
21223 2
21224 2
21225 2
21226 2
21227 2
21228 2
21229 2
21230 2
21231 2
21232 2
21233 2
21234 2
21235 2
21236 0
21237 2
21238 2
21239 2
21240 2
21241 2
21242 2
21243 2
21244 2
21245 2
21246 3
21247 2
21248 2
21249 2
21250 2
21251 2
21252 2
21253 2
21254 2
21255 2
21256 2
21257 2
21258 2
21259 2
21260 2
21261 6
21262 2
21263 2
21264 2
21265 2
21266 2
21267 2
21268 3
21269 2
21270 2
21271 2
21272 2
21273 2
21274 2
21275 2
21276 2
21277 2
21278 0
21279 0
21280 2
21281 2
21282 2
21283 2
21284 2
21285 2
21286 2
21287 2
21288 2
21289 2
21290 2
21291 0
21292 2
21293 9
21294 2
21295 2
21296 2
21297 2
21298 2
21299 2
21300 2
21301 2
21302 2
21303 2
21304 2
21305 3
21306 2
21307 2
21308 2
21309 9
21310 2
21311 2
21312 2
21313 2
21314 2
21315 2
21316 2
21317 2
21318 2
21319 2
21320 2
21321 7
21322 2
21323 2
21324 2
21325 2
21326 2
21327 2
21328 2
21329 2
21330 2
21331 2
21332 2
21333 2
21334 2
21335 2
21336 2
21337 2
21338 2
21339 2
21340 2
21341 2
21342 2
21343 8
21344 2
21345 2
21346 3
21347 2
21348 2
21349 2
21350 2
21351 2
21352 2
21353 2
21354 2
21355 2
21356 2
21357 2
21358 2
21359 9
21360 2
21361 9
21362 2
21363 9
21364 2
21365 2
21366 2
21367 2
21368 2
21369 2
21370 2
21371 2
21372 2
21373 2
21374 2
21375 2
21376 2
21377 2
21378 2
21379 2
21380 2
21381 2
21382 2
21383 2
21384 2
21385 2
21386 2
21387 2
21388 2
21389 2
21390 2
21391 2
21392 2
21393 2
21394 2
21395 2
21396 2
21397 2
21398 2
21399 2
21400 2
21401 2
21402 2
21403 2
21404 9
21405 2
21406 2
21407 2
21408 2
21409 2
21410 2
21411 2
21412 2
21413 2
21414 2
21415 2
21416 2
21417 2
21418 2
21419 2
21420 2
21421 2
21422 2
21423 6
21424 2
21425 2
21426 2
21427 2
21428 2
21429 2
21430 2
21431 2
21432 2
21433 2
21434 2
21435 2
21436 5
21437 2
21438 2
21439 2
21440 2
21441 2
21442 2
21443 2
21444 2
21445 2
21446 2
21447 2
21448 2
21449 2
21450 2
21451 2
21452 2
21453 2
21454 2
21455 2
21456 2
21457 2
21458 2
21459 2
21460 2
21461 2
21462 2
21463 2
21464 2
21465 2
21466 0
21467 2
21468 0
21469 2
21470 2
21471 2
21472 0
21473 2
21474 2
21475 2
21476 2
21477 2
21478 2
21479 2
21480 2
21481 2
21482 2
21483 2
21484 2
21485 2
21486 2
21487 2
21488 2
21489 2
21490 2
21491 2
21492 2
21493 2
21494 2
21495 2
21496 2
21497 2
21498 2
21499 2
21500 2
21501 9
21502 2
21503 7
21504 2
21505 2
21506 2
21507 2
21508 2
21509 2
21510 2
21511 2
21512 2
21513 2
21514 2
21515 2
21516 2
21517 2
21518 2
21519 3
21520 2
21521 2
21522 2
21523 2
21524 2
21525 2
21526 2
21527 2
21528 2
21529 2
21530 2
21531 2
21532 2
21533 2
21534 0
21535 0
21536 2
21537 2
21538 2
21539 2
21540 2
21541 2
21542 0
21543 0
21544 0
21545 2
21546 0
21547 0
21548 2
21549 2
21550 2
21551 2
21552 2
21553 7
21554 2
21555 2
21556 2
21557 2
21558 2
21559 2
21560 2
21561 2
21562 2
21563 2
21564 2
21565 2
21566 2
21567 2
21568 3
21569 2
21570 2
21571 2
21572 2
21573 2
21574 2
21575 2
21576 2
21577 2
21578 2
21579 2
21580 2
21581 2
21582 2
21583 2
21584 2
21585 2
21586 2
21587 2
21588 2
21589 2
21590 2
21591 2
21592 2
21593 2
21594 2
21595 2
21596 2
21597 2
21598 2
21599 2
21600 2
21601 2
21602 2
21603 2
21604 2
21605 2
21606 0
21607 2
21608 2
21609 2
21610 2
21611 2
21612 2
21613 9
21614 2
21615 2
21616 2
21617 2
21618 9
21619 9
21620 2
21621 2
21622 2
21623 2
21624 2
21625 2
21626 2
21627 2
21628 2
21629 2
21630 2
21631 2
21632 2
21633 2
21634 2
21635 2
21636 2
21637 2
21638 2
21639 2
21640 2
21641 2
21642 2
21643 3
21644 2
21645 2
21646 2
21647 2
21648 2
21649 2
21650 9
21651 2
21652 2
21653 2
21654 2
21655 2
21656 2
21657 2
21658 2
21659 2
21660 2
21661 2
21662 2
21663 2
21664 2
21665 2
21666 2
21667 2
21668 2
21669 2
21670 2
21671 2
21672 2
21673 2
21674 2
21675 2
21676 2
21677 2
21678 2
21679 2
21680 2
21681 2
21682 2
21683 2
21684 2
21685 2
21686 2
21687 2
21688 2
21689 2
21690 2
21691 2
21692 2
21693 2
21694 2
21695 2
21696 2
21697 2
21698 2
21699 2
21700 2
21701 0
21702 2
21703 2
21704 2
21705 2
21706 2
21707 2
21708 2
21709 2
21710 2
21711 2
21712 2
21713 2
21714 2
21715 2
21716 2
21717 2
21718 2
21719 9
21720 2
21721 2
21722 2
21723 2
21724 2
21725 2
21726 2
21727 2
21728 2
21729 2
21730 2
21731 2
21732 2
21733 2
21734 2
21735 2
21736 2
21737 2
21738 2
21739 2
21740 2
21741 8
21742 2
21743 2
21744 2
21745 2
21746 2
21747 2
21748 2
21749 2
21750 2
21751 3
21752 2
21753 2
21754 0
21755 6
21756 2
21757 2
21758 2
21759 2
21760 2
21761 2
21762 2
21763 2
21764 2
21765 2
21766 2
21767 2
21768 2
21769 2
21770 9
21771 0
21772 2
21773 2
21774 2
21775 2
21776 2
21777 2
21778 2
21779 2
21780 2
21781 2
21782 2
21783 2
21784 2
21785 2
21786 2
21787 2
21788 2
21789 2
21790 9
21791 2
21792 2
21793 2
21794 2
21795 2
21796 2
21797 2
21798 2
21799 2
21800 2
21801 2
21802 2
21803 2
21804 2
21805 2
21806 2
21807 2
21808 2
21809 2
21810 2
21811 2
21812 2
21813 2
21814 2
21815 2
21816 2
21817 0
21818 0
21819 5
21820 5
21821 2
21822 2
21823 2
21824 2
21825 2
21826 2
21827 2
21828 2
21829 2
21830 2
21831 2
21832 9
21833 2
21834 2
21835 7
21836 2
21837 2
21838 2
21839 2
21840 2
21841 2
21842 2
21843 2
21844 2
21845 2
21846 3
21847 2
21848 2
21849 2
21850 2
21851 2
21852 2
21853 0
21854 2
21855 2
21856 2
21857 9
21858 2
21859 2
21860 2
21861 3
21862 2
21863 2
21864 2
21865 0
21866 0
21867 0
21868 0
21869 0
21870 0
21871 0
21872 0
21873 0
21874 0
21875 0
21876 0
21877 0
21878 0
21879 0
21880 0
21881 0
21882 0
21883 0
21884 0
21885 0
21886 0
21887 0
21888 0
21889 0
21890 0
21891 0
21892 0
21893 0
21894 0
21895 0
21896 0
21897 0
21898 0
21899 0
21900 0
21901 0
21902 0
21903 0
21904 0
21905 0
21906 0
21907 0
21908 0
21909 0
21910 0
21911 3
21912 0
21913 0
21914 0
21915 0
21916 0
21917 0
21918 0
21919 0
21920 0
21921 0
21922 0
21923 0
21924 0
21925 0
21926 0
21927 0
21928 0
21929 0
21930 0
21931 0
21932 0
21933 0
21934 0
21935 0
21936 0
21937 0
21938 0
21939 0
21940 0
21941 0
21942 0
21943 0
21944 0
21945 0
21946 0
21947 0
21948 0
21949 0
21950 0
21951 0
21952 0
21953 0
21954 0
21955 0
21956 0
21957 0
21958 3
21959 0
21960 0
21961 0
21962 0
21963 0
21964 0
21965 0
21966 0
21967 0
21968 0
21969 0
21970 0
21971 0
21972 0
21973 0
21974 3
21975 0
21976 0
21977 0
21978 0
21979 0
21980 0
21981 0
21982 0
21983 0
21984 0
21985 0
21986 0
21987 0
21988 0
21989 0
21990 3
21991 0
21992 0
21993 2
21994 0
21995 0
21996 0
21997 0
21998 0
21999 0
22000 0
22001 3
22002 0
22003 0
22004 0
22005 0
22006 0
22007 0
22008 0
22009 0
22010 0
22011 0
22012 0
22013 0
22014 0
22015 0
22016 2
22017 0
22018 0
22019 0
22020 0
22021 0
22022 0
22023 0
22024 0
22025 0
22026 3
22027 0
22028 0
22029 0
22030 0
22031 0
22032 0
22033 0
22034 0
22035 0
22036 0
22037 0
22038 0
22039 0
22040 0
22041 0
22042 0
22043 0
22044 0
22045 0
22046 0
22047 0
22048 0
22049 0
22050 0
22051 0
22052 0
22053 0
22054 0
22055 0
22056 0
22057 0
22058 0
22059 0
22060 0
22061 0
22062 0
22063 0
22064 0
22065 0
22066 0
22067 0
22068 0
22069 0
22070 0
22071 0
22072 0
22073 0
22074 0
22075 0
22076 0
22077 0
22078 0
22079 0
22080 0
22081 0
22082 0
22083 0
22084 7
22085 0
22086 0
22087 0
22088 0
22089 0
22090 0
22091 0
22092 0
22093 0
22094 0
22095 0
22096 0
22097 0
22098 0
22099 0
22100 0
22101 0
22102 0
22103 0
22104 0
22105 3
22106 0
22107 0
22108 0
22109 0
22110 0
22111 0
22112 0
22113 0
22114 0
22115 0
22116 0
22117 0
22118 0
22119 0
22120 0
22121 0
22122 0
22123 3
22124 0
22125 2
22126 0
22127 0
22128 0
22129 0
22130 0
22131 0
22132 0
22133 0
22134 0
22135 0
22136 0
22137 0
22138 0
22139 0
22140 0
22141 0
22142 0
22143 0
22144 0
22145 0
22146 0
22147 0
22148 0
22149 0
22150 0
22151 0
22152 0
22153 2
22154 0
22155 3
22156 0
22157 0
22158 0
22159 0
22160 0
22161 0
22162 0
22163 0
22164 0
22165 0
22166 0
22167 0
22168 0
22169 0
22170 0
22171 0
22172 0
22173 0
22174 0
22175 0
22176 0
22177 0
22178 0
22179 0
22180 0
22181 0
22182 0
22183 0
22184 0
22185 0
22186 0
22187 0
22188 0
22189 0
22190 0
22191 0
22192 0
22193 0
22194 0
22195 0
22196 0
22197 0
22198 3
22199 0
22200 0
22201 0
22202 0
22203 0
22204 0
22205 0
22206 0
22207 0
22208 0
22209 0
22210 0
22211 0
22212 0
22213 0
22214 0
22215 0
22216 0
22217 0
22218 0
22219 0
22220 0
22221 0
22222 0
22223 0
22224 0
22225 0
22226 0
22227 0
22228 8
22229 0
22230 0
22231 0
22232 2
22233 0
22234 0
22235 0
22236 0
22237 0
22238 0
22239 0
22240 0
22241 0
22242 0
22243 0
22244 0
22245 0
22246 0
22247 0
22248 0
22249 0
22250 0
22251 0
22252 7
22253 0
22254 2
22255 0
22256 0
22257 0
22258 0
22259 0
22260 0
22261 0
22262 0
22263 0
22264 0
22265 0
22266 0
22267 0
22268 0
22269 0
22270 0
22271 0
22272 0
22273 3
22274 0
22275 0
22276 0
22277 0
22278 0
22279 0
22280 0
22281 0
22282 0
22283 0
22284 0
22285 0
22286 0
22287 0
22288 0
22289 0
22290 0
22291 0
22292 0
22293 0
22294 3
22295 0
22296 3
22297 0
22298 0
22299 0
22300 0
22301 0
22302 0
22303 0
22304 0
22305 0
22306 0
22307 0
22308 0
22309 0
22310 0
22311 0
22312 0
22313 0
22314 0
22315 0
22316 0
22317 0
22318 0
22319 0
22320 0
22321 0
22322 2
22323 0
22324 0
22325 0
22326 0
22327 0
22328 0
22329 0
22330 0
22331 0
22332 0
22333 0
22334 0
22335 0
22336 3
22337 0
22338 0
22339 0
22340 3
22341 0
22342 2
22343 0
22344 0
22345 0
22346 0
22347 0
22348 0
22349 0
22350 0
22351 7
22352 0
22353 0
22354 0
22355 0
22356 0
22357 0
22358 0
22359 0
22360 0
22361 0
22362 0
22363 0
22364 0
22365 0
22366 0
22367 0
22368 0
22369 0
22370 0
22371 0
22372 0
22373 0
22374 0
22375 0
22376 0
22377 0
22378 0
22379 0
22380 0
22381 0
22382 0
22383 0
22384 0
22385 0
22386 0
22387 0
22388 0
22389 0
22390 0
22391 0
22392 0
22393 0
22394 0
22395 3
22396 0
22397 0
22398 0
22399 0
22400 0
22401 0
22402 0
22403 0
22404 0
22405 0
22406 0
22407 0
22408 0
22409 0
22410 0
22411 0
22412 0
22413 0
22414 0
22415 0
22416 0
22417 0
22418 0
22419 0
22420 0
22421 0
22422 0
22423 0
22424 0
22425 0
22426 0
22427 0
22428 0
22429 0
22430 0
22431 0
22432 0
22433 0
22434 0
22435 0
22436 0
22437 0
22438 0
22439 0
22440 0
22441 0
22442 0
22443 0
22444 0
22445 0
22446 0
22447 0
22448 0
22449 0
22450 0
22451 0
22452 0
22453 0
22454 0
22455 0
22456 0
22457 0
22458 0
22459 0
22460 0
22461 0
22462 0
22463 0
22464 0
22465 0
22466 0
22467 0
22468 0
22469 0
22470 0
22471 0
22472 0
22473 0
22474 0
22475 0
22476 0
22477 0
22478 0
22479 0
22480 0
22481 0
22482 0
22483 0
22484 0
22485 0
22486 0
22487 8
22488 0
22489 0
22490 0
22491 0
22492 0
22493 0
22494 0
22495 0
22496 0
22497 0
22498 0
22499 0
22500 0
22501 2
22502 3
22503 0
22504 0
22505 0
22506 0
22507 0
22508 0
22509 0
22510 0
22511 0
22512 0
22513 0
22514 0
22515 0
22516 0
22517 0
22518 0
22519 0
22520 0
22521 0
22522 0
22523 0
22524 0
22525 0
22526 6
22527 0
22528 0
22529 0
22530 0
22531 0
22532 0
22533 0
22534 0
22535 0
22536 7
22537 0
22538 0
22539 0
22540 0
22541 0
22542 0
22543 0
22544 0
22545 0
22546 0
22547 0
22548 0
22549 0
22550 0
22551 0
22552 6
22553 0
22554 0
22555 0
22556 0
22557 0
22558 0
22559 0
22560 0
22561 0
22562 0
22563 0
22564 7
22565 7
22566 6
22567 7
22568 7
22569 7
22570 7
22571 7
22572 7
22573 7
22574 7
22575 7
22576 7
22577 7
22578 7
22579 7
22580 7
22581 7
22582 7
22583 7
22584 7
22585 7
22586 7
22587 6
22588 7
22589 7
22590 8
22591 7
22592 7
22593 7
22594 7
22595 5
22596 7
22597 7
22598 6
22599 7
22600 7
22601 7
22602 8
22603 7
22604 7
22605 7
22606 7
22607 7
22608 7
22609 7
22610 7
22611 7
22612 7
22613 7
22614 7
22615 7
22616 7
22617 7
22618 7
22619 7
22620 7
22621 7
22622 7
22623 7
22624 7
22625 7
22626 7
22627 7
22628 7
22629 7
22630 7
22631 7
22632 7
22633 7
22634 7
22635 7
22636 7
22637 7
22638 7
22639 7
22640 7
22641 7
22642 7
22643 7
22644 7
22645 7
22646 7
22647 7
22648 7
22649 6
22650 7
22651 8
22652 7
22653 7
22654 7
22655 7
22656 7
22657 7
22658 7
22659 7
22660 6
22661 7
22662 7
22663 7
22664 7
22665 7
22666 8
22667 7
22668 7
22669 7
22670 7
22671 7
22672 7
22673 7
22674 7
22675 7
22676 7
22677 7
22678 7
22679 7
22680 7
22681 7
22682 7
22683 7
22684 7
22685 7
22686 7
22687 7
22688 7
22689 7
22690 6
22691 7
22692 7
22693 7
22694 7
22695 7
22696 7
22697 7
22698 6
22699 7
22700 7
22701 7
22702 7
22703 7
22704 7
22705 7
22706 6
22707 7
22708 6
22709 6
22710 6
22711 7
22712 7
22713 7
22714 7
22715 7
22716 7
22717 8
22718 7
22719 7
22720 6
22721 8
22722 7
22723 6
22724 7
22725 7
22726 7
22727 7
22728 7
22729 7
22730 7
22731 7
22732 7
22733 7
22734 7
22735 7
22736 6
22737 7
22738 7
22739 7
22740 7
22741 7
22742 7
22743 7
22744 7
22745 7
22746 7
22747 7
22748 6
22749 7
22750 7
22751 6
22752 7
22753 7
22754 7
22755 7
22756 8
22757 7
22758 7
22759 7
22760 7
22761 6
22762 7
22763 7
22764 7
22765 7
22766 7
22767 7
22768 7
22769 7
22770 7
22771 7
22772 7
22773 7
22774 7
22775 8
22776 7
22777 7
22778 7
22779 7
22780 7
22781 7
22782 7
22783 7
22784 7
22785 7
22786 7
22787 7
22788 7
22789 7
22790 7
22791 7
22792 7
22793 7
22794 7
22795 7
22796 7
22797 7
22798 7
22799 7
22800 7
22801 7
22802 7
22803 3
22804 7
22805 7
22806 6
22807 7
22808 6
22809 7
22810 7
22811 7
22812 7
22813 7
22814 7
22815 7
22816 7
22817 7
22818 7
22819 8
22820 7
22821 7
22822 7
22823 7
22824 7
22825 7
22826 7
22827 7
22828 7
22829 7
22830 7
22831 7
22832 2
22833 7
22834 7
22835 7
22836 7
22837 7
22838 7
22839 7
22840 7
22841 7
22842 7
22843 6
22844 7
22845 6
22846 7
22847 8
22848 7
22849 7
22850 3
22851 7
22852 7
22853 7
22854 8
22855 8
22856 7
22857 7
22858 7
22859 7
22860 7
22861 7
22862 7
22863 7
22864 7
22865 7
22866 7
22867 7
22868 7
22869 7
22870 7
22871 7
22872 7
22873 7
22874 7
22875 7
22876 6
22877 9
22878 7
22879 7
22880 7
22881 8
22882 7
22883 6
22884 7
22885 8
22886 7
22887 7
22888 7
22889 7
22890 7
22891 6
22892 7
22893 6
22894 6
22895 6
22896 7
22897 7
22898 7
22899 7
22900 7
22901 7
22902 7
22903 7
22904 7
22905 7
22906 7
22907 6
22908 7
22909 7
22910 7
22911 7
22912 7
22913 7
22914 7
22915 7
22916 6
22917 9
22918 7
22919 7
22920 7
22921 7
22922 7
22923 7
22924 7
22925 7
22926 6
22927 5
22928 6
22929 7
22930 6
22931 7
22932 7
22933 7
22934 7
22935 7
22936 7
22937 7
22938 7
22939 7
22940 7
22941 7
22942 7
22943 7
22944 7
22945 7
22946 7
22947 7
22948 7
22949 7
22950 7
22951 7
22952 6
22953 7
22954 7
22955 7
22956 7
22957 7
22958 7
22959 7
22960 7
22961 7
22962 7
22963 7
22964 7
22965 7
22966 7
22967 7
22968 7
22969 7
22970 7
22971 7
22972 7
22973 7
22974 7
22975 7
22976 7
22977 6
22978 7
22979 7
22980 7
22981 7
22982 7
22983 7
22984 7
22985 7
22986 8
22987 7
22988 7
22989 7
22990 7
22991 7
22992 8
22993 8
22994 8
22995 8
22996 8
22997 8
22998 8
22999 8
23000 8
23001 8
23002 8
23003 8
23004 8
23005 8
23006 8
23007 8
23008 8
23009 8
23010 8
23011 6
23012 8
23013 8
23014 8
23015 8
23016 6
23017 8
23018 8
23019 8
23020 8
23021 8
23022 8
23023 8
23024 8
23025 8
23026 8
23027 8
23028 8
23029 8
23030 7
23031 8
23032 5
23033 8
23034 8
23035 8
23036 8
23037 8
23038 8
23039 8
23040 8
23041 8
23042 8
23043 8
23044 8
23045 8
23046 8
23047 8
23048 8
23049 8
23050 8
23051 8
23052 8
23053 8
23054 8
23055 8
23056 8
23057 8
23058 8
23059 8
23060 8
23061 8
23062 8
23063 8
23064 8
23065 8
23066 8
23067 8
23068 8
23069 8
23070 8
23071 8
23072 8
23073 8
23074 8
23075 8
23076 8
23077 8
23078 8
23079 8
23080 8
23081 8
23082 8
23083 8
23084 8
23085 8
23086 8
23087 7
23088 8
23089 8
23090 8
23091 8
23092 8
23093 8
23094 8
23095 8
23096 8
23097 8
23098 8
23099 8
23100 8
23101 8
23102 8
23103 8
23104 8
23105 8
23106 8
23107 8
23108 8
23109 8
23110 8
23111 8
23112 8
23113 8
23114 8
23115 8
23116 8
23117 8
23118 8
23119 8
23120 8
23121 8
23122 8
23123 8
23124 8
23125 8
23126 8
23127 8
23128 8
23129 8
23130 8
23131 8
23132 3
23133 8
23134 8
23135 8
23136 8
23137 8
23138 8
23139 8
23140 8
23141 8
23142 8
23143 8
23144 2
23145 2
23146 6
23147 8
23148 8
23149 8
23150 8
23151 8
23152 8
23153 8
23154 8
23155 8
23156 8
23157 8
23158 8
23159 8
23160 8
23161 8
23162 8
23163 8
23164 8
23165 8
23166 8
23167 8
23168 8
23169 8
23170 6
23171 8
23172 8
23173 8
23174 8
23175 8
23176 8
23177 8
23178 8
23179 8
23180 8
23181 8
23182 8
23183 8
23184 8
23185 8
23186 8
23187 8
23188 6
23189 8
23190 8
23191 8
23192 8
23193 8
23194 8
23195 8
23196 8
23197 8
23198 8
23199 8
23200 8
23201 8
23202 8
23203 8
23204 8
23205 8
23206 8
23207 8
23208 8
23209 8
23210 8
23211 8
23212 8
23213 8
23214 8
23215 8
23216 8
23217 8
23218 8
23219 8
23220 8
23221 8
23222 8
23223 8
23224 8
23225 8
23226 7
23227 8
23228 8
23229 7
23230 8
23231 8
23232 8
23233 8
23234 8
23235 8
23236 8
23237 8
23238 6
23239 8
23240 8
23241 8
23242 8
23243 8
23244 8
23245 8
23246 8
23247 8
23248 8
23249 8
23250 8
23251 8
23252 8
23253 7
23254 8
23255 8
23256 8
23257 8
23258 7
23259 7
23260 7
23261 2
23262 9
23263 2
23264 2
23265 2
23266 2
23267 2
23268 2
23269 2
23270 2
23271 2
23272 2
23273 2
23274 2
23275 2
23276 2
23277 2
23278 2
23279 2
23280 2
23281 2
23282 2
23283 2
23284 2
23285 2
23286 2
23287 2
23288 2
23289 5
23290 2
23291 2
23292 2
23293 2
23294 2
23295 2
23296 2
23297 2
23298 2
23299 2
23300 2
23301 2
23302 2
23303 2
23304 2
23305 2
23306 2
23307 2
23308 2
23309 2
23310 2
23311 2
23312 2
23313 2
23314 2
23315 2
23316 2
23317 2
23318 2
23319 2
23320 9
23321 2
23322 2
23323 2
23324 2
23325 2
23326 2
23327 2
23328 2
23329 2
23330 2
23331 2
23332 2
23333 2
23334 2
23335 2
23336 3
23337 2
23338 2
23339 2
23340 2
23341 2
23342 2
23343 2
23344 2
23345 2
23346 2
23347 2
23348 2
23349 2
23350 2
23351 2
23352 2
23353 2
23354 2
23355 2
23356 2
23357 2
23358 3
23359 2
23360 2
23361 2
23362 5
23363 2
23364 2
23365 6
23366 6
23367 6
23368 6
23369 7
23370 6
23371 9
23372 6
23373 6
23374 6
23375 6
23376 6
23377 6
23378 6
23379 6
23380 6
23381 6
23382 6
23383 6
23384 6
23385 6
23386 6
23387 6
23388 6
23389 6
23390 6
23391 6
23392 6
23393 6
23394 6
23395 6
23396 6
23397 6
23398 6
23399 6
23400 6
23401 6
23402 6
23403 6
23404 6
23405 6
23406 6
23407 6
23408 6
23409 6
23410 6
23411 6
23412 6
23413 6
23414 6
23415 6
23416 6
23417 6
23418 9
23419 6
23420 6
23421 6
23422 6
23423 6
23424 6
23425 6
23426 6
23427 6
23428 6
23429 6
23430 6
23431 6
23432 6
23433 6
23434 6
23435 6
23436 6
23437 6
23438 6
23439 6
23440 6
23441 6
23442 6
23443 6
23444 6
23445 6
23446 6
23447 7
23448 6
23449 6
23450 6
23451 6
23452 6
23453 6
23454 6
23455 6
23456 6
23457 6
23458 6
23459 6
23460 6
23461 7
23462 6
23463 6
23464 6
23465 6
23466 6
23467 6
23468 6
23469 6
23470 6
23471 6
23472 3
23473 3
23474 6
23475 6
23476 6
23477 6
23478 6
23479 6
23480 6
23481 6
23482 6
23483 6
23484 3
23485 3
23486 6
23487 6
23488 6
23489 6
23490 6
23491 6
23492 6
23493 6
23494 6
23495 6
23496 6
23497 6
23498 6
23499 6
23500 6
23501 6
23502 6
23503 6
23504 6
23505 6
23506 7
23507 6
23508 6
23509 6
23510 6
23511 6
23512 6
23513 6
23514 6
23515 6
23516 6
23517 6
23518 6
23519 6
23520 6
23521 6
23522 6
23523 7
23524 6
23525 6
23526 6
23527 6
23528 6
23529 6
23530 6
23531 6
23532 6
23533 6
23534 6
23535 6
23536 6
23537 6
23538 6
23539 6
23540 6
23541 6
23542 6
23543 6
23544 6
23545 6
23546 6
23547 6
23548 6
23549 6
23550 6
23551 6
23552 6
23553 6
23554 6
23555 6
23556 6
23557 6
23558 6
23559 6
23560 6
23561 6
23562 6
23563 6
23564 6
23565 6
23566 6
23567 6
23568 6
23569 6
23570 6
23571 6
23572 6
23573 6
23574 6
23575 6
23576 6
23577 6
23578 6
23579 6
23580 6
23581 6
23582 6
23583 6
23584 6
23585 6
23586 6
23587 6
23588 6
23589 6
23590 6
23591 6
23592 6
23593 6
23594 6
23595 6
23596 6
23597 6
23598 6
23599 6
23600 6
23601 6
23602 6
23603 6
23604 6
23605 6
23606 6
23607 6
23608 6
23609 6
23610 6
23611 6
23612 6
23613 6
23614 6
23615 6
23616 6
23617 6
23618 3
23619 6
23620 6
23621 6
23622 6
23623 6
23624 6
23625 6
23626 6
23627 6
23628 6
23629 6
23630 6
23631 6
23632 6
23633 6
23634 6
23635 6
23636 6
23637 6
23638 6
23639 6
23640 6
23641 6
23642 6
23643 6
23644 7
23645 6
23646 6
23647 6
23648 7
23649 6
23650 6
23651 6
23652 6
23653 6
23654 6
23655 6
23656 6
23657 6
23658 6
23659 6
23660 6
23661 6
23662 6
23663 6
23664 6
23665 6
23666 6
23667 6
23668 6
23669 6
23670 6
23671 6
23672 6
23673 6
23674 6
23675 6
23676 6
23677 6
23678 6
23679 6
23680 7
23681 6
23682 6
23683 6
23684 6
23685 6
23686 6
23687 6
23688 6
23689 6
23690 6
23691 6
23692 6
23693 6
23694 6
23695 6
23696 6
23697 6
23698 7
23699 6
23700 6
23701 6
23702 6
23703 6
23704 6
23705 6
23706 6
23707 6
23708 6
23709 6
23710 6
23711 6
23712 6
23713 6
23714 6
23715 6
23716 6
23717 6
23718 6
23719 6
23720 6
23721 6
23722 6
23723 6
23724 6
23725 6
23726 6
23727 6
23728 6
23729 6
23730 6
23731 6
23732 6
23733 6
23734 6
23735 6
23736 6
23737 6
23738 6
23739 6
23740 6
23741 6
23742 6
23743 6
23744 6
23745 6
23746 6
23747 6
23748 6
23749 6
23750 9
23751 6
23752 6
23753 6
23754 6
23755 6
23756 6
23757 6
23758 3
23759 6
23760 6
23761 6
23762 6
23763 6
23764 6
23765 6
23766 6
23767 6
23768 6
23769 6
23770 6
23771 6
23772 6
23773 6
23774 6
23775 6
23776 6
23777 7
23778 6
23779 7
23780 6
23781 6
23782 6
23783 6
23784 6
23785 6
23786 6
23787 6
23788 6
23789 6
23790 7
23791 6
23792 7
23793 6
23794 6
23795 6
23796 6
23797 6
23798 6
23799 6
23800 6
23801 3
23802 7
23803 6
23804 6
23805 6
23806 6
23807 6
23808 6
23809 6
23810 6
23811 6
23812 6
23813 6
23814 7
23815 9
23816 9
23817 9
23818 9
23819 9
23820 9
23821 9
23822 9
23823 9
23824 9
23825 9
23826 9
23827 9
23828 9
23829 9
23830 9
23831 9
23832 9
23833 9
23834 9
23835 9
23836 9
23837 9
23838 9
23839 9
23840 9
23841 9
23842 9
23843 9
23844 5
23845 9
23846 9
23847 9
23848 9
23849 9
23850 9
23851 9
23852 9
23853 9
23854 9
23855 9
23856 9
23857 9
23858 9
23859 9
23860 9
23861 9
23862 9
23863 9
23864 9
23865 9
23866 9
23867 9
23868 9
23869 9
23870 9
23871 9
23872 9
23873 9
23874 9
23875 9
23876 9
23877 9
23878 9
23879 9
23880 9
23881 9
23882 9
23883 9
23884 9
23885 9
23886 9
23887 9
23888 9
23889 9
23890 9
23891 9
23892 9
23893 9
23894 9
23895 9
23896 9
23897 9
23898 9
23899 9
23900 9
23901 9
23902 9
23903 9
23904 9
23905 9
23906 9
23907 9
23908 9
23909 9
23910 9
23911 9
23912 9
23913 9
23914 9
23915 9
23916 9
23917 9
23918 9
23919 9
23920 9
23921 9
23922 9
23923 9
23924 9
23925 9
23926 9
23927 9
23928 9
23929 9
23930 9
23931 9
23932 9
23933 9
23934 9
23935 9
23936 9
23937 9
23938 9
23939 9
23940 9
23941 9
23942 9
23943 9
23944 9
23945 9
23946 9
23947 9
23948 9
23949 9
23950 9
23951 9
23952 9
23953 9
23954 9
23955 5
23956 9
23957 9
23958 9
23959 9
23960 9
23961 9
23962 9
23963 9
23964 9
23965 9
23966 9
23967 9
23968 9
23969 9
23970 9
23971 9
23972 9
23973 9
23974 9
23975 9
23976 9
23977 9
23978 9
23979 9
23980 9
23981 9
23982 9
23983 9
23984 9
23985 9
23986 9
23987 9
23988 9
23989 9
23990 9
23991 9
23992 9
23993 9
23994 9
23995 9
23996 9
23997 9
23998 9
23999 9
24000 9
24001 9
24002 9
24003 9
24004 9
24005 9
24006 9
24007 9
24008 9
24009 9
24010 9
24011 9
24012 9
24013 9
24014 9
24015 9
24016 9
24017 9
24018 9
24019 9
24020 9
24021 3
24022 9
24023 9
24024 9
24025 9
24026 9
24027 9
24028 9
24029 9
24030 9
24031 9
24032 9
24033 9
24034 9
24035 9
24036 9
24037 9
24038 9
24039 9
24040 9
24041 9
24042 9
24043 9
24044 9
24045 9
24046 9
24047 9
24048 9
24049 9
24050 9
24051 9
24052 9
24053 9
24054 9
24055 9
24056 9
24057 9
24058 9
24059 9
24060 9
24061 9
24062 9
24063 9
24064 9
24065 9
24066 9
24067 9
24068 9
24069 9
24070 9
24071 9
24072 9
24073 9
24074 9
24075 9
24076 9
24077 9
24078 9
24079 9
24080 9
24081 9
24082 9
24083 9
24084 9
24085 9
24086 9
24087 9
24088 9
24089 9
24090 9
24091 9
24092 9
24093 9
24094 9
24095 9
24096 9
24097 9
24098 9
24099 9
24100 9
24101 9
24102 9
24103 9
24104 9
24105 9
24106 9
24107 9
24108 9
24109 5
24110 9
24111 9
24112 9
24113 9
24114 9
24115 3
24116 9
24117 9
24118 9
24119 9
24120 9
24121 9
24122 9
24123 9
24124 9
24125 9
24126 9
24127 9
24128 9
24129 9
24130 9
24131 9
24132 9
24133 9
24134 9
24135 9
24136 9
24137 9
24138 9
24139 9
24140 9
24141 9
24142 9
24143 9
24144 9
24145 9
24146 9
24147 9
24148 9
24149 9
24150 9
24151 9
24152 9
24153 9
24154 9
24155 9
24156 9
24157 9
24158 9
24159 5
24160 9
24161 9
24162 9
24163 9
24164 9
24165 9
24166 9
24167 9
24168 9
24169 9
24170 9
24171 9
24172 9
24173 9
24174 9
24175 9
24176 3
24177 3
24178 3
24179 3
24180 3
24181 3
24182 3
24183 3
24184 3
24185 3
24186 3
24187 3
24188 3
24189 3
24190 3
24191 3
24192 3
24193 3
24194 3
24195 3
24196 3
24197 7
24198 3
24199 3
24200 3
24201 3
24202 3
24203 3
24204 3
24205 3
24206 3
24207 3
24208 3
24209 3
24210 3
24211 3
24212 3
24213 3
24214 3
24215 3
24216 3
24217 3
24218 3
24219 3
24220 3
24221 3
24222 3
24223 3
24224 3
24225 3
24226 3
24227 3
24228 3
24229 3
24230 3
24231 3
24232 3
24233 3
24234 3
24235 3
24236 3
24237 3
24238 3
24239 3
24240 3
24241 3
24242 3
24243 3
24244 3
24245 3
24246 3
24247 3
24248 3
24249 3
24250 3
24251 3
24252 3
24253 3
24254 3
24255 3
24256 3
24257 3
24258 3
24259 3
24260 3
24261 3
24262 3
24263 3
24264 3
24265 3
24266 3
24267 3
24268 3
24269 3
24270 3
24271 3
24272 3
24273 3
24274 3
24275 3
24276 3
24277 3
24278 3
24279 3
24280 3
24281 3
24282 3
24283 3
24284 3
24285 3
24286 3
24287 3
24288 3
24289 3
24290 3
24291 3
24292 5
24293 3
24294 3
24295 3
24296 3
24297 3
24298 3
24299 3
24300 3
24301 3
24302 3
24303 3
24304 3
24305 3
24306 3
24307 3
24308 3
24309 3
24310 3
24311 3
24312 3
24313 3
24314 3
24315 3
24316 3
24317 3
24318 3
24319 3
24320 3
24321 3
24322 3
24323 3
24324 3
24325 3
24326 3
24327 3
24328 3
24329 3
24330 3
24331 3
24332 3
24333 3
24334 3
24335 3
24336 3
24337 3
24338 3
24339 3
24340 3
24341 3
24342 3
24343 3
24344 3
24345 3
24346 3
24347 3
24348 3
24349 3
24350 3
24351 3
24352 3
24353 3
24354 3
24355 3
24356 3
24357 7
24358 3
24359 3
24360 3
24361 3
24362 3
24363 3
24364 3
24365 3
24366 3
24367 3
24368 3
24369 3
24370 3
24371 3
24372 3
24373 3
24374 3
24375 3
24376 3
24377 3
24378 3
24379 3
24380 3
24381 3
24382 3
24383 3
24384 3
24385 3
24386 3
24387 3
24388 3
24389 3
24390 3
24391 3
24392 3
24393 3
24394 3
24395 3
24396 3
24397 3
24398 3
24399 3
24400 3
24401 3
24402 3
24403 3
24404 3
24405 3
24406 3
24407 3
24408 3
24409 3
24410 3
24411 3
24412 3
24413 3
24414 3
24415 5
24416 3
24417 3
24418 3
24419 3
24420 3
24421 3
24422 3
24423 3
24424 3
24425 3
24426 3
24427 3
24428 3
24429 3
24430 3
24431 3
24432 3
24433 3
24434 3
24435 3
24436 3
24437 3
24438 3
24439 3
24440 3
24441 3
24442 3
24443 3
24444 3
24445 3
24446 3
24447 3
24448 3
24449 3
24450 3
24451 3
24452 3
24453 3
24454 3
24455 3
24456 3
24457 3
24458 3
24459 3
24460 3
24461 3
24462 3
24463 3
24464 3
24465 3
24466 3
24467 3
24468 3
24469 3
24470 3
24471 3
24472 3
24473 3
24474 3
24475 3
24476 3
24477 3
24478 3
24479 3
24480 3
24481 3
24482 3
24483 3
24484 3
24485 3
24486 3
24487 3
24488 3
24489 3
24490 3
24491 3
24492 3
24493 3
24494 3
24495 3
24496 3
24497 3
24498 3
24499 3
24500 3
24501 3
24502 3
24503 3
24504 3
24505 3
24506 3
24507 3
24508 3
24509 3
24510 3
24511 3
24512 3
24513 3
24514 3
24515 3
24516 3
24517 3
24518 3
24519 3
24520 3
24521 3
24522 3
24523 3
24524 3
24525 3
24526 3
24527 3
24528 3
24529 3
24530 3
24531 3
24532 3
24533 3
24534 3
24535 3
24536 3
24537 3
24538 3
24539 3
24540 3
24541 3
24542 3
24543 3
24544 3
24545 3
24546 3
24547 3
24548 3
24549 3
24550 3
24551 3
24552 3
24553 3
24554 3
24555 3
24556 3
24557 3
24558 3
24559 3
24560 3
24561 3
24562 3
24563 3
24564 3
24565 3
24566 3
24567 3
24568 3
24569 3
24570 3
24571 3
24572 3
24573 3
24574 3
24575 3
24576 3
24577 3
24578 3
24579 3
24580 3
24581 3
24582 3
24583 3
24584 3
24585 3
24586 3
24587 3
24588 3
24589 3
24590 3
24591 3
24592 3
24593 3
24594 3
24595 3
24596 3
24597 3
24598 3
24599 3
24600 3
24601 3
24602 3
24603 3
24604 3
24605 3
24606 3
24607 3
24608 3
24609 3
24610 3
24611 3
24612 3
24613 3
24614 3
24615 3
24616 3
24617 3
24618 3
24619 3
24620 3
24621 3
24622 3
24623 3
24624 3
24625 3
24626 3
24627 3
24628 3
24629 3
24630 3
24631 3
24632 3
24633 3
24634 3
24635 3
24636 3
24637 3
24638 3
24639 3
24640 3
24641 3
24642 3
24643 3
24644 3
24645 3
24646 3
24647 3
24648 3
24649 3
24650 3
24651 3
24652 3
24653 3
24654 3
24655 3
24656 3
24657 3
24658 3
24659 3
24660 3
24661 3
24662 3
24663 3
24664 3
24665 3
24666 3
24667 3
24668 3
24669 3
24670 3
24671 3
24672 3
24673 3
24674 3
24675 3
24676 3
24677 3
24678 3
24679 3
24680 3
24681 3
24682 3
24683 3
24684 3
24685 3
24686 3
24687 3
24688 3
24689 3
24690 3
24691 3
24692 3
24693 3
24694 3
24695 3
24696 3
24697 3
24698 3
24699 3
24700 7
24701 3
24702 3
24703 3
24704 3
24705 3
24706 3
24707 3
24708 3
24709 3
24710 3
24711 3
24712 3
24713 3
24714 3
24715 3
24716 3
24717 3
24718 3
24719 3
24720 3
24721 3
24722 3
24723 3
24724 3
24725 3
24726 3
24727 3
24728 3
24729 3
24730 3
24731 3
24732 3
24733 3
24734 3
24735 3
24736 3
24737 3
24738 3
24739 3
24740 3
24741 3
24742 3
24743 3
24744 3
24745 3
24746 3
24747 3
24748 3
24749 3
24750 3
24751 3
24752 3
24753 3
24754 3
24755 3
24756 3
24757 3
24758 3
24759 3
24760 3
24761 3
24762 3
24763 3
24764 3
24765 3
24766 3
24767 3
24768 3
24769 3
24770 3
24771 3
24772 3
24773 3
24774 3
24775 3
24776 3
24777 3
24778 7
24779 7
24780 7
24781 7
24782 7
24783 7
24784 7
24785 7
24786 7
24787 7
24788 7
24789 7
24790 7
24791 7
24792 7
24793 7
24794 7
24795 7
24796 7
24797 7
24798 7
24799 7
24800 7
24801 7
24802 7
24803 7
24804 7
24805 7
24806 7
24807 7
24808 7
24809 7
24810 7
24811 7
24812 7
24813 7
24814 7
24815 7
24816 7
24817 7
24818 7
24819 7
24820 7
24821 7
24822 7
24823 7
24824 7
24825 7
24826 7
24827 7
24828 7
24829 7
24830 7
24831 7
24832 7
24833 7
24834 7
24835 7
24836 7
24837 7
24838 7
24839 7
24840 7
24841 7
24842 7
24843 7
24844 7
24845 7
24846 7
24847 7
24848 7
24849 7
24850 7
24851 7
24852 7
24853 7
24854 7
24855 7
24856 7
24857 7
24858 7
24859 7
24860 7
24861 7
24862 7
24863 7
24864 7
24865 7
24866 7
24867 7
24868 7
24869 7
24870 7
24871 7
24872 7
24873 7
24874 7
24875 7
24876 7
24877 7
24878 7
24879 7
24880 7
24881 7
24882 7
24883 7
24884 7
24885 7
24886 7
24887 7
24888 7
24889 7
24890 7
24891 7
24892 7
24893 7
24894 7
24895 7
24896 7
24897 7
24898 7
24899 7
24900 7
24901 7
24902 7
24903 7
24904 7
24905 7
24906 7
24907 7
24908 7
24909 7
24910 7
24911 7
24912 7
24913 7
24914 7
24915 7
24916 7
24917 7
24918 7
24919 7
24920 7
24921 7
24922 7
24923 7
24924 7
24925 7
24926 7
24927 7
24928 7
24929 7
24930 7
24931 7
24932 7
24933 7
24934 7
24935 7
24936 7
24937 7
24938 7
24939 7
24940 7
24941 7
24942 7
24943 7
24944 7
24945 7
24946 7
24947 7
24948 5
24949 7
24950 7
24951 7
24952 7
24953 7
24954 7
24955 7
24956 7
24957 7
24958 7
24959 7
24960 7
24961 7
24962 7
24963 7
24964 7
24965 3
24966 3
24967 3
24968 3
24969 3
24970 3
24971 3
24972 3
24973 3
24974 3
24975 3
24976 3
24977 3
24978 3
24979 3
24980 3
24981 3
24982 3
24983 3
24984 3
24985 3
24986 3
24987 3
24988 3
24989 3
24990 3
24991 3
24992 3
24993 3
24994 3
24995 3
24996 3
24997 3
24998 3
24999 3
25000 3
25001 3
25002 3
25003 3
25004 3
25005 3
25006 3
25007 3
25008 3
25009 3
25010 3
25011 3
25012 3
25013 3
25014 3
25015 3
25016 3
25017 3
25018 3
25019 3
25020 3
25021 3
25022 3
25023 3
25024 3
25025 3
25026 3
25027 3
25028 3
25029 3
25030 3
25031 3
25032 3
25033 3
25034 3
25035 3
25036 3
25037 3
25038 3
25039 3
25040 3
25041 3
25042 3
25043 3
25044 3
25045 3
25046 3
25047 3
25048 3
25049 3
25050 3
25051 3
25052 3
25053 3
25054 3
25055 3
25056 3
25057 3
25058 3
25059 3
25060 3
25061 3
25062 3
25063 3
25064 3
25065 5
25066 5
25067 5
25068 5
25069 5
25070 5
25071 5
25072 5
25073 5
25074 5
25075 5
25076 5
25077 5
25078 5
25079 5
25080 5
25081 5
25082 5
25083 5
25084 5
25085 5
25086 5
25087 5
25088 5
25089 5
25090 5
25091 5
25092 5
25093 5
25094 5
25095 5
25096 5
25097 5
25098 5
25099 5
25100 5
25101 5
25102 5
25103 5
25104 5
25105 5
25106 5
25107 5
25108 5
25109 5
25110 5
25111 5
25112 5
25113 5
25114 5
25115 5
25116 5
25117 5
25118 5
25119 5
25120 5
25121 5
25122 5
25123 5
25124 5
25125 5
25126 5
25127 5
25128 5
25129 5
25130 5
25131 5
25132 5
25133 5
25134 5
25135 5
25136 5
25137 5
25138 5
25139 5
25140 5
25141 5
25142 5
25143 5
25144 5
25145 5
25146 5
25147 5
25148 5
25149 5
25150 5
25151 5
25152 5
25153 5
25154 5
25155 5
25156 5
25157 5
25158 5
25159 5
25160 5
25161 5
25162 5
25163 5
25164 5
25165 5
25166 5
25167 5
25168 5
25169 5
25170 5
25171 5
25172 5
25173 5
25174 5
25175 5
25176 5
25177 5
25178 5
25179 5
25180 5
25181 5
25182 5
25183 5
25184 5
25185 5
25186 5
25187 5
25188 5
25189 5
25190 5
25191 5
25192 5
25193 5
25194 5
25195 5
25196 5
25197 5
25198 5
25199 5
25200 5
25201 5
25202 5
25203 5
25204 5
25205 5
25206 5
25207 5
25208 5
25209 5
25210 5
25211 5
25212 5
25213 5
25214 5
25215 5
25216 5
25217 5
25218 5
25219 5
25220 5
25221 5
25222 5
25223 5
25224 5
25225 5
25226 5
25227 5
25228 5
25229 5
25230 5
25231 5
25232 5
25233 5
25234 5
25235 5
25236 5
25237 5
25238 5
25239 5
25240 5
25241 5
25242 5
25243 5
25244 5
25245 5
25246 5
25247 5
25248 5
25249 5
25250 5
25251 5
25252 5
25253 5
25254 5
25255 5
25256 5
25257 5
25258 5
25259 5
25260 5
25261 5
25262 5
25263 5
25264 5
25265 5
25266 5
25267 5
25268 5
25269 5
25270 5
25271 5
25272 5
25273 5
25274 5
25275 5
25276 5
25277 5
25278 5
25279 5
25280 5
25281 5
25282 5
25283 5
25284 5
25285 5
25286 5
25287 5
25288 5
25289 5
25290 5
25291 5
25292 5
25293 5
25294 5
25295 5
25296 5
25297 5
25298 5
25299 5
25300 5
25301 5
25302 5
25303 5
25304 5
25305 5
25306 5
25307 5
25308 5
25309 5
25310 5
25311 5
25312 5
25313 5
25314 5
25315 5
25316 5
25317 5
25318 5
25319 5
25320 5
25321 5
25322 5
25323 5
25324 5
25325 5
25326 5
25327 5
25328 5
25329 5
25330 5
25331 5
25332 5
25333 5
25334 5
25335 5
25336 5
25337 5
25338 5
25339 5
25340 5
25341 5
25342 5
25343 5
25344 5
25345 5
25346 5
25347 5
25348 5
25349 5
25350 5
25351 5
25352 5
25353 5
25354 5
25355 5
25356 5
25357 5
25358 5
25359 5
25360 5
25361 5
25362 5
25363 5
25364 5
25365 5
25366 5
25367 5
25368 5
25369 5
25370 5
25371 5
25372 5
25373 5
25374 5
25375 5
25376 5
25377 5
25378 5
25379 5
25380 5
25381 5
25382 5
25383 5
25384 5
25385 5
25386 3
