# Supplementary material for: Multi-angle information aggregation for inductive temporal graph embedding
Source: PeerJ Comput Sci. 2024 Nov 26;10:e2560. doi: 10.7717/peerj-cs.2560 (PMC11623124; doi:10.7717/peerj-cs.2560)
Supplement: Supplemental Information 1 [file peerj-cs-10-2560-s001.zip › data/ml1m/ml1m.txt]

5399 8144 0.914234
5399 5528 0.914234
5399 7015 0.914234
5399 5820 0.914234
5399 5409 0.914234
5399 7914 0.914234
5399 5541 0.914234
5399 6195 0.914234
5399 6358 0.914234
5399 5509 0.914234
5399 7909 0.914234
5399 5504 0.914234
5399 5451 0.914234
5399 7868 0.914234
5399 6951 0.914234
5399 5455 0.914234
5399 5671 0.914234
5399 8792 0.914234
5399 6634 0.914234
5399 5920 0.914234
5399 5567 0.914234
5399 7350 0.914234
5399 5817 0.914234
5399 5441 0.914234
5399 5781 0.914234
5399 5959 0.914234
5399 7982 0.914234
5399 5646 0.914234
5399 5709 0.914234
5399 8431 0.914234
5399 5443 0.914234
5399 6386 0.914234
5399 7378 0.914234
5399 5929 0.914234
5399 5905 0.914234
5399 6069 0.914234
5399 5625 0.914234
5399 5629 0.914234
5399 5680 0.914234
5399 5723 0.914234
5399 5746 0.914234
5399 5534 0.914234
5399 5439 0.914234
5399 5438 0.914234
5399 5423 0.914234
5399 6492 0.914234
5399 7911 0.914234
5399 5448 0.914234
5399 6506 0.914234
5399 5765 0.914234
5398 5515 0.914235
5398 6894 0.914235
5398 6895 0.914235
5398 6012 0.914235
5398 5476 0.914235
5398 6023 0.914235
5398 7161 0.914235
5398 6944 0.914235
5398 7164 0.914235
5398 6660 0.914235
5398 5402 0.914235
5398 6045 0.914235
5398 6048 0.914235
5398 6049 0.914235
5398 5409 0.914235
5398 6062 0.914235
5398 6851 0.914235
5398 6903 0.914235
5398 7923 0.914235
5398 5792 0.914235
5398 7035 0.914235
5398 6852 0.914235
5398 6909 0.914235
5398 6678 0.914235
5398 6251 0.914235
5398 6854 0.914235
5398 5575 0.914235
5398 5407 0.914235
5398 5496 0.914235
5398 5444 0.914235
5398 5913 0.914235
5398 6096 0.914235
5398 6098 0.914235
5398 5488 0.914235
5398 5405 0.914235
5398 6042 0.914235
5398 8417 0.914235
5398 6133 0.914235
5398 6931 0.914235
5398 7503 0.914235
5398 7440 0.914235
5398 6862 0.914235
5398 5464 0.914235
5398 7386 0.914235
5398 5939 0.914235
5398 6166 0.914235
5398 5570 0.914235
5398 5516 0.914235
5398 5985 0.914235
5398 5422 0.914235
5398 5997 0.914235
5398 6009 0.914235
5398 6011 0.914235
5398 6033 0.914235
5398 5675 0.914235
5398 5576 0.914235
5398 5951 0.914235
5398 6594 0.914235
5398 6823 0.914235
5398 5599 0.914235
5398 6017 0.914235
5398 6126 0.914235
5398 5886 0.914235
5398 5534 0.914235
5398 5965 0.914235
5398 6198 0.914235
5398 6035 0.914235
5398 7167 0.914235
5398 5437 0.914235
5398 5445 0.914235
5398 5415 0.914235
5398 7448 0.914235
5398 7041 0.914235
5398 5426 0.914235
5399 5497 0.914235
5399 5495 0.914235
5399 7372 0.914235
5399 5691 0.914235
5399 5761 0.914235
5399 5782 0.914235
5399 6676 0.914235
5399 5659 0.914235
5399 5853 0.914235
5399 5576 0.914235
5399 6563 0.914235
5399 6322 0.914235
5399 5676 0.914235
5399 5839 0.914235
5399 5736 0.914235
5397 5553 0.914236
5397 6740 0.914236
5397 5464 0.914236
5397 6198 0.914236
5398 5433 0.914236
5398 7540 0.914236
5398 6008 0.914236
5398 6445 0.914236
5398 6860 0.914236
5398 6653 0.914236
5398 6029 0.914236
5398 6861 0.914236
5398 6032 0.914236
5398 5738 0.914236
5398 6061 0.914236
5398 6065 0.914236
5398 5411 0.914236
5398 6248 0.914236
5398 6385 0.914236
5398 7320 0.914236
5398 6112 0.914236
5398 7261 0.914236
5398 5401 0.914236
5398 7023 0.914236
5398 5814 0.914236
5398 7442 0.914236
5398 7028 0.914236
5398 5790 0.914236
5398 5425 0.914236
5398 6122 0.914236
5398 6683 0.914236
5398 6155 0.914236
5398 6857 0.914236
5398 5959 0.914236
5398 6934 0.914236
5398 6891 0.914236
5398 6360 0.914236
5398 5435 0.914236
5398 6926 0.914236
5398 5826 0.914236
5398 7137 0.914236
5398 5821 0.914236
5398 6492 0.914236
5398 7044 0.914236
5398 7195 0.914236
5398 6982 0.914236
5398 5819 0.914236
5397 6909 0.914237
5397 6433 0.914237
5397 5606 0.914237
5397 5935 0.914237
5397 6862 0.914237
5397 5571 0.914237
5397 5939 0.914237
5397 5997 0.914237
5397 5613 0.914237
5397 5673 0.914237
5397 5583 0.914237
5396 6463 0.914238
5396 5794 0.914238
5396 8735 0.914238
5396 6640 0.914238
5396 5448 0.914238
5395 6276 0.914239
5395 8146 0.914239
5395 5678 0.914239
5395 6028 0.914239
5395 6568 0.914239
5395 5668 0.914239
5395 6308 0.914239
5395 7553 0.914239
5395 5694 0.914239
5395 5403 0.914239
5395 5968 0.914239
5395 5494 0.914239
5395 7151 0.914239
5395 5915 0.914239
5395 6337 0.914239
5395 6051 0.914239
5395 7254 0.914239
5395 6338 0.914239
5395 6290 0.914239
5395 8632 0.914239
5395 5648 0.914239
5395 5504 0.914239
5395 5469 0.914239
5395 6312 0.914239
5395 7427 0.914239
5395 5727 0.914239
5395 5732 0.914239
5395 6923 0.914239
5395 6550 0.914239
5395 5924 0.914239
5395 5908 0.914239
5395 7108 0.914239
5395 6327 0.914239
5395 5650 0.914239
5395 6332 0.914239
5395 6262 0.914239
5395 6524 0.914239
5395 7014 0.914239
5395 5691 0.914239
5395 6281 0.914239
5395 6200 0.914239
5395 5715 0.914239
5395 5825 0.914239
5395 5759 0.914239
5395 8286 0.914239
5395 6374 0.914239
5395 6766 0.914239
5395 7558 0.914239
5395 6344 0.914239
5395 7557 0.914239
5395 5584 0.914239
5395 6535 0.914239
5395 6958 0.914239
5395 6787 0.914239
5395 6319 0.914239
5395 7334 0.914239
5395 6328 0.914239
5395 6289 0.914239
5395 7539 0.914239
5395 7776 0.914239
5395 5752 0.914239
5395 5900 0.914239
5395 7552 0.914239
5395 5443 0.914239
5395 6266 0.914239
5395 5912 0.914239
5395 5734 0.914239
5395 5619 0.914239
5395 5835 0.914239
5395 6393 0.914239
5395 6556 0.914239
5395 6559 0.914239
5395 5427 0.914239
5395 5745 0.914239
5395 6343 0.914239
5395 5750 0.914239
5395 6260 0.914239
5395 6188 0.914239
5395 6273 0.914239
5395 6190 0.914239
5395 5854 0.914239
5395 6331 0.914239
5395 5673 0.914239
5395 6277 0.914239
5395 6336 0.914239
5395 5687 0.914239
5395 5708 0.914239
5395 6705 0.914239
5395 8758 0.914239
5395 5754 0.914239
5395 5631 0.914239
5395 7614 0.914239
5395 7090 0.914239
5395 5711 0.914239
5395 7395 0.914239
5395 5763 0.914239
5396 5656 0.914239
5396 5721 0.914239
5396 7164 0.914239
5396 5820 0.914239
5396 5409 0.914239
5396 5760 0.914239
5396 6061 0.914239
5396 6062 0.914239
5396 6065 0.914239
5396 5454 0.914239
5396 6964 0.914239
5396 7433 0.914239
5396 5559 0.914239
5396 7554 0.914239
5396 6697 0.914239
5396 5541 0.914239
5396 5407 0.914239
5396 7019 0.914239
5396 5463 0.914239
5396 6847 0.914239
5396 5644 0.914239
5396 5504 0.914239
5396 5451 0.914239
5396 5726 0.914239
5396 6699 0.914239
5396 5400 0.914239
5396 5485 0.914239
5396 5844 0.914239
5396 6794 0.914239
5396 5549 0.914239
5396 7075 0.914239
5396 6929 0.914239
5396 6442 0.914239
5396 5567 0.914239
5396 7504 0.914239
5396 7547 0.914239
5396 6748 0.914239
5396 7708 0.914239
5396 7920 0.914239
5396 5501 0.914239
5396 7024 0.914239
5396 5817 0.914239
5396 7362 0.914239
5396 7130 0.914239
5396 5536 0.914239
5396 6464 0.914239
5396 7033 0.914239
5396 6116 0.914239
5396 5447 0.914239
5396 6866 0.914239
5396 5467 0.914239
5396 5834 0.914239
5396 5505 0.914239
5396 6986 0.914239
5396 5946 0.914239
5396 6857 0.914239
5396 5636 0.914239
5396 5484 0.914239
5396 5997 0.914239
5396 6197 0.914239
5396 7020 0.914239
5396 5487 0.914239
5396 6945 0.914239
5396 7429 0.914239
5396 5675 0.914239
5396 5948 0.914239
5396 5828 0.914239
5396 6942 0.914239
5396 5905 0.914239
5396 6069 0.914239
5396 5886 0.914239
5396 7494 0.914239
5396 5953 0.914239
5396 6229 0.914239
5396 5965 0.914239
5396 8110 0.914239
5396 5562 0.914239
5396 5423 0.914239
5396 5765 0.914239
5396 5426 0.914239
5394 5497 0.91424
5394 5482 0.91424
5394 6458 0.91424
5394 7254 0.91424
5394 5400 0.91424
5394 5555 0.91424
5394 6388 0.91424
5394 6133 0.91424
5394 5589 0.91424
5394 5938 0.91424
5394 6503 0.91424
5394 5651 0.91424
5394 5532 0.91424
5394 6019 0.91424
5394 5904 0.91424
5394 5776 0.91424
5394 5462 0.91424
5394 6208 0.91424
5394 5722 0.91424
5394 5460 0.91424
5394 5513 0.91424
5394 5928 0.91424
5394 5519 0.91424
5394 6296 0.91424
5394 6123 0.91424
5394 6162 0.91424
5394 6414 0.91424
5394 5813 0.91424
5394 8177 0.91424
5394 7898 0.91424
5394 6138 0.91424
5394 6183 0.91424
5395 5656 0.91424
5395 5528 0.91424
5395 8555 0.91424
5395 8090 0.91424
5395 5679 0.91424
5395 8310 0.91424
5395 7015 0.91424
5395 6894 0.91424
5395 5470 0.91424
5395 6653 0.91424
5395 5738 0.91424
5395 6849 0.91424
5395 7312 0.91424
5395 6851 0.91424
5395 8097 0.91424
5395 5663 0.91424
5395 6678 0.91424
5395 7432 0.91424
5395 6136 0.91424
5395 6697 0.91424
5395 6920 0.91424
5395 6270 0.91424
5395 7914 0.91424
5395 7150 0.91424
5395 6897 0.91424
5395 5496 0.91424
5395 5444 0.91424
5395 6297 0.91424
5395 6298 0.91424
5395 6081 0.91424
5395 7974 0.91424
5395 5451 0.91424
5395 5935 0.91424
5395 5662 0.91424
5395 5400 0.91424
5395 5524 0.91424
5395 5527 0.91424
5395 5450 0.91424
5395 7836 0.91424
5395 8148 0.91424
5395 6850 0.91424
5395 8250 0.91424
5395 5671 0.91424
5395 5705 0.91424
5395 7326 0.91424
5395 7075 0.91424
5395 5567 0.91424
5395 6748 0.91424
5395 7440 0.91424
5395 7130 0.91424
5395 6922 0.91424
5395 7033 0.91424
5395 5659 0.91424
5395 5447 0.91424
5395 5467 0.91424
5395 5609 0.91424
5395 5471 0.91424
5395 6558 0.91424
5395 6497 0.91424
5395 5939 0.91424
5395 7410 0.91424
5395 6986 0.91424
5395 7076 0.91424
5395 5946 0.91424
5395 5574 0.91424
5395 5618 0.91424
5395 6631 0.91424
5395 5421 0.91424
5395 6640 0.91424
5395 5429 0.91424
5395 6896 0.91424
5395 6011 0.91424
5395 6033 0.91424
5395 6945 0.91424
5395 5646 0.91424
5395 7431 0.91424
5395 7317 0.91424
5395 5893 0.91424
5395 5897 0.91424
5395 7875 0.91424
5395 6562 0.91424
5395 6526 0.91424
5395 6361 0.91424
5395 6364 0.91424
5395 7538 0.91424
5395 7082 0.91424
5395 6072 0.91424
5395 5699 0.91424
5395 6234 0.91424
5395 5658 0.91424
5395 6940 0.91424
5395 6017 0.91424
5395 5623 0.91424
5395 7579 0.91424
5395 7321 0.91424
5395 7913 0.91424
5395 6126 0.91424
5395 5706 0.91424
5395 8077 0.91424
5395 5886 0.91424
5395 5534 0.91424
5395 5953 0.91424
5395 5643 0.91424
5395 6329 0.91424
5395 5845 0.91424
5395 7008 0.91424
5395 8507 0.91424
5395 5562 0.91424
5395 7018 0.91424
5395 5438 0.91424
5395 6398 0.91424
5395 6492 0.91424
5395 6143 0.91424
5395 7629 0.91424
5395 5448 0.91424
5395 6156 0.91424
5393 8809 0.914241
5393 6770 0.914241
5393 6057 0.914241
5393 5994 0.914241
5393 5423 0.914241
5394 6726 0.914241
5394 5958 0.914241
5394 5850 0.914241
5394 5523 0.914241
5394 6076 0.914241
5394 7114 0.914241
5394 5626 0.914241
5394 7566 0.914241
5394 6405 0.914241
5394 7122 0.914241
5394 5556 0.914241
5394 6722 0.914241
5394 5964 0.914241
5394 5859 0.914241
5394 6196 0.914241
5394 6650 0.914241
5394 6589 0.914241
5394 5509 0.914241
5394 6463 0.914241
5394 7259 0.914241
5394 5913 0.914241
5394 6382 0.914241
5394 5644 0.914241
5394 5860 0.914241
5394 5451 0.914241
5394 6167 0.914241
5394 6417 0.914241
5394 6345 0.914241
5394 5524 0.914241
5394 5991 0.914241
5394 5475 0.914241
5394 5486 0.914241
5394 5832 0.914241
5394 7123 0.914241
5394 7880 0.914241
5394 7341 0.914241
5394 5614 0.914241
5394 5567 0.914241
5394 6656 0.914241
5394 5891 0.914241
5394 7952 0.914241
5394 5545 0.914241
5394 6465 0.914241
5394 6670 0.914241
5394 7369 0.914241
5394 5853 0.914241
5394 6104 0.914241
5394 7119 0.914241
5394 6114 0.914241
5394 5464 0.914241
5394 6158 0.914241
5394 5617 0.914241
5394 5777 0.914241
5394 6418 0.914241
5394 7126 0.914241
5394 5665 0.914241
5394 6429 0.914241
5394 5422 0.914241
5394 5867 0.914241
5394 7301 0.914241
5394 5942 0.914241
5394 7064 0.914241
5394 5683 0.914241
5394 5879 0.914241
5394 5884 0.914241
5394 5489 0.914241
5394 6410 0.914241
5394 5838 0.914241
5394 5498 0.914241
5394 6563 0.914241
5394 6240 0.914241
5394 6642 0.914241
5394 6457 0.914241
5394 5900 0.914241
5394 5901 0.914241
5394 5912 0.914241
5394 5865 0.914241
5394 6496 0.914241
5394 5955 0.914241
5394 5918 0.914241
5394 5929 0.914241
5394 7477 0.914241
5394 6368 0.914241
5394 6533 0.914241
5394 6043 0.914241
5394 6044 0.914241
5394 6046 0.914241
5394 5905 0.914241
5394 5835 0.914241
5394 6475 0.914241
5394 5680 0.914241
5394 7415 0.914241
5394 5427 0.914241
5394 5492 0.914241
5394 7492 0.914241
5394 5724 0.914241
5394 5898 0.914241
5394 6329 0.914241
5394 5439 0.914241
5394 6354 0.914241
5394 5692 0.914241
5394 5564 0.914241
5394 6590 0.914241
5394 5730 0.914241
5394 5506 0.914241
5394 5423 0.914241
5394 6977 0.914241
5394 6137 0.914241
5394 6143 0.914241
5394 6154 0.914241
5394 5426 0.914241
5395 6520 0.914241
5395 7223 0.914241
5395 6937 0.914241
5395 6048 0.914241
5395 6600 0.914241
5395 6062 0.914241
5395 5454 0.914241
5395 6385 0.914241
5395 8101 0.914241
5395 6914 0.914241
5395 5556 0.914241
5395 5575 0.914241
5395 5989 0.914241
5395 6358 0.914241
5395 6284 0.914241
5395 8225 0.914241
5395 5509 0.914241
5395 5757 0.914241
5395 8352 0.914241
5395 8123 0.914241
5395 5606 0.914241
5395 8302 0.914241
5395 6883 0.914241
5395 6350 0.914241
5395 5488 0.914241
5395 6641 0.914241
5395 8741 0.914241
5395 5455 0.914241
5395 5844 0.914241
5395 5751 0.914241
5395 6931 0.914241
5395 7243 0.914241
5395 7920 0.914241
5395 8115 0.914241
5395 6662 0.914241
5395 5543 0.914241
5395 6267 0.914241
5395 7662 0.914241
5395 6866 0.914241
5395 7626 0.914241
5395 6692 0.914241
5395 6170 0.914241
5395 5617 0.914241
5395 6509 0.914241
5395 5477 0.914241
5395 5960 0.914241
5395 6515 0.914241
5395 7012 0.914241
5395 6000 0.914241
5395 7301 0.914241
5395 6197 0.914241
5395 6889 0.914241
5395 5828 0.914241
5395 6386 0.914241
5395 5599 0.914241
5395 5929 0.914241
5395 5613 0.914241
5395 5625 0.914241
5395 8149 0.914241
5395 5612 0.914241
5395 6322 0.914241
5395 7332 0.914241
5395 6698 0.914241
5395 6229 0.914241
5395 5439 0.914241
5395 5698 0.914241
5395 7967 0.914241
5395 6888 0.914241
5395 7263 0.914241
5395 5415 0.914241
5395 8575 0.914241
5395 6401 0.914241
5395 6498 0.914241
5395 6506 0.914241
5393 5738 0.914242
5393 6385 0.914242
5393 6637 0.914242
5393 6345 0.914242
5393 6850 0.914242
5393 7968 0.914242
5393 5618 0.914242
5393 6631 0.914242
5393 5959 0.914242
5393 7631 0.914242
5393 6640 0.914242
5393 6360 0.914242
5393 5646 0.914242
5393 5521 0.914242
5393 6649 0.914242
5393 6143 0.914242
5394 6727 0.914242
5394 5440 0.914242
5394 6734 0.914242
5394 5976 0.914242
5394 5983 0.914242
5394 5796 0.914242
5394 5514 0.914242
5394 6568 0.914242
5394 6785 0.914242
5394 7072 0.914242
5394 6103 0.914242
5394 8984 0.914242
5394 5518 0.914242
5394 6187 0.914242
5394 5652 0.914242
5394 6193 0.914242
5394 6738 0.914242
5394 6581 0.914242
5394 5882 0.914242
5394 5756 0.914242
5394 6807 0.914242
5394 6808 0.914242
5394 6169 0.914242
5394 5956 0.914242
5394 6928 0.914242
5394 5716 0.914242
5394 5732 0.914242
5394 5735 0.914242
5394 5852 0.914242
5394 5705 0.914242
5394 6153 0.914242
5394 7674 0.914242
5394 6411 0.914242
5394 5990 0.914242
5394 5690 0.914242
5394 5871 0.914242
5394 6038 0.914242
5394 6768 0.914242
5394 8139 0.914242
5394 5571 0.914242
5394 5841 0.914242
5394 5914 0.914242
5394 6709 0.914242
5394 6795 0.914242
5394 7088 0.914242
5394 6228 0.914242
5394 5516 0.914242
5394 6034 0.914242
5394 7307 0.914242
5394 6538 0.914242
5394 6383 0.914242
5394 5576 0.914242
5394 5937 0.914242
5394 5491 0.914242
5394 6831 0.914242
5394 5951 0.914242
5394 7511 0.914242
5394 6214 0.914242
5394 6801 0.914242
5394 6823 0.914242
5394 5934 0.914242
5394 6027 0.914242
5394 6454 0.914242
5394 6047 0.914242
5394 7720 0.914242
5394 7812 0.914242
5394 5404 0.914242
5394 5874 0.914242
5394 6811 0.914242
5394 7329 0.914242
5394 5723 0.914242
5394 5534 0.914242
5394 5771 0.914242
5394 6714 0.914242
5394 6715 0.914242
5394 5921 0.914242
5394 7596 0.914242
5394 8461 0.914242
5394 6067 0.914242
5394 5911 0.914242
5394 6300 0.914242
5394 5638 0.914242
5394 6086 0.914242
5394 5563 0.914242
5394 6553 0.914242
5394 6129 0.914242
5394 5763 0.914242
5395 5497 0.914242
5395 5408 0.914242
5395 6936 0.914242
5395 6895 0.914242
5395 7161 0.914242
5395 6901 0.914242
5395 6480 0.914242
5395 7433 0.914242
5395 7903 0.914242
5395 6805 0.914242
5395 6119 0.914242
5395 8781 0.914242
5395 5755 0.914242
5395 7053 0.914242
5395 5541 0.914242
5395 7508 0.914242
5395 6957 0.914242
5395 5774 0.914242
5395 6382 0.914242
5395 7261 0.914242
5395 7684 0.914242
5395 7868 0.914242
5395 7465 0.914242
5395 5405 0.914242
5395 7413 0.914242
5395 6951 0.914242
5395 7852 0.914242
5395 5485 0.914242
5395 7844 0.914242
5395 6794 0.914242
5395 5549 0.914242
5395 6148 0.914242
5395 7590 0.914242
5395 6163 0.914242
5395 7155 0.914242
5395 5532 0.914242
5395 5920 0.914242
5395 7966 0.914242
5395 6647 0.914242
5395 7968 0.914242
5395 7350 0.914242
5395 7246 0.914242
5395 5817 0.914242
5395 7360 0.914242
5395 5539 0.914242
5395 5904 0.914242
5395 5772 0.914242
5395 5441 0.914242
5395 5442 0.914242
5395 5773 0.914242
5395 6376 0.914242
5395 5776 0.914242
5395 5781 0.914242
5395 6966 0.914242
5395 8166 0.914242
5395 5615 0.914242
5395 5616 0.914242
5395 7386 0.914242
5395 5815 0.914242
5395 5484 0.914242
5395 6891 0.914242
5395 5516 0.914242
5395 7297 0.914242
5395 5985 0.914242
5395 6939 0.914242
5395 6009 0.914242
5395 5811 0.914242
5395 6390 0.914242
5395 5675 0.914242
5395 5683 0.914242
5395 5576 0.914242
5395 6521 0.914242
5395 6015 0.914242
5395 7378 0.914242
5395 5551 0.914242
5395 6408 0.914242
5395 5947 0.914242
5395 6528 0.914242
5395 7871 0.914242
5395 6752 0.914242
5395 5905 0.914242
5395 7891 0.914242
5395 5965 0.914242
5395 6845 0.914242
5395 6449 0.914242
5395 7244 0.914242
5395 5610 0.914242
5395 5552 0.914242
5395 5426 0.914242
5392 5510 0.914243
5392 5987 0.914243
5392 6568 0.914243
5392 6480 0.914243
5392 6308 0.914243
5392 7234 0.914243
5392 5444 0.914243
5392 6051 0.914243
5392 5479 0.914243
5392 5677 0.914243
5392 5400 0.914243
5392 5524 0.914243
5392 5527 0.914243
5392 5555 0.914243
5392 5457 0.914243
5392 6402 0.914243
5392 5589 0.914243
5392 6881 0.914243
5392 5536 0.914243
5392 5539 0.914243
5392 5825 0.914243
5392 5550 0.914243
5392 5462 0.914243
5392 5548 0.914243
5392 5615 0.914243
5392 6875 0.914243
5392 5616 0.914243
5392 6554 0.914243
5392 5464 0.914243
5392 5608 0.914243
5392 5609 0.914243
5392 5834 0.914243
5392 6628 0.914243
5392 5618 0.914243
5392 5595 0.914243
5392 5560 0.914243
5392 6295 0.914243
5392 6319 0.914243
5392 6175 0.914243
5392 5460 0.914243
5392 7441 0.914243
5392 5901 0.914243
5392 5912 0.914243
5392 5551 0.914243
5392 5513 0.914243
5392 5599 0.914243
5392 6043 0.914243
5392 6044 0.914243
5392 5613 0.914243
5392 6069 0.914243
5392 5520 0.914243
5392 5492 0.914243
5392 6329 0.914243
5392 6050 0.914243
5392 6291 0.914243
5392 5610 0.914243
5392 6111 0.914243
5392 5711 0.914243
5392 7271 0.914243
5392 5448 0.914243
5394 6565 0.914243
5394 6733 0.914243
5394 5581 0.914243
5394 7170 0.914243
5394 8664 0.914243
5394 5822 0.914243
5394 8273 0.914243
5394 7865 0.914243
5394 8275 0.914243
5394 6745 0.914243
5394 7545 0.914243
5394 6741 0.914243
5394 7224 0.914243
5394 6717 0.914243
5394 8190 0.914243
5394 6212 0.914243
5394 8005 0.914243
5394 8003 0.914243
5394 6057 0.914243
5394 7172 0.914243
5394 7265 0.914243
5394 6491 0.914243
5394 6068 0.914243
5394 7232 0.914243
5394 6779 0.914243
5394 6552 0.914243
5394 8218 0.914243
5394 6574 0.914243
5394 6537 0.914243
5394 6603 0.914243
5394 6782 0.914243
5394 7513 0.914243
5394 6488 0.914243
5394 6580 0.914243
5394 5597 0.914243
5394 6210 0.914243
5394 7940 0.914243
5394 6307 0.914243
5394 7535 0.914243
5394 6313 0.914243
5394 7453 0.914243
5394 7007 0.914243
5394 5975 0.914243
5394 6335 0.914243
5394 6021 0.914243
5394 6456 0.914243
5394 6099 0.914243
5394 8282 0.914243
5394 7604 0.914243
5394 6508 0.914243
5395 5523 0.914243
5395 6091 0.914243
5395 6651 0.914243
5395 6862 0.914243
5395 5777 0.914243
5395 6943 0.914243
5395 5748 0.914243
5395 5906 0.914243
5395 7046 0.914243
5395 7501 0.914243
5395 6111 0.914243
5395 7035 0.914244
5395 6102 0.914244
5395 5604 0.914244
5395 5779 0.914244
5395 5418 0.914244
5395 6039 0.914244
5395 5592 0.914244
5395 8008 0.914244
5395 6610 0.914244
5395 5492 0.914244
5395 5848 0.914244
5395 6050 0.914244
5397 7015 0.914244
5397 5811 0.914244
5397 7871 0.914244
5397 5643 0.914244
5399 6635 0.914244
5399 5505 0.914244
5399 6945 0.914244
5399 6143 0.914244
5399 6498 0.914244
5399 5987 0.914245
5399 5678 0.914245
5399 5679 0.914245
5399 6194 0.914245
5399 6025 0.914245
5399 6076 0.914245
5399 7312 0.914245
5399 5454 0.914245
5399 6247 0.914245
5399 5792 0.914245
5399 7903 0.914245
5399 6405 0.914245
5399 6833 0.914245
5399 6719 0.914245
5399 6697 0.914245
5399 8142 0.914245
5399 5804 0.914245
5399 5500 0.914245
5399 7974 0.914245
5399 5542 0.914245
5399 5677 0.914245
5399 6120 0.914245
5399 8302 0.914245
5399 5824 0.914245
5399 6177 0.914245
5399 7399 0.914245
5399 6350 0.914245
5399 6576 0.914245
5399 5524 0.914245
5399 5527 0.914245
5399 6641 0.914245
5399 6740 0.914245
5399 6585 0.914245
5399 6199 0.914245
5399 8103 0.914245
5399 6257 0.914245
5399 6647 0.914245
5399 5799 0.914245
5399 6748 0.914245
5399 5598 0.914245
5399 6470 0.914245
5399 5442 0.914245
5399 6670 0.914245
5399 6708 0.914245
5399 7213 0.914245
5399 6617 0.914245
5399 6114 0.914245
5399 5464 0.914245
5399 5471 0.914245
5399 6155 0.914245
5399 6986 0.914245
5399 5617 0.914245
5399 6509 0.914245
5399 6418 0.914245
5399 5452 0.914245
5399 5618 0.914245
5399 6419 0.914245
5399 5484 0.914245
5399 6744 0.914245
5399 6197 0.914245
5399 5586 0.914245
5399 5487 0.914245
5399 6943 0.914245
5399 5811 0.914245
5399 8266 0.914245
5399 6713 0.914245
5399 6240 0.914245
5399 6984 0.914245
5399 7394 0.914245
5399 5947 0.914245
5399 6511 0.914245
5399 6703 0.914245
5399 5508 0.914245
5399 6043 0.914245
5399 6046 0.914245
5399 5577 0.914245
5399 6479 0.914245
5399 7316 0.914245
5399 6341 0.914245
5399 6556 0.914245
5399 7332 0.914245
5399 6698 0.914245
5399 5673 0.914245
5399 6449 0.914245
5399 7823 0.914245
5399 6035 0.914245
5399 7361 0.914245
5399 5610 0.914245
5399 5415 0.914245
5399 6115 0.914245
5399 6137 0.914245
5399 5583 0.914245
5399 6154 0.914245
5399 8030 0.914245
5399 5547 0.914245
5399 5552 0.914245
5399 5426 0.914245
5390 5820 0.914246
5390 5537 0.914246
5390 5441 0.914246
5390 6034 0.914246
5390 6535 0.914246
5390 8402 0.914246
5390 6113 0.914246
5391 5988 0.914246
5391 5482 0.914246
5391 6062 0.914246
5391 6245 0.914246
5391 5524 0.914246
5391 5405 0.914246
5391 6929 0.914246
5391 5794 0.914246
5391 5799 0.914246
5391 5598 0.914246
5391 7130 0.914246
5391 5574 0.914246
5391 5997 0.914246
5391 5562 0.914246
5391 6490 0.914246
5391 5511 0.914246
5395 5433 0.914246
5395 6892 0.914246
5395 5987 0.914246
5395 5988 0.914246
5395 7127 0.914246
5395 6446 0.914246
5395 6447 0.914246
5395 6658 0.914246
5395 5402 0.914246
5395 5553 0.914246
5395 7231 0.914246
5395 7029 0.914246
5395 5481 0.914246
5395 7037 0.914246
5395 5522 0.914246
5395 6909 0.914246
5395 6405 0.914246
5395 6983 0.914246
5395 6235 0.914246
5395 6719 0.914246
5395 8634 0.914246
5395 6433 0.914246
5395 5758 0.914246
5395 5500 0.914246
5395 6098 0.914246
5395 7829 0.914246
5395 5677 0.914246
5395 6125 0.914246
5395 5726 0.914246
5395 6317 0.914246
5395 7793 0.914246
5395 6695 0.914246
5395 7560 0.914246
5395 5701 0.914246
5395 8092 0.914246
5395 6199 0.914246
5395 5716 0.914246
5395 5475 0.914246
5395 6531 0.914246
5395 6042 0.914246
5395 6661 0.914246
5395 6974 0.914246
5395 6346 0.914246
5395 6634 0.914246
5395 5794 0.914246
5395 5434 0.914246
5395 5672 0.914246
5395 7926 0.914246
5395 6442 0.914246
5395 6357 0.914246
5395 7023 0.914246
5395 5891 0.914246
5395 5540 0.914246
5395 7364 0.914246
5395 5761 0.914246
5395 6470 0.914246
5395 5914 0.914246
5395 5642 0.914246
5395 5565 0.914246
5395 6875 0.914246
5395 6128 0.914246
5395 6554 0.914246
5395 5464 0.914246
5395 5608 0.914246
5395 5452 0.914246
5395 5784 0.914246
5395 8568 0.914246
5395 5867 0.914246
5395 7900 0.914246
5395 5586 0.914246
5395 6031 0.914246
5395 6899 0.914246
5395 6959 0.914246
5395 5478 0.914246
5395 6389 0.914246
5395 5879 0.914246
5395 7048 0.914246
5395 5909 0.914246
5395 5910 0.914246
5395 8459 0.914246
5395 7616 0.914246
5395 5416 0.914246
5395 5950 0.914246
5395 6214 0.914246
5395 6215 0.914246
5395 6496 0.914246
5395 5513 0.914246
5395 5769 0.914246
5395 8414 0.914246
5395 5994 0.914246
5395 6530 0.914246
5395 5934 0.914246
5395 5508 0.914246
5395 6043 0.914246
5395 5420 0.914246
5395 8791 0.914246
5395 5629 0.914246
5395 6479 0.914246
5395 5404 0.914246
5395 5529 0.914246
5395 6803 0.914246
5395 7796 0.914246
5395 6397 0.914246
5395 5724 0.914246
5395 7437 0.914246
5395 7353 0.914246
5395 5437 0.914246
5395 5446 0.914246
5395 5506 0.914246
5395 6101 0.914246
5395 5419 0.914246
5395 5925 0.914246
5395 7270 0.914246
5395 5417 0.914246
5395 7041 0.914246
5395 5731 0.914246
5395 5895 0.914246
5397 6928 0.914246
5399 6578 0.914246
5399 6029 0.914246
5399 5738 0.914246
5399 6061 0.914246
5399 6472 0.914246
5399 7114 0.914246
5399 6674 0.914246
5399 6675 0.914246
5399 6481 0.914246
5399 7432 0.914246
5399 6108 0.914246
5399 7122 0.914246
5399 7004 0.914246
5399 5444 0.914246
5399 7427 0.914246
5399 8068 0.914246
5399 6541 0.914246
5399 7410 0.914246
5399 6631 0.914246
5399 6657 0.914246
5399 7431 0.914246
5399 6533 0.914246
5399 7579 0.914246
5399 6135 0.914246
5399 5531 0.914246
5399 6004 0.914246
5399 8346 0.914246
5399 6618 0.914246
5399 6172 0.914246
5389 5497 0.914247
5389 6568 0.914247
5389 5553 0.914247
5389 6062 0.914247
5389 6247 0.914247
5389 5694 0.914247
5389 5496 0.914247
5389 5444 0.914247
5389 6102 0.914247
5389 6400 0.914247
5389 5956 0.914247
5389 5524 0.914247
5389 6641 0.914247
5389 5999 0.914247
5389 5938 0.914247
5389 5532 0.914247
5389 5776 0.914247
5389 5462 0.914247
5389 6114 0.914247
5389 6394 0.914247
5389 5609 0.914247
5389 6158 0.914247
5389 5617 0.914247
5389 5477 0.914247
5389 5422 0.914247
5389 5867 0.914247
5389 5868 0.914247
5389 6011 0.914247
5389 6657 0.914247
5389 5460 0.914247
5389 6364 0.914247
5389 5416 0.914247
5389 6043 0.914247
5389 5492 0.914247
5389 5438 0.914247
5389 6143 0.914247
5389 5426 0.914247
5390 7562 0.914247
5390 5409 0.914247
5390 6909 0.914247
5390 5556 0.914247
5390 6192 0.914247
5390 5407 0.914247
5390 5716 0.914247
5390 5455 0.914247
5390 7091 0.914247
5390 6161 0.914247
5390 6931 0.914247
5390 5532 0.914247
5390 7440 0.914247
5390 5776 0.914247
5390 5571 0.914247
5390 6784 0.914247
5390 5642 0.914247
5390 5464 0.914247
5390 5452 0.914247
5390 5422 0.914247
5390 6441 0.914247
5390 5586 0.914247
5390 6899 0.914247
5390 6815 0.914247
5390 7327 0.914247
5390 5948 0.914247
5390 5551 0.914247
5390 5577 0.914247
5390 5680 0.914247
5390 7723 0.914247
5390 5439 0.914247
5390 5848 0.914247
5390 5673 0.914247
5390 7251 0.914247
5390 5438 0.914247
5390 5610 0.914247
5390 6143 0.914247
5390 6316 0.914247
5390 7602 0.914247
5390 5426 0.914247
5391 5440 0.914247
5391 6023 0.914247
5391 6595 0.914247
5391 5820 0.914247
5391 5738 0.914247
5391 6901 0.914247
5391 5792 0.914247
5391 6119 0.914247
5391 5575 0.914247
5391 5407 0.914247
5391 6897 0.914247
5391 5496 0.914247
5391 7829 0.914247
5391 5606 0.914247
5391 7725 0.914247
5391 7047 0.914247
5391 5400 0.914247
5391 6042 0.914247
5391 8545 0.914247
5391 6973 0.914247
5391 7121 0.914247
5391 7103 0.914247
5391 6161 0.914247
5391 6163 0.914247
5391 5817 0.914247
5391 5536 0.914247
5391 5539 0.914247
5391 7063 0.914247
5391 7028 0.914247
5391 5781 0.914247
5391 6394 0.914247
5391 6866 0.914247
5391 6166 0.914247
5391 6917 0.914247
5391 7667 0.914247
5391 5570 0.914247
5391 5618 0.914247
5391 5959 0.914247
5391 5962 0.914247
5391 6261 0.914247
5391 6000 0.914247
5391 6360 0.914247
5391 6197 0.914247
5391 6033 0.914247
5391 7429 0.914247
5391 5970 0.914247
5391 5599 0.914247
5391 6017 0.914247
5391 5577 0.914247
5391 6123 0.914247
5391 6126 0.914247
5391 5886 0.914247
5391 6698 0.914247
5391 6229 0.914247
5391 5965 0.914247
5391 7967 0.914247
5391 6462 0.914247
5391 6141 0.914247
5391 6401 0.914247
5391 5583 0.914247
5391 6156 0.914247
5391 7525 0.914247
5395 5655 0.914247
5395 7471 0.914247
5395 6938 0.914247
5395 6025 0.914247
5395 6861 0.914247
5395 6084 0.914247
5395 6833 0.914247
5395 7495 0.914247
5395 7368 0.914247
5395 6970 0.914247
5395 6171 0.914247
5395 6928 0.914247
5395 7057 0.914247
5395 7646 0.914247
5395 5588 0.914247
5395 6213 0.914247
5395 6133 0.914247
5395 5791 0.914247
5395 5688 0.914247
5395 6946 0.914247
5395 6203 0.914247
5395 5902 0.914247
5395 6670 0.914247
5395 5568 0.914247
5395 5621 0.914247
5395 6549 0.914247
5395 6140 0.914247
5395 6418 0.914247
5395 5647 0.914247
5395 8428 0.914247
5395 7314 0.914247
5395 5703 0.914247
5395 5737 0.914247
5395 6926 0.914247
5395 5865 0.914247
5395 5833 0.914247
5395 7804 0.914247
5395 5453 0.914247
5395 5837 0.914247
5395 7066 0.914247
5395 8373 0.914247
5395 5739 0.914247
5395 5898 0.914247
5395 5445 0.914247
5395 5449 0.914247
5395 7687 0.914247
5389 5958 0.914248
5389 5973 0.914248
5389 6012 0.914248
5389 6264 0.914248
5389 6030 0.914248
5389 6076 0.914248
5389 6495 0.914248
5389 5964 0.914248
5389 5968 0.914248
5389 5969 0.914248
5389 6242 0.914248
5389 6463 0.914248
5389 6056 0.914248
5389 6483 0.914248
5389 6120 0.914248
5389 6167 0.914248
5389 6416 0.914248
5389 5587 0.914248
5389 5982 0.914248
5389 5991 0.914248
5389 6437 0.914248
5389 6741 0.914248
5389 6022 0.914248
5389 6042 0.914248
5389 5555 0.914248
5389 6078 0.914248
5389 5486 0.914248
5389 5832 0.914248
5389 6256 0.914248
5389 6503 0.914248
5389 5651 0.914248
5389 5533 0.914248
5389 5614 0.914248
5389 6005 0.914248
5389 6453 0.914248
5389 6019 0.914248
5389 5764 0.914248
5389 6073 0.914248
5389 6140 0.914248
5389 7126 0.914248
5389 6466 0.914248
5389 5560 0.914248
5389 5722 0.914248
5389 6410 0.914248
5389 7418 0.914248
5389 6175 0.914248
5389 5498 0.914248
5389 5986 0.914248
5389 6240 0.914248
5389 6642 0.914248
5389 6334 0.914248
5389 5912 0.914248
5389 5507 0.914248
5389 5513 0.914248
5389 6408 0.914248
5389 5955 0.914248
5389 5928 0.914248
5389 6368 0.914248
5389 6041 0.914248
5389 5519 0.914248
5389 6533 0.914248
5389 6044 0.914248
5389 6475 0.914248
5389 6296 0.914248
5389 6397 0.914248
5389 6162 0.914248
5389 6584 0.914248
5389 6659 0.914248
5389 6609 0.914248
5389 7377 0.914248
5389 5419 0.914248
5389 6137 0.914248
5389 6138 0.914248
5389 6141 0.914248
5389 6494 0.914248
5389 6154 0.914248
5389 7124 0.914248
5389 7395 0.914248
5390 5938 0.914248
5390 5790 0.914248
5390 5617 0.914248
5390 6046 0.914248
5391 5408 0.914248
5391 6446 0.914248
5391 6012 0.914248
5391 7161 0.914248
5391 6032 0.914248
5391 6771 0.914248
5391 6195 0.914248
5391 7324 0.914248
5391 6346 0.914248
5391 6268 0.914248
5391 6118 0.914248
5391 5609 0.914248
5391 6558 0.914248
5391 6009 0.914248
5391 6526 0.914248
5391 6511 0.914248
5391 6935 0.914248
5391 5994 0.914248
5391 6530 0.914248
5391 5613 0.914248
5391 5612 0.914248
5391 5673 0.914248
5391 6900 0.914248
5391 5446 0.914248
5391 6082 0.914248
5391 7375 0.914248
5396 5497 0.914248
5396 6518 0.914248
5396 6520 0.914248
5396 6892 0.914248
5396 5528 0.914248
5396 7471 0.914248
5396 6653 0.914248
5396 6029 0.914248
5396 6848 0.914248
5396 6658 0.914248
5396 6595 0.914248
5396 6048 0.914248
5396 6901 0.914248
5396 6865 0.914248
5396 6851 0.914248
5396 6961 0.914248
5396 6903 0.914248
5396 6854 0.914248
5396 7039 0.914248
5396 6358 0.914248
5396 6297 0.914248
5396 6096 0.914248
5396 5677 0.914248
5396 5606 0.914248
5396 6695 0.914248
5396 7051 0.914248
5396 6199 0.914248
5396 6531 0.914248
5396 5450 0.914248
5396 6661 0.914248
5396 6952 0.914248
5396 7732 0.914248
5396 6955 0.914248
5396 6850 0.914248
5396 7852 0.914248
5396 5832 0.914248
5396 6634 0.914248
5396 5651 0.914248
5396 5532 0.914248
5396 6357 0.914248
5396 5715 0.914248
5396 7063 0.914248
5396 5781 0.914248
5396 6708 0.914248
5396 5642 0.914248
5396 5659 0.914248
5396 5664 0.914248
5396 6549 0.914248
5396 5609 0.914248
5396 6558 0.914248
5396 6166 0.914248
5396 6692 0.914248
5396 6170 0.914248
5396 6917 0.914248
5396 5617 0.914248
5396 5570 0.914248
5396 6631 0.914248
5396 6632 0.914248
5396 5959 0.914248
5396 5584 0.914248
5396 6891 0.914248
5396 5985 0.914248
5396 5422 0.914248
5396 7021 0.914248
5396 6033 0.914248
5396 6265 0.914248
5396 6959 0.914248
5396 5478 0.914248
5396 5646 0.914248
5396 6972 0.914248
5396 5865 0.914248
5396 5551 0.914248
5396 5599 0.914248
5396 5947 0.914248
5396 5923 0.914248
5396 6439 0.914248
5396 5929 0.914248
5396 6994 0.914248
5396 5577 0.914248
5396 5520 0.914248
5396 7891 0.914248
5396 6123 0.914248
5396 5521 0.914248
5396 5743 0.914248
5396 5534 0.914248
5396 5438 0.914248
5396 6401 0.914248
5396 6156 0.914248
5396 6982 0.914248
5396 5736 0.914248
5388 6671 0.91425
5388 5432 0.91425
5388 5464 0.91425
5388 5656 0.914251
5388 6192 0.914251
5388 7168 0.914251
5388 5774 0.914251
5388 6297 0.914251
5388 6634 0.914251
5388 6647 0.914251
5388 5799 0.914251
5388 6442 0.914251
5388 7500 0.914251
5388 6748 0.914251
5388 7440 0.914251
5388 6946 0.914251
5388 6862 0.914251
5388 7023 0.914251
5388 7360 0.914251
5388 5598 0.914251
5388 5772 0.914251
5388 5441 0.914251
5388 6379 0.914251
5388 6789 0.914251
5388 6797 0.914251
5388 6095 0.914251
5388 5717 0.914251
5388 5460 0.914251
5388 5416 0.914251
5388 6126 0.914251
5388 5438 0.914251
5387 5655 0.914252
5387 5987 0.914252
5387 5700 0.914252
5387 6592 0.914252
5387 6472 0.914252
5387 5522 0.914252
5387 7947 0.914252
5387 5444 0.914252
5387 5509 0.914252
5387 5786 0.914252
5387 5677 0.914252
5387 8180 0.914252
5387 5588 0.914252
5387 7836 0.914252
5387 6078 0.914252
5387 5832 0.914252
5387 7590 0.914252
5387 5532 0.914252
5387 5536 0.914252
5387 5539 0.914252
5387 5825 0.914252
5387 5462 0.914252
5387 6114 0.914252
5387 6128 0.914252
5387 6554 0.914252
5387 5464 0.914252
5387 5609 0.914252
5387 5834 0.914252
5387 5617 0.914252
5387 6509 0.914252
5387 6418 0.914252
5387 5595 0.914252
5387 5406 0.914252
5387 5586 0.914252
5387 5478 0.914252
5387 5443 0.914252
5387 5873 0.914252
5387 5517 0.914252
5387 5613 0.914252
5387 6069 0.914252
5387 7065 0.914252
5387 5830 0.914252
5387 5546 0.914252
5387 7242 0.914252
5387 5465 0.914252
5387 5610 0.914252
5385 7471 0.914254
5385 6407 0.914254
5385 5452 0.914254
5385 5752 0.914254
5385 6069 0.914254
5386 5977 0.914254
5386 5464 0.914254
5386 6831 0.914254
5386 7477 0.914254
5386 5427 0.914254
5385 5958 0.914255
5385 5497 0.914255
5385 5528 0.914255
5385 6264 0.914255
5385 6061 0.914255
5385 6062 0.914255
5385 6076 0.914255
5385 5454 0.914255
5385 5694 0.914255
5385 6404 0.914255
5385 6405 0.914255
5385 6195 0.914255
5385 5496 0.914255
5385 5444 0.914255
5385 6400 0.914255
5385 6167 0.914255
5385 6417 0.914255
5385 5524 0.914255
5385 5527 0.914255
5385 6641 0.914255
5385 5999 0.914255
5385 6648 0.914255
5385 5486 0.914255
5385 6403 0.914255
5385 5589 0.914255
5385 5532 0.914255
5385 5533 0.914255
5385 5614 0.914255
5385 7110 0.914255
5385 5567 0.914255
5385 6019 0.914255
5385 7952 0.914255
5385 5776 0.914255
5385 5462 0.914255
5385 5659 0.914255
5385 6114 0.914255
5385 6118 0.914255
5385 6394 0.914255
5385 5464 0.914255
5385 5609 0.914255
5385 5834 0.914255
5385 5505 0.914255
5385 5946 0.914255
5385 5617 0.914255
5385 6418 0.914255
5385 7126 0.914255
5385 5477 0.914255
5385 5422 0.914255
5385 6011 0.914255
5385 5560 0.914255
5385 6208 0.914255
5385 5722 0.914255
5385 5460 0.914255
5385 6003 0.914255
5385 6015 0.914255
5385 7953 0.914255
5385 5912 0.914255
5385 5513 0.914255
5385 6408 0.914255
5385 6519 0.914255
5385 6043 0.914255
5385 6044 0.914255
5385 6475 0.914255
5385 6384 0.914255
5385 6874 0.914255
5385 6987 0.914255
5385 5676 0.914255
5385 5562 0.914255
5385 6609 0.914255
5385 5423 0.914255
5385 6124 0.914255
5385 6398 0.914255
5385 6143 0.914255
5385 6401 0.914255
5385 6154 0.914255
5385 5426 0.914255
5386 5801 0.914255
5386 6030 0.914255
5386 5556 0.914255
5386 6458 0.914255
5386 5479 0.914255
5386 5504 0.914255
5386 5488 0.914255
5386 5450 0.914255
5386 5735 0.914255
5386 5832 0.914255
5386 5589 0.914255
5386 5532 0.914255
5386 5533 0.914255
5386 6442 0.914255
5386 6243 0.914255
5386 6038 0.914255
5386 5598 0.914255
5386 7112 0.914255
5386 5462 0.914255
5386 5664 0.914255
5386 6795 0.914255
5386 5516 0.914255
5386 5478 0.914255
5386 5489 0.914255
5386 5443 0.914255
5386 5551 0.914255
5386 5517 0.914255
5386 5420 0.914255
5386 5492 0.914255
5386 5448 0.914255
5386 6310 0.914256
5384 5820 0.914257
5384 5524 0.914257
5384 5441 0.914257
5384 5594 0.914257
5384 7080 0.914257
5384 5426 0.914257
5384 6276 0.914258
5384 5772 0.914258
5384 6315 0.914258
5384 7557 0.914258
5384 5460 0.914258
5384 5854 0.914258
5384 6280 0.914258
5384 6518 0.914259
5384 6578 0.914259
5384 6936 0.914259
5384 6405 0.914259
5384 7139 0.914259
5384 8496 0.914259
5384 5882 0.914259
5384 5725 0.914259
5384 7777 0.914259
5384 5774 0.914259
5384 6970 0.914259
5384 7784 0.914259
5384 6400 0.914259
5384 8052 0.914259
5384 7143 0.914259
5384 6695 0.914259
5384 6575 0.914259
5384 6645 0.914259
5384 5701 0.914259
5384 5588 0.914259
5384 5727 0.914259
5384 8068 0.914259
5384 7324 0.914259
5384 5650 0.914259
5384 7207 0.914259
5384 7209 0.914259
5384 7210 0.914259
5384 7211 0.914259
5384 6541 0.914259
5384 7213 0.914259
5384 6905 0.914259
5384 7079 0.914259
5384 7214 0.914259
5384 7215 0.914259
5384 7217 0.914259
5384 7218 0.914259
5384 7132 0.914259
5384 7134 0.914259
5384 7135 0.914259
5384 7780 0.914259
5384 7781 0.914259
5384 6617 0.914259
5384 6549 0.914259
5384 7750 0.914259
5384 7787 0.914259
5384 6309 0.914259
5384 6140 0.914259
5384 7451 0.914259
5384 6728 0.914259
5384 6515 0.914259
5384 5592 0.914259
5384 7657 0.914259
5384 7317 0.914259
5384 6390 0.914259
5384 6310 0.914259
5384 6311 0.914259
5384 6160 0.914259
5384 5602 0.914259
5384 5498 0.914259
5384 6366 0.914259
5384 7776 0.914259
5384 5955 0.914259
5384 6511 0.914259
5384 7753 0.914259
5384 8356 0.914259
5384 5984 0.914259
5384 7298 0.914259
5384 6579 0.914259
5384 7310 0.914259
5384 7807 0.914259
5384 6555 0.914259
5384 6314 0.914259
5384 8043 0.914259
5384 6190 0.914259
5384 5673 0.914259
5384 5531 0.914259
5384 8044 0.914259
5384 7344 0.914259
5384 7353 0.914259
5384 6035 0.914259
5384 6659 0.914259
5384 7898 0.914259
5384 7376 0.914259
5384 6115 0.914259
5384 6553 0.914259
5384 6487 0.914259
5384 5967 0.91426
5384 6733 0.91426
5384 5976 0.91426
5384 5510 0.91426
5384 5408 0.91426
5384 6658 0.91426
5384 5818 0.91426
5384 5733 0.91426
5384 6764 0.91426
5384 6249 0.91426
5384 6090 0.91426
5384 7190 0.91426
5384 5518 0.91426
5384 6842 0.91426
5384 7145 0.91426
5384 6270 0.91426
5384 7149 0.91426
5384 6424 0.91426
5384 5971 0.91426
5384 5652 0.91426
5384 6738 0.91426
5384 6739 0.91426
5384 6358 0.91426
5384 7927 0.91426
5384 7095 0.91426
5384 5816 0.91426
5384 6759 0.91426
5384 7085 0.91426
5384 7175 0.91426
5384 6382 0.91426
5384 6808 0.91426
5384 6169 0.91426
5384 5957 0.91426
5384 6928 0.91426
5384 5488 0.91426
5384 6648 0.91426
5384 7081 0.91426
5384 6786 0.91426
5384 6796 0.91426
5384 5800 0.91426
5384 6836 0.91426
5384 5537 0.91426
5384 6262 0.91426
5384 6281 0.91426
5384 6656 0.91426
5384 7249 0.91426
5384 6039 0.91426
5384 5817 0.91426
5384 5904 0.91426
5384 5775 0.91426
5384 5571 0.91426
5384 5621 0.91426
5384 5425 0.91426
5384 6795 0.91426
5384 5853 0.91426
5384 6804 0.91426
5384 6228 0.91426
5384 5516 0.91426
5384 5526 0.91426
5384 6208 0.91426
5384 6779 0.91426
5384 7485 0.91426
5384 5683 0.91426
5384 5872 0.91426
5384 5703 0.91426
5384 5491 0.91426
5384 5887 0.91426
5384 6318 0.91426
5384 6258 0.91426
5384 6926 0.91426
5384 6594 0.91426
5384 7621 0.91426
5384 5443 0.91426
5384 7367 0.91426
5384 7184 0.91426
5384 6712 0.91426
5384 6823 0.91426
5384 5769 0.91426
5384 6841 0.91426
5384 5981 0.91426
5384 5453 0.91426
5384 6040 0.91426
5384 6765 0.91426
5384 5837 0.91426
5384 5629 0.91426
5384 5881 0.91426
5384 5427 0.91426
5384 5719 0.91426
5384 5534 0.91426
5384 5952 0.91426
5384 7147 0.91426
5384 6188 0.91426
5384 5848 0.91426
5384 6436 0.91426
5384 7993 0.91426
5384 7506 0.91426
5384 6754 0.91426
5384 7067 0.91426
5384 5638 0.91426
5384 5864 0.91426
5384 6145 0.91426
5384 6829 0.91426
5384 6506 0.91426
5384 7319 0.914261
5384 5403 0.914261
5384 7261 0.914261
5384 5532 0.914261
5384 5646 0.914261
5384 6562 0.914261
5384 5687 0.914261
5384 5438 0.914261
5383 5640 0.914277
5383 5497 0.914277
5383 5785 0.914277
5383 6545 0.914277
5383 6879 0.914277
5383 5403 0.914277
5383 7148 0.914277
5383 5494 0.914277
5383 8979 0.914277
5383 6337 0.914277
5383 5444 0.914277
5383 5677 0.914277
5383 5458 0.914277
5383 5524 0.914277
5383 5405 0.914277
5383 5527 0.914277
5383 5474 0.914277
5383 5450 0.914277
5383 5732 0.914277
5383 5555 0.914277
5383 5457 0.914277
5383 6403 0.914277
5383 6256 0.914277
5383 5589 0.914277
5383 6148 0.914277
5383 5537 0.914277
5383 6634 0.914277
5383 6332 0.914277
5383 5532 0.914277
5383 5990 0.914277
5383 5614 0.914277
5383 6005 0.914277
5383 6019 0.914277
5383 5825 0.914277
5383 5545 0.914277
5383 5904 0.914277
5383 5550 0.914277
5383 5462 0.914277
5383 5615 0.914277
5383 6875 0.914277
5383 6554 0.914277
5383 5464 0.914277
5383 6155 0.914277
5383 6628 0.914277
5383 5617 0.914277
5383 6418 0.914277
5383 5618 0.914277
5383 6419 0.914277
5383 6513 0.914277
5383 5586 0.914277
5383 5560 0.914277
5383 6958 0.914277
5383 6295 0.914277
5383 5478 0.914277
5383 6787 0.914277
5383 5491 0.914277
5383 5748 0.914277
5383 5951 0.914277
5383 5460 0.914277
5383 6926 0.914277
5383 5986 0.914277
5383 5752 0.914277
5383 5901 0.914277
5383 5912 0.914277
5383 5551 0.914277
5383 5833 0.914277
5383 5928 0.914277
5383 5517 0.914277
5383 6043 0.914277
5383 6044 0.914277
5383 6046 0.914277
5383 5613 0.914277
5383 5520 0.914277
5383 5404 0.914277
5383 5724 0.914277
5383 6830 0.914277
5383 5534 0.914277
5383 6188 0.914277
5383 5673 0.914277
5383 5546 0.914277
5383 6280 0.914277
5383 6588 0.914277
5383 6291 0.914277
5383 5631 0.914277
5383 5610 0.914277
5383 5423 0.914277
5383 6111 0.914277
5383 6113 0.914277
5383 5563 0.914277
5383 5711 0.914277
5383 5448 0.914277
5383 5763 0.914277
5383 5426 0.914277
5382 5640 0.914279
5382 6518 0.914279
5382 6568 0.914279
5382 6119 0.914279
5382 7690 0.914279
5382 5494 0.914279
5382 7947 0.914279
5382 6736 0.914279
5382 7569 0.914279
5382 6458 0.914279
5382 5444 0.914279
5382 6051 0.914279
5382 6298 0.914279
5382 5677 0.914279
5382 5469 0.914279
5382 6167 0.914279
5382 5605 0.914279
5382 5458 0.914279
5382 5587 0.914279
5382 5524 0.914279
5382 5405 0.914279
5382 6651 0.914279
5382 5474 0.914279
5382 6078 0.914279
5382 5486 0.914279
5382 5525 0.914279
5382 5832 0.914279
5382 5589 0.914279
5382 6153 0.914279
5382 5672 0.914279
5382 5533 0.914279
5382 5990 0.914279
5382 6700 0.914279
5382 5614 0.914279
5382 6005 0.914279
5382 6019 0.914279
5382 5539 0.914279
5382 5550 0.914279
5382 6766 0.914279
5382 5441 0.914279
5382 5841 0.914279
5382 5664 0.914279
5382 5548 0.914279
5382 5615 0.914279
5382 6309 0.914279
5382 5464 0.914279
5382 5609 0.914279
5382 6509 0.914279
5382 6418 0.914279
5382 6512 0.914279
5382 5560 0.914279
5382 6602 0.914279
5382 6295 0.914279
5382 5493 0.914279
5382 5490 0.914279
5382 5491 0.914279
5382 6839 0.914279
5382 5460 0.914279
5382 5466 0.914279
5382 5986 0.914279
5382 5416 0.914279
5382 5472 0.914279
5382 5551 0.914279
5382 5599 0.914279
5382 7089 0.914279
5382 6882 0.914279
5382 5517 0.914279
5382 6044 0.914279
5382 5597 0.914279
5382 5557 0.914279
5382 5613 0.914279
5382 6556 0.914279
5382 5427 0.914279
5382 5719 0.914279
5382 6573 0.914279
5382 5546 0.914279
5382 6336 0.914279
5382 5438 0.914279
5382 6291 0.914279
5382 5610 0.914279
5382 6613 0.914279
5382 5423 0.914279
5382 6111 0.914279
5382 6113 0.914279
5382 5563 0.914279
5382 5566 0.914279
5382 5448 0.914279
5382 5593 0.914279
5382 5895 0.914279
5382 5655 0.91428
5382 6472 0.91428
5382 6249 0.91428
5382 5858 0.91428
5382 8037 0.91428
5382 6321 0.91428
5382 7691 0.91428
5382 6732 0.91428
5382 5804 0.91428
5382 6448 0.91428
5382 6650 0.91428
5382 6463 0.91428
5382 6781 0.91428
5382 6382 0.91428
5382 5644 0.91428
5382 5473 0.91428
5382 6750 0.91428
5382 5457 0.91428
5382 6503 0.91428
5382 8353 0.91428
5382 7846 0.91428
5382 6742 0.91428
5382 7366 0.91428
5382 6478 0.91428
5382 5642 0.91428
5382 5659 0.91428
5382 7115 0.91428
5382 7717 0.91428
5382 7126 0.91428
5382 6429 0.91428
5382 5459 0.91428
5382 7070 0.91428
5382 7087 0.91428
5382 8175 0.91428
5382 6131 0.91428
5382 6311 0.91428
5382 5602 0.91428
5382 7692 0.91428
5382 5554 0.91428
5382 7574 0.91428
5382 6488 0.91428
5382 8051 0.91428
5382 6502 0.91428
5382 6507 0.91428
5382 5955 0.91428
5382 6329 0.91428
5382 7338 0.91428
5382 6278 0.91428
5382 7242 0.91428
5382 7055 0.91428
5382 7572 0.91428
5382 6293 0.91428
5382 7598 0.91428
5382 6494 0.91428
5382 5736 0.91428
5395 7291 0.91428
5395 5510 0.91428
5395 7468 0.91428
5395 5995 0.91428
5395 6008 0.91428
5395 7730 0.91428
5395 5607 0.91428
5395 6860 0.91428
5395 7128 0.91428
5395 8034 0.91428
5395 5877 0.91428
5395 6223 0.91428
5395 8504 0.91428
5395 7658 0.91428
5395 7106 0.91428
5395 5907 0.91428
5395 7049 0.91428
5395 7203 0.91428
5395 6192 0.91428
5395 5859 0.91428
5395 8783 0.91428
5395 5899 0.91428
5395 6759 0.91428
5395 8278 0.91428
5395 7623 0.91428
5395 5824 0.91428
5395 6169 0.91428
5395 7398 0.91428
5395 6417 0.91428
5395 7932 0.91428
5395 6206 0.91428
5395 6132 0.91428
5395 5589 0.91428
5395 6411 0.91428
5395 5690 0.91428
5395 6285 0.91428
5395 6656 0.91428
5395 6664 0.91428
5395 5782 0.91428
5395 5462 0.91428
5395 6255 0.91428
5395 7194 0.91428
5395 6158 0.91428
5395 6704 0.91428
5395 6305 0.91428
5395 5669 0.91428
5395 5870 0.91428
5395 8240 0.91428
5395 5489 0.91428
5395 5490 0.91428
5395 5722 0.91428
5395 8197 0.91428
5395 5970 0.91428
5395 5986 0.91428
5395 7884 0.91428
5395 6707 0.91428
5395 5885 0.91428
5395 7394 0.91428
5395 7011 0.91428
5395 5984 0.91428
5395 5923 0.91428
5395 6994 0.91428
5395 5517 0.91428
5395 8025 0.91428
5395 7030 0.91428
5395 8150 0.91428
5395 6689 0.91428
5395 6870 0.91428
5395 7770 0.91428
5395 6450 0.91428
5395 5714 0.91428
5395 8114 0.91428
5395 5730 0.91428
5395 7361 0.91428
5395 5839 0.91428
5395 6711 0.91428
5395 5927 0.91428
5395 6977 0.91428
5395 7888 0.91428
5395 6137 0.91428
5395 6499 0.91428
5395 5765 0.91428
5395 7529 0.91428
5382 6624 0.914281
5382 6288 0.914281
5382 6319 0.914281
5395 7867 0.914281
5395 5640 0.914281
5395 5850 0.914281
5395 6577 0.914281
5395 6518 0.914281
5395 7803 0.914281
5395 6445 0.914281
5395 8252 0.914281
5395 6024 0.914281
5395 6045 0.914281
5395 5742 0.914281
5395 7901 0.914281
5395 7230 0.914281
5395 6076 0.914281
5395 6247 0.914281
5395 6248 0.914281
5395 6677 0.914281
5395 5649 0.914281
5395 5846 0.914281
5395 6793 0.914281
5395 7554 0.914281
5395 6109 0.914281
5395 6404 0.914281
5395 8155 0.914281
5395 7237 0.914281
5395 5600 0.914281
5395 8142 0.914281
5395 6193 0.914281
5395 7797 0.914281
5395 7571 0.914281
5395 6459 0.914281
5395 6460 0.914281
5395 5894 0.914281
5395 7259 0.914281
5395 5778 0.914281
5395 5913 0.914281
5395 5479 0.914281
5395 5860 0.914281
5395 6127 0.914281
5395 6400 0.914281
5395 6493 0.914281
5395 8180 0.914281
5395 7397 0.914281
5395 5605 0.914281
5395 7290 0.914281
5395 5956 0.914281
5395 5980 0.914281
5395 6701 0.914281
5395 5999 0.914281
5395 5712 0.914281
5395 5474 0.914281
5395 7549 0.914281
5395 7957 0.914281
5395 7111 0.914281
5395 5800 0.914281
5395 6403 0.914281
5395 6636 0.914281
5395 7339 0.914281
5395 7499 0.914281
5395 5857 0.914281
5395 5728 0.914281
5395 6372 0.914281
5395 5545 0.914281
5395 6465 0.914281
5395 5550 0.914281
5395 6379 0.914281
5395 6380 0.914281
5395 7216 0.914281
5395 5664 0.914281
5395 6104 0.914281
5395 6975 0.914281
5395 8001 0.914281
5395 5665 0.914281
5395 5993 0.914281
5395 6013 0.914281
5395 7741 0.914281
5395 6747 0.914281
5395 6755 0.914281
5395 6208 0.914281
5395 6304 0.914281
5395 5493 0.914281
5395 6106 0.914281
5395 5430 0.914281
5395 7138 0.914281
5395 5720 0.914281
5395 8131 0.914281
5395 5628 0.914281
5395 6594 0.914281
5395 6673 0.914281
5395 6823 0.914281
5395 7201 0.914281
5395 7935 0.914281
5395 6579 0.914281
5395 5928 0.914281
5395 6046 0.914281
5395 7720 0.914281
5395 5719 0.914281
5395 5723 0.914281
5395 6869 0.914281
5395 6355 0.914281
5395 5564 0.914281
5395 5697 0.914281
5395 7908 0.914281
5395 6451 0.914281
5395 6652 0.914281
5395 6900 0.914281
5395 7355 0.914281
5395 6370 0.914281
5395 6953 0.914281
5395 6055 0.914281
5395 6291 0.914281
5395 6080 0.914281
5395 6783 0.914281
5395 5591 0.914281
5395 6113 0.914281
5395 6124 0.914281
5395 7044 0.914281
5395 6325 0.914281
5395 6726 0.914282
5395 5958 0.914282
5395 7412 0.914282
5395 6367 0.914282
5395 6264 0.914282
5395 6020 0.914282
5395 6030 0.914282
5395 8569 0.914282
5395 7114 0.914282
5395 8192 0.914282
5395 7122 0.914282
5395 5964 0.914282
5395 6650 0.914282
5395 6589 0.914282
5395 6458 0.914282
5395 6463 0.914282
5395 5786 0.914282
5395 6167 0.914282
5395 6345 0.914282
5395 5957 0.914282
5395 5991 0.914282
5395 6648 0.914282
5395 6871 0.914282
5395 7162 0.914282
5395 7563 0.914282
5395 6369 0.914282
5395 5555 0.914282
5395 7697 0.914282
5395 5486 0.914282
5395 5880 0.914282
5395 7814 0.914282
5395 5832 0.914282
5395 6256 0.914282
5395 5938 0.914282
5395 6159 0.914282
5395 7235 0.914282
5395 7236 0.914282
5395 6407 0.914282
5395 7123 0.914282
5395 5651 0.914282
5395 5533 0.914282
5395 5614 0.914282
5395 7110 0.914282
5395 6005 0.914282
5395 6006 0.914282
5395 6453 0.914282
5395 6019 0.914282
5395 7952 0.914282
5395 5764 0.914282
5395 8349 0.914282
5395 7115 0.914282
5395 7119 0.914282
5395 6114 0.914282
5395 6394 0.914282
5395 7603 0.914282
5395 6409 0.914282
5395 7126 0.914282
5395 6429 0.914282
5395 5422 0.914282
5395 6279 0.914282
5395 5560 0.914282
5395 7672 0.914282
5395 6776 0.914282
5395 7485 0.914282
5395 6258 0.914282
5395 6410 0.914282
5395 7962 0.914282
5395 6175 0.914282
5395 7568 0.914282
5395 7941 0.914282
5395 5460 0.914282
5395 5498 0.914282
5395 6240 0.914282
5395 6366 0.914282
5395 7255 0.914282
5395 6083 0.914282
5395 5507 0.914282
5395 6798 0.914282
5395 8214 0.914282
5395 6691 0.914282
5395 5955 0.914282
5395 6519 0.914282
5395 7306 0.914282
5395 6368 0.914282
5395 5519 0.914282
5395 6533 0.914282
5395 6044 0.914282
5395 6598 0.914282
5395 6475 0.914282
5395 6296 0.914282
5395 6874 0.914282
5395 7415 0.914282
5395 5874 0.914282
5395 7042 0.914282
5395 6162 0.914282
5395 6987 0.914282
5395 6414 0.914282
5395 7240 0.914282
5395 6278 0.914282
5395 6354 0.914282
5395 5689 0.914282
5395 6282 0.914282
5395 7055 0.914282
5395 6584 0.914282
5395 6590 0.914282
5395 6659 0.914282
5395 6067 0.914282
5395 6609 0.914282
5395 8177 0.914282
5395 5638 0.914282
5395 6138 0.914282
5395 6154 0.914282
5395 7124 0.914282
5380 5510 0.914283
5380 5820 0.914283
5380 5553 0.914283
5380 6119 0.914283
5380 7928 0.914283
5380 6120 0.914283
5380 5400 0.914283
5380 5405 0.914283
5380 7814 0.914283
5380 5571 0.914283
5380 6963 0.914283
5380 7134 0.914283
5380 8703 0.914283
5380 5516 0.914283
5380 6341 0.914283
5380 5848 0.914283
5380 8285 0.914283
5381 5440 0.914283
5381 6195 0.914283
5381 5644 0.914283
5381 5451 0.914283
5381 6585 0.914283
5381 5450 0.914283
5381 5457 0.914283
5381 6826 0.914283
5381 6634 0.914283
5381 5441 0.914283
5381 5413 0.914283
5381 6114 0.914283
5381 5464 0.914283
5381 6155 0.914283
5381 6628 0.914283
5381 5617 0.914283
5381 5452 0.914283
5381 6515 0.914283
5381 5484 0.914283
5381 5422 0.914283
5381 5586 0.914283
5381 6538 0.914283
5381 6610 0.914283
5381 5828 0.914283
5381 5577 0.914283
5381 6130 0.914283
5381 5492 0.914283
5381 6731 0.914283
5381 6698 0.914283
5381 5673 0.914283
5381 7907 0.914283
5381 5610 0.914283
5381 5415 0.914283
5381 5419 0.914283
5381 5583 0.914283
5381 5448 0.914283
5381 5736 0.914283
5395 6026 0.914283
5395 6495 0.914283
5395 8070 0.914283
5395 6448 0.914283
5395 7419 0.914283
5395 7388 0.914283
5395 8366 0.914283
5395 8745 0.914283
5395 6642 0.914283
5395 6334 0.914283
5395 6457 0.914283
5395 7117 0.914283
5395 7377 0.914283
5380 5497 0.914284
5380 5440 0.914284
5380 5523 0.914284
5380 5987 0.914284
5380 6008 0.914284
5380 6446 0.914284
5380 6012 0.914284
5380 5409 0.914284
5380 5785 0.914284
5380 6247 0.914284
5380 6480 0.914284
5380 5556 0.914284
5380 5600 0.914284
5380 5444 0.914284
5380 5786 0.914284
5380 5677 0.914284
5380 6102 0.914284
5380 5824 0.914284
5380 6167 0.914284
5380 5605 0.914284
5380 5458 0.914284
5380 6928 0.914284
5380 5524 0.914284
5380 5527 0.914284
5380 6651 0.914284
5380 5474 0.914284
5380 5589 0.914284
5380 6148 0.914284
5380 5532 0.914284
5380 5614 0.914284
5380 5550 0.914284
5380 5462 0.914284
5380 5790 0.914284
5380 5664 0.914284
5380 6114 0.914284
5380 5615 0.914284
5380 6128 0.914284
5380 6554 0.914284
5380 5464 0.914284
5380 5609 0.914284
5380 6155 0.914284
5380 5834 0.914284
5380 5617 0.914284
5380 6509 0.914284
5380 5618 0.914284
5380 5526 0.914284
5380 6441 0.914284
5380 5406 0.914284
5380 5586 0.914284
5380 5478 0.914284
5380 5683 0.914284
5380 5828 0.914284
5380 6175 0.914284
5380 5460 0.914284
5380 5551 0.914284
5380 6823 0.914284
5380 5513 0.914284
5380 5947 0.914284
5380 6043 0.914284
5380 6765 0.914284
5380 6069 0.914284
5380 5837 0.914284
5380 5404 0.914284
5380 5612 0.914284
5380 5492 0.914284
5380 6082 0.914284
5380 5610 0.914284
5380 5591 0.914284
5380 6111 0.914284
5380 6141 0.914284
5381 6025 0.914284
5381 7049 0.914284
5381 5444 0.914284
5381 5605 0.914284
5381 5524 0.914284
5381 5532 0.914284
5381 5618 0.914284
5381 5513 0.914284
5381 5947 0.914284
5381 6101 0.914284
5381 5426 0.914284
5379 5497 0.914285
5379 5738 0.914285
5379 6049 0.914285
5379 6851 0.914285
5379 6480 0.914285
5379 7234 0.914285
5379 6879 0.914285
5379 7104 0.914285
5379 5556 0.914285
5379 6637 0.914285
5379 5620 0.914285
5379 7465 0.914285
5379 5524 0.914285
5379 6651 0.914285
5379 6850 0.914285
5379 5589 0.914285
5379 5462 0.914285
5379 7787 0.914285
5379 6875 0.914285
5379 5616 0.914285
5379 6128 0.914285
5379 6554 0.914285
5379 5464 0.914285
5379 5609 0.914285
5379 6166 0.914285
5379 7698 0.914285
5379 7631 0.914285
5379 6640 0.914285
5379 5406 0.914285
5379 5586 0.914285
5379 5551 0.914285
5379 5599 0.914285
5379 6439 0.914285
5379 6043 0.914285
5379 5613 0.914285
5379 5612 0.914285
5379 5492 0.914285
5379 5521 0.914285
5379 6870 0.914285
5379 5610 0.914285
5379 6395 0.914285
5379 6492 0.914285
5379 6143 0.914285
5380 5408 0.914285
5380 5607 0.914285
5380 6447 0.914285
5380 6405 0.914285
5380 5575 0.914285
5380 5541 0.914285
5380 5407 0.914285
5380 6458 0.914285
5380 7261 0.914285
5380 5606 0.914285
5380 5980 0.914285
5380 6042 0.914285
5380 5555 0.914285
5380 5832 0.914285
5380 5651 0.914285
5380 5690 0.914285
5380 5568 0.914285
5380 5781 0.914285
5380 5413 0.914285
5380 6170 0.914285
5380 5422 0.914285
5380 6000 0.914285
5380 6744 0.914285
5380 5560 0.914285
5380 6610 0.914285
5380 6390 0.914285
5380 6713 0.914285
5380 6410 0.914285
5380 6364 0.914285
5380 6214 0.914285
5380 5905 0.914285
5380 5577 0.914285
5380 6296 0.914285
5380 6710 0.914285
5380 6130 0.914285
5380 6698 0.914285
5380 5673 0.914285
5380 6198 0.914285
5380 6055 0.914285
5380 5415 0.914285
5380 5419 0.914285
5380 6137 0.914285
5380 5583 0.914285
5380 6156 0.914285
5380 5426 0.914285
5398 5820 0.914285
5398 6849 0.914285
5398 5935 0.914285
5398 6118 0.914285
5398 5960 0.914285
5398 6069 0.914285
5378 5497 0.914287
5378 6276 0.914287
5378 5796 0.914287
5378 6194 0.914287
5378 6264 0.914287
5378 5738 0.914287
5378 7106 0.914287
5378 6739 0.914287
5378 5677 0.914287
5378 5469 0.914287
5378 6484 0.914287
5378 5598 0.914287
5378 6380 0.914287
5378 6095 0.914287
5378 6800 0.914287
5378 5464 0.914287
5378 5617 0.914287
5378 6608 0.914287
5378 7255 0.914287
5378 6044 0.914287
5378 6803 0.914287
5378 7437 0.914287
5378 5863 0.914287
5378 7580 0.914288
5378 5973 0.914288
5378 5528 0.914288
5378 6612 0.914288
5378 7254 0.914288
5378 5644 0.914288
5378 5504 0.914288
5378 6546 0.914288
5378 7664 0.914288
5378 5458 0.914288
5378 6741 0.914288
5378 6444 0.914288
5378 5588 0.914288
5378 5486 0.914288
5378 5525 0.914288
5378 5589 0.914288
5378 6503 0.914288
5378 5533 0.914288
5378 6700 0.914288
5378 6005 0.914288
5378 5567 0.914288
5378 6200 0.914288
5378 6019 0.914288
5378 6243 0.914288
5378 5550 0.914288
5378 5783 0.914288
5378 5462 0.914288
5378 6478 0.914288
5378 5659 0.914288
5378 5548 0.914288
5378 6140 0.914288
5378 7557 0.914288
5378 5595 0.914288
5378 5526 0.914288
5378 8174 0.914288
5378 7672 0.914288
5378 5585 0.914288
5378 6258 0.914288
5378 5602 0.914288
5378 5460 0.914288
5378 5472 0.914288
5378 6801 0.914288
5378 7574 0.914288
5378 5513 0.914288
5378 5928 0.914288
5378 5453 0.914288
5378 5929 0.914288
5378 7228 0.914288
5378 5519 0.914288
5378 6047 0.914288
5378 6598 0.914288
5378 6665 0.914288
5378 6626 0.914288
5378 5534 0.914288
5378 8040 0.914288
5378 6188 0.914288
5378 5975 0.914288
5378 6278 0.914288
5378 6354 0.914288
5378 5687 0.914288
5378 7948 0.914288
5378 6584 0.914288
5378 7244 0.914288
5378 6371 0.914288
5378 5566 0.914288
5378 5736 0.914288
5376 5497 0.91429
5376 5738 0.91429
5376 6094 0.91429
5376 6119 0.91429
5376 5403 0.91429
5376 6897 0.91429
5376 7013 0.91429
5376 7093 0.91429
5376 6748 0.91429
5376 6800 0.91429
5376 5464 0.91429
5376 7012 0.91429
5376 5520 0.91429
5376 5922 0.91429
5376 7332 0.91429
5376 6271 0.91429
5376 7006 0.91429
5376 7572 0.91429
5376 7097 0.91429
5376 5438 0.91429
5377 5515 0.91429
5377 5721 0.91429
5377 5820 0.91429
5377 5409 0.91429
5377 6308 0.91429
5377 5694 0.91429
5377 6119 0.91429
5377 5989 0.91429
5377 6284 0.91429
5377 5444 0.91429
5377 5509 0.91429
5377 5527 0.91429
5377 7427 0.91429
5377 5732 0.91429
5377 5825 0.91429
5377 7558 0.91429
5377 5609 0.91429
5377 5505 0.91429
5377 5618 0.91429
5377 5406 0.91429
5377 6945 0.91429
5377 6958 0.91429
5377 5879 0.91429
5377 5460 0.91429
5377 7768 0.91429
5377 5752 0.91429
5377 6069 0.91429
5377 5835 0.91429
5377 5404 0.91429
5377 8373 0.91429
5377 5643 0.91429
5377 6329 0.91429
5377 5673 0.91429
5377 6335 0.91429
5377 5687 0.91429
5377 5708 0.91429
5377 6339 0.91429
5377 5423 0.91429
5377 7629 0.91429
5377 5448 0.91429
5377 5763 0.91429
5377 7529 0.91429
5376 6079 0.914291
5376 6284 0.914291
5376 8049 0.914291
5376 6402 0.914291
5376 6766 0.914291
5376 6315 0.914291
5376 6896 0.914291
5376 5460 0.914291
5376 5416 0.914291
5376 5521 0.914291
5376 6918 0.914291
5376 5854 0.914291
5376 6280 0.914291
5377 5958 0.914291
5377 5497 0.914291
5377 5510 0.914291
5377 5987 0.914291
5377 5696 0.914291
5377 6367 0.914291
5377 6264 0.914291
5377 6030 0.914291
5377 6062 0.914291
5377 6076 0.914291
5377 6485 0.914291
5377 6405 0.914291
5377 7238 0.914291
5377 6176 0.914291
5377 7497 0.914291
5377 5964 0.914291
5377 6736 0.914291
5377 5804 0.914291
5377 5496 0.914291
5377 6458 0.914291
5377 6463 0.914291
5377 5622 0.914291
5377 5786 0.914291
5377 5479 0.914291
5377 5677 0.914291
5377 6102 0.914291
5377 6400 0.914291
5377 6167 0.914291
5377 5605 0.914291
5377 5458 0.914291
5377 5405 0.914291
5377 6641 0.914291
5377 6648 0.914291
5377 5474 0.914291
5377 5555 0.914291
5377 5486 0.914291
5377 5525 0.914291
5377 6484 0.914291
5377 7103 0.914291
5377 6403 0.914291
5377 6256 0.914291
5377 5589 0.914291
5377 6148 0.914291
5377 5938 0.914291
5377 6153 0.914291
5377 6257 0.914291
5377 7235 0.914291
5377 6407 0.914291
5377 6881 0.914291
5377 5532 0.914291
5377 5533 0.914291
5377 5614 0.914291
5377 6453 0.914291
5377 6019 0.914291
5377 5539 0.914291
5377 5545 0.914291
5377 5776 0.914291
5377 5462 0.914291
5377 5548 0.914291
5377 6114 0.914291
5377 5615 0.914291
5377 6875 0.914291
5377 6394 0.914291
5377 5464 0.914291
5377 5608 0.914291
5377 6158 0.914291
5377 5530 0.914291
5377 5617 0.914291
5377 6418 0.914291
5377 5595 0.914291
5377 5526 0.914291
5377 6429 0.914291
5377 6011 0.914291
5377 5586 0.914291
5377 5560 0.914291
5377 5478 0.914291
5377 8175 0.914291
5377 6390 0.914291
5377 5722 0.914291
5377 6258 0.914291
5377 6175 0.914291
5377 5498 0.914291
5377 5986 0.914291
5377 5912 0.914291
5377 6502 0.914291
5377 5955 0.914291
5377 5928 0.914291
5377 6368 0.914291
5377 5517 0.914291
5377 6043 0.914291
5377 6598 0.914291
5377 8334 0.914291
5377 5613 0.914291
5377 6475 0.914291
5377 5520 0.914291
5377 6874 0.914291
5377 5612 0.914291
5377 6556 0.914291
5377 5492 0.914291
5377 6278 0.914291
5377 7055 0.914291
5377 6584 0.914291
5377 7097 0.914291
5377 6370 0.914291
5377 5610 0.914291
5377 6111 0.914291
5377 6124 0.914291
5377 5711 0.914291
5377 6143 0.914291
5377 6401 0.914291
5377 6154 0.914291
5377 5426 0.914291
5377 7566 0.914292
5377 6495 0.914292
5377 6650 0.914292
5377 6590 0.914292
5377 6494 0.914292
5375 5656 0.914303
5375 5523 0.914303
5375 7223 0.914303
5375 6023 0.914303
5375 7632 0.914303
5375 8268 0.914303
5375 6119 0.914303
5375 6630 0.914303
5375 7019 0.914303
5375 5444 0.914303
5375 7168 0.914303
5375 6245 0.914303
5375 6219 0.914303
5375 8180 0.914303
5375 8562 0.914303
5375 6403 0.914303
5375 5794 0.914303
5375 6700 0.914303
5375 5772 0.914303
5375 5568 0.914303
5375 5483 0.914303
5375 6963 0.914303
5375 6907 0.914303
5375 6252 0.914303
5375 5615 0.914303
5375 7521 0.914303
5375 5608 0.914303
5375 5609 0.914303
5375 5834 0.914303
5375 5946 0.914303
5375 5784 0.914303
5375 5594 0.914303
5375 6010 0.914303
5375 7875 0.914303
5375 7048 0.914303
5375 5460 0.914303
5375 6758 0.914303
5375 6782 0.914303
5375 5599 0.914303
5375 5596 0.914303
5375 6069 0.914303
5375 7008 0.914303
5375 8160 0.914303
5375 5854 0.914303
5375 7950 0.914303
5375 5438 0.914303
5375 6138 0.914303
5375 7271 0.914303
5375 6492 0.914303
5375 5511 0.914303
5375 5426 0.914303
5375 5497 0.914304
5375 6566 0.914304
5375 5510 0.914304
5375 5987 0.914304
5375 5696 0.914304
5375 6030 0.914304
5375 5785 0.914304
5375 6671 0.914304
5375 6545 0.914304
5375 7234 0.914304
5375 7197 0.914304
5375 5556 0.914304
5375 8141 0.914304
5375 6176 0.914304
5375 5804 0.914304
5375 5786 0.914304
5375 5479 0.914304
5375 6167 0.914304
5375 5605 0.914304
5375 5458 0.914304
5375 5524 0.914304
5375 5527 0.914304
5375 6651 0.914304
5375 5588 0.914304
5375 7111 0.914304
5375 5555 0.914304
5375 5457 0.914304
5375 5486 0.914304
5375 5525 0.914304
5375 5832 0.914304
5375 7103 0.914304
5375 6256 0.914304
5375 5589 0.914304
5375 6148 0.914304
5375 6153 0.914304
5375 6881 0.914304
5375 5537 0.914304
5375 5672 0.914304
5375 5532 0.914304
5375 5614 0.914304
5375 6005 0.914304
5375 6019 0.914304
5375 6243 0.914304
5375 5536 0.914304
5375 5539 0.914304
5375 5545 0.914304
5375 5550 0.914304
5375 5462 0.914304
5375 5664 0.914304
5375 7115 0.914304
5375 5548 0.914304
5375 6114 0.914304
5375 5616 0.914304
5375 6128 0.914304
5375 6554 0.914304
5375 5464 0.914304
5375 6155 0.914304
5375 5617 0.914304
5375 6509 0.914304
5375 6418 0.914304
5375 6419 0.914304
5375 6512 0.914304
5375 6513 0.914304
5375 6422 0.914304
5375 5595 0.914304
5375 5586 0.914304
5375 6466 0.914304
5375 5478 0.914304
5375 7070 0.914304
5375 5490 0.914304
5375 5893 0.914304
5375 5748 0.914304
5375 6236 0.914304
5375 6839 0.914304
5375 5986 0.914304
5375 6240 0.914304
5375 5443 0.914304
5375 5912 0.914304
5375 5472 0.914304
5375 5551 0.914304
5375 6488 0.914304
5375 5833 0.914304
5375 6882 0.914304
5375 5928 0.914304
5375 6041 0.914304
5375 5519 0.914304
5375 6533 0.914304
5375 6043 0.914304
5375 6044 0.914304
5375 6046 0.914304
5375 5613 0.914304
5375 6475 0.914304
5375 6962 0.914304
5375 5520 0.914304
5375 5612 0.914304
5375 6551 0.914304
5375 6556 0.914304
5375 5719 0.914304
5375 6162 0.914304
5375 5975 0.914304
5375 6525 0.914304
5375 5544 0.914304
5375 5697 0.914304
5375 5580 0.914304
5375 5610 0.914304
5375 6609 0.914304
5375 6613 0.914304
5375 6113 0.914304
5375 5566 0.914304
5375 5711 0.914304
5375 5593 0.914304
5373 7234 0.914305
5373 7261 0.914305
5373 6199 0.914305
5373 7229 0.914305
5373 6549 0.914305
5373 5459 0.914305
5373 6069 0.914305
5373 6803 0.914305
5373 5427 0.914305
5373 7167 0.914305
5373 5711 0.914305
5374 5433 0.914305
5374 5440 0.914305
5374 6520 0.914305
5374 6008 0.914305
5374 5607 0.914305
5374 6446 0.914305
5374 6012 0.914305
5374 6032 0.914305
5374 5792 0.914305
5374 6678 0.914305
5374 5915 0.914305
5374 5407 0.914305
5374 5644 0.914305
5374 5504 0.914305
5374 6928 0.914305
5374 5980 0.914305
5374 5716 0.914305
5374 5450 0.914305
5374 5455 0.914305
5374 6923 0.914305
5374 5432 0.914305
5374 5434 0.914305
5374 5598 0.914305
5374 5781 0.914305
5374 6912 0.914305
5374 6166 0.914305
5374 6692 0.914305
5374 5452 0.914305
5374 5516 0.914305
5374 5586 0.914305
5374 5675 0.914305
5374 5430 0.914305
5374 6594 0.914305
5374 5416 0.914305
5374 5947 0.914305
5374 5769 0.914305
5374 5404 0.914305
5374 5534 0.914305
5374 6339 0.914305
5374 6082 0.914305
5374 6476 0.914305
5374 5415 0.914305
5374 5417 0.914305
5375 5958 0.914305
5375 5433 0.914305
5375 5440 0.914305
5375 5408 0.914305
5375 5410 0.914305
5375 5988 0.914305
5375 6008 0.914305
5375 5607 0.914305
5375 6446 0.914305
5375 7017 0.914305
5375 5409 0.914305
5375 6075 0.914305
5375 6247 0.914305
5375 6251 0.914305
5375 6485 0.914305
5375 6495 0.914305
5375 7106 0.914305
5375 5600 0.914305
5375 7004 0.914305
5375 6242 0.914305
5375 6460 0.914305
5375 6244 0.914305
5375 6056 0.914305
5375 5677 0.914305
5375 5604 0.914305
5375 5977 0.914305
5375 5978 0.914305
5375 5401 0.914305
5375 5405 0.914305
5375 6648 0.914305
5375 5450 0.914305
5375 6089 0.914305
5375 6796 0.914305
5375 6484 0.914305
5375 5601 0.914305
5375 5432 0.914305
5375 6133 0.914305
5375 7438 0.914305
5375 6453 0.914305
5375 5781 0.914305
5375 5790 0.914305
5375 6118 0.914305
5375 6817 0.914305
5375 6158 0.914305
5375 8127 0.914305
5375 7126 0.914305
5375 5618 0.914305
5375 5484 0.914305
5375 6239 0.914305
5375 6009 0.914305
5375 8174 0.914305
5375 6474 0.914305
5375 5430 0.914305
5375 6642 0.914305
5375 6334 0.914305
5375 6537 0.914305
5375 8556 0.914305
5375 5513 0.914305
5375 6234 0.914305
5375 6047 0.914305
5375 5404 0.914305
5375 5723 0.914305
5375 6425 0.914305
5375 6198 0.914305
5375 7167 0.914305
5375 6953 0.914305
5375 5437 0.914305
5375 6071 0.914305
5375 5445 0.914305
5375 5446 0.914305
5375 6139 0.914305
5375 5417 0.914305
5375 6141 0.914305
5375 6878 0.914305
5375 6181 0.914305
5372 5403 0.914306
5372 5444 0.914306
5372 6167 0.914306
5372 7091 0.914306
5372 7112 0.914306
5372 5772 0.914306
5372 6905 0.914306
5372 8056 0.914306
5372 8431 0.914306
5372 6334 0.914306
5372 5427 0.914306
5372 6273 0.914306
5372 5686 0.914306
5372 5438 0.914306
5373 6029 0.914306
5373 5721 0.914306
5373 6062 0.914306
5373 6195 0.914306
5373 5496 0.914306
5373 5444 0.914306
5373 5758 0.914306
5373 7974 0.914306
5373 7073 0.914306
5373 5524 0.914306
5373 6641 0.914306
5373 5475 0.914306
5373 6351 0.914306
5373 6931 0.914306
5373 5776 0.914306
5373 5790 0.914306
5373 6114 0.914306
5373 6394 0.914306
5373 5447 0.914306
5373 5464 0.914306
5373 6683 0.914306
5373 5609 0.914306
5373 6558 0.914306
5373 6158 0.914306
5373 5617 0.914306
5373 5959 0.914306
5373 5477 0.914306
5373 7698 0.914306
5373 7700 0.914306
5373 7631 0.914306
5373 5422 0.914306
5373 6011 0.914306
5373 7900 0.914306
5373 6704 0.914306
5373 5646 0.914306
5373 6364 0.914306
5373 6234 0.914306
5373 8217 0.914306
5373 6475 0.914306
5373 5529 0.914306
5373 5612 0.914306
5373 7648 0.914306
5373 7244 0.914306
5373 5438 0.914306
5373 6398 0.914306
5373 6143 0.914306
5373 5426 0.914306
5374 6903 0.914306
5374 5488 0.914306
5374 5761 0.914306
5374 5413 0.914306
5374 6744 0.914306
5374 6197 0.914306
5374 7201 0.914306
5374 6017 0.914306
5374 5529 0.914306
5374 5723 0.914306
5374 6698 0.914306
5374 5673 0.914306
5374 5564 0.914306
5374 5583 0.914306
5375 6726 0.914306
5375 6727 0.914306
5375 5966 0.914306
5375 6894 0.914306
5375 5801 0.914306
5375 6848 0.914306
5375 7740 0.914306
5375 6595 0.914306
5375 6048 0.914306
5375 6901 0.914306
5375 7312 0.914306
5375 5626 0.914306
5375 6903 0.914306
5375 5792 0.914306
5375 6385 0.914306
5375 6906 0.914306
5375 6852 0.914306
5375 8192 0.914306
5375 5666 0.914306
5375 6909 0.914306
5375 6854 0.914306
5375 6108 0.914306
5375 8504 0.914306
5375 6235 0.914306
5375 8851 0.914306
5375 6637 0.914306
5375 5541 0.914306
5375 5407 0.914306
5375 8225 0.914306
5375 5644 0.914306
5375 5504 0.914306
5375 6096 0.914306
5375 5606 0.914306
5375 5451 0.914306
5375 7144 0.914306
5375 7397 0.914306
5375 6345 0.914306
5375 7465 0.914306
5375 5716 0.914306
5375 7852 0.914306
5375 5455 0.914306
5375 6682 0.914306
5375 6826 0.914306
5375 6929 0.914306
5375 7500 0.914306
5375 5715 0.914306
5375 6748 0.914306
5375 6037 0.914306
5375 5761 0.914306
5375 7063 0.914306
5375 6073 0.914306
5375 6672 0.914306
5375 5914 0.914306
5375 5642 0.914306
5375 7711 0.914306
5375 5467 0.914306
5375 6491 0.914306
5375 6624 0.914306
5375 6170 0.914306
5375 6917 0.914306
5375 6409 0.914306
5375 5570 0.914306
5375 6631 0.914306
5375 5584 0.914306
5375 6891 0.914306
5375 5985 0.914306
5375 5422 0.914306
5375 5997 0.914306
5375 6000 0.914306
5375 6744 0.914306
5375 6197 0.914306
5375 6288 0.914306
5375 6461 0.914306
5375 5646 0.914306
5375 5675 0.914306
5375 6131 0.914306
5375 6319 0.914306
5375 6017 0.914306
5375 6454 0.914306
5375 5905 0.914306
5375 5577 0.914306
5375 6296 0.914306
5375 5629 0.914306
5375 7316 0.914306
5375 6307 0.914306
5375 6123 0.914306
5375 5874 0.914306
5375 5724 0.914306
5375 6313 0.914306
5375 5521 0.914306
5375 5743 0.914306
5375 6322 0.914306
5375 5534 0.914306
5375 6229 0.914306
5375 6355 0.914306
5375 8460 0.914306
5375 6462 0.914306
5375 6054 0.914306
5375 6293 0.914306
5375 5419 0.914306
5375 6111 0.914306
5375 5449 0.914306
5375 6487 0.914306
5375 6490 0.914306
5375 6401 0.914306
5375 5889 0.914306
5375 6156 0.914306
5375 5736 0.914306
5371 5656 0.914307
5371 5987 0.914307
5371 6536 0.914307
5371 6297 0.914307
5371 6298 0.914307
5371 8207 0.914307
5371 5469 0.914307
5371 8180 0.914307
5371 5527 0.914307
5371 5727 0.914307
5371 5772 0.914307
5371 6379 0.914307
5371 7383 0.914307
5371 5717 0.914307
5371 8705 0.914307
5371 7048 0.914307
5371 5460 0.914307
5371 5416 0.914307
5371 6224 0.914307
5371 8333 0.914307
5371 5854 0.914307
5371 6291 0.914307
5371 6209 0.914307
5372 6207 0.914307
5373 7411 0.914307
5373 5433 0.914307
5373 5408 0.914307
5373 6194 0.914307
5373 6012 0.914307
5373 7161 0.914307
5373 5402 0.914307
5373 6049 0.914307
5373 5409 0.914307
5373 7031 0.914307
5373 5785 0.914307
5373 5411 0.914307
5373 7035 0.914307
5373 5522 0.914307
5373 7434 0.914307
5373 6736 0.914307
5373 6192 0.914307
5373 6096 0.914307
5373 5567 0.914307
5373 7440 0.914307
5373 7023 0.914307
5373 5814 0.914307
5373 7172 0.914307
5373 5615 0.914307
5373 6975 0.914307
5373 6122 0.914307
5373 6817 0.914307
5373 5467 0.914307
5373 6155 0.914307
5373 7626 0.914307
5373 6939 0.914307
5373 6009 0.914307
5373 6197 0.914307
5373 5478 0.914307
5373 6916 0.914307
5373 6003 0.914307
5373 6017 0.914307
5373 6942 0.914307
5373 5680 0.914307
5373 6126 0.914307
5373 5874 0.914307
5373 5564 0.914307
5373 5437 0.914307
5373 6071 0.914307
5373 5445 0.914307
5373 5446 0.914307
5373 6082 0.914307
5373 5414 0.914307
5375 6895 0.914307
5375 5476 0.914307
5375 6025 0.914307
5375 7164 0.914307
5375 6660 0.914307
5375 6045 0.914307
5375 7029 0.914307
5375 7703 0.914307
5375 7178 0.914307
5375 6109 0.914307
5375 6833 0.914307
5375 5575 0.914307
5375 6719 0.914307
5375 5971 0.914307
5375 6433 0.914307
5375 6007 0.914307
5375 5899 0.914307
5375 6290 0.914307
5375 5757 0.914307
5375 6169 0.914307
5375 7051 0.914307
5375 6701 0.914307
5375 6585 0.914307
5375 7057 0.914307
5375 6042 0.914307
5375 7155 0.914307
5375 6442 0.914307
5375 6203 0.914307
5375 5902 0.914307
5375 6670 0.914307
5375 5773 0.914307
5375 5782 0.914307
5375 5621 0.914307
5375 6708 0.914307
5375 5413 0.914307
5375 6676 0.914307
5375 5660 0.914307
5375 6912 0.914307
5375 6122 0.914307
5375 7386 0.914307
5375 7194 0.914307
5375 7667 0.914307
5375 5516 0.914307
5375 6031 0.914307
5375 6033 0.914307
5375 6265 0.914307
5375 6704 0.914307
5375 8501 0.914307
5375 6594 0.914307
5375 7255 0.914307
5375 6757 0.914307
5375 7621 0.914307
5375 7552 0.914307
5375 6214 0.914307
5375 7196 0.914307
5375 5947 0.914307
5375 7201 0.914307
5375 5934 0.914307
5375 5420 0.914307
5375 6765 0.914307
5375 7030 0.914307
5375 5625 0.914307
5375 7066 0.914307
5375 6710 0.914307
5375 6803 0.914307
5375 5745 0.914307
5375 5750 0.914307
5375 6689 0.914307
5375 6918 0.914307
5375 5771 0.914307
5375 5952 0.914307
5375 5965 0.914307
5375 5673 0.914307
5375 6430 0.914307
5375 7361 0.914307
5375 6101 0.914307
5375 7448 0.914307
5375 6137 0.914307
5375 7041 0.914307
5375 5583 0.914307
5375 5765 0.914307
5372 8146 0.914308
5372 7644 0.914308
5372 5416 0.914308
5372 8333 0.914308
5370 5518 0.914309
5370 7254 0.914309
5370 7786 0.914309
5370 5464 0.914309
5370 5484 0.914309
5370 8509 0.914309
5369 6093 0.91431
5369 7081 0.91431
5369 5464 0.91431
5369 5484 0.91431
5369 7003 0.91431
5369 6462 0.91431
5370 5958 0.91431
5370 5497 0.91431
5370 5987 0.91431
5370 6264 0.91431
5370 6026 0.91431
5370 6028 0.91431
5370 6030 0.91431
5370 6062 0.91431
5370 6076 0.91431
5370 6247 0.91431
5370 5694 0.91431
5370 6119 0.91431
5370 6404 0.91431
5370 6405 0.91431
5370 5964 0.91431
5370 6650 0.91431
5370 5496 0.91431
5370 6458 0.91431
5370 5444 0.91431
5370 5786 0.91431
5370 5677 0.91431
5370 6400 0.91431
5370 6167 0.91431
5370 5605 0.91431
5370 5458 0.91431
5370 5524 0.91431
5370 5405 0.91431
5370 5527 0.91431
5370 5991 0.91431
5370 6648 0.91431
5370 5555 0.91431
5370 6078 0.91431
5370 5486 0.91431
5370 5832 0.91431
5370 6256 0.91431
5370 5589 0.91431
5370 6148 0.91431
5370 5938 0.91431
5370 6159 0.91431
5370 6407 0.91431
5370 7123 0.91431
5370 5651 0.91431
5370 5532 0.91431
5370 5533 0.91431
5370 5614 0.91431
5370 6005 0.91431
5370 6019 0.91431
5370 6243 0.91431
5370 5539 0.91431
5370 6374 0.91431
5370 5462 0.91431
5370 5483 0.91431
5370 5664 0.91431
5370 7115 0.91431
5370 6114 0.91431
5370 6394 0.91431
5370 5616 0.91431
5370 6128 0.91431
5370 6554 0.91431
5370 5609 0.91431
5370 6155 0.91431
5370 6158 0.91431
5370 5617 0.91431
5370 6418 0.91431
5370 6419 0.91431
5370 6513 0.91431
5370 5867 0.91431
5370 5586 0.91431
5370 5560 0.91431
5370 6295 0.91431
5370 5478 0.91431
5370 5722 0.91431
5370 6258 0.91431
5370 6175 0.91431
5370 5460 0.91431
5370 5498 0.91431
5370 5986 0.91431
5370 6364 0.91431
5370 5912 0.91431
5370 6083 0.91431
5370 5551 0.91431
5370 5513 0.91431
5370 6519 0.91431
5370 5517 0.91431
5370 6041 0.91431
5370 5519 0.91431
5370 6043 0.91431
5370 6044 0.91431
5370 6046 0.91431
5370 5613 0.91431
5370 6069 0.91431
5370 6296 0.91431
5370 5520 0.91431
5370 6874 0.91431
5370 5612 0.91431
5370 5719 0.91431
5370 5492 0.91431
5370 6162 0.91431
5370 7240 0.91431
5370 5546 0.91431
5370 6590 0.91431
5370 6291 0.91431
5370 5610 0.91431
5370 5563 0.91431
5370 5566 0.91431
5370 6137 0.91431
5370 6138 0.91431
5370 6143 0.91431
5370 6154 0.91431
5370 7395 0.91431
5370 5426 0.91431
5370 6183 0.91431
5375 5967 0.914311
5375 5976 0.914311
5375 5796 0.914311
5375 5742 0.914311
5375 6076 0.914311
5375 6090 0.914311
5375 6092 0.914311
5375 5674 0.914311
5375 6192 0.914311
5375 6643 0.914311
5375 6581 0.914311
5375 5558 0.914311
5375 7778 0.914311
5375 6098 0.914311
5375 8018 0.914311
5375 5979 0.914311
5375 6438 0.914311
5375 8190 0.914311
5375 7697 0.914311
5375 7814 0.914311
5375 5791 0.914311
5375 6636 0.914311
5375 6281 0.914311
5375 6656 0.914311
5375 5598 0.914311
5375 6664 0.914311
5375 6057 0.914311
5375 6228 0.914311
5375 6755 0.914311
5375 6774 0.914311
5375 7488 0.914311
5375 8010 0.914311
5375 6916 0.914311
5375 5489 0.914311
5375 6713 0.914311
5375 7883 0.914311
5375 6823 0.914311
5375 5769 0.914311
5375 6703 0.914311
5375 5812 0.914311
5375 5826 0.914311
5375 6271 0.914311
5375 7618 0.914311
5375 7770 0.914311
5375 6371 0.914311
5375 5631 0.914311
5375 7067 0.914311
5375 6783 0.914311
5375 6129 0.914311
5375 5731 0.914311
5368 5482 0.914312
5368 6842 0.914312
5368 6807 0.914312
5368 5589 0.914312
5368 5571 0.914312
5368 6069 0.914312
5370 5433 0.914312
5370 5440 0.914312
5370 5571 0.914312
5370 5413 0.914312
5370 5422 0.914312
5370 6000 0.914312
5370 5577 0.914312
5370 5534 0.914312
5370 6198 0.914312
5370 7067 0.914312
5375 6733 0.914312
5375 5983 0.914312
5375 5992 0.914312
5375 6264 0.914312
5375 8538 0.914312
5375 7166 0.914312
5375 6764 0.914312
5375 7114 0.914312
5375 6211 0.914312
5375 6611 0.914312
5375 6612 0.914312
5375 7233 0.914312
5375 5823 0.914312
5375 6840 0.914312
5375 7148 0.914312
5375 6193 0.914312
5375 6738 0.914312
5375 6739 0.914312
5375 6759 0.914312
5375 7827 0.914312
5375 6483 0.914312
5375 6915 0.914312
5375 6127 0.914312
5375 7424 0.914312
5375 6177 0.914312
5375 5956 0.914312
5375 6576 0.914312
5375 5732 0.914312
5375 6599 0.914312
5375 6225 0.914312
5375 6724 0.914312
5375 6730 0.914312
5375 6274 0.914312
5375 7156 0.914312
5375 5799 0.914312
5375 7250 0.914312
5375 7183 0.914312
5375 6709 0.914312
5375 6795 0.914312
5375 6797 0.914312
5375 6666 0.914312
5375 6535 0.914312
5375 6208 0.914312
5375 6776 0.914312
5375 6779 0.914312
5375 6383 0.914312
5375 8218 0.914312
5375 7327 0.914312
5375 6160 0.914312
5375 5951 0.914312
5375 7257 0.914312
5375 7184 0.914312
5375 6712 0.914312
5375 6763 0.914312
5375 7186 0.914312
5375 6341 0.914312
5375 8076 0.914312
5375 6622 0.914312
5375 6134 0.914312
5375 6135 0.914312
5375 7042 0.914312
5375 8297 0.914312
5375 5531 0.914312
5375 6280 0.914312
5375 6004 0.914312
5375 7907 0.914312
5375 7908 0.914312
5375 6754 0.914312
5375 5754 0.914312
5375 6300 0.914312
5375 6908 0.914312
5375 6086 0.914312
5375 6099 0.914312
5375 7381 0.914312
5375 6618 0.914312
5375 6998 0.914312
5375 6711 0.914312
5375 8282 0.914312
5375 6145 0.914312
5375 7044 0.914312
5375 7195 0.914312
5375 6172 0.914312
5368 5656 0.914313
5368 6294 0.914313
5368 5504 0.914313
5368 5451 0.914313
5368 5458 0.914313
5368 5428 0.914313
5368 5549 0.914313
5368 5705 0.914313
5368 5567 0.914313
5368 6768 0.914313
5368 5646 0.914313
5368 6305 0.914313
5368 5905 0.914313
5368 6278 0.914313
5368 5564 0.914313
5368 5423 0.914313
5368 5448 0.914313
5370 5523 0.914313
5370 5410 0.914313
5370 6012 0.914313
5370 6023 0.914313
5370 5820 0.914313
5370 5793 0.914313
5370 6094 0.914313
5370 5559 0.914313
5370 5556 0.914313
5370 5575 0.914313
5370 6192 0.914313
5370 5503 0.914313
5370 5509 0.914313
5370 5451 0.914313
5370 5400 0.914313
5370 5549 0.914313
5370 7075 0.914313
5370 6163 0.914313
5370 6929 0.914313
5370 5567 0.914313
5370 5441 0.914313
5370 5442 0.914313
5370 6073 0.914313
5370 5781 0.914313
5370 5783 0.914313
5370 6708 0.914313
5370 5790 0.914313
5370 6095 0.914313
5370 5831 0.914313
5370 6800 0.914313
5370 6866 0.914313
5370 5878 0.914313
5370 6986 0.914313
5370 6509 0.914313
5370 5452 0.914313
5370 5574 0.914313
5370 5636 0.914313
5370 6515 0.914313
5370 6441 0.914313
5370 6899 0.914313
5370 6305 0.914313
5370 7964 0.914313
5370 5847 0.914313
5370 5947 0.914313
5370 5981 0.914313
5370 5837 0.914313
5370 5404 0.914313
5370 5412 0.914313
5370 5439 0.914313
5370 5848 0.914313
5370 5564 0.914313
5370 5438 0.914313
5370 5415 0.914313
5370 6111 0.914313
5370 6113 0.914313
5366 6743 0.914314
5366 6199 0.914314
5366 5492 0.914314
5366 6154 0.914314
5368 5640 0.914314
5368 6249 0.914314
5368 5858 0.914314
5368 6722 0.914314
5368 7498 0.914314
5368 6433 0.914314
5368 6458 0.914314
5368 5816 0.914314
5368 5469 0.914314
5368 6317 0.914314
5368 5832 0.914314
5368 6153 0.914314
5368 5532 0.914314
5368 6676 0.914314
5368 5664 0.914314
5368 7277 0.914314
5368 5595 0.914314
5368 5993 0.914314
5368 7741 0.914314
5368 5560 0.914314
5368 6602 0.914314
5368 6295 0.914314
5368 5459 0.914314
5368 6780 0.914314
5368 5478 0.914314
5368 5884 0.914314
5368 5491 0.914314
5368 6926 0.914314
5368 5901 0.914314
5368 5865 0.914314
5368 5551 0.914314
5368 5918 0.914314
5368 5453 0.914314
5368 6287 0.914314
5368 5680 0.914314
5368 5881 0.914314
5368 5427 0.914314
5368 8588 0.914314
5368 7147 0.914314
5368 5546 0.914314
5368 5763 0.914314
5370 5774 0.914314
5370 5479 0.914314
5370 6743 0.914314
5370 6656 0.914314
5370 5891 0.914314
5370 5540 0.914314
5370 5550 0.914314
5370 6875 0.914314
5370 5576 0.914314
5370 5490 0.914314
5370 5838 0.914314
5370 6214 0.914314
5370 5445 0.914314
5366 5967 0.914315
5366 5983 0.914315
5366 5796 0.914315
5366 5678 0.914315
5366 7161 0.914315
5366 5738 0.914315
5366 6075 0.914315
5366 5785 0.914315
5366 6090 0.914315
5366 5668 0.914315
5366 6308 0.914315
5366 6109 0.914315
5366 5694 0.914315
5366 6119 0.914315
5366 5518 0.914315
5366 6992 0.914315
5366 5971 0.914315
5366 7054 0.914315
5366 6739 0.914315
5366 6358 0.914315
5366 5509 0.914315
5366 6759 0.914315
5366 7085 0.914315
5366 5786 0.914315
5366 6120 0.914315
5366 5405 0.914315
5366 6740 0.914315
5366 7427 0.914315
5366 5732 0.914315
5366 6550 0.914315
5366 6402 0.914315
5366 5537 0.914315
5366 5791 0.914315
5366 6332 0.914315
5366 6281 0.914315
5366 6200 0.914315
5366 5814 0.914315
5366 6656 0.914315
5366 6374 0.914315
5366 5571 0.914315
5366 5548 0.914315
5366 6975 0.914315
5366 6255 0.914315
5366 7194 0.914315
5366 6228 0.914315
5366 5618 0.914315
5366 5516 0.914315
5366 6013 0.914315
5366 7305 0.914315
5366 6776 0.914315
5366 7317 0.914315
5366 7485 0.914315
5366 5872 0.914315
5366 5887 0.914315
5366 5828 0.914315
5366 6594 0.914315
5366 6289 0.914315
5366 7776 0.914315
5366 5752 0.914315
5366 5912 0.914315
5366 5947 0.914315
5366 6040 0.914315
5366 6765 0.914315
5366 5835 0.914315
5366 5837 0.914315
5366 5424 0.914315
5366 5898 0.914315
5366 5952 0.914315
5366 5848 0.914315
5366 6331 0.914315
5366 5921 0.914315
5366 7648 0.914315
5366 5708 0.914315
5366 6129 0.914315
5366 5711 0.914315
5366 5819 0.914315
5367 5640 0.914315
5367 5987 0.914315
5367 5444 0.914315
5367 5524 0.914315
5367 5405 0.914315
5367 5527 0.914315
5367 7674 0.914315
5367 5672 0.914315
5367 5532 0.914315
5367 5614 0.914315
5367 6019 0.914315
5367 5462 0.914315
5367 5664 0.914315
5367 6114 0.914315
5367 5609 0.914315
5367 5834 0.914315
5367 5617 0.914315
5367 5586 0.914315
5367 5478 0.914315
5367 5490 0.914315
5367 5460 0.914315
5367 7334 0.914315
5367 5986 0.914315
5367 5443 0.914315
5367 5833 0.914315
5367 6069 0.914315
5367 5719 0.914315
5367 5492 0.914315
5367 6291 0.914315
5367 5610 0.914315
5367 7377 0.914315
5367 6111 0.914315
5367 6113 0.914315
5367 6138 0.914315
5367 5448 0.914315
5365 6049 0.914316
5365 5403 0.914316
5365 7014 0.914316
5365 5464 0.914316
5365 5993 0.914316
5365 6131 0.914316
5365 7334 0.914316
5365 6559 0.914316
5365 5427 0.914316
5366 6936 0.914316
5366 7412 0.914316
5366 7128 0.914316
5366 7853 0.914316
5366 7763 0.914316
5366 6405 0.914316
5366 7122 0.914316
5366 6825 0.914316
5366 8725 0.914316
5366 5882 0.914316
5366 5725 0.914316
5366 5774 0.914316
5366 6781 0.914316
5366 6970 0.914316
5366 6976 0.914316
5366 6400 0.914316
5366 7388 0.914316
5366 7795 0.914316
5366 6695 0.914316
5366 7751 0.914316
5366 6437 0.914316
5366 6645 0.914316
5366 6646 0.914316
5366 6531 0.914316
5366 6591 0.914316
5366 6796 0.914316
5366 8068 0.914316
5366 7324 0.914316
5366 7635 0.914316
5366 6347 0.914316
5366 7110 0.914316
5366 7774 0.914316
5366 6532 0.914316
5366 8349 0.914316
5366 6380 0.914316
5366 6268 0.914316
5366 7780 0.914316
5366 6617 0.914316
5366 6549 0.914316
5366 5831 0.914316
5366 7383 0.914316
5366 7787 0.914316
5366 6817 0.914316
5366 5609 0.914316
5366 6140 0.914316
5366 6558 0.914316
5366 6515 0.914316
5366 5592 0.914316
5366 7800 0.914316
5366 6666 0.914316
5366 6608 0.914316
5366 6390 0.914316
5366 7188 0.914316
5366 6310 0.914316
5366 6311 0.914316
5366 6160 0.914316
5366 7198 0.914316
5366 5602 0.914316
5366 5498 0.914316
5366 6003 0.914316
5366 6364 0.914316
5366 7367 0.914316
5366 6511 0.914316
5366 6514 0.914316
5366 8356 0.914316
5366 6935 0.914316
5366 6519 0.914316
5366 5984 0.914316
5366 8495 0.914316
5366 7298 0.914316
5366 5994 0.914316
5366 8227 0.914316
5366 6579 0.914316
5366 6530 0.914316
5366 6534 0.914316
5366 5613 0.914316
5366 6667 0.914316
5366 6539 0.914316
5366 6542 0.914316
5366 6551 0.914316
5366 6341 0.914316
5366 6397 0.914316
5366 5881 0.914316
5366 8297 0.914316
5366 5673 0.914316
5366 5531 0.914316
5366 8044 0.914316
5366 7344 0.914316
5366 7353 0.914316
5366 6035 0.914316
5366 6543 0.914316
5366 5795 0.914316
5366 8367 0.914316
5366 7376 0.914316
5366 7381 0.914316
5366 6115 0.914316
5366 6989 0.914316
5366 5497 0.914317
5366 5987 0.914317
5366 6241 0.914317
5366 5409 0.914317
5366 7100 0.914317
5366 6485 0.914317
5366 6495 0.914317
5366 7106 0.914317
5366 5600 0.914317
5366 6176 0.914317
5366 6284 0.914317
5366 5444 0.914317
5366 6245 0.914317
5366 7374 0.914317
5366 5677 0.914317
5366 6102 0.914317
5366 6167 0.914317
5366 5605 0.914317
5366 6696 0.914317
5366 5458 0.914317
5366 5977 0.914317
5366 5524 0.914317
5366 5527 0.914317
5366 6648 0.914317
5366 6444 0.914317
5366 5457 0.914317
5366 5486 0.914317
5366 5525 0.914317
5366 6484 0.914317
5366 6256 0.914317
5366 5589 0.914317
5366 6148 0.914317
5366 6257 0.914317
5366 7105 0.914317
5366 5532 0.914317
5366 5533 0.914317
5366 6700 0.914317
5366 5614 0.914317
5366 6005 0.914317
5366 5536 0.914317
5366 5539 0.914317
5366 5462 0.914317
5366 8366 0.914317
5366 6114 0.914317
5366 5615 0.914317
5366 6118 0.914317
5366 6875 0.914317
5366 5616 0.914317
5366 6155 0.914317
5366 6628 0.914317
5366 5617 0.914317
5366 5595 0.914317
5366 5526 0.914317
5366 6441 0.914317
5366 5586 0.914317
5366 6295 0.914317
5366 5478 0.914317
5366 5490 0.914317
5366 5986 0.914317
5366 6240 0.914317
5366 6642 0.914317
5366 6334 0.914317
5366 5551 0.914317
5366 5513 0.914317
5366 5928 0.914317
5366 7228 0.914317
5366 5519 0.914317
5366 6533 0.914317
5366 6043 0.914317
5366 6044 0.914317
5366 6046 0.914317
5366 6665 0.914317
5366 6962 0.914317
5366 6254 0.914317
5366 8380 0.914317
5366 6278 0.914317
5366 6354 0.914317
5366 5580 0.914317
5366 7097 0.914317
5366 5610 0.914317
5366 5591 0.914317
5366 6111 0.914317
5366 5448 0.914317
5365 5451 0.914318
5365 5935 0.914318
5365 6928 0.914318
5365 5421 0.914318
5365 5429 0.914318
5365 8151 0.914318
5365 5683 0.914318
5365 5443 0.914318
5366 5640 0.914318
5366 5696 0.914318
5366 6592 0.914318
5366 6771 0.914318
5366 6872 0.914318
5366 6674 0.914318
5366 6675 0.914318
5366 6249 0.914318
5366 7234 0.914318
5366 7690 0.914318
5366 5964 0.914318
5366 6736 0.914318
5366 6458 0.914318
5366 6463 0.914318
5366 5622 0.914318
5366 5479 0.914318
5366 5473 0.914318
5366 5555 0.914318
5366 8245 0.914318
5366 5832 0.914318
5366 6403 0.914318
5366 6153 0.914318
5366 7123 0.914318
5366 6881 0.914318
5366 5990 0.914318
5366 6019 0.914318
5366 7825 0.914318
5366 5775 0.914318
5366 7115 0.914318
5366 6309 0.914318
5366 7717 0.914318
5366 5530 0.914318
5366 6418 0.914318
5366 6419 0.914318
5366 6513 0.914318
5366 6429 0.914318
5366 6279 0.914318
5366 5560 0.914318
5366 7070 0.914318
5366 6303 0.914318
5366 5491 0.914318
5366 6410 0.914318
5366 6175 0.914318
5366 5460 0.914318
5366 6015 0.914318
5366 5472 0.914318
5366 6488 0.914318
5366 6502 0.914318
5366 6882 0.914318
5366 5955 0.914318
5366 5517 0.914318
5366 6047 0.914318
5366 5596 0.914318
5366 5597 0.914318
5366 6475 0.914318
5366 5520 0.914318
5366 6162 0.914318
5366 7239 0.914318
5366 6573 0.914318
5366 5975 0.914318
5366 7242 0.914318
5366 5465 0.914318
5366 7822 0.914318
5366 6609 0.914318
5366 6250 0.914318
5365 5967 0.914319
5365 5733 0.914319
5365 7190 0.914319
5365 6223 0.914319
5365 5556 0.914319
5365 6807 0.914319
5365 5957 0.914319
5365 5401 0.914319
5365 5852 0.914319
5365 5798 0.914319
5365 5800 0.914319
5365 5705 0.914319
5365 6281 0.914319
5365 6039 0.914319
5365 5817 0.914319
5365 5772 0.914319
5365 6074 0.914319
5365 5571 0.914319
5365 5621 0.914319
5365 7599 0.914319
5365 7086 0.914319
5365 5425 0.914319
5365 5939 0.914319
5365 5516 0.914319
5365 5526 0.914319
5365 6926 0.914319
5365 6214 0.914319
5365 7080 0.914319
5365 6994 0.914319
5365 5837 0.914319
5365 5680 0.914319
5365 5854 0.914319
5365 5921 0.914319
5365 5864 0.914319
5365 5566 0.914319
5365 6129 0.914319
5365 6145 0.914319
5366 8594 0.914319
5364 6518 0.91432
5364 5523 0.91432
5364 5678 0.91432
5364 7128 0.91432
5364 5663 0.91432
5364 5694 0.91432
5364 6404 0.91432
5364 5882 0.91432
5364 5725 0.91432
5364 6051 0.91432
5364 6970 0.91432
5364 6976 0.91432
5364 6400 0.91432
5364 6695 0.91432
5364 7293 0.91432
5364 6646 0.91432
5364 6531 0.91432
5364 5588 0.91432
5364 7324 0.91432
5364 6346 0.91432
5364 6347 0.91432
5364 7360 0.91432
5364 8286 0.91432
5364 6374 0.91432
5364 5571 0.91432
5364 6541 0.91432
5364 6268 0.91432
5364 6549 0.91432
5364 5548 0.91432
5364 5831 0.91432
5364 7383 0.91432
5364 5609 0.91432
5364 6140 0.91432
5364 6558 0.91432
5364 6515 0.91432
5364 5592 0.91432
5364 6000 0.91432
5364 6608 0.91432
5364 5646 0.91432
5364 7657 0.91432
5364 6390 0.91432
5364 6311 0.91432
5364 6160 0.91432
5364 5602 0.91432
5364 6642 0.91432
5364 6003 0.91432
5364 6366 0.91432
5364 7953 0.91432
5364 6935 0.91432
5364 6519 0.91432
5364 5984 0.91432
5364 6579 0.91432
5364 6530 0.91432
5364 6703 0.91432
5364 5613 0.91432
5364 8043 0.91432
5364 6190 0.91432
5364 6035 0.91432
5364 6900 0.91432
5364 6659 0.91432
5364 7375 0.91432
5364 7376 0.91432
5364 6115 0.91432
5362 5464 0.914321
5363 5433 0.914321
5363 6577 0.914321
5363 5410 0.914321
5363 7582 0.914321
5363 6056 0.914321
5363 5935 0.914321
5363 5587 0.914321
5363 5527 0.914321
5363 5432 0.914321
5363 6503 0.914321
5363 6006 0.914321
5363 5790 0.914321
5363 6478 0.914321
5363 5914 0.914321
5363 5422 0.914321
5363 5868 0.914321
5363 5429 0.914321
5363 5435 0.914321
5363 6208 0.914321
5363 5460 0.914321
5363 5404 0.914321
5363 5492 0.914321
5363 5643 0.914321
5363 6506 0.914321
5364 6825 0.914321
5364 7777 0.914321
5364 7388 0.914321
5364 7751 0.914321
5364 8340 0.914321
5364 7207 0.914321
5364 7209 0.914321
5364 7211 0.914321
5364 7213 0.914321
5364 7132 0.914321
5364 7133 0.914321
5364 7134 0.914321
5364 6617 0.914321
5364 7750 0.914321
5364 8338 0.914321
5364 7776 0.914321
5364 7755 0.914321
5364 7298 0.914321
5364 7759 0.914321
5364 6667 0.914321
5364 6542 0.914321
5364 6331 0.914321
5364 7344 0.914321
5364 6544 0.914321
5364 7381 0.914321
5362 5482 0.914322
5362 5823 0.914322
5362 5556 0.914322
5362 5644 0.914322
5362 5469 0.914322
5362 7296 0.914322
5362 6582 0.914322
5362 5567 0.914322
5362 5817 0.914322
5362 5781 0.914322
5362 5783 0.914322
5362 7558 0.914322
5362 5548 0.914322
5362 6059 0.914322
5362 5460 0.914322
5362 5680 0.914322
5362 5427 0.914322
5362 5886 0.914322
5362 5439 0.914322
5362 5438 0.914322
5362 6888 0.914322
5362 5423 0.914322
5362 6982 0.914322
5363 5958 0.914322
5363 5607 0.914322
5363 6447 0.914322
5363 6024 0.914322
5363 6242 0.914322
5363 7681 0.914322
5363 6297 0.914322
5363 6483 0.914322
5363 6120 0.914322
5363 6400 0.914322
5363 6167 0.914322
5363 6416 0.914322
5363 6420 0.914322
5363 5980 0.914322
5363 5982 0.914322
5363 6427 0.914322
5363 5991 0.914322
5363 6437 0.914322
5363 6022 0.914322
5363 6042 0.914322
5363 6078 0.914322
5363 6073 0.914322
5363 6158 0.914322
5363 5618 0.914322
5363 5867 0.914322
5363 5438 0.914322
5363 6071 0.914322
5363 5788 0.914322
5363 6476 0.914322
5363 6117 0.914322
5363 6154 0.914322
5363 6168 0.914322
5363 5426 0.914322
5362 5862 0.914323
5362 5859 0.914323
5362 6459 0.914323
5362 5758 0.914323
5362 5778 0.914323
5362 7368 0.914323
5362 5504 0.914323
5362 6345 0.914323
5362 5488 0.914323
5362 5920 0.914323
5362 5891 0.914323
5362 5902 0.914323
5362 5776 0.914323
5362 5782 0.914323
5362 5853 0.914323
5362 6800 0.914323
5362 5467 0.914323
5362 5516 0.914323
5362 8428 0.914323
5362 6106 0.914323
5362 5684 0.914323
5362 5879 0.914323
5362 5910 0.914323
5362 5838 0.914323
5362 5847 0.914323
5362 6563 0.914323
5362 5753 0.914323
5362 6496 0.914323
5362 5658 0.914323
5362 5453 0.914323
5362 5929 0.914323
5362 5619 0.914323
5362 5835 0.914323
5362 6296 0.914323
5362 7796 0.914323
5362 5723 0.914323
5362 5745 0.914323
5362 5534 0.914323
5362 5839 0.914323
5362 5925 0.914323
5362 5449 0.914323
5362 5766 0.914323
5362 5660 0.914324
5362 5576 0.914324
5362 5564 0.914324
5361 5656 0.914326
5361 5457 0.914326
5361 6748 0.914326
5361 5464 0.914326
5361 6360 0.914326
5361 5828 0.914326
5361 6165 0.914326
5361 6935 0.914326
5361 7925 0.914326
5361 5591 0.914326
5361 5889 0.914326
5361 5426 0.914326
5360 5515 0.914327
5360 5482 0.914327
5360 5721 0.914327
5360 5409 0.914327
5360 6480 0.914327
5360 6119 0.914327
5360 5644 0.914327
5360 5504 0.914327
5360 5451 0.914327
5360 5400 0.914327
5360 6351 0.914327
5360 6748 0.914327
5360 7362 0.914327
5360 5464 0.914327
5360 5505 0.914327
5360 8127 0.914327
5360 5484 0.914327
5360 7768 0.914327
5360 5766 0.914327
5361 5497 0.914327
5361 6194 0.914327
5361 6094 0.914327
5361 7049 0.914327
5361 6056 0.914327
5361 6245 0.914327
5361 5727 0.914327
5361 8649 0.914327
5361 7439 0.914327
5361 5825 0.914327
5361 6800 0.914327
5361 6118 0.914327
5361 5617 0.914327
5361 5997 0.914327
5361 5406 0.914327
5361 7327 0.914327
5361 8456 0.914327
5361 7048 0.914327
5361 7332 0.914327
5361 7437 0.914327
5361 5562 0.914327
5361 5438 0.914327
5361 8030 0.914327
5361 5547 0.914327
5396 6076 0.914327
5396 5694 0.914327
5396 6405 0.914327
5396 5496 0.914327
5396 5444 0.914327
5396 6133 0.914327
5396 6403 0.914327
5396 6148 0.914327
5396 5938 0.914327
5396 5776 0.914327
5396 6114 0.914327
5396 5464 0.914327
5396 5477 0.914327
5396 6011 0.914327
5396 6389 0.914327
5396 6390 0.914327
5396 5722 0.914327
5396 5986 0.914327
5396 6240 0.914327
5396 6015 0.914327
5396 6083 0.914327
5396 6408 0.914327
5396 6874 0.914327
5396 6370 0.914327
5396 6055 0.914327
5396 6398 0.914327
5396 6143 0.914327
5360 5987 0.914328
5360 5600 0.914328
5360 5444 0.914328
5360 5677 0.914328
5360 5605 0.914328
5360 5601 0.914328
5360 5589 0.914328
5360 6255 0.914328
5360 6158 0.914328
5360 5595 0.914328
5360 5585 0.914328
5360 5986 0.914328
5360 6240 0.914328
5360 5513 0.914328
5360 6044 0.914328
5360 6962 0.914328
5360 6055 0.914328
5361 7223 0.914328
5361 8101 0.914328
5361 7630 0.914328
5361 7702 0.914328
5361 5936 0.914328
5361 6394 0.914328
5361 5447 0.914328
5361 5834 0.914328
5361 6069 0.914328
5361 7967 0.914328
5360 5486 0.91433
5360 6243 0.91433
5360 6441 0.91433
5360 5519 0.91433
5360 6354 0.91433
5360 5973 0.914331
5360 6075 0.914331
5360 6485 0.914331
5360 7004 0.914331
5360 6176 0.914331
5360 6648 0.914331
5360 7303 0.914331
5360 6817 0.914331
5360 6533 0.914331
5360 6489 0.914331
5360 5975 0.914331
5360 7820 0.914331
5360 6194 0.914332
5360 6653 0.914332
5360 6029 0.914332
5360 6062 0.914332
5360 6983 0.914332
5360 6294 0.914332
5360 5705 0.914332
5360 5537 0.914332
5360 7339 0.914332
5360 7028 0.914332
5360 6768 0.914332
5360 5959 0.914332
5360 5584 0.914332
5360 7631 0.914332
5360 6943 0.914332
5360 5646 0.914332
5360 6305 0.914332
5360 8071 0.914332
5360 7367 0.914332
5360 7201 0.914332
5360 5658 0.914332
5360 7490 0.914332
5360 7046 0.914332
5360 9026 0.914332
5360 7007 0.914332
5360 5634 0.914332
5360 6143 0.914332
5360 6982 0.914332
5360 6325 0.914332
5360 5655 0.914333
5360 6595 0.914333
5360 5626 0.914333
5360 6235 0.914333
5360 6957 0.914333
5360 5774 0.914333
5360 7372 0.914333
5360 7144 0.914333
5360 5475 0.914333
5360 7500 0.914333
5360 7798 0.914333
5360 7440 0.914333
5360 8115 0.914333
5360 6662 0.914333
5360 5536 0.914333
5360 7366 0.914333
5360 6379 0.914333
5360 5914 0.914333
5360 5659 0.914333
5360 5467 0.914333
5360 6686 0.914333
5360 6418 0.914333
5360 7126 0.914333
5360 5443 0.914333
5360 6673 0.914333
5360 5724 0.914333
5360 5438 0.914333
5360 6293 0.914333
5360 6113 0.914333
5360 5895 0.914333
5360 6854 0.914334
5360 6042 0.914334
5360 6770 0.914334
5360 6221 0.914334
5360 5985 0.914334
5360 7301 0.914334
5360 6772 0.914334
5360 7845 0.914334
5360 5753 0.914334
5360 5912 0.914334
5360 7871 0.914334
5360 6027 0.914334
5360 5881 0.914334
5360 6273 0.914334
5360 6190 0.914334
5360 5564 0.914334
5360 5415 0.914334
5360 6616 0.914334
5360 6137 0.914334
5360 6138 0.914334
5360 6506 0.914334
5360 5528 0.914335
5360 6903 0.914335
5360 8108 0.914335
5360 6358 0.914335
5360 6284 0.914335
5360 6531 0.914335
5360 5532 0.914335
5360 5609 0.914335
5360 6558 0.914335
5360 5617 0.914335
5360 5429 0.914335
5360 6958 0.914335
5360 6390 0.914335
5360 5748 0.914335
5360 5828 0.914335
5360 5886 0.914335
5360 6336 0.914335
5360 5736 0.914335
5360 5640 0.914336
5360 7498 0.914336
5360 5654 0.914336
5360 5859 0.914336
5360 7543 0.914336
5360 6298 0.914336
5360 8290 0.914336
5360 6199 0.914336
5360 7732 0.914336
5360 5832 0.914336
5360 7818 0.914336
5360 6346 0.914336
5360 6357 0.914336
5360 5728 0.914336
5360 5462 0.914336
5360 5642 0.914336
5360 5664 0.914336
5360 6787 0.914336
5360 7953 0.914336
5360 5955 0.914336
5360 5923 0.914336
5360 6287 0.914336
5360 7316 0.914336
5360 6291 0.914336
5360 5804 0.914337
5360 7352 0.914337
5360 5491 0.914337
5360 7089 0.914337
5360 7065 0.914337
5360 6590 0.914337
5384 7867 0.914338
5384 5433 0.914338
5384 5440 0.914338
5384 5850 0.914338
5384 5796 0.914338
5384 8257 0.914338
5384 6586 0.914338
5384 5915 0.914338
5384 5541 0.914338
5384 7294 0.914338
5384 5999 0.914338
5384 5716 0.914338
5384 5475 0.914338
5384 5735 0.914338
5384 5432 0.914338
5384 5589 0.914338
5384 6225 0.914338
5384 6411 0.914338
5384 5690 0.914338
5384 5715 0.914338
5384 6203 0.914338
5384 5545 0.914338
5384 6057 0.914338
5384 5902 0.914338
5384 5781 0.914338
5384 6676 0.914338
5384 5914 0.914338
5384 5483 0.914338
5384 6709 0.914338
5384 5548 0.914338
5384 6721 0.914338
5384 5584 0.914338
5384 6383 0.914338
5384 5675 0.914338
5384 5576 0.914338
5384 8240 0.914338
5384 5937 0.914338
5384 5489 0.914338
5384 6831 0.914338
5384 5951 0.914338
5384 5752 0.914338
5384 6215 0.914338
5384 7201 0.914338
5384 5934 0.914338
5384 6454 0.914338
5384 6994 0.914338
5384 5812 0.914338
5384 5420 0.914338
5384 7796 0.914338
5384 5579 0.914338
5384 6271 0.914338
5384 5564 0.914338
5384 6018 0.914338
5384 5754 0.914338
5384 6067 0.914338
5384 6086 0.914338
5384 7263 0.914338
5384 6129 0.914338
5384 6144 0.914338
5384 5731 0.914338
5384 5765 0.914338
5383 6169 0.91436
5383 6656 0.91436
5359 5523 0.914363
5359 7122 0.914363
5359 5822 0.914363
5359 7681 0.914363
5359 5524 0.914363
5359 5705 0.914363
5359 6019 0.914363
5359 6664 0.914363
5359 5462 0.914363
5359 5406 0.914363
5359 5460 0.914363
5359 5928 0.914363
5359 5519 0.914363
5359 6046 0.914363
5359 5427 0.914363
5359 6162 0.914363
5359 7967 0.914363
5359 7950 0.914363
5359 6211 0.914364
5359 6088 0.914364
5359 5407 0.914364
5359 5444 0.914364
5359 5513 0.914364
5359 5438 0.914364
5359 6618 0.914364
5359 6101 0.914364
5359 5426 0.914364
5358 6846 0.91437
5358 5738 0.91437
5358 6849 0.91437
5358 6851 0.91437
5358 6385 0.91437
5358 6637 0.91437
5358 6345 0.91437
5358 5400 0.91437
5358 6850 0.91437
5358 7520 0.91437
5358 5464 0.91437
5358 6817 0.91437
5358 5618 0.91437
5358 6631 0.91437
5358 5959 0.91437
5358 7631 0.91437
5358 6640 0.91437
5358 8500 0.91437
5358 6360 0.91437
5358 5646 0.91437
5358 6439 0.91437
5358 7490 0.91437
5358 6130 0.91437
5358 5521 0.91437
5358 5750 0.91437
5358 6395 0.91437
5358 6143 0.91437
5357 5527 0.914371
5357 6334 0.914371
5357 5513 0.914371
5357 6069 0.914371
5357 6134 0.914371
5356 5497 0.914372
5356 5581 0.914372
5356 5496 0.914372
5356 5444 0.914372
5356 5524 0.914372
5356 6402 0.914372
5356 6148 0.914372
5356 5938 0.914372
5356 5441 0.914372
5356 5776 0.914372
5356 5462 0.914372
5356 6114 0.914372
5356 5464 0.914372
5356 5609 0.914372
5356 6140 0.914372
5356 6158 0.914372
5356 5617 0.914372
5356 5477 0.914372
5356 5422 0.914372
5356 6068 0.914372
5356 6389 0.914372
5356 6390 0.914372
5356 6410 0.914372
5356 6364 0.914372
5356 5513 0.914372
5356 6408 0.914372
5356 6043 0.914372
5356 5863 0.914372
5356 6143 0.914372
5356 6401 0.914372
5355 5958 0.914377
5355 5973 0.914377
5355 5796 0.914377
5355 5801 0.914377
5355 6012 0.914377
5355 6264 0.914377
5355 5738 0.914377
5355 6612 0.914377
5355 5968 0.914377
5355 6242 0.914377
5355 5444 0.914377
5355 6056 0.914377
5355 6120 0.914377
5355 5824 0.914377
5355 6167 0.914377
5355 5956 0.914377
5355 5979 0.914377
5355 5991 0.914377
5355 6741 0.914377
5355 6022 0.914377
5355 6042 0.914377
5355 6078 0.914377
5355 5434 0.914377
5355 5651 0.914377
5355 6006 0.914377
5355 5914 0.914377
5355 6095 0.914377
5355 5464 0.914377
5355 6558 0.914377
5355 5617 0.914377
5355 6000 0.914377
5355 6208 0.914377
5355 5460 0.914377
5355 7255 0.914377
5355 6044 0.914377
5355 5613 0.914377
5355 6307 0.914377
5355 5680 0.914377
5355 5673 0.914377
5355 6036 0.914377
5355 6371 0.914377
5355 6055 0.914377
5355 5419 0.914377
5355 6117 0.914377
5355 6139 0.914377
5355 6154 0.914377
5355 7044 0.914377
5355 5426 0.914377
5354 6586 0.914378
5354 5721 0.914378
5354 6308 0.914378
5354 5403 0.914378
5354 5504 0.914378
5354 5469 0.914378
5354 5908 0.914378
5354 5568 0.914378
5354 5790 0.914378
5354 6095 0.914378
5354 5422 0.914378
5354 6958 0.914378
5354 5752 0.914378
5354 5901 0.914378
5354 6210 0.914378
5354 5835 0.914378
5354 5404 0.914378
5354 5534 0.914378
5354 6190 0.914378
5354 5854 0.914378
5354 5673 0.914378
5354 5763 0.914378
5355 5678 0.914378
5355 6405 0.914378
5355 5725 0.914378
5355 6696 0.914378
5355 7293 0.914378
5355 6531 0.914378
5355 6858 0.914378
5355 6268 0.914378
5355 6549 0.914378
5355 7750 0.914378
5355 5609 0.914378
5355 7557 0.914378
5355 6311 0.914378
5355 5602 0.914378
5355 5498 0.914378
5355 6003 0.914378
5355 5955 0.914378
5355 6935 0.914378
5355 5984 0.914378
5355 5994 0.914378
5355 6579 0.914378
5355 6667 0.914378
5355 5612 0.914378
5355 6551 0.914378
5355 6190 0.914378
5355 5531 0.914378
5355 6277 0.914378
5355 6035 0.914378
5355 6900 0.914378
5355 6544 0.914378
5355 6115 0.914378
5355 6553 0.914378
5369 5575 0.914378
5369 6037 0.914378
5369 5422 0.914378
5369 5905 0.914378
5369 6698 0.914378
5354 5497 0.914379
5354 7161 0.914379
5354 5482 0.914379
5354 5820 0.914379
5354 5402 0.914379
5354 5553 0.914379
5354 6076 0.914379
5354 6109 0.914379
5354 6405 0.914379
5354 5494 0.914379
5354 5496 0.914379
5354 5444 0.914379
5354 6298 0.914379
5354 6382 0.914379
5354 5677 0.914379
5354 6928 0.914379
5354 5524 0.914379
5354 5991 0.914379
5354 5475 0.914379
5354 5450 0.914379
5354 5732 0.914379
5354 5555 0.914379
5354 5924 0.914379
5354 5705 0.914379
5354 5589 0.914379
5354 5532 0.914379
5354 6442 0.914379
5354 6281 0.914379
5354 5825 0.914379
5354 5759 0.914379
5354 5904 0.914379
5354 5776 0.914379
5354 5781 0.914379
5354 6708 0.914379
5354 5462 0.914379
5354 5853 0.914379
5354 6114 0.914379
5354 6394 0.914379
5354 5464 0.914379
5354 5609 0.914379
5354 6158 0.914379
5354 6170 0.914379
5354 5617 0.914379
5354 5574 0.914379
5354 5618 0.914379
5354 6787 0.914379
5354 5828 0.914379
5354 5986 0.914379
5354 6003 0.914379
5354 5513 0.914379
5354 5599 0.914379
5354 5947 0.914379
5354 5928 0.914379
5354 5519 0.914379
5354 6043 0.914379
5354 6046 0.914379
5354 6296 0.914379
5354 6710 0.914379
5354 6123 0.914379
5354 6343 0.914379
5354 5952 0.914379
5354 6329 0.914379
5354 6698 0.914379
5354 6331 0.914379
5354 5687 0.914379
5354 6280 0.914379
5354 5708 0.914379
5354 8758 0.914379
5354 6339 0.914379
5354 5438 0.914379
5354 6291 0.914379
5354 6137 0.914379
5354 5711 0.914379
5354 6143 0.914379
5354 5583 0.914379
5354 6498 0.914379
5354 6506 0.914379
5354 5426 0.914379
5369 6023 0.914379
5369 6025 0.914379
5369 7031 0.914379
5369 5785 0.914379
5369 7493 0.914379
5369 7495 0.914379
5369 5541 0.914379
5369 6096 0.914379
5369 5606 0.914379
5369 5824 0.914379
5369 5405 0.914379
5369 6701 0.914379
5369 6585 0.914379
5369 6651 0.914379
5369 5598 0.914379
5369 5781 0.914379
5369 6708 0.914379
5369 5413 0.914379
5369 5914 0.914379
5369 5660 0.914379
5369 6122 0.914379
5369 6170 0.914379
5369 6917 0.914379
5369 5516 0.914379
5369 6033 0.914379
5369 6899 0.914379
5369 6610 0.914379
5369 6713 0.914379
5369 5599 0.914379
5369 5947 0.914379
5369 5577 0.914379
5369 6130 0.914379
5369 5965 0.914379
5369 7361 0.914379
5369 7402 0.914379
5369 6111 0.914379
5369 6401 0.914379
5369 6156 0.914379
5353 5497 0.91438
5353 5510 0.91438
5353 5987 0.91438
5353 5403 0.91438
5353 5926 0.91438
5353 5444 0.91438
5353 5899 0.91438
5353 5786 0.91438
5353 6102 0.91438
5353 6120 0.91438
5353 5524 0.91438
5353 5405 0.91438
5353 5527 0.91438
5353 6651 0.91438
5353 5474 0.91438
5353 5555 0.91438
5353 5457 0.91438
5353 7764 0.91438
5353 5672 0.91438
5353 5532 0.91438
5353 5614 0.91438
5353 5539 0.91438
5353 5550 0.91438
5353 5462 0.91438
5353 8642 0.91438
5353 6114 0.91438
5353 5615 0.91438
5353 5616 0.91438
5353 6128 0.91438
5353 6554 0.91438
5353 5464 0.91438
5353 5608 0.91438
5353 5609 0.91438
5353 6684 0.91438
5353 6155 0.91438
5353 5617 0.91438
5353 6513 0.91438
5353 6422 0.91438
5353 5595 0.91438
5353 6441 0.91438
5353 5586 0.91438
5353 5478 0.91438
5353 6390 0.91438
5353 7456 0.91438
5353 5937 0.91438
5353 5490 0.91438
5353 5443 0.91438
5353 5551 0.91438
5353 5833 0.91438
5353 5513 0.91438
5353 5599 0.91438
5353 6043 0.91438
5353 5613 0.91438
5353 6393 0.91438
5353 5492 0.91438
5353 6260 0.91438
5353 5546 0.91438
5353 5610 0.91438
5353 6111 0.91438
5353 6492 0.91438
5353 5448 0.91438
5353 5426 0.91438
5354 7562 0.91438
5354 5785 0.91438
5354 5454 0.91438
5354 5556 0.91438
5354 5774 0.91438
5354 5786 0.91438
5354 5644 0.91438
5354 6345 0.91438
5354 5587 0.91438
5354 5405 0.91438
5354 5527 0.91438
5354 5567 0.91438
5354 6268 0.91438
5354 5659 0.91438
5354 5664 0.91438
5354 6549 0.91438
5354 6558 0.91438
5354 5834 0.91438
5354 6628 0.91438
5354 6515 0.91438
5354 5586 0.91438
5354 5646 0.91438
5354 5551 0.91438
5354 5833 0.91438
5354 6935 0.91438
5354 5613 0.91438
5354 6069 0.91438
5354 5520 0.91438
5354 5492 0.91438
5354 6900 0.91438
5354 5610 0.91438
5354 6111 0.91438
5369 5796 0.91438
5369 5607 0.91438
5369 6751 0.91438
5369 6076 0.91438
5369 6612 0.91438
5369 6092 0.91438
5369 6833 0.91438
5369 5971 0.91438
5369 6581 0.91438
5369 6290 0.91438
5369 6098 0.91438
5369 5735 0.91438
5369 7814 0.91438
5369 5589 0.91438
5369 6225 0.91438
5369 6730 0.91438
5369 8630 0.91438
5369 6442 0.91438
5369 5690 0.91438
5369 6006 0.91438
5369 6656 0.91438
5369 6664 0.91438
5369 5545 0.91438
5369 6057 0.91438
5369 6670 0.91438
5369 5571 0.91438
5369 5621 0.91438
5369 6095 0.91438
5369 5548 0.91438
5369 7634 0.91438
5369 6222 0.91438
5369 5937 0.91438
5369 6831 0.91438
5369 8237 0.91438
5369 6703 0.91438
5369 6803 0.91438
5369 5579 0.91438
5369 5743 0.91438
5369 5771 0.91438
5369 5952 0.91438
5369 5921 0.91438
5369 5445 0.91438
5369 5631 0.91438
5369 6783 0.91438
5369 6086 0.91438
5369 6113 0.91438
5369 5563 0.91438
5369 6115 0.91438
5369 6129 0.91438
5369 6137 0.91438
5353 5479 0.914381
5353 5677 0.914381
5353 6140 0.914381
5353 5592 0.914381
5369 5510 0.914381
5369 5987 0.914381
5369 6248 0.914381
5369 5444 0.914381
5369 6759 0.914381
5369 6120 0.914381
5369 5977 0.914381
5369 5524 0.914381
5369 5527 0.914381
5369 8190 0.914381
5369 5457 0.914381
5369 5800 0.914381
5369 6148 0.914381
5369 6524 0.914381
5369 5614 0.914381
5369 8080 0.914381
5369 6038 0.914381
5369 5539 0.914381
5369 5462 0.914381
5369 5483 0.914381
5369 5664 0.914381
5369 5615 0.914381
5369 6875 0.914381
5369 5609 0.914381
5369 6155 0.914381
5369 5834 0.914381
5369 6628 0.914381
5369 5617 0.914381
5369 6509 0.914381
5369 5586 0.914381
5369 5478 0.914381
5369 6175 0.914381
5369 5551 0.914381
5369 5928 0.914381
5369 6043 0.914381
5369 6046 0.914381
5369 5613 0.914381
5369 6069 0.914381
5369 6778 0.914381
5369 5719 0.914381
5369 5492 0.914381
5369 6271 0.914381
5369 5610 0.914381
5369 7262 0.914381
5369 5448 0.914381
5353 5785 0.914382
5353 6400 0.914382
5353 6167 0.914382
5353 5458 0.914382
5353 6379 0.914382
5353 5560 0.914382
5353 5986 0.914382
5353 5928 0.914382
5353 5517 0.914382
5353 5520 0.914382
5353 6370 0.914382
5353 6291 0.914382
5369 5700 0.914382
5369 6771 0.914382
5369 6671 0.914382
5369 6736 0.914382
5369 6051 0.914382
5369 5786 0.914382
5369 5479 0.914382
5369 5677 0.914382
5369 5605 0.914382
5369 5458 0.914382
5369 5587 0.914382
5369 5588 0.914382
5369 7111 0.914382
5369 5555 0.914382
5369 6078 0.914382
5369 5486 0.914382
5369 5525 0.914382
5369 6256 0.914382
5369 6257 0.914382
5369 6159 0.914382
5369 5537 0.914382
5369 5990 0.914382
5369 6742 0.914382
5369 6005 0.914382
5369 6019 0.914382
5369 6243 0.914382
5369 5550 0.914382
5369 7267 0.914382
5369 7115 0.914382
5369 6418 0.914382
5369 6513 0.914382
5369 5595 0.914382
5369 6441 0.914382
5369 5560 0.914382
5369 6295 0.914382
5369 6240 0.914382
5369 6882 0.914382
5369 5517 0.914382
5369 6041 0.914382
5369 5519 0.914382
5369 6044 0.914382
5369 6047 0.914382
5369 5544 0.914382
5369 5546 0.914382
5369 6613 0.914382
5369 5711 0.914382
5372 5732 0.914382
5372 5431 0.914382
5372 5584 0.914382
5369 6030 0.914383
5369 6472 0.914383
5369 6473 0.914383
5369 6075 0.914383
5369 6674 0.914383
5369 6675 0.914383
5369 6249 0.914383
5369 6481 0.914383
5369 6485 0.914383
5369 5518 0.914383
5369 7197 0.914383
5369 6176 0.914383
5369 5964 0.914383
5369 5968 0.914383
5369 5969 0.914383
5369 7947 0.914383
5369 6428 0.914383
5369 7569 0.914383
5369 6650 0.914383
5369 7058 0.914383
5369 5727 0.914383
5369 6796 0.914383
5369 6503 0.914383
5369 6453 0.914383
5369 7825 0.914383
5369 7831 0.914383
5369 6309 0.914383
5369 5530 0.914383
5369 5491 0.914383
5369 6839 0.914383
5369 7692 0.914383
5369 6537 0.914383
5369 5472 0.914383
5369 6488 0.914383
5369 6502 0.914383
5369 6533 0.914383
5369 5596 0.914383
5369 5597 0.914383
5369 8334 0.914383
5369 6667 0.914383
5369 7288 0.914383
5369 6489 0.914383
5369 7239 0.914383
5369 6278 0.914383
5369 6584 0.914383
5369 7097 0.914383
5372 5967 0.914383
5372 6276 0.914383
5372 6472 0.914383
5372 6473 0.914383
5372 6920 0.914383
5372 6433 0.914383
5372 6759 0.914383
5372 5401 0.914383
5372 5924 0.914383
5372 5832 0.914383
5372 6148 0.914383
5372 5532 0.914383
5372 5550 0.914383
5372 5659 0.914383
5372 6917 0.914383
5372 5574 0.914383
5372 6538 0.914383
5372 7673 0.914383
5372 6562 0.914383
5372 6326 0.914383
5372 5905 0.914383
5372 5673 0.914383
5372 5414 0.914383
5369 5409 0.914384
5369 6239 0.914384
5372 5528 0.914384
5372 6029 0.914384
5372 5721 0.914384
5372 7876 0.914384
5372 7914 0.914384
5372 5407 0.914384
5372 6847 0.914384
5372 5509 0.914384
5372 5504 0.914384
5372 8123 0.914384
5372 5935 0.914384
5372 6699 0.914384
5372 7870 0.914384
5372 5455 0.914384
5372 5920 0.914384
5372 7966 0.914384
5372 5567 0.914384
5372 7350 0.914384
5372 5715 0.914384
5372 6464 0.914384
5372 6922 0.914384
5372 5781 0.914384
5372 7973 0.914384
5372 5447 0.914384
5372 7386 0.914384
5372 8212 0.914384
5372 5429 0.914384
5372 7301 0.914384
5372 5811 0.914384
5372 5619 0.914384
5372 8149 0.914384
5372 5680 0.914384
5372 6126 0.914384
5372 7437 0.914384
5372 5423 0.914384
5372 6398 0.914384
5352 5408 0.914386
5352 5796 0.914386
5352 6653 0.914386
5352 6029 0.914386
5352 5721 0.914386
5352 5402 0.914386
5352 5409 0.914386
5352 6851 0.914386
5352 5575 0.914386
5352 5956 0.914386
5352 5405 0.914386
5352 5712 0.914386
5352 6850 0.914386
5352 6931 0.914386
5352 5814 0.914386
5352 5659 0.914386
5352 6095 0.914386
5352 5609 0.914386
5352 6558 0.914386
5352 6155 0.914386
5352 6631 0.914386
5352 5422 0.914386
5352 6935 0.914386
5352 5929 0.914386
5352 5521 0.914386
5352 6731 0.914386
5352 6371 0.914386
5352 5438 0.914386
5352 5445 0.914386
5352 5414 0.914386
5350 5405 0.914388
5350 5527 0.914388
5350 5870 0.914388
5350 5513 0.914388
5350 5404 0.914388
5350 5534 0.914388
5351 6308 0.914388
5351 5403 0.914388
5351 5494 0.914388
5351 6581 0.914388
5351 5504 0.914388
5351 5405 0.914388
5351 5527 0.914388
5351 5450 0.914388
5351 5732 0.914388
5351 5768 0.914388
5351 6550 0.914388
5351 5705 0.914388
5351 6402 0.914388
5351 5908 0.914388
5351 6006 0.914388
5351 7952 0.914388
5351 5759 0.914388
5351 6497 0.914388
5351 6315 0.914388
5351 5618 0.914388
5351 6535 0.914388
5351 5884 0.914388
5351 6319 0.914388
5351 5752 0.914388
5351 5901 0.914388
5351 6266 0.914388
5351 5912 0.914388
5351 5404 0.914388
5351 5750 0.914388
5351 5534 0.914388
5351 5643 0.914388
5351 5845 0.914388
5351 6188 0.914388
5351 6273 0.914388
5351 6190 0.914388
5351 5854 0.914388
5351 5673 0.914388
5351 6900 0.914388
5351 5438 0.914388
5351 6291 0.914388
5351 5631 0.914388
5351 6179 0.914388
5349 6275 0.914389
5349 5656 0.914389
5349 6937 0.914389
5349 5738 0.914389
5349 5553 0.914389
5349 5509 0.914389
5349 5555 0.914389
5349 6407 0.914389
5349 6748 0.914389
5349 6360 0.914389
5349 5443 0.914389
5349 6935 0.914389
5349 8024 0.914389
5349 6688 0.914389
5349 6451 0.914389
5351 7636 0.914389
5351 5726 0.914389
5351 5667 0.914389
5351 5532 0.914389
5351 7112 0.914389
5351 5717 0.914389
5351 5493 0.914389
5351 6594 0.914389
5351 6354 0.914389
5351 5448 0.914389
5349 5497 0.91439
5349 5796 0.91439
5349 6194 0.91439
5349 6264 0.91439
5349 8200 0.91439
5349 6245 0.91439
5349 6546 0.91439
5349 8465 0.91439
5349 5956 0.91439
5349 7644 0.91439
5349 5857 0.91439
5349 6357 0.91439
5349 5598 0.91439
5349 5902 0.91439
5349 5772 0.91439
5349 8614 0.91439
5349 7379 0.91439
5349 5853 0.91439
5349 6800 0.91439
5349 5617 0.91439
5349 5521 0.91439
5349 6918 0.91439
5349 7332 0.91439
5349 6731 0.91439
5349 8502 0.91439
5349 5714 0.91439
5349 7044 0.91439
5351 5983 0.91439
5351 5992 0.91439
5351 6090 0.91439
5351 5774 0.91439
5351 5786 0.91439
5351 5843 0.91439
5351 6729 0.91439
5351 6442 0.91439
5351 5614 0.91439
5351 5578 0.91439
5351 5598 0.91439
5351 5571 0.91439
5351 6095 0.91439
5351 6139 0.91439
5351 6506 0.91439
5349 6520 0.914391
5349 7468 0.914391
5349 5992 0.914391
5349 6025 0.914391
5349 6901 0.914391
5349 6076 0.914391
5349 7312 0.914391
5349 5454 0.914391
5349 6247 0.914391
5349 5792 0.914391
5349 7181 0.914391
5349 6788 0.914391
5349 6088 0.914391
5349 6092 0.914391
5349 8101 0.914391
5349 6405 0.914391
5349 6833 0.914391
5349 5823 0.914391
5349 6192 0.914391
5349 5407 0.914391
5349 8278 0.914391
5349 5542 0.914391
5349 6127 0.914391
5349 5824 0.914391
5349 6177 0.914391
5349 7398 0.914391
5349 5605 0.914391
5349 6417 0.914391
5349 7051 0.914391
5349 6350 0.914391
5349 5977 0.914391
5349 5524 0.914391
5349 5405 0.914391
5349 5527 0.914391
5349 6438 0.914391
5349 6740 0.914391
5349 6871 0.914391
5349 6651 0.914391
5349 6951 0.914391
5349 7760 0.914391
5349 5457 0.914391
5349 6974 0.914391
5349 7814 0.914391
5349 5791 0.914391
5349 6634 0.914391
5349 5799 0.914391
5349 6664 0.914391
5349 5441 0.914391
5349 6670 0.914391
5349 5568 0.914391
5349 6672 0.914391
5349 5413 0.914391
5349 6966 0.914391
5349 7977 0.914391
5349 6806 0.914391
5349 6684 0.914391
5349 6155 0.914391
5349 6628 0.914391
5349 6867 0.914391
5349 5505 0.914391
5349 7410 0.914391
5349 6158 0.914391
5349 6692 0.914391
5349 6509 0.914391
5349 6418 0.914391
5349 5452 0.914391
5349 5618 0.914391
5349 6419 0.914391
5349 6515 0.914391
5349 5484 0.914391
5349 8008 0.914391
5349 6744 0.914391
5349 6197 0.914391
5349 5586 0.914391
5349 5811 0.914391
5349 6265 0.914391
5349 6704 0.914391
5349 6755 0.914391
5349 6461 0.914391
5349 6776 0.914391
5349 6610 0.914391
5349 7138 0.914391
5349 5828 0.914391
5349 6984 0.914391
5349 5947 0.914391
5349 5508 0.914391
5349 5577 0.914391
5349 6479 0.914391
5349 7316 0.914391
5349 6710 0.914391
5349 6341 0.914391
5349 6130 0.914391
5349 8658 0.914391
5349 5673 0.914391
5349 5531 0.914391
5349 5708 0.914391
5349 7770 0.914391
5349 7160 0.914391
5349 6449 0.914391
5349 6450 0.914391
5349 6035 0.914391
5349 7824 0.914391
5349 6618 0.914391
5349 6143 0.914391
5349 5583 0.914391
5349 6498 0.914391
5349 6154 0.914391
5349 8030 0.914391
5349 5819 0.914391
5349 5426 0.914391
5349 7223 0.914392
5349 7017 0.914392
5349 5482 0.914392
5349 7164 0.914392
5349 5402 0.914392
5349 6611 0.914392
5349 8097 0.914392
5349 7182 0.914392
5349 5694 0.914392
5349 7197 0.914392
5349 7019 0.914392
5349 5463 0.914392
5349 5496 0.914392
5349 7508 0.914392
5349 5444 0.914392
5349 6915 0.914392
5349 5606 0.914392
5349 6699 0.914392
5349 5980 0.914392
5349 7922 0.914392
5349 5601 0.914392
5349 6682 0.914392
5349 6148 0.914392
5349 6163 0.914392
5349 6929 0.914392
5349 6636 0.914392
5349 5794 0.914392
5349 6946 0.914392
5349 6662 0.914392
5349 7130 0.914392
5349 5536 0.914392
5349 7028 0.914392
5349 6963 0.914392
5349 7885 0.914392
5349 5615 0.914392
5349 6118 0.914392
5349 6394 0.914392
5349 5447 0.914392
5349 5616 0.914392
5349 6128 0.914392
5349 6554 0.914392
5349 5608 0.914392
5349 6558 0.914392
5349 5834 0.914392
5349 6170 0.914392
5349 5570 0.914392
5349 5574 0.914392
5349 7005 0.914392
5349 5959 0.914392
5349 6422 0.914392
5349 6239 0.914392
5349 6640 0.914392
5349 5997 0.914392
5349 6000 0.914392
5349 6011 0.914392
5349 7020 0.914392
5349 7021 0.914392
5349 6033 0.914392
5349 6657 0.914392
5349 7429 0.914392
5349 8914 0.914392
5349 5599 0.914392
5349 6439 0.914392
5349 6017 0.914392
5349 8411 0.914392
5349 6763 0.914392
5349 6069 0.914392
5349 7891 0.914392
5349 8076 0.914392
5349 5886 0.914392
5349 6229 0.914392
5349 5965 0.914392
5349 6932 0.914392
5349 7501 0.914392
5349 7018 0.914392
5349 7907 0.914392
5349 6198 0.914392
5349 6900 0.914392
5349 7251 0.914392
5349 5445 0.914392
5349 5414 0.914392
5349 6401 0.914392
5349 5511 0.914392
5349 8260 0.914393
5349 6026 0.914393
5349 6751 0.914393
5349 6825 0.914393
5349 6633 0.914393
5349 8520 0.914393
5349 7497 0.914393
5349 5915 0.914393
5349 6098 0.914393
5349 5604 0.914393
5349 6171 0.914393
5349 5768 0.914393
5349 6973 0.914393
5349 5705 0.914393
5349 7103 0.914393
5349 6159 0.914393
5349 7235 0.914393
5349 7236 0.914393
5349 7715 0.914393
5349 6161 0.914393
5349 5539 0.914393
5349 5540 0.914393
5349 6268 0.914393
5349 6969 0.914393
5349 7626 0.914393
5349 6513 0.914393
5349 5584 0.914393
5349 6787 0.914393
5349 5986 0.914393
5349 6003 0.914393
5349 5752 0.914393
5349 7552 0.914393
5349 6266 0.914393
5349 6514 0.914393
5349 5994 0.914393
5349 5826 0.914393
5349 5619 0.914393
5349 5835 0.914393
5349 6384 0.914393
5349 6551 0.914393
5349 5750 0.914393
5349 5534 0.914393
5349 6188 0.914393
5349 6273 0.914393
5349 6190 0.914393
5349 6036 0.914393
5349 5754 0.914393
5349 5631 0.914393
5349 6124 0.914393
5349 5711 0.914393
5349 7041 0.914393
5348 6481 0.914395
5348 6090 0.914395
5348 5403 0.914395
5348 5944 0.914395
5348 7013 0.914395
5348 5667 0.914395
5348 5805 0.914395
5348 7112 0.914395
5348 7265 0.914395
5348 5427 0.914395
5348 6323 0.914395
5348 6260 0.914395
5355 5409 0.914395
5355 5553 0.914395
5355 5559 0.914395
5355 5403 0.914395
5355 5556 0.914395
5355 5407 0.914395
5355 6382 0.914395
5355 5451 0.914395
5355 8152 0.914395
5355 6974 0.914395
5355 5904 0.914395
5355 5441 0.914395
5355 5781 0.914395
5355 5783 0.914395
5355 5467 0.914395
5355 5505 0.914395
5355 5777 0.914395
5355 5636 0.914395
5355 5484 0.914395
5355 6069 0.914395
5355 5492 0.914395
5355 6050 0.914395
5355 5863 0.914395
5355 5423 0.914395
5355 6498 0.914395
5348 5967 0.914396
5348 5433 0.914396
5348 5440 0.914396
5348 5973 0.914396
5348 5796 0.914396
5348 5968 0.914396
5348 6193 0.914396
5348 7340 0.914396
5348 6581 0.914396
5348 6016 0.914396
5348 7095 0.914396
5348 7247 0.914396
5348 6056 0.914396
5348 6995 0.914396
5348 5504 0.914396
5348 6483 0.914396
5348 7303 0.914396
5348 5450 0.914396
5348 5455 0.914396
5348 7091 0.914396
5348 6150 0.914396
5348 6716 0.914396
5348 6006 0.914396
5348 6039 0.914396
5348 5545 0.914396
5348 6074 0.914396
5348 5621 0.914396
5348 5914 0.914396
5348 6252 0.914396
5348 6228 0.914396
5348 5516 0.914396
5348 6208 0.914396
5348 7456 0.914396
5348 5576 0.914396
5348 5937 0.914396
5348 6562 0.914396
5348 5460 0.914396
5348 6214 0.914396
5348 5934 0.914396
5348 5420 0.914396
5348 5905 0.914396
5348 5404 0.914396
5348 5750 0.914396
5348 5534 0.914396
5348 5771 0.914396
5348 7675 0.914396
5348 5921 0.914396
5348 5564 0.914396
5348 6086 0.914396
5348 5731 0.914396
5348 7602 0.914396
5355 5515 0.914396
5355 5523 0.914396
5355 5987 0.914396
5355 5862 0.914396
5355 6023 0.914396
5355 5846 0.914396
5355 6793 0.914396
5355 6306 0.914396
5355 6321 0.914396
5355 7149 0.914396
5355 6192 0.914396
5355 5541 0.914396
5355 7354 0.914396
5355 6458 0.914396
5355 7060 0.914396
5355 6759 0.914396
5355 5479 0.914396
5355 6808 0.914396
5355 7398 0.914396
5355 7399 0.914396
5355 5957 0.914396
5355 6438 0.914396
5355 6740 0.914396
5355 5418 0.914396
5355 5474 0.914396
5355 5475 0.914396
5355 5457 0.914396
5355 5938 0.914396
5355 6730 0.914396
5355 6946 0.914396
5355 6656 0.914396
5355 5539 0.914396
5355 7366 0.914396
5355 5442 0.914396
5355 5568 0.914396
5355 5878 0.914396
5355 5452 0.914396
5355 6013 0.914396
5355 6197 0.914396
5355 7937 0.914396
5355 7061 0.914396
5355 5459 0.914396
5355 5683 0.914396
5355 5883 0.914396
5355 6326 0.914396
5355 6926 0.914396
5355 5865 0.914396
5355 6165 0.914396
5355 6838 0.914396
5355 5918 0.914396
5355 5837 0.914396
5355 6296 0.914396
5355 5427 0.914396
5355 7501 0.914396
5355 6449 0.914396
5355 6462 0.914396
5355 5911 0.914396
5355 6111 0.914396
5355 6113 0.914396
5355 6506 0.914396
5347 5527 0.914397
5355 7540 0.914397
5355 6999 0.914397
5355 5518 0.914397
5355 5882 0.914397
5355 7731 0.914397
5355 5843 0.914397
5355 5990 0.914397
5355 6780 0.914397
5355 6622 0.914397
5347 5528 0.914398
5347 5682 0.914398
5347 5509 0.914398
5347 5479 0.914398
5347 5644 0.914398
5347 5504 0.914398
5347 5860 0.914398
5347 5451 0.914398
5347 5405 0.914398
5347 5418 0.914398
5347 5567 0.914398
5347 5598 0.914398
5347 5776 0.914398
5347 5571 0.914398
5347 5783 0.914398
5347 5467 0.914398
5347 7314 0.914398
5347 5879 0.914398
5347 6933 0.914398
5347 5658 0.914398
5347 5905 0.914398
5347 5619 0.914398
5347 5835 0.914398
5347 6296 0.914398
5347 7579 0.914398
5347 5706 0.914398
5347 5492 0.914398
5347 5439 0.914398
5347 7275 0.914398
5347 5564 0.914398
5347 7068 0.914398
5347 5839 0.914398
5347 5638 0.914398
5347 5583 0.914398
5347 6506 0.914398
5359 5571 0.9144
5359 6986 0.9144
5359 5497 0.914401
5359 5440 0.914401
5359 5410 0.914401
5359 5476 0.914401
5359 7164 0.914401
5359 5409 0.914401
5359 6061 0.914401
5359 6062 0.914401
5359 7482 0.914401
5359 5454 0.914401
5359 5793 0.914401
5359 5575 0.914401
5359 7019 0.914401
5359 5463 0.914401
5359 5504 0.914401
5359 5606 0.914401
5359 5451 0.914401
5359 5405 0.914401
5359 5527 0.914401
5359 5450 0.914401
5359 7075 0.914401
5359 6163 0.914401
5359 5567 0.914401
5359 7024 0.914401
5359 5598 0.914401
5359 7362 0.914401
5359 5441 0.914401
5359 5413 0.914401
5359 5659 0.914401
5359 6866 0.914401
5359 5617 0.914401
5359 5574 0.914401
5359 5959 0.914401
5359 5477 0.914401
5359 5960 0.914401
5359 6239 0.914401
5359 6640 0.914401
5359 5422 0.914401
5359 5997 0.914401
5359 6000 0.914401
5359 6360 0.914401
5359 5586 0.914401
5359 5487 0.914401
5359 6945 0.914401
5359 5646 0.914401
5359 6234 0.914401
5359 5599 0.914401
5359 6069 0.914401
5359 5612 0.914401
5359 5534 0.914401
5359 6731 0.914401
5359 6698 0.914401
5359 6229 0.914401
5359 5439 0.914401
5359 5673 0.914401
5359 5562 0.914401
5359 6339 0.914401
5359 5423 0.914401
5359 5738 0.914402
5359 7039 0.914402
5359 6119 0.914402
5359 6879 0.914402
5359 5558 0.914402
5359 8278 0.914402
5359 6957 0.914402
5359 5461 0.914402
5359 7636 0.914402
5359 6096 0.914402
5359 6427 0.914402
5359 5712 0.914402
5359 6871 0.914402
5359 6651 0.914402
5359 5549 0.914402
5359 6929 0.914402
5359 5532 0.914402
5359 5690 0.914402
5359 5501 0.914402
5359 6037 0.914402
5359 5890 0.914402
5359 7130 0.914402
5359 5825 0.914402
5359 7033 0.914402
5359 5790 0.914402
5359 5664 0.914402
5359 6114 0.914402
5359 5615 0.914402
5359 5609 0.914402
5359 6140 0.914402
5359 7667 0.914402
5359 6033 0.914402
5359 5478 0.914402
5359 5937 0.914402
5359 5847 0.914402
5359 7552 0.914402
5359 6072 0.914402
5359 5551 0.914402
5359 6165 0.914402
5359 5947 0.914402
5359 5981 0.914402
5359 6710 0.914402
5359 5886 0.914402
5359 5521 0.914402
5359 5953 0.914402
5359 6868 0.914402
5359 5848 0.914402
5359 5564 0.914402
5359 6050 0.914402
5359 5635 0.914402
5359 5839 0.914402
5359 5415 0.914402
5359 5419 0.914402
5359 6141 0.914402
5359 5583 0.914402
5359 6316 0.914402
5359 5552 0.914402
5346 5528 0.914403
5346 6176 0.914403
5346 5915 0.914403
5346 6433 0.914403
5346 5541 0.914403
5346 7905 0.914403
5346 5899 0.914403
5346 5935 0.914403
5346 5779 0.914403
5346 5620 0.914403
5346 6199 0.914403
5346 5716 0.914403
5346 5455 0.914403
5346 5589 0.914403
5346 6243 0.914403
5346 5781 0.914403
5346 5464 0.914403
5346 5584 0.914403
5346 5516 0.914403
5346 5526 0.914403
5346 5602 0.914403
5346 5472 0.914403
5346 5513 0.914403
5346 5905 0.914403
5346 6626 0.914403
5346 5750 0.914403
5346 5927 0.914403
5359 5987 0.914403
5359 5408 0.914403
5359 5996 0.914403
5359 5607 0.914403
5359 6023 0.914403
5359 6025 0.914403
5359 7231 0.914403
5359 6872 0.914403
5359 5785 0.914403
5359 6076 0.914403
5359 6077 0.914403
5359 5792 0.914403
5359 6251 0.914403
5359 6404 0.914403
5359 6567 0.914403
5359 5774 0.914403
5359 7829 0.914403
5359 6102 0.914403
5359 5604 0.914403
5359 6317 0.914403
5359 5824 0.914403
5359 6585 0.914403
5359 6022 0.914403
5359 6042 0.914403
5359 6078 0.914403
5359 5852 0.914403
5359 5601 0.914403
5359 6133 0.914403
5359 6148 0.914403
5359 5651 0.914403
5359 5614 0.914403
5359 6243 0.914403
5359 5568 0.914403
5359 5782 0.914403
5359 6104 0.914403
5359 5452 0.914403
5359 6009 0.914403
5359 7302 0.914403
5359 6295 0.914403
5359 5884 0.914403
5359 6713 0.914403
5359 6326 0.914403
5359 5838 0.914403
5359 6712 0.914403
5359 6935 0.914403
5359 7935 0.914403
5359 6752 0.914403
5359 6296 0.914403
5359 5424 0.914403
5359 5520 0.914403
5359 7137 0.914403
5359 5723 0.914403
5359 5965 0.914403
5359 5861 0.914403
5359 6198 0.914403
5359 7525 0.914403
5346 7867 0.914404
5346 5966 0.914404
5346 5796 0.914404
5346 6600 0.914404
5346 6290 0.914404
5346 5644 0.914404
5346 5451 0.914404
5346 6345 0.914404
5346 6411 0.914404
5346 5690 0.914404
5346 7250 0.914404
5346 5782 0.914404
5346 5621 0.914404
5346 5467 0.914404
5346 5834 0.914404
5346 8001 0.914404
5346 5685 0.914404
5346 5646 0.914404
5346 6765 0.914404
5346 6069 0.914404
5346 5529 0.914404
5346 6859 0.914404
5346 5643 0.914404
5346 6791 0.914404
5346 6099 0.914404
5346 5423 0.914404
5346 6487 0.914404
5346 6129 0.914404
5346 5765 0.914404
5359 5967 0.914404
5359 7466 0.914404
5359 7471 0.914404
5359 6446 0.914404
5359 6248 0.914404
5359 6308 0.914404
5359 6112 0.914404
5359 8104 0.914404
5359 6405 0.914404
5359 7104 0.914404
5359 5859 0.914404
5359 6458 0.914404
5359 6459 0.914404
5359 5758 0.914404
5359 5456 0.914404
5359 6928 0.914404
5359 5475 0.914404
5359 5555 0.914404
5359 7091 0.914404
5359 5798 0.914404
5359 5800 0.914404
5359 7814 0.914404
5359 5589 0.914404
5359 6161 0.914404
5359 5537 0.914404
5359 6524 0.914404
5359 6442 0.914404
5359 6374 0.914404
5359 5776 0.914404
5359 5621 0.914404
5359 5483 0.914404
5359 6095 0.914404
5359 6549 0.914404
5359 5618 0.914404
5359 6513 0.914404
5359 6013 0.914404
5359 5560 0.914404
5359 6106 0.914404
5359 5683 0.914404
5359 5576 0.914404
5359 7146 0.914404
5359 5986 0.914404
5359 6823 0.914404
5359 5952 0.914404
5359 5921 0.914404
5359 6291 0.914404
5359 6300 0.914404
5359 5566 0.914404
5359 6137 0.914404
5359 5763 0.914404
5359 6727 0.914405
5359 5976 0.914405
5359 6445 0.914405
5359 7230 0.914405
5359 6092 0.914405
5359 5654 0.914405
5359 6736 0.914405
5359 6581 0.914405
5359 7827 0.914405
5359 7368 0.914405
5359 5913 0.914405
5359 6808 0.914405
5359 7144 0.914405
5359 6423 0.914405
5359 5587 0.914405
5359 7564 0.914405
5359 7111 0.914405
5359 6403 0.914405
5359 6151 0.914405
5359 6225 0.914405
5359 7818 0.914405
5359 6636 0.914405
5359 6274 0.914405
5359 6700 0.914405
5359 6768 0.914405
5359 5775 0.914405
5359 6252 0.914405
5359 6441 0.914405
5359 7937 0.914405
5359 5585 0.914405
5359 5493 0.914405
5359 5430 0.914405
5359 5489 0.914405
5359 5722 0.914405
5359 5970 0.914405
5359 6882 0.914405
5359 6439 0.914405
5359 7225 0.914405
5359 6703 0.914405
5359 6287 0.914405
5359 7479 0.914405
5359 5826 0.914405
5359 7065 0.914405
5359 6556 0.914405
5359 5881 0.914405
5359 5743 0.914405
5359 6164 0.914405
5359 6271 0.914405
5359 5845 0.914405
5359 6273 0.914405
5359 5687 0.914405
5359 5692 0.914405
5359 7823 0.914405
5359 6370 0.914405
5359 5563 0.914405
5359 6506 0.914405
5359 5966 0.914406
5359 6734 0.914406
5359 7562 0.914406
5359 6283 0.914406
5359 6367 0.914406
5359 6264 0.914406
5359 6024 0.914406
5359 6671 0.914406
5359 5674 0.914406
5359 5858 0.914406
5359 8220 0.914406
5359 5600 0.914406
5359 6992 0.914406
5359 6193 0.914406
5359 7340 0.914406
5359 6739 0.914406
5359 7571 0.914406
5359 6337 0.914406
5359 6244 0.914406
5359 6051 0.914406
5359 7168 0.914406
5359 7085 0.914406
5359 6167 0.914406
5359 6417 0.914406
5359 5956 0.914406
5359 5978 0.914406
5359 7081 0.914406
5359 5525 0.914406
5359 6256 0.914406
5359 6257 0.914406
5359 6881 0.914406
5359 5990 0.914406
5359 6057 0.914406
5359 6074 0.914406
5359 7599 0.914406
5359 7828 0.914406
5359 7183 0.914406
5359 7267 0.914406
5359 6418 0.914406
5359 5526 0.914406
5359 6304 0.914406
5359 5491 0.914406
5359 6319 0.914406
5359 7934 0.914406
5359 5466 0.914406
5359 6574 0.914406
5359 7771 0.914406
5359 6289 0.914406
5359 5901 0.914406
5359 6266 0.914406
5359 7258 0.914406
5359 5472 0.914406
5359 6201 0.914406
5359 6368 0.914406
5359 5892 0.914406
5359 6041 0.914406
5359 5596 0.914406
5359 5557 0.914406
5359 6765 0.914406
5359 5874 0.914406
5359 8076 0.914406
5359 7492 0.914406
5359 6425 0.914406
5359 5546 0.914406
5359 6280 0.914406
5359 6035 0.914406
5359 5911 0.914406
5359 8177 0.914406
5359 6115 0.914406
5359 6138 0.914406
5359 5711 0.914406
5359 5819 0.914406
5359 5958 0.914407
5359 6565 0.914407
5359 5973 0.914407
5359 6733 0.914407
5359 5992 0.914407
5359 5801 0.914407
5359 6030 0.914407
5359 6592 0.914407
5359 6249 0.914407
5359 5855 0.914407
5359 5518 0.914407
5359 6630 0.914407
5359 6176 0.914407
5359 6738 0.914407
5359 7865 0.914407
5359 6807 0.914407
5359 5473 0.914407
5359 5727 0.914407
5359 7731 0.914407
5359 8095 0.914407
5359 7534 0.914407
5359 7121 0.914407
5359 7103 0.914407
5359 6153 0.914407
5359 6159 0.914407
5359 7236 0.914407
5359 6407 0.914407
5359 6716 0.914407
5359 5871 0.914407
5359 7083 0.914407
5359 7112 0.914407
5359 7373 0.914407
5359 5425 0.914407
5359 6315 0.914407
5359 5998 0.914407
5359 6034 0.914407
5359 6208 0.914407
5359 6780 0.914407
5359 6383 0.914407
5359 7318 0.914407
5359 5602 0.914407
5359 5912 0.914407
5359 6782 0.914407
5359 6792 0.914407
5359 5554 0.914407
5359 6841 0.914407
5359 7581 0.914407
5359 6598 0.914407
5359 6551 0.914407
5359 6134 0.914407
5359 5531 0.914407
5359 6354 0.914407
5359 6436 0.914407
5359 5465 0.914407
5359 6590 0.914407
5359 6021 0.914407
5359 7269 0.914407
5359 5593 0.914407
5345 7299 0.914408
5345 5721 0.914408
5345 5820 0.914408
5345 5792 0.914408
5345 5559 0.914408
5345 5504 0.914408
5345 7560 0.914408
5345 5405 0.914408
5345 6442 0.914408
5345 5501 0.914408
5345 5447 0.914408
5345 5834 0.914408
5345 6984 0.914408
5345 5821 0.914408
5359 7221 0.914408
5359 6421 0.914408
5359 6726 0.914408
5359 7017 0.914408
5359 7114 0.914408
5359 7233 0.914408
5359 8273 0.914408
5359 5974 0.914408
5359 6463 0.914408
5359 6312 0.914408
5359 6484 0.914408
5359 8429 0.914408
5359 8562 0.914408
5359 6826 0.914408
5359 7249 0.914408
5359 7172 0.914408
5359 6087 0.914408
5359 6491 0.914408
5359 7600 0.914408
5359 8016 0.914408
5359 6288 0.914408
5359 6772 0.914408
5359 7232 0.914408
5359 6815 0.914408
5359 8218 0.914408
5359 6226 0.914408
5359 6642 0.914408
5359 7255 0.914408
5359 7365 0.914408
5359 7257 0.914408
5359 5955 0.914408
5359 6210 0.914408
5359 6475 0.914408
5359 7586 0.914408
5359 6811 0.914408
5359 6343 0.914408
5359 7239 0.914408
5359 6329 0.914408
5359 5975 0.914408
5359 6278 0.914408
5359 6335 0.914408
5359 6993 0.914408
5359 7055 0.914408
5359 6584 0.914408
5359 5580 0.914408
5359 7907 0.914408
5359 8233 0.914408
5359 6099 0.914408
5359 6821 0.914408
5359 7602 0.914408
5359 7124 0.914408
5345 6065 0.914409
5345 6872 0.914409
5345 6093 0.914409
5345 6136 0.914409
5345 5556 0.914409
5345 6284 0.914409
5345 7019 0.914409
5345 5461 0.914409
5345 5644 0.914409
5345 6423 0.914409
5345 6699 0.914409
5345 5400 0.914409
5345 6582 0.914409
5345 5844 0.914409
5345 7735 0.914409
5345 7130 0.914409
5345 5536 0.914409
5345 6464 0.914409
5345 5783 0.914409
5345 6116 0.914409
5345 5574 0.914409
5345 5484 0.914409
5345 5487 0.914409
5345 6265 0.914409
5345 7429 0.914409
5345 6988 0.914409
5345 5929 0.914409
5345 5905 0.914409
5345 6710 0.914409
5345 5706 0.914409
5345 5412 0.914409
5345 6449 0.914409
5345 7270 0.914409
5359 7938 0.914409
5359 7583 0.914409
5359 7224 0.914409
5359 6444 0.914409
5359 6796 0.914409
5359 7676 0.914409
5359 7250 0.914409
5359 8054 0.914409
5359 8184 0.914409
5359 8430 0.914409
5359 7453 0.914409
5359 7097 0.914409
5345 7468 0.91441
5345 7164 0.91441
5345 8253 0.91441
5345 5454 0.91441
5345 7546 0.91441
5345 5403 0.91441
5345 6697 0.91441
5345 6081 0.91441
5345 8123 0.91441
5345 8302 0.91441
5345 5418 0.91441
5345 7922 0.91441
5345 7439 0.91441
5345 7504 0.91441
5345 5540 0.91441
5345 5442 0.91441
5345 5406 0.91441
5345 6461 0.91441
5345 5870 0.91441
5345 6165 0.91441
5345 8411 0.91441
5345 5835 0.91441
5345 8149 0.91441
5345 6173 0.91441
5345 5562 0.91441
5345 5448 0.91441
5345 5515 0.914411
5345 5523 0.914411
5345 5482 0.914411
5345 5481 0.914411
5345 7554 0.914411
5345 6433 0.914411
5345 5542 0.914411
5345 7051 0.914411
5345 7290 0.914411
5345 6928 0.914411
5345 5681 0.914411
5345 6973 0.914411
5345 7246 0.914411
5345 6949 0.914411
5345 5817 0.914411
5345 6104 0.914411
5345 7524 0.914411
5345 5815 0.914411
5345 5737 0.914411
5345 5453 0.914411
5345 5953 0.914411
5345 5506 0.914411
5345 5449 0.914411
5345 6892 0.914412
5345 5796 0.914412
5345 5402 0.914412
5345 5553 0.914412
5345 6865 0.914412
5345 7035 0.914412
5345 6119 0.914412
5345 5509 0.914412
5345 5824 0.914412
5345 5488 0.914412
5345 5814 0.914412
5345 5782 0.914412
5345 7045 0.914412
5345 6166 0.914412
5345 5570 0.914412
5345 5516 0.914412
5345 5811 0.914412
5345 6594 0.914412
5345 8280 0.914412
5345 5947 0.914412
5345 5837 0.914412
5345 6123 0.914412
5345 5534 0.914412
5345 6129 0.914412
5359 6220 0.914414
5359 7747 0.914414
5343 5496 0.914428
5343 6458 0.914428
5343 5444 0.914428
5343 5524 0.914428
5343 6740 0.914428
5343 5532 0.914428
5343 6114 0.914428
5343 5609 0.914428
5343 5617 0.914428
5343 5422 0.914428
5343 6364 0.914428
5343 5886 0.914428
5343 6188 0.914428
5343 6143 0.914428
5343 6401 0.914428
5343 5426 0.914428
5343 6400 0.914429
5343 6641 0.914429
5343 5589 0.914429
5343 5651 0.914429
5343 6670 0.914429
5343 5776 0.914429
5343 5462 0.914429
5343 6394 0.914429
5343 5464 0.914429
5343 5868 0.914429
5343 6390 0.914429
5343 5513 0.914429
5343 6043 0.914429
5343 6046 0.914429
5342 5497 0.914446
5342 6062 0.914446
5342 5496 0.914446
5342 5677 0.914446
5342 7398 0.914446
5342 5524 0.914446
5342 6641 0.914446
5342 5991 0.914446
5342 6256 0.914446
5342 6148 0.914446
5342 6057 0.914446
5342 5568 0.914446
5342 5776 0.914446
5342 6114 0.914446
5342 5617 0.914446
5342 5422 0.914446
5342 5460 0.914446
5342 5986 0.914446
5342 6003 0.914446
5342 6364 0.914446
5342 5513 0.914446
5342 6533 0.914446
5342 6043 0.914446
5342 6044 0.914446
5342 6296 0.914446
5342 5492 0.914446
5342 6260 0.914446
5342 5426 0.914446
5340 7320 0.91445
5340 7038 0.91445
5340 5559 0.91445
5340 6913 0.91445
5340 5444 0.91445
5340 7131 0.91445
5340 5980 0.91445
5340 7430 0.91445
5340 8545 0.91445
5340 8014 0.91445
5340 6069 0.91445
5340 7321 0.91445
5341 5640 0.91445
5341 5497 0.91445
5341 5987 0.91445
5341 5785 0.91445
5341 6480 0.91445
5341 6119 0.91445
5341 5494 0.91445
5341 5444 0.91445
5341 6463 0.91445
5341 5786 0.91445
5341 6167 0.91445
5341 5605 0.91445
5341 5458 0.91445
5341 5524 0.91445
5341 5405 0.91445
5341 5527 0.91445
5341 5555 0.91445
5341 6796 0.91445
5341 5832 0.91445
5341 6148 0.91445
5341 5537 0.91445
5341 5532 0.91445
5341 5533 0.91445
5341 5990 0.91445
5341 5614 0.91445
5341 6005 0.91445
5341 6019 0.91445
5341 5550 0.91445
5341 5571 0.91445
5341 5462 0.91445
5341 5664 0.91445
5341 5548 0.91445
5341 6114 0.91445
5341 5615 0.91445
5341 6875 0.91445
5341 5616 0.91445
5341 6128 0.91445
5341 5464 0.91445
5341 5609 0.91445
5341 6155 0.91445
5341 5834 0.91445
5341 6628 0.91445
5341 6419 0.91445
5341 6513 0.91445
5341 6422 0.91445
5341 5595 0.91445
5341 6441 0.91445
5341 5406 0.91445
5341 5586 0.91445
5341 5560 0.91445
5341 6295 0.91445
5341 5478 0.91445
5341 5460 0.91445
5341 5986 0.91445
5341 5551 0.91445
5341 5513 0.91445
5341 6882 0.91445
5341 5928 0.91445
5341 5517 0.91445
5341 5519 0.91445
5341 6043 0.91445
5341 6046 0.91445
5341 5613 0.91445
5341 6069 0.91445
5341 7065 0.91445
5341 6962 0.91445
5341 5520 0.91445
5341 5719 0.91445
5341 5492 0.91445
5341 6626 0.91445
5341 6868 0.91445
5341 5546 0.91445
5341 5708 0.91445
5341 6613 0.91445
5341 5591 0.91445
5341 6111 0.91445
5341 6113 0.91445
5341 5563 0.91445
5341 5566 0.91445
5341 5448 0.91445
5341 5426 0.91445
5340 8144 0.914451
5340 6892 0.914451
5340 5523 0.914451
5340 6894 0.914451
5340 5470 0.914451
5340 6653 0.914451
5340 6029 0.914451
5340 5721 0.914451
5340 7164 0.914451
5340 5820 0.914451
5340 5738 0.914451
5340 5409 0.914451
5340 6061 0.914451
5340 6062 0.914451
5340 6865 0.914451
5340 6872 0.914451
5340 7312 0.914451
5340 6851 0.914451
5340 6961 0.914451
5340 6232 0.914451
5340 5792 0.914451
5340 7182 0.914451
5340 6906 0.914451
5340 6964 0.914451
5340 6678 0.914451
5340 7432 0.914451
5340 6094 0.914451
5340 6119 0.914451
5340 6195 0.914451
5340 6897 0.914451
5340 6847 0.914451
5340 7508 0.914451
5340 5509 0.914451
5340 6081 0.914451
5340 7615 0.914451
5340 5604 0.914451
5340 8123 0.914451
5340 5606 0.914451
5340 5451 0.914451
5340 7051 0.914451
5340 7630 0.914451
5340 6345 0.914451
5340 6350 0.914451
5340 5488 0.914451
5340 5400 0.914451
5340 7870 0.914451
5340 8023 0.914451
5340 6585 0.914451
5340 8092 0.914451
5340 8413 0.914451
5340 5450 0.914451
5340 6850 0.914451
5340 7091 0.914451
5340 5601 0.914451
5340 8103 0.914451
5340 5794 0.914451
5340 6002 0.914451
5340 6748 0.914451
5340 5501 0.914451
5340 6662 0.914451
5340 7362 0.914451
5340 7130 0.914451
5340 5536 0.914451
5340 5543 0.914451
5340 5442 0.914451
5340 7063 0.914451
5340 7028 0.914451
5340 5781 0.914451
5340 7885 0.914451
5340 6911 0.914451
5340 5831 0.914451
5340 7520 0.914451
5340 5615 0.914451
5340 6116 0.914451
5340 5447 0.914451
5340 5608 0.914451
5340 6683 0.914451
5340 5471 0.914451
5340 5505 0.914451
5340 6166 0.914451
5340 5946 0.914451
5340 6692 0.914451
5340 6170 0.914451
5340 7667 0.914451
5340 6509 0.914451
5340 5574 0.914451
5340 6631 0.914451
5340 7005 0.914451
5340 5477 0.914451
5340 5421 0.914451
5340 5960 0.914451
5340 5962 0.914451
5340 6639 0.914451
5340 7700 0.914451
5340 6934 0.914451
5340 6891 0.914451
5340 7631 0.914451
5340 6239 0.914451
5340 7701 0.914451
5340 6939 0.914451
5340 7301 0.914451
5340 6896 0.914451
5340 6010 0.914451
5340 6360 0.914451
5340 5487 0.914451
5340 6033 0.914451
5340 5675 0.914451
5340 5970 0.914451
5340 6563 0.914451
5340 7441 0.914451
5340 6234 0.914451
5340 5599 0.914451
5340 5947 0.914451
5340 6935 0.914451
5340 6940 0.914451
5340 6017 0.914451
5340 6942 0.914451
5340 6123 0.914451
5340 5886 0.914451
5340 5521 0.914451
5340 5412 0.914451
5340 7437 0.914451
5340 5953 0.914451
5340 6845 0.914451
5340 7008 0.914451
5340 6263 0.914451
5340 7018 0.914451
5340 5445 0.914451
5340 5419 0.914451
5340 6492 0.914451
5340 6401 0.914451
5340 7041 0.914451
5340 6156 0.914451
5340 6982 0.914451
5340 6506 0.914451
5340 8022 0.914452
5340 5987 0.914452
5340 5408 0.914452
5340 5410 0.914452
5340 5988 0.914452
5340 5679 0.914452
5340 5996 0.914452
5340 6895 0.914452
5340 6446 0.914452
5340 6023 0.914452
5340 6025 0.914452
5340 6032 0.914452
5340 6658 0.914452
5340 6045 0.914452
5340 5785 0.914452
5340 7637 0.914452
5340 6251 0.914452
5340 7546 0.914452
5340 7102 0.914452
5340 7104 0.914452
5340 6983 0.914452
5340 5575 0.914452
5340 6433 0.914452
5340 5500 0.914452
5340 5542 0.914452
5340 6098 0.914452
5340 6171 0.914452
5340 7290 0.914452
5340 6423 0.914452
5340 5712 0.914452
5340 6531 0.914452
5340 6955 0.914452
5340 7414 0.914452
5340 7922 0.914452
5340 5457 0.914452
5340 6973 0.914452
5340 6148 0.914452
5340 5938 0.914452
5340 5434 0.914452
5340 7439 0.914452
5340 5539 0.914452
5340 6464 0.914452
5340 5441 0.914452
5340 5782 0.914452
5340 6963 0.914452
5340 6966 0.914452
5340 7548 0.914452
5340 5616 0.914452
5340 8127 0.914452
5340 5452 0.914452
5340 7012 0.914452
5340 7470 0.914452
5340 5869 0.914452
5340 5406 0.914452
5340 6704 0.914452
5340 6610 0.914452
5340 5478 0.914452
5340 5576 0.914452
5340 5884 0.914452
5340 5748 0.914452
5340 6713 0.914452
5340 6003 0.914452
5340 7581 0.914452
5340 5994 0.914452
5340 5837 0.914452
5340 6710 0.914452
5340 5404 0.914452
5340 7813 0.914452
5340 7101 0.914452
5340 6932 0.914452
5340 5673 0.914452
5340 6450 0.914452
5340 6451 0.914452
5340 6035 0.914452
5340 7361 0.914452
5340 5414 0.914452
5340 6783 0.914452
5340 6111 0.914452
5340 6486 0.914452
5340 5583 0.914452
5340 7525 0.914452
5340 6878 0.914452
5340 5426 0.914452
5340 5967 0.914453
5340 7471 0.914453
5340 6264 0.914453
5340 8094 0.914453
5340 6075 0.914453
5340 6076 0.914453
5340 6793 0.914453
5340 6112 0.914453
5340 8106 0.914453
5340 5823 0.914453
5340 5856 0.914453
5340 5558 0.914453
5340 5786 0.914453
5340 6127 0.914453
5340 6493 0.914453
5340 6167 0.914453
5340 7144 0.914453
5340 5979 0.914453
5340 7296 0.914453
5340 6701 0.914453
5340 6438 0.914453
5340 5735 0.914453
5340 7339 0.914453
5340 7093 0.914453
5340 5598 0.914453
5340 6664 0.914453
5340 5825 0.914453
5340 5568 0.914453
5340 6418 0.914453
5340 6513 0.914453
5340 5595 0.914453
5340 6899 0.914453
5340 6972 0.914453
5340 6916 0.914453
5340 6831 0.914453
5340 5986 0.914453
5340 5513 0.914453
5340 6859 0.914453
5340 6573 0.914453
5340 5861 0.914453
5340 5821 0.914453
5340 6067 0.914453
5340 6300 0.914453
5340 6124 0.914453
5340 5889 0.914453
5340 6178 0.914453
5340 5600 0.914454
5340 5956 0.914454
5340 6236 0.914454
5340 6027 0.914454
5341 5440 0.914455
5341 5528 0.914455
5341 6030 0.914455
5341 5409 0.914455
5341 6771 0.914455
5341 6674 0.914455
5341 6223 0.914455
5341 6195 0.914455
5341 5496 0.914455
5341 6458 0.914455
5341 5644 0.914455
5341 5451 0.914455
5341 6951 0.914455
5341 5450 0.914455
5341 5938 0.914455
5341 5672 0.914455
5341 5567 0.914455
5341 6243 0.914455
5341 5441 0.914455
5341 5781 0.914455
5341 5790 0.914455
5341 5659 0.914455
5341 5831 0.914455
5341 6118 0.914455
5341 6986 0.914455
5341 5617 0.914455
5341 5421 0.914455
5341 5484 0.914455
5341 5516 0.914455
5341 6640 0.914455
5341 5422 0.914455
5341 5997 0.914455
5341 6303 0.914455
5341 5646 0.914455
5341 5680 0.914455
5341 5612 0.914455
5341 6254 0.914455
5341 6162 0.914455
5341 5534 0.914455
5341 5439 0.914455
5341 7244 0.914455
5341 5610 0.914455
5341 5423 0.914455
5341 6245 0.914456
5341 5791 0.914456
5341 5598 0.914456
5338 5796 0.914457
5338 6194 0.914457
5338 6264 0.914457
5338 5738 0.914457
5338 6094 0.914457
5338 6897 0.914457
5338 6459 0.914457
5338 5509 0.914457
5338 6647 0.914457
5338 7110 0.914457
5338 6357 0.914457
5338 6748 0.914457
5338 7362 0.914457
5338 5825 0.914457
5338 5902 0.914457
5338 5571 0.914457
5338 5617 0.914457
5338 6896 0.914457
5338 6360 0.914457
5338 7255 0.914457
5338 6047 0.914457
5338 7321 0.914457
5338 8373 0.914457
5338 8418 0.914457
5338 5886 0.914457
5338 7494 0.914457
5338 5521 0.914457
5338 7437 0.914457
5338 5854 0.914457
5338 5714 0.914457
5338 5438 0.914457
5338 5415 0.914457
5338 7044 0.914457
5339 5721 0.914457
5339 5738 0.914457
5339 5409 0.914457
5339 6093 0.914457
5339 6119 0.914457
5339 5989 0.914457
5339 6195 0.914457
5339 7019 0.914457
5339 5463 0.914457
5339 5503 0.914457
5339 7684 0.914457
5339 5400 0.914457
5339 5524 0.914457
5339 5450 0.914457
5339 7075 0.914457
5339 5501 0.914457
5339 7660 0.914457
5339 5536 0.914457
5339 5659 0.914457
5339 6118 0.914457
5339 5447 0.914457
5339 5609 0.914457
5339 6558 0.914457
5339 5834 0.914457
5339 6166 0.914457
5339 5962 0.914457
5339 5985 0.914457
5339 6000 0.914457
5339 6011 0.914457
5339 6360 0.914457
5339 5460 0.914457
5339 6526 0.914457
5339 5416 0.914457
5339 5599 0.914457
5339 6942 0.914457
5339 5613 0.914457
5339 6069 0.914457
5339 7000 0.914457
5339 6229 0.914457
5339 5965 0.914457
5339 8546 0.914457
5339 6492 0.914457
5339 6143 0.914457
5355 5497 0.914459
5355 6026 0.914459
5355 7114 0.914459
5355 6404 0.914459
5355 5496 0.914459
5355 5677 0.914459
5355 6416 0.914459
5355 5524 0.914459
5355 6403 0.914459
5355 6256 0.914459
5355 5589 0.914459
5355 5614 0.914459
5355 6005 0.914459
5355 6019 0.914459
5355 6670 0.914459
5355 7115 0.914459
5355 6114 0.914459
5355 6394 0.914459
5355 6158 0.914459
5355 6418 0.914459
5355 6429 0.914459
5355 5422 0.914459
5355 6279 0.914459
5355 6258 0.914459
5355 5986 0.914459
5355 6240 0.914459
5355 6642 0.914459
5355 6083 0.914459
5355 5513 0.914459
5355 5928 0.914459
5355 6041 0.914459
5355 5519 0.914459
5355 6533 0.914459
5355 6043 0.914459
5355 6475 0.914459
5355 6162 0.914459
5355 6354 0.914459
5355 6590 0.914459
5355 6137 0.914459
5355 6138 0.914459
5355 6143 0.914459
5355 6183 0.914459
5355 7095 0.91446
5355 6463 0.91446
5355 7313 0.91446
5355 6457 0.91446
5339 5440 0.914462
5339 5528 0.914462
5339 6653 0.914462
5339 5820 0.914462
5339 5792 0.914462
5339 6852 0.914462
5339 6637 0.914462
5339 6284 0.914462
5339 6897 0.914462
5339 5444 0.914462
5339 5451 0.914462
5339 7926 0.914462
5339 6002 0.914462
5339 7024 0.914462
5339 5781 0.914462
5339 6114 0.914462
5339 6683 0.914462
5339 6170 0.914462
5339 5617 0.914462
5339 5574 0.914462
5339 5636 0.914462
5339 5959 0.914462
5339 5421 0.914462
5339 5960 0.914462
5339 5594 0.914462
5339 6640 0.914462
5339 5869 0.914462
5339 6010 0.914462
5339 5487 0.914462
5339 6521 0.914462
5339 6528 0.914462
5339 8418 0.914462
5339 6698 0.914462
5339 6198 0.914462
5339 5438 0.914462
5339 6082 0.914462
5339 5423 0.914462
5339 6398 0.914462
5336 5528 0.914463
5336 5605 0.914463
5336 5691 0.914463
5336 6464 0.914463
5336 5834 0.914463
5337 6171 0.914463
5337 7324 0.914463
5337 7079 0.914463
5337 6166 0.914463
5337 6111 0.914463
5339 5433 0.914463
5339 5497 0.914463
5339 5515 0.914463
5339 5523 0.914463
5339 5987 0.914463
5339 5410 0.914463
5339 7223 0.914463
5339 5476 0.914463
5339 6023 0.914463
5339 7161 0.914463
5339 6025 0.914463
5339 5482 0.914463
5339 6848 0.914463
5339 7031 0.914463
5339 6903 0.914463
5339 7182 0.914463
5339 7704 0.914463
5339 7035 0.914463
5339 7320 0.914463
5339 6678 0.914463
5339 6251 0.914463
5339 6094 0.914463
5339 7039 0.914463
5339 6136 0.914463
5339 5502 0.914463
5339 7916 0.914463
5339 8084 0.914463
5339 6242 0.914463
5339 6102 0.914463
5339 6928 0.914463
5339 7465 0.914463
5339 6699 0.914463
5339 5405 0.914463
5339 6950 0.914463
5339 6661 0.914463
5339 6794 0.914463
5339 5601 0.914463
5339 6133 0.914463
5339 5589 0.914463
5339 6929 0.914463
5339 5794 0.914463
5339 5532 0.914463
5339 5920 0.914463
5339 7243 0.914463
5339 8081 0.914463
5339 7547 0.914463
5339 5891 0.914463
5339 6662 0.914463
5339 5598 0.914463
5339 7442 0.914463
5339 5543 0.914463
5339 5545 0.914463
5339 5904 0.914463
5339 6470 0.914463
5339 5571 0.914463
5339 5782 0.914463
5339 5462 0.914463
5339 6907 0.914463
5339 5831 0.914463
5339 6875 0.914463
5339 6394 0.914463
5339 5616 0.914463
5339 6866 0.914463
5339 6128 0.914463
5339 5464 0.914463
5339 5608 0.914463
5339 6155 0.914463
5339 5572 0.914463
5339 6422 0.914463
5339 5484 0.914463
5339 6639 0.914463
5339 6239 0.914463
5339 7470 0.914463
5339 5422 0.914463
5339 6939 0.914463
5339 6441 0.914463
5339 5586 0.914463
5339 7429 0.914463
5339 6610 0.914463
5339 5478 0.914463
5339 5884 0.914463
5339 5937 0.914463
5339 6713 0.914463
5339 5828 0.914463
5339 7441 0.914463
5339 5513 0.914463
5339 5947 0.914463
5339 6439 0.914463
5339 6043 0.914463
5339 5420 0.914463
5339 6123 0.914463
5339 5521 0.914463
5339 6731 0.914463
5339 7008 0.914463
5339 8110 0.914463
5339 6449 0.914463
5339 6050 0.914463
5339 5415 0.914463
5339 6124 0.914463
5339 5583 0.914463
5339 6498 0.914463
5339 6878 0.914463
5339 5426 0.914463
5334 7653 0.914464
5334 5528 0.914464
5334 5400 0.914464
5334 5659 0.914464
5334 5464 0.914464
5334 5617 0.914464
5334 5487 0.914464
5334 5704 0.914464
5334 5438 0.914464
5334 6101 0.914464
5335 5645 0.914464
5335 6276 0.914464
5335 5523 0.914464
5335 5796 0.914464
5335 7017 0.914464
5335 6433 0.914464
5335 5541 0.914464
5335 6195 0.914464
5335 5644 0.914464
5335 5451 0.914464
5335 5620 0.914464
5335 7290 0.914464
5335 5400 0.914464
5335 5418 0.914464
5335 7342 0.914464
5335 5567 0.914464
5335 5772 0.914464
5335 5571 0.914464
5335 5781 0.914464
5335 5783 0.914464
5335 5642 0.914464
5335 5467 0.914464
5335 6558 0.914464
5335 5484 0.914464
5335 7301 0.914464
5335 5910 0.914464
5335 5929 0.914464
5335 5439 0.914464
5335 7838 0.914464
5335 5438 0.914464
5335 5423 0.914464
5335 6487 0.914464
5335 5736 0.914464
5339 5408 0.914464
5339 5988 0.914464
5339 6008 0.914464
5339 7164 0.914464
5339 6248 0.914464
5339 5558 0.914464
5339 6169 0.914464
5339 6171 0.914464
5339 6345 0.914464
5339 6427 0.914464
5339 6651 0.914464
5339 5418 0.914464
5339 5475 0.914464
5339 6931 0.914464
5339 7906 0.914464
5339 7954 0.914464
5339 5570 0.914464
5339 5477 0.914464
5339 5595 0.914464
5339 6031 0.914464
5339 6959 0.914464
5339 6326 0.914464
5339 6516 0.914464
5339 6003 0.914464
5339 6015 0.914464
5339 6935 0.914464
5339 5934 0.914464
5339 5417 0.914464
5333 6653 0.914465
5333 5820 0.914465
5333 6061 0.914465
5333 7197 0.914465
5333 6637 0.914465
5333 7019 0.914465
5333 6060 0.914465
5333 5527 0.914465
5333 6951 0.914465
5333 5783 0.914465
5333 6118 0.914465
5333 5959 0.914465
5333 5646 0.914465
5333 6126 0.914465
5333 5886 0.914465
5333 6141 0.914465
5333 8017 0.914465
5334 5497 0.914465
5334 5407 0.914465
5334 5496 0.914465
5334 5504 0.914465
5334 5524 0.914465
5334 5705 0.914465
5334 5532 0.914465
5334 5567 0.914465
5334 5904 0.914465
5334 5462 0.914465
5334 6114 0.914465
5334 6866 0.914465
5334 5452 0.914465
5334 5574 0.914465
5334 5828 0.914465
5334 5551 0.914465
5334 5833 0.914465
5334 5923 0.914465
5334 5929 0.914465
5334 5520 0.914465
5334 6322 0.914465
5334 5439 0.914465
5334 5610 0.914465
5334 5423 0.914465
5334 5736 0.914465
5334 5426 0.914465
5335 5497 0.914465
5335 7466 0.914465
5335 6938 0.914465
5335 5733 0.914465
5335 7029 0.914465
5335 5556 0.914465
5335 5915 0.914465
5335 6581 0.914465
5335 5509 0.914465
5335 6290 0.914465
5335 6060 0.914465
5335 5774 0.914465
5335 5860 0.914465
5335 7296 0.914465
5335 5662 0.914465
5335 7057 0.914465
5335 5735 0.914465
5335 7774 0.914465
5335 5545 0.914465
5335 5664 0.914465
5335 6228 0.914465
5335 5594 0.914465
5335 5993 0.914465
5335 7314 0.914465
5335 6304 0.914465
5335 6305 0.914465
5335 5870 0.914465
5335 7327 0.914465
5335 5937 0.914465
5335 5909 0.914465
5335 5838 0.914465
5335 5900 0.914465
5335 6215 0.914465
5335 6224 0.914465
5335 8214 0.914465
5335 5769 0.914465
5335 5934 0.914465
5335 5724 0.914465
5335 5771 0.914465
5335 7878 0.914465
5333 5655 0.914466
5333 5515 0.914466
5333 5476 0.914466
5333 5721 0.914466
5333 6595 0.914466
5333 5409 0.914466
5333 6065 0.914466
5333 6851 0.914466
5333 5626 0.914466
5333 6385 0.914466
5333 7554 0.914466
5333 6321 0.914466
5333 6697 0.914466
5333 5495 0.914466
5333 6433 0.914466
5333 5496 0.914466
5333 5757 0.914466
5333 7368 0.914466
5333 7372 0.914466
5333 6382 0.914466
5333 5644 0.914466
5333 5504 0.914466
5333 5451 0.914466
5333 7397 0.914466
5333 6345 0.914466
5333 6699 0.914466
5333 5400 0.914466
5333 5716 0.914466
5333 7162 0.914466
5333 5457 0.914466
5333 5844 0.914466
5333 5681 0.914466
5333 6484 0.914466
5333 5888 0.914466
5333 7075 0.914466
5333 5672 0.914466
5333 5857 0.914466
5333 5920 0.914466
5333 7880 0.914466
5333 7966 0.914466
5333 6442 0.914466
5333 5691 0.914466
5333 5567 0.914466
5333 7708 0.914466
5333 6862 0.914466
5333 5891 0.914466
5333 5817 0.914466
5333 7366 0.914466
5333 5904 0.914466
5333 5776 0.914466
5333 5781 0.914466
5333 6379 0.914466
5333 6672 0.914466
5333 5639 0.914466
5333 5642 0.914466
5333 7652 0.914466
5333 5467 0.914466
5333 6628 0.914466
5333 5815 0.914466
5333 5452 0.914466
5333 6631 0.914466
5333 5636 0.914466
5333 7005 0.914466
5333 5484 0.914466
5333 6640 0.914466
5333 5997 0.914466
5333 8428 0.914466
5333 6461 0.914466
5333 5942 0.914466
5333 5459 0.914466
5333 5493 0.914466
5333 5675 0.914466
5333 6106 0.914466
5333 5948 0.914466
5333 6236 0.914466
5333 5443 0.914466
5333 6496 0.914466
5333 5658 0.914466
5333 7871 0.914466
5333 5929 0.914466
5333 6942 0.914466
5333 6069 0.914466
5333 6296 0.914466
5333 5629 0.914466
5333 5680 0.914466
5333 7490 0.914466
5333 5706 0.914466
5333 5724 0.914466
5333 6313 0.914466
5333 7494 0.914466
5333 6322 0.914466
5333 6414 0.914466
5333 6731 0.914466
5333 6229 0.914466
5333 5439 0.914466
5333 5975 0.914466
5333 6355 0.914466
5333 5697 0.914466
5333 6606 0.914466
5333 5638 0.914466
5333 6888 0.914466
5333 5423 0.914466
5333 5925 0.914466
5333 6111 0.914466
5333 6113 0.914466
5333 6977 0.914466
5333 5449 0.914466
5333 6498 0.914466
5333 5448 0.914466
5333 5736 0.914466
5333 5765 0.914466
5333 5552 0.914466
5333 5426 0.914466
5334 5433 0.914466
5334 5523 0.914466
5334 5987 0.914466
5334 5996 0.914466
5334 5607 0.914466
5334 6012 0.914466
5334 5409 0.914466
5334 5444 0.914466
5334 5605 0.914466
5334 5405 0.914466
5334 5527 0.914466
5334 5450 0.914466
5334 5781 0.914466
5334 5790 0.914466
5334 5484 0.914466
5334 5513 0.914466
5334 5404 0.914466
5334 6117 0.914466
5333 7867 0.914467
5333 7295 0.914467
5333 5850 0.914467
5333 5523 0.914467
5333 5987 0.914467
5333 6938 0.914467
5333 5514 0.914467
5333 7037 0.914467
5333 6793 0.914467
5333 6308 0.914467
5333 5907 0.914467
5333 7333 0.914467
5333 7203 0.914467
5333 7148 0.914467
5333 5436 0.914467
5333 6424 0.914467
5333 7498 0.914467
5333 7819 0.914467
5333 6192 0.914467
5333 5859 0.914467
5333 7054 0.914467
5333 5558 0.914467
5333 6458 0.914467
5333 6459 0.914467
5333 8013 0.914467
5333 6759 0.914467
5333 7259 0.914467
5333 5860 0.914467
5333 5542 0.914467
5333 6808 0.914467
5333 6317 0.914467
5333 7398 0.914467
5333 7866 0.914467
5333 5957 0.914467
5333 6928 0.914467
5333 5712 0.914467
5333 5418 0.914467
5333 7644 0.914467
5333 7025 0.914467
5333 7697 0.914467
5333 5924 0.914467
5333 6153 0.914467
5333 5908 0.914467
5333 7349 0.914467
5333 8083 0.914467
5333 6656 0.914467
5333 6664 0.914467
5333 5545 0.914467
5333 5568 0.914467
5333 8139 0.914467
5333 7173 0.914467
5333 7373 0.914467
5333 7558 0.914467
5333 6676 0.914467
5333 6709 0.914467
5333 8165 0.914467
5333 6800 0.914467
5333 6104 0.914467
5333 6221 0.914467
5333 6834 0.914467
5333 5665 0.914467
5333 5993 0.914467
5333 6704 0.914467
5333 6059 0.914467
5333 7087 0.914467
5333 6387 0.914467
5333 5703 0.914467
5333 5489 0.914467
5333 5722 0.914467
5333 5887 0.914467
5333 5896 0.914467
5333 7048 0.914467
5333 6326 0.914467
5333 5838 0.914467
5333 5628 0.914467
5333 5847 0.914467
5333 7951 0.914467
5333 5865 0.914467
5333 6165 0.914467
5333 7306 0.914467
5333 6287 0.914467
5333 5812 0.914467
5333 6864 0.914467
5333 7479 0.914467
5333 5623 0.914467
5333 5837 0.914467
5333 8150 0.914467
5333 5881 0.914467
5333 5427 0.914467
5333 5492 0.914467
5333 5771 0.914467
5333 5845 0.914467
5333 5861 0.914467
5333 5714 0.914467
5333 6050 0.914467
5333 7068 0.914467
5333 5839 0.914467
5333 7380 0.914467
5333 8575 0.914467
5333 8027 0.914467
5333 5927 0.914467
5333 5875 0.914467
5333 5547 0.914467
5332 5497 0.914469
5332 6062 0.914469
5332 5496 0.914469
5332 5677 0.914469
5332 8215 0.914469
5332 5620 0.914469
5332 5524 0.914469
5332 7563 0.914469
5332 6133 0.914469
5332 5589 0.914469
5332 6148 0.914469
5332 5938 0.914469
5332 6346 0.914469
5332 5532 0.914469
5332 5614 0.914469
5332 5776 0.914469
5332 5462 0.914469
5332 7214 0.914469
5332 6114 0.914469
5332 5464 0.914469
5332 5609 0.914469
5332 5617 0.914469
5332 7292 0.914469
5332 5477 0.914469
5332 5422 0.914469
5332 5560 0.914469
5332 6390 0.914469
5332 6175 0.914469
5332 5460 0.914469
5332 5513 0.914469
5332 6393 0.914469
5332 6874 0.914469
5332 8040 0.914469
5332 5438 0.914469
5332 7898 0.914469
5332 6398 0.914469
5372 7533 0.914469
5331 5528 0.914471
5331 6612 0.914471
5331 6195 0.914471
5331 5407 0.914471
5331 5496 0.914471
5331 5444 0.914471
5331 6081 0.914471
5331 8123 0.914471
5331 5451 0.914471
5331 7073 0.914471
5331 5400 0.914471
5331 5524 0.914471
5331 5527 0.914471
5331 7880 0.914471
5331 5567 0.914471
5331 5659 0.914471
5331 7663 0.914471
5331 6558 0.914471
5331 5505 0.914471
5331 5586 0.914471
5331 6258 0.914471
5331 6940 0.914471
5331 6555 0.914471
5331 5492 0.914471
5331 6143 0.914471
5355 5967 0.914472
5355 6518 0.914472
5355 5528 0.914472
5355 6283 0.914472
5355 6029 0.914472
5355 6861 0.914472
5355 6658 0.914472
5355 7230 0.914472
5355 7498 0.914472
5355 5859 0.914472
5355 7144 0.914472
5355 6199 0.914472
5355 5486 0.914472
5355 5832 0.914472
5355 5537 0.914472
5355 5550 0.914472
5355 6768 0.914472
5355 5462 0.914472
5355 5642 0.914472
5355 5664 0.914472
5355 6157 0.914472
5355 5530 0.914472
5355 5595 0.914472
5355 5526 0.914472
5355 5478 0.914472
5355 6787 0.914472
5355 7087 0.914472
5355 5828 0.914472
5355 5912 0.914472
5355 5551 0.914472
5355 8414 0.914472
5355 5923 0.914472
5355 6439 0.914472
5355 6287 0.914472
5355 5517 0.914472
5355 5520 0.914472
5355 6555 0.914472
5355 5719 0.914472
5355 7239 0.914472
5355 5438 0.914472
5355 5610 0.914472
5355 6613 0.914472
5355 6325 0.914472
5330 5820 0.914473
5330 6308 0.914473
5330 5458 0.914473
5330 6350 0.914473
5330 5450 0.914473
5330 5422 0.914473
5330 5460 0.914473
5330 7552 0.914473
5330 5918 0.914473
5330 5404 0.914473
5330 6323 0.914473
5330 5534 0.914473
5330 5673 0.914473
5330 5708 0.914473
5331 5440 0.914473
5355 6249 0.914473
5355 6485 0.914473
5355 7197 0.914473
5355 7543 0.914473
5355 5525 0.914473
5355 7363 0.914473
5355 7088 0.914473
5355 5465 0.914473
5337 5463 0.914476
5337 6847 0.914476
5337 6118 0.914476
5337 6868 0.914476
5337 6070 0.914476
5375 5528 0.914476
5375 8088 0.914476
5375 5862 0.914476
5375 7015 0.914476
5375 5721 0.914476
5375 5820 0.914476
5375 6061 0.914476
5375 6062 0.914476
5375 6065 0.914476
5375 5454 0.914476
5375 7704 0.914476
5375 7432 0.914476
5375 6093 0.914476
5375 6136 0.914476
5375 5755 0.914476
5375 6697 0.914476
5375 5495 0.914476
5375 5463 0.914476
5375 5496 0.914476
5375 5509 0.914476
5375 5461 0.914476
5375 8302 0.914476
5375 5726 0.914476
5375 8169 0.914476
5375 6350 0.914476
5375 6423 0.914476
5375 7560 0.914476
5375 6699 0.914476
5375 5400 0.914476
5375 6951 0.914476
5375 7922 0.914476
5375 6794 0.914476
5375 5924 0.914476
5375 5681 0.914476
5375 6163 0.914476
5375 7339 0.914476
5375 5857 0.914476
5375 5920 0.914476
5375 7014 0.914476
5375 5567 0.914476
5375 7547 0.914476
5375 7735 0.914476
5375 5817 0.914476
5375 7130 0.914476
5375 6464 0.914476
5375 5904 0.914476
5375 5441 0.914476
5375 5442 0.914476
5375 7028 0.914476
5375 5776 0.914476
5375 5783 0.914476
5375 7033 0.914476
5375 5853 0.914476
5375 5447 0.914476
5375 6866 0.914476
5375 5471 0.914476
5375 8212 0.914476
5375 5505 0.914476
5375 5815 0.914476
5375 7410 0.914476
5375 7045 0.914476
5375 6986 0.914476
5375 6857 0.914476
5375 5452 0.914476
5375 5574 0.914476
5375 5636 0.914476
5375 7005 0.914476
5375 6261 0.914476
5375 5487 0.914476
5375 6943 0.914476
5375 5811 0.914476
5375 7429 0.914476
5375 5684 0.914476
5375 5720 0.914476
5375 5737 0.914476
5375 5828 0.914476
5375 5910 0.914476
5375 8431 0.914476
5375 6563 0.914476
5375 6984 0.914476
5375 5658 0.914476
5375 5929 0.914476
5375 6942 0.914476
5375 7407 0.914476
5375 5619 0.914476
5375 5835 0.914476
5375 8265 0.914476
5375 8098 0.914476
5375 7579 0.914476
5375 5680 0.914476
5375 5706 0.914476
5375 5886 0.914476
5375 5953 0.914476
5375 5633 0.914476
5375 6731 0.914476
5375 5439 0.914476
5375 5562 0.914476
5375 7018 0.914476
5375 5634 0.914476
5375 6888 0.914476
5375 7861 0.914476
5375 5423 0.914476
5375 6498 0.914476
5375 5552 0.914476
5329 5528 0.914477
5329 5527 0.914477
5329 5490 0.914477
5329 5460 0.914477
5329 5551 0.914477
5329 6271 0.914477
5337 5515 0.914477
5337 5996 0.914477
5337 6895 0.914477
5337 6446 0.914477
5337 5402 0.914477
5337 6062 0.914477
5337 5558 0.914477
5337 6284 0.914477
5337 7019 0.914477
5337 5496 0.914477
5337 8962 0.914477
5337 5444 0.914477
5337 7509 0.914477
5337 5604 0.914477
5337 5400 0.914477
5337 6531 0.914477
5337 7922 0.914477
5337 6148 0.914477
5337 6163 0.914477
5337 6636 0.914477
5337 7440 0.914477
5337 6662 0.914477
5337 7362 0.914477
5337 5536 0.914477
5337 5831 0.914477
5337 5615 0.914477
5337 6875 0.914477
5337 6866 0.914477
5337 6128 0.914477
5337 6554 0.914477
5337 5608 0.914477
5337 5609 0.914477
5337 6558 0.914477
5337 5834 0.914477
5337 7045 0.914477
5337 6170 0.914477
5337 5574 0.914477
5337 5959 0.914477
5337 6640 0.914477
5337 6939 0.914477
5337 5997 0.914477
5337 6000 0.914477
5337 6011 0.914477
5337 6033 0.914477
5337 6234 0.914477
5337 5599 0.914477
5337 6935 0.914477
5337 6069 0.914477
5337 5886 0.914477
5337 5953 0.914477
5337 6229 0.914477
5337 6198 0.914477
5337 6071 0.914477
5375 5515 0.914477
5375 8022 0.914477
5375 7468 0.914477
5375 7127 0.914477
5375 5679 0.914477
5375 6194 0.914477
5375 5482 0.914477
5375 7315 0.914477
5375 5649 0.914477
5375 6084 0.914477
5375 6094 0.914477
5375 7554 0.914477
5375 6805 0.914477
5375 7546 0.914477
5375 5502 0.914477
5375 5907 0.914477
5375 7049 0.914477
5375 8681 0.914477
5375 5436 0.914477
5375 8199 0.914477
5375 7054 0.914477
5375 6459 0.914477
5375 8278 0.914477
5375 5778 0.914477
5375 7368 0.914477
5375 6120 0.914477
5375 6317 0.914477
5375 7398 0.914477
5375 7290 0.914477
5375 5957 0.914477
5375 6928 0.914477
5375 5712 0.914477
5375 5418 0.914477
5375 5475 0.914477
5375 7836 0.914477
5375 8760 0.914477
5375 5852 0.914477
5375 5671 0.914477
5375 8792 0.914477
5375 6973 0.914477
5375 5938 0.914477
5375 7705 0.914477
5375 7926 0.914477
5375 7504 0.914477
5375 7708 0.914477
5375 6946 0.914477
5375 6862 0.914477
5375 5540 0.914477
5375 5825 0.914477
5375 6470 0.914477
5375 6104 0.914477
5375 7624 0.914477
5375 7890 0.914477
5375 6269 0.914477
5375 5572 0.914477
5375 5477 0.914477
5375 6639 0.914477
5375 6013 0.914477
5375 5459 0.914477
5375 7810 0.914477
5375 7314 0.914477
5375 6106 0.914477
5375 5683 0.914477
5375 5703 0.914477
5375 7138 0.914477
5375 5896 0.914477
5375 5909 0.914477
5375 7964 0.914477
5375 6926 0.914477
5375 5838 0.914477
5375 5628 0.914477
5375 5970 0.914477
5375 5847 0.914477
5375 7539 0.914477
5375 5900 0.914477
5375 5865 0.914477
5375 6165 0.914477
5375 7871 0.914477
5375 5508 0.914477
5375 6752 0.914477
5375 7479 0.914477
5375 7720 0.914477
5375 5837 0.914477
5375 5866 0.914477
5375 7796 0.914477
5375 5427 0.914477
5375 5412 0.914477
5375 6173 0.914477
5375 5848 0.914477
5375 6932 0.914477
5375 8110 0.914477
5375 5564 0.914477
5375 7967 0.914477
5375 6449 0.914477
5375 5730 0.914477
5375 5821 0.914477
5375 6705 0.914477
5375 5638 0.914477
5375 5506 0.914477
5375 5863 0.914477
5375 5864 0.914477
5375 5925 0.914477
5375 7270 0.914477
5375 7888 0.914477
5375 5875 0.914477
5375 6506 0.914477
5329 6062 0.914478
5329 6405 0.914478
5329 5964 0.914478
5329 5496 0.914478
5329 6458 0.914478
5329 5444 0.914478
5329 5677 0.914478
5329 5620 0.914478
5329 5999 0.914478
5329 5486 0.914478
5329 7764 0.914478
5329 6148 0.914478
5329 5938 0.914478
5329 5533 0.914478
5329 5614 0.914478
5329 7110 0.914478
5329 6019 0.914478
5329 6374 0.914478
5329 6114 0.914478
5329 6986 0.914478
5329 6418 0.914478
5329 5477 0.914478
5329 5422 0.914478
5329 5560 0.914478
5329 6389 0.914478
5329 5986 0.914478
5329 7771 0.914478
5329 6408 0.914478
5329 6368 0.914478
5329 5892 0.914478
5329 5519 0.914478
5329 6533 0.914478
5329 6043 0.914478
5329 6044 0.914478
5329 6598 0.914478
5329 6475 0.914478
5329 6162 0.914478
5329 6401 0.914478
5329 5426 0.914478
5337 7471 0.914478
5337 5793 0.914478
5337 7508 0.914478
5337 6957 0.914478
5337 6416 0.914478
5337 5980 0.914478
5337 5982 0.914478
5337 5794 0.914478
5337 5539 0.914478
5337 5540 0.914478
5337 6963 0.914478
5337 6394 0.914478
5337 5505 0.914478
5337 7626 0.914478
5337 5487 0.914478
5337 6945 0.914478
5337 6959 0.914478
5337 5994 0.914478
5337 6942 0.914478
5337 5613 0.914478
5337 7648 0.914478
5337 6141 0.914478
5337 6143 0.914478
5337 6401 0.914478
5337 6156 0.914478
5375 7295 0.914478
5375 8253 0.914478
5375 6793 0.914478
5375 6308 0.914478
5375 8158 0.914478
5375 5652 0.914478
5375 7819 0.914478
5375 7060 0.914478
5375 5913 0.914478
5375 5860 0.914478
5375 7296 0.914478
5375 8193 0.914478
5375 5908 0.914478
5375 7818 0.914478
5375 8132 0.914478
5375 5890 0.914478
5375 5728 0.914478
5375 6768 0.914478
5375 7173 0.914478
5375 7548 0.914478
5375 6095 0.914478
5375 5993 0.914478
5375 7305 0.914478
5375 7937 0.914478
5375 7728 0.914478
5375 5872 0.914478
5375 5722 0.914478
5375 5916 0.914478
5375 5981 0.914478
5375 7306 0.914478
5375 6287 0.914478
5375 5898 0.914478
5375 6869 0.914478
5375 5861 0.914478
5375 5692 0.914478
5375 8027 0.914478
5375 8030 0.914478
5328 5983 0.914479
5328 5482 0.914479
5328 6611 0.914479
5328 7563 0.914479
5328 5578 0.914479
5328 5545 0.914479
5328 5834 0.914479
5328 6362 0.914479
5328 6260 0.914479
5328 7068 0.914479
5337 5987 0.914479
5337 5738 0.914479
5337 6195 0.914479
5337 5524 0.914479
5337 5527 0.914479
5337 6078 0.914479
5337 8107 0.914479
5337 5567 0.914479
5337 5464 0.914479
5337 5471 0.914479
5337 5484 0.914479
5337 5985 0.914479
5337 6441 0.914479
5337 5586 0.914479
5337 5423 0.914479
5337 5958 0.91448
5337 5523 0.91448
5337 5995 0.91448
5337 7017 0.91448
5337 6028 0.91448
5337 6481 0.91448
5337 6482 0.91448
5337 6495 0.91448
5337 7106 0.91448
5337 5600 0.91448
5337 5816 0.91448
5337 5677 0.91448
5337 6102 0.91448
5337 6167 0.91448
5337 5605 0.91448
5337 5977 0.91448
5337 6022 0.91448
5337 6257 0.91448
5337 5483 0.91448
5337 5618 0.91448
5337 7631 0.91448
5337 5592 0.91448
5337 5594 0.91448
5337 6240 0.91448
5337 6642 0.91448
5337 6533 0.91448
5337 6044 0.91448
5337 6962 0.91448
5337 6329 0.91448
5337 6190 0.91448
5337 7820 0.91448
5337 7097 0.91448
5337 6117 0.91448
5337 6138 0.91448
5337 6179 0.91448
5327 5497 0.914482
5327 6012 0.914482
5327 5792 0.914482
5327 6119 0.914482
5327 7104 0.914482
5327 7197 0.914482
5327 5444 0.914482
5327 8123 0.914482
5327 5524 0.914482
5327 5405 0.914482
5327 5532 0.914482
5327 5536 0.914482
5327 8014 0.914482
5327 5615 0.914482
5327 6875 0.914482
5327 5616 0.914482
5327 6128 0.914482
5327 6554 0.914482
5327 5609 0.914482
5327 5946 0.914482
5327 5617 0.914482
5327 6509 0.914482
5327 5406 0.914482
5327 5586 0.914482
5327 6815 0.914482
5327 5599 0.914482
5327 5613 0.914482
5327 6069 0.914482
5327 5612 0.914482
5327 7490 0.914482
5327 6649 0.914482
5327 6492 0.914482
5327 5448 0.914482
5326 7372 0.914486
5326 5448 0.914486
5326 6276 0.914487
5326 5656 0.914487
5326 6485 0.914487
5326 7168 0.914487
5326 6298 0.914487
5326 7636 0.914487
5326 5469 0.914487
5326 7193 0.914487
5326 6169 0.914487
5326 5400 0.914487
5326 5727 0.914487
5326 5772 0.914487
5326 5717 0.914487
5326 6344 0.914487
5326 7845 0.914487
5326 7875 0.914487
5326 7048 0.914487
5326 5460 0.914487
5326 5416 0.914487
5326 5854 0.914487
5335 6194 0.914488
5335 6024 0.914488
5335 7312 0.914488
5335 5481 0.914488
5335 5792 0.914488
5335 8101 0.914488
5335 6405 0.914488
5335 5407 0.914488
5335 5542 0.914488
5335 5677 0.914488
5335 7398 0.914488
5335 6416 0.914488
5335 7399 0.914488
5335 5980 0.914488
5335 5982 0.914488
5335 5524 0.914488
5335 5405 0.914488
5335 5527 0.914488
5335 6701 0.914488
5335 6646 0.914488
5335 6442 0.914488
5335 6748 0.914488
5335 6664 0.914488
5335 5825 0.914488
5335 5441 0.914488
5335 6708 0.914488
5335 5413 0.914488
5335 6966 0.914488
5335 6114 0.914488
5335 6155 0.914488
5335 7076 0.914488
5335 5617 0.914488
5335 5452 0.914488
5335 6515 0.914488
5335 5592 0.914488
5335 5422 0.914488
5335 6744 0.914488
5335 6197 0.914488
5335 5586 0.914488
5335 6610 0.914488
5335 5577 0.914488
5335 6479 0.914488
5335 5673 0.914488
5335 6449 0.914488
5335 6450 0.914488
5335 6451 0.914488
5335 5788 0.914488
5335 5415 0.914488
5335 6143 0.914488
5335 5583 0.914488
5335 6498 0.914488
5335 5547 0.914488
5335 5426 0.914488
5324 6276 0.914493
5324 5678 0.914493
5324 6308 0.914493
5324 5915 0.914493
5324 6051 0.914493
5324 7254 0.914493
5324 5504 0.914493
5324 5469 0.914493
5324 5400 0.914493
5324 5768 0.914493
5324 5908 0.914493
5324 7108 0.914493
5324 6327 0.914493
5324 6332 0.914493
5324 6262 0.914493
5324 7663 0.914493
5324 6344 0.914493
5324 5584 0.914493
5324 5867 0.914493
5324 6958 0.914493
5324 7334 0.914493
5324 5752 0.914493
5324 6266 0.914493
5324 5912 0.914493
5324 6201 0.914493
5324 5404 0.914493
5324 6188 0.914493
5324 6273 0.914493
5324 6190 0.914493
5324 6336 0.914493
5324 6659 0.914493
5324 6050 0.914493
5324 5754 0.914493
5324 5631 0.914493
5324 7090 0.914493
5324 7395 0.914493
5324 5763 0.914493
5324 6179 0.914493
5325 5482 0.914493
5325 5820 0.914493
5325 5792 0.914493
5325 8008 0.914493
5325 5646 0.914493
5325 5426 0.914493
5362 5510 0.914497
5362 5515 0.914497
5362 5523 0.914497
5362 7223 0.914497
5362 6023 0.914497
5362 5553 0.914497
5362 6077 0.914497
5362 5858 0.914497
5362 7237 0.914497
5362 5816 0.914497
5362 6227 0.914497
5362 5456 0.914497
5362 6928 0.914497
5362 5524 0.914497
5362 6403 0.914497
5362 6153 0.914497
5362 7075 0.914497
5362 7093 0.914497
5362 7547 0.914497
5362 7440 0.914497
5362 7246 0.914497
5362 5571 0.914497
5362 5483 0.914497
5362 5797 0.914497
5362 6114 0.914497
5362 6975 0.914497
5362 6118 0.914497
5362 6875 0.914497
5362 6866 0.914497
5362 5608 0.914497
5362 5946 0.914497
5362 6509 0.914497
5362 5962 0.914497
5362 6239 0.914497
5362 6261 0.914497
5362 6939 0.914497
5362 6011 0.914497
5362 6033 0.914497
5362 6945 0.914497
5362 5560 0.914497
5362 7070 0.914497
5362 5599 0.914497
5362 5492 0.914497
5362 6868 0.914497
5362 5861 0.914497
5362 5448 0.914497
5362 6316 0.914497
5362 5547 0.914497
5362 6506 0.914497
5362 5655 0.914498
5362 5987 0.914498
5362 6595 0.914498
5362 5409 0.914498
5362 5626 0.914498
5362 7858 0.914498
5362 6385 0.914498
5362 6119 0.914498
5362 6320 0.914498
5362 6637 0.914498
5362 5444 0.914498
5362 5604 0.914498
5362 5451 0.914498
5362 7397 0.914498
5362 5527 0.914498
5362 5457 0.914498
5362 6484 0.914498
5362 5601 0.914498
5362 5501 0.914498
5362 5536 0.914498
5362 7366 0.914498
5362 6672 0.914498
5362 5642 0.914498
5362 5659 0.914498
5362 7387 0.914498
5362 6170 0.914498
5362 6409 0.914498
5362 5960 0.914498
5362 5406 0.914498
5362 6288 0.914498
5362 5459 0.914498
5362 5646 0.914498
5362 7087 0.914498
5362 6131 0.914498
5362 6311 0.914498
5362 6758 0.914498
5362 6047 0.914498
5362 6069 0.914498
5362 5521 0.914498
5362 6322 0.914498
5362 6229 0.914498
5362 5975 0.914498
5362 6370 0.914498
5362 6977 0.914498
5362 5889 0.914498
5362 5511 0.914498
5362 6848 0.914499
5362 5785 0.914499
5362 6176 0.914499
5362 6897 0.914499
5362 6096 0.914499
5362 5677 0.914499
5362 6102 0.914499
5362 5606 0.914499
5362 5458 0.914499
5362 6256 0.914499
5362 5589 0.914499
5362 6929 0.914499
5362 6748 0.914499
5362 5550 0.914499
5362 6166 0.914499
5362 6692 0.914499
5362 6917 0.914499
5362 5595 0.914499
5362 5526 0.914499
5362 6441 0.914499
5362 5997 0.914499
5362 8174 0.914499
5362 5986 0.914499
5362 6240 0.914499
5362 5513 0.914499
5362 5928 0.914499
5362 6017 0.914499
5362 6041 0.914499
5362 6043 0.914499
5362 6046 0.914499
5362 5577 0.914499
5362 6278 0.914499
5362 6354 0.914499
5362 5591 0.914499
5362 5711 0.914499
5362 6892 0.9145
5362 5476 0.9145
5362 6045 0.9145
5362 6903 0.9145
5362 5792 0.9145
5362 7182 0.9145
5362 6854 0.9145
5362 5575 0.9145
5362 6719 0.9145
5362 6697 0.9145
5362 5541 0.9145
5362 5824 0.9145
5362 5779 0.9145
5362 6585 0.9145
5362 5791 0.9145
5362 5545 0.9145
5362 5621 0.9145
5362 6708 0.9145
5362 5413 0.9145
5362 7667 0.9145
5362 5985 0.9145
5362 5422 0.9145
5362 6896 0.9145
5362 6265 0.9145
5362 6704 0.9145
5362 6610 0.9145
5362 5937 0.9145
5362 6003 0.9145
5362 6823 0.9145
5362 7201 0.9145
5362 5769 0.9145
5362 5934 0.9145
5362 6710 0.9145
5362 6123 0.9145
5362 6698 0.9145
5362 5965 0.9145
5362 6035 0.9145
5362 5445 0.9145
5362 5415 0.9145
5362 6401 0.9145
5362 5583 0.9145
5362 7044 0.9145
5362 6643 0.914501
5362 7697 0.914501
5362 6039 0.914501
5362 6664 0.914501
5362 5568 0.914501
5362 6228 0.914501
5362 6899 0.914501
5362 5489 0.914501
5362 6831 0.914501
5362 6214 0.914501
5362 5743 0.914501
5323 5814 0.914509
5323 7126 0.914509
5323 5837 0.914509
5323 5645 0.91451
5323 5656 0.91451
5323 6194 0.91451
5323 5482 0.91451
5323 6653 0.91451
5323 6029 0.91451
5323 5721 0.91451
5323 6595 0.91451
5323 5409 0.91451
5323 6061 0.91451
5323 6062 0.91451
5323 5666 0.91451
5323 6093 0.91451
5323 5740 0.91451
5323 7876 0.91451
5323 7053 0.91451
5323 5541 0.91451
5323 5496 0.91451
5323 5757 0.91451
5323 5774 0.91451
5323 6081 0.91451
5323 5644 0.91451
5323 5504 0.91451
5323 6096 0.91451
5323 5606 0.91451
5323 5935 0.91451
5323 7397 0.91451
5323 5620 0.91451
5323 5400 0.91451
5323 5527 0.91451
5323 8254 0.91451
5323 5672 0.91451
5323 5567 0.91451
5323 6285 0.91451
5323 5501 0.91451
5323 5781 0.91451
5323 6394 0.91451
5323 6866 0.91451
5323 5467 0.91451
5323 5609 0.91451
5323 6684 0.91451
5323 7410 0.91451
5323 6631 0.91451
5323 6515 0.91451
5323 5484 0.91451
5323 5869 0.91451
5323 6011 0.91451
5323 5897 0.91451
5323 5747 0.91451
5323 5443 0.91451
5323 5613 0.91451
5323 6393 0.91451
5323 5612 0.91451
5323 7490 0.91451
5323 5534 0.91451
5323 8391 0.91451
5323 5676 0.91451
5323 6198 0.91451
5323 6679 0.91451
5323 5423 0.91451
5323 6143 0.91451
5323 6156 0.91451
5323 5736 0.91451
5323 7867 0.914511
5323 6520 0.914511
5323 5523 0.914511
5323 5528 0.914511
5323 6094 0.914511
5323 8104 0.914511
5323 7905 0.914511
5323 5407 0.914511
5323 5461 0.914511
5323 8611 0.914511
5323 5451 0.914511
5323 5475 0.914511
5323 5450 0.914511
5323 6042 0.914511
5323 5485 0.914511
5323 5924 0.914511
5323 5601 0.914511
5323 5431 0.914511
5323 5891 0.914511
5323 5728 0.914511
5323 5904 0.914511
5323 5776 0.914511
5323 5783 0.914511
5323 5621 0.914511
5323 6114 0.914511
5323 8320 0.914511
5323 5717 0.914511
5323 6628 0.914511
5323 6917 0.914511
5323 5617 0.914511
5323 5452 0.914511
5323 5592 0.914511
5323 5422 0.914511
5323 5685 0.914511
5323 5487 0.914511
5323 5942 0.914511
5323 7314 0.914511
5323 5669 0.914511
5323 5683 0.914511
5323 5684 0.914511
5323 5879 0.914511
5323 5748 0.914511
5323 5909 0.914511
5323 6933 0.914511
5323 8118 0.914511
5323 5949 0.914511
5323 5994 0.914511
5323 5906 0.914511
5323 5724 0.914511
5323 6322 0.914511
5323 5750 0.914511
5323 5771 0.914511
5323 5692 0.914511
5323 6082 0.914511
5323 5415 0.914511
5323 5875 0.914511
5323 6506 0.914511
5323 5765 0.914511
5323 5426 0.914511
5323 5987 0.914512
5323 6793 0.914512
5323 6697 0.914512
5323 6192 0.914512
5323 6196 0.914512
5323 7354 0.914512
5323 7060 0.914512
5323 5542 0.914512
5323 6417 0.914512
5323 5524 0.914512
5323 6438 0.914512
5323 5716 0.914512
5323 5457 0.914512
5323 5880 0.914512
5323 5930 0.914512
5323 7818 0.914512
5323 5857 0.914512
5323 6442 0.914512
5323 7366 0.914512
5323 5441 0.914512
5323 5442 0.914512
5323 5568 0.914512
5323 5659 0.914512
5323 6269 0.914512
5323 5618 0.914512
5323 5665 0.914512
5323 6747 0.914512
5323 6945 0.914512
5323 7307 0.914512
5323 5646 0.914512
5323 5884 0.914512
5323 7934 0.914512
5323 7538 0.914512
5323 6479 0.914512
5323 6254 0.914512
5323 8387 0.914512
5323 6173 0.914512
5323 6414 0.914512
5323 5854 0.914512
5323 5689 0.914512
5323 6606 0.914512
5323 7068 0.914512
5323 6111 0.914512
5323 8030 0.914512
5323 5763 0.914512
5323 5497 0.914513
5323 5696 0.914513
5323 8569 0.914513
5323 6472 0.914513
5323 6771 0.914513
5323 5785 0.914513
5323 6674 0.914513
5323 6675 0.914513
5323 6481 0.914513
5323 6485 0.914513
5323 6321 0.914513
5323 7106 0.914513
5323 5600 0.914513
5323 6176 0.914513
5323 5968 0.914513
5323 6284 0.914513
5323 5444 0.914513
5323 5622 0.914513
5323 5479 0.914513
5323 6400 0.914513
5323 5605 0.914513
5323 6416 0.914513
5323 5405 0.914513
5323 5701 0.914513
5323 6651 0.914513
5323 6022 0.914513
5323 6078 0.914513
5323 5832 0.914513
5323 5589 0.914513
5323 6257 0.914513
5323 5537 0.914513
5323 5532 0.914513
5323 5614 0.914513
5323 5691 0.914513
5323 5539 0.914513
5323 5764 0.914513
5323 6073 0.914513
5323 5775 0.914513
5323 5462 0.914513
5323 6478 0.914513
5323 5914 0.914513
5323 5664 0.914513
5323 6309 0.914513
5323 5464 0.914513
5323 6140 0.914513
5323 6624 0.914513
5323 6158 0.914513
5323 5530 0.914513
5323 6509 0.914513
5323 6418 0.914513
5323 5595 0.914513
5323 5526 0.914513
5323 5586 0.914513
5323 5560 0.914513
5323 7318 0.914513
5323 5893 0.914513
5323 7962 0.914513
5323 6236 0.914513
5323 5602 0.914513
5323 6175 0.914513
5323 5460 0.914513
5323 5986 0.914513
5323 6240 0.914513
5323 6642 0.914513
5323 6488 0.914513
5323 5513 0.914513
5323 6502 0.914513
5323 6507 0.914513
5323 5517 0.914513
5323 6598 0.914513
5323 6667 0.914513
5323 7807 0.914513
5323 6475 0.914513
5323 5520 0.914513
5323 7137 0.914513
5323 6626 0.914513
5323 6314 0.914513
5323 5743 0.914513
5323 6329 0.914513
5323 7338 0.914513
5323 6278 0.914513
5323 6335 0.914513
5323 6336 0.914513
5323 5687 0.914513
5323 7242 0.914513
5323 6584 0.914513
5323 6370 0.914513
5323 5610 0.914513
5323 6609 0.914513
5323 6117 0.914513
5323 6141 0.914513
5323 6878 0.914513
5323 5895 0.914513
5323 5433 0.914514
5323 5440 0.914514
5323 5973 0.914514
5323 6577 0.914514
5323 5408 0.914514
5323 5988 0.914514
5323 6008 0.914514
5323 5607 0.914514
5323 6445 0.914514
5323 6446 0.914514
5323 6012 0.914514
5323 7017 0.914514
5323 6020 0.914514
5323 6032 0.914514
5323 6751 0.914514
5323 5742 0.914514
5323 6075 0.914514
5323 6088 0.914514
5323 6092 0.914514
5323 6495 0.914514
5323 8070 0.914514
5323 5822 0.914514
5323 6833 0.914514
5323 5915 0.914514
5323 6056 0.914514
5323 7261 0.914514
5323 5824 0.914514
5323 6420 0.914514
5323 5980 0.914514
5323 6427 0.914514
5323 5401 0.914514
5323 6191 0.914514
5323 5991 0.914514
5323 6434 0.914514
5323 5735 0.914514
5323 6213 0.914514
5323 7091 0.914514
5323 6923 0.914514
5323 6550 0.914514
5323 6133 0.914514
5323 6262 0.914514
5323 6716 0.914514
5323 5690 0.914514
5323 5715 0.914514
5323 6038 0.914514
5323 5598 0.914514
5323 6057 0.914514
5323 5571 0.914514
5323 5413 0.914514
5323 5790 0.914514
5323 6095 0.914514
5323 7634 0.914514
5323 5963 0.914514
5323 5584 0.914514
5323 5516 0.914514
5323 5997 0.914514
5323 6009 0.914514
5323 6744 0.914514
5323 6774 0.914514
5323 6605 0.914514
5323 6610 0.914514
5323 5937 0.914514
5323 6003 0.914514
5323 6215 0.914514
5323 6801 0.914514
5323 6823 0.914514
5323 5947 0.914514
5323 6703 0.914514
5323 5420 0.914514
5323 5577 0.914514
5323 5404 0.914514
5323 7815 0.914514
5323 5579 0.914514
5323 5723 0.914514
5323 6425 0.914514
5323 5673 0.914514
5323 6354 0.914514
5323 5564 0.914514
5323 5580 0.914514
5323 6450 0.914514
5323 6451 0.914514
5323 6070 0.914514
5323 6071 0.914514
5323 5445 0.914514
5323 5446 0.914514
5323 5788 0.914514
5323 6476 0.914514
5323 6101 0.914514
5323 5419 0.914514
5323 6137 0.914514
5323 5417 0.914514
5323 5583 0.914514
5323 5731 0.914514
5323 5966 0.914515
5323 5967 0.914515
5323 6734 0.914515
5323 5992 0.914515
5323 6264 0.914515
5323 6612 0.914515
5323 6090 0.914515
5323 6103 0.914515
5323 6816 0.914515
5323 5823 0.914515
5323 8273 0.914515
5323 5652 0.914515
5323 6581 0.914515
5323 5756 0.914515
5323 8693 0.914515
5323 6177 0.914515
5323 5977 0.914515
5323 6576 0.914515
5323 6645 0.914515
5323 7844 0.914515
5323 7285 0.914515
5323 6225 0.914515
5323 6327 0.914515
5323 6274 0.914515
5323 5799 0.914515
5323 6281 0.914515
5323 8311 0.914515
5323 7250 0.914515
5323 7663 0.914515
5323 6619 0.914515
5323 5505 0.914515
5323 5574 0.914515
5323 6596 0.914515
5323 6466 0.914515
5323 6068 0.914515
5323 6621 0.914515
5323 6146 0.914515
5323 6160 0.914515
5323 8501 0.914515
5323 7255 0.914515
5323 5752 0.914515
5323 6266 0.914515
5323 7186 0.914515
5323 6341 0.914515
5323 6135 0.914515
5323 7000 0.914515
5323 7001 0.914515
5323 7816 0.914515
5323 7003 0.914515
5323 5886 0.914515
5323 6188 0.914515
5323 7007 0.914515
5323 6715 0.914515
5323 5531 0.914515
5323 5921 0.914515
5323 7536 0.914515
5323 6004 0.914515
5323 8135 0.914515
5323 6018 0.914515
5323 6035 0.914515
5323 5631 0.914515
5323 6300 0.914515
5323 6616 0.914515
5323 7381 0.914515
5323 6618 0.914515
5323 6115 0.914515
5323 6553 0.914515
5323 6129 0.914515
5323 6144 0.914515
5323 6145 0.914515
5323 6172 0.914515
5323 5515 0.914516
5323 6671 0.914516
5323 7319 0.914516
5323 5882 0.914516
5323 6957 0.914516
5323 7259 0.914516
5323 7650 0.914516
5323 5860 0.914516
5323 5844 0.914516
5323 6217 0.914516
5323 6132 0.914516
5323 5705 0.914516
5323 5908 0.914516
5323 5540 0.914516
5323 7369 0.914516
5323 6709 0.914516
5323 7383 0.914516
5323 6157 0.914516
5323 5883 0.914516
5323 5838 0.914516
5323 5865 0.914516
5323 6496 0.914516
5323 6224 0.914516
5323 6165 0.914516
5323 7323 0.914516
5323 6622 0.914516
5323 7046 0.914516
5323 6702 0.914516
5323 5708 0.914516
5323 5839 0.914516
5323 5547 0.914516
5323 6568 0.914517
5323 7487 0.914517
5323 7337 0.914517
5323 5913 0.914517
5323 6297 0.914517
5323 8207 0.914517
5323 7165 0.914517
5323 7890 0.914517
5323 5951 0.914517
5323 7539 0.914517
5323 8430 0.914517
5323 8233 0.914517
5322 5915 0.914534
5322 6195 0.914534
5322 5707 0.914534
5322 5725 0.914534
5322 5444 0.914534
5322 6382 0.914534
5322 5644 0.914534
5322 5504 0.914534
5322 5451 0.914534
5322 6345 0.914534
5322 5405 0.914534
5322 5527 0.914534
5322 5716 0.914534
5322 5532 0.914534
5322 5642 0.914534
5322 5659 0.914534
5322 6114 0.914534
5322 5615 0.914534
5322 6118 0.914534
5322 5467 0.914534
5322 5609 0.914534
5322 5834 0.914534
5322 6628 0.914534
5322 5618 0.914534
5322 5960 0.914534
5322 5478 0.914534
5322 5646 0.914534
5322 5897 0.914534
5322 5752 0.914534
5322 5901 0.914534
5322 6069 0.914534
5322 5629 0.914534
5322 6393 0.914534
5322 5643 0.914534
5322 5610 0.914534
5322 5895 0.914534
5322 7199 0.914534
5321 5967 0.914535
5321 6232 0.914535
5321 5577 0.914535
5321 5492 0.914535
5321 5692 0.914535
5322 7223 0.914535
5322 6194 0.914535
5322 5571 0.914535
5322 5660 0.914535
5322 6394 0.914535
5322 6866 0.914535
5322 5464 0.914535
5322 5608 0.914535
5322 5959 0.914535
5322 5516 0.914535
5322 6197 0.914535
5322 8071 0.914535
5322 5460 0.914535
5322 5886 0.914535
5322 6606 0.914535
5321 5656 0.914536
5321 5454 0.914536
5321 6195 0.914536
5321 5444 0.914536
5321 5644 0.914536
5321 5504 0.914536
5321 5451 0.914536
5321 5400 0.914536
5321 5524 0.914536
5321 5527 0.914536
5321 5659 0.914536
5321 5467 0.914536
5321 6558 0.914536
5321 5834 0.914536
5321 5505 0.914536
5321 6069 0.914536
5321 5886 0.914536
5321 5953 0.914536
5321 6143 0.914536
5321 5448 0.914536
5322 5523 0.914536
5322 5696 0.914536
5322 6600 0.914536
5322 5755 0.914536
5322 8045 0.914536
5322 7399 0.914536
5322 5555 0.914536
5322 5832 0.914536
5322 5888 0.914536
5322 5545 0.914536
5322 5782 0.914536
5322 5621 0.914536
5322 6867 0.914536
5322 7603 0.914536
5322 6429 0.914536
5322 6441 0.914536
5322 5870 0.914536
5322 6160 0.914536
5322 6226 0.914536
5322 5602 0.914536
5322 6712 0.914536
5322 6165 0.914536
5322 5769 0.914536
5322 5955 0.914536
5322 5517 0.914536
5322 6414 0.914536
5322 5673 0.914536
5322 6018 0.914536
5322 5889 0.914536
5322 6325 0.914536
5322 5766 0.914536
5320 8700 0.914537
5320 6960 0.914537
5320 6321 0.914537
5320 8141 0.914537
5320 5725 0.914537
5320 8856 0.914537
5320 7413 0.914537
5320 5705 0.914537
5320 7028 0.914537
5320 5568 0.914537
5320 7809 0.914537
5320 5646 0.914537
5320 6305 0.914537
5320 7318 0.914537
5320 8071 0.914537
5320 5466 0.914537
5320 5404 0.914537
5320 6355 0.914537
5320 5692 0.914537
5320 7629 0.914537
5320 6325 0.914537
5322 5966 0.914537
5322 6518 0.914537
5322 7419 0.914537
5322 6056 0.914537
5322 5758 0.914537
5322 5622 0.914537
5322 6423 0.914537
5322 7285 0.914537
5322 5589 0.914537
5322 5434 0.914537
5322 5614 0.914537
5322 6005 0.914537
5322 6357 0.914537
5322 5539 0.914537
5322 6418 0.914537
5322 5560 0.914537
5322 6303 0.914537
5322 5879 0.914537
5322 6310 0.914537
5322 6003 0.914537
5322 6502 0.914537
5322 5658 0.914537
5322 5934 0.914537
5322 5835 0.914537
5322 6539 0.914537
5322 6555 0.914537
5322 5724 0.914537
5322 7338 0.914537
5322 5692 0.914537
5322 5438 0.914537
5322 5566 0.914537
5322 6821 0.914537
5320 5973 0.914538
5320 5523 0.914538
5320 6283 0.914538
5320 6030 0.914538
5320 6658 0.914538
5320 7230 0.914538
5320 6176 0.914538
5320 6286 0.914538
5320 6294 0.914538
5320 6807 0.914538
5320 5458 0.914538
5320 5473 0.914538
5320 5588 0.914538
5320 5525 0.914538
5320 6133 0.914538
5320 5589 0.914538
5320 7123 0.914538
5320 5537 0.914538
5320 5651 0.914538
5320 6700 0.914538
5320 7454 0.914538
5320 6005 0.914538
5320 6019 0.914538
5320 6243 0.914538
5320 8462 0.914538
5320 5550 0.914538
5320 5764 0.914538
5320 6768 0.914538
5320 5462 0.914538
5320 5548 0.914538
5320 6140 0.914538
5320 5595 0.914538
5320 5585 0.914538
5320 6311 0.914538
5320 6258 0.914538
5320 5602 0.914538
5320 6574 0.914538
5320 7367 0.914538
5320 5472 0.914538
5320 7519 0.914538
5320 5513 0.914538
5320 7201 0.914538
5320 5928 0.914538
5320 5519 0.914538
5320 6539 0.914538
5320 5874 0.914538
5320 6572 0.914538
5320 6278 0.914538
5320 6282 0.914538
5320 6250 0.914538
5320 5566 0.914538
5320 6183 0.914538
5322 6247 0.914538
5322 6643 0.914538
5322 6051 0.914538
5322 5586 0.914538
5322 5937 0.914538
5322 6146 0.914538
5322 6831 0.914538
5322 6175 0.914538
5322 5557 0.914538
5322 6143 0.914538
5320 5640 0.914539
5320 5497 0.914539
5320 5655 0.914539
5320 5510 0.914539
5320 6592 0.914539
5320 6249 0.914539
5320 6545 0.914539
5320 7072 0.914539
5320 5518 0.914539
5320 5556 0.914539
5320 6650 0.914539
5320 6051 0.914539
5320 6056 0.914539
5320 5469 0.914539
5320 5474 0.914539
5320 6750 0.914539
5320 5727 0.914539
5320 8254 0.914539
5320 5555 0.914539
5320 6796 0.914539
5320 5832 0.914539
5320 5672 0.914539
5320 5532 0.914539
5320 5990 0.914539
5320 5545 0.914539
5320 7260 0.914539
5320 5483 0.914539
5320 5664 0.914539
5320 5530 0.914539
5320 5946 0.914539
5320 5526 0.914539
5320 6279 0.914539
5320 8174 0.914539
5320 5560 0.914539
5320 6605 0.914539
5320 5478 0.914539
5320 5493 0.914539
5320 5490 0.914539
5320 5893 0.914539
5320 7934 0.914539
5320 6839 0.914539
5320 6457 0.914539
5320 5443 0.914539
5320 5912 0.914539
5320 5551 0.914539
5320 8556 0.914539
5320 5833 0.914539
5320 6502 0.914539
5320 5955 0.914539
5320 7228 0.914539
5320 5517 0.914539
5320 6665 0.914539
5320 5557 0.914539
5320 6475 0.914539
5320 5520 0.914539
5320 5719 0.914539
5320 6162 0.914539
5320 6354 0.914539
5320 5544 0.914539
5320 5546 0.914539
5320 6436 0.914539
5320 7055 0.914539
5320 5465 0.914539
5320 6291 0.914539
5320 6609 0.914539
5320 5563 0.914539
5320 7269 0.914539
5320 6494 0.914539
5320 5889 0.914539
5320 5895 0.914539
5322 5528 0.914539
5322 5796 0.914539
5322 5785 0.914539
5322 5804 0.914539
5322 6078 0.914539
5322 6257 0.914539
5322 5462 0.914539
5322 5548 0.914539
5322 6875 0.914539
5322 6554 0.914539
5322 6817 0.914539
5322 6684 0.914539
5322 5617 0.914539
5322 6594 0.914539
5322 5520 0.914539
5322 5687 0.914539
5322 6154 0.914539
5322 6506 0.914539
5322 5426 0.914539
5320 5967 0.91454
5320 6733 0.91454
5320 5976 0.91454
5320 8304 0.91454
5320 5983 0.91454
5320 5796 0.91454
5320 6777 0.91454
5320 8036 0.91454
5320 6090 0.91454
5320 5663 0.91454
5320 6218 0.91454
5320 7190 0.91454
5320 7145 0.91454
5320 5972 0.91454
5320 6738 0.91454
5320 7927 0.91454
5320 5509 0.91454
5320 5816 0.91454
5320 6759 0.91454
5320 5778 0.91454
5320 6781 0.91454
5320 6382 0.91454
5320 8465 0.91454
5320 6169 0.91454
5320 5957 0.91454
5320 5475 0.91454
5320 7025 0.91454
5320 6550 0.91454
5320 5800 0.91454
5320 7926 0.91454
5320 8046 0.91454
5320 6656 0.91454
5320 6039 0.91454
5320 5817 0.91454
5320 5904 0.91454
5320 6922 0.91454
5320 6074 0.91454
5320 5782 0.91454
5320 5621 0.91454
5320 6228 0.91454
5320 5516 0.91454
5320 5683 0.91454
5320 5872 0.91454
5320 5703 0.91454
5320 5491 0.91454
5320 5887 0.91454
5320 5628 0.91454
5320 6594 0.91454
5320 7184 0.91454
5320 6735 0.91454
5320 5984 0.91454
5320 7080 0.91454
5320 5812 0.91454
5320 6765 0.91454
5320 5837 0.91454
5320 5424 0.91454
5320 5881 0.91454
5320 5427 0.91454
5320 5898 0.91454
5320 5534 0.91454
5320 7723 0.91454
5320 6280 0.91454
5320 7067 0.91454
5320 5638 0.91454
5320 6129 0.91454
5320 6145 0.91454
5320 6506 0.91454
5322 5567 0.91454
5322 5471 0.91454
5322 5675 0.91454
5322 6710 0.91454
5322 5492 0.91454
5322 6498 0.91454
5320 5528 0.914541
5320 5626 0.914541
5320 6235 0.914541
5320 7149 0.914541
5320 5495 0.914541
5320 7150 0.914541
5320 5859 0.914541
5320 6337 0.914541
5320 7352 0.914541
5320 6244 0.914541
5320 8581 0.914541
5320 6760 0.914541
5320 5451 0.914541
5320 7397 0.914541
5320 6345 0.914541
5320 5716 0.914541
5320 8353 0.914541
5320 6411 0.914541
5320 6724 0.914541
5320 7846 0.914541
5320 5871 0.914541
5320 5691 0.914541
5320 8561 0.914541
5320 6379 0.914541
5320 5914 0.914541
5320 5642 0.914541
5320 5659 0.914541
5320 7662 0.914541
5320 6804 0.914541
5320 5467 0.914541
5320 6409 0.914541
5320 6632 0.914541
5320 6779 0.914541
5320 7087 0.914541
5320 6131 0.914541
5320 5722 0.914541
5320 6319 0.914541
5320 6328 0.914541
5320 6289 0.914541
5320 6673 0.914541
5320 6040 0.914541
5320 6047 0.914541
5320 6296 0.914541
5320 5629 0.914541
5320 7042 0.914541
5320 5724 0.914541
5320 6313 0.914541
5320 5743 0.914541
5320 6322 0.914541
5320 6414 0.914541
5320 5438 0.914541
5320 5795 0.914541
5320 6679 0.914541
5320 6977 0.914541
5319 7017 0.914542
5319 6909 0.914542
5319 6251 0.914542
5319 5441 0.914542
5319 6683 0.914542
5319 5683 0.914542
5319 5711 0.914542
5320 6276 0.914542
5320 6518 0.914542
5320 6485 0.914542
5320 7567 0.914542
5320 5654 0.914542
5320 7819 0.914542
5320 7254 0.914542
5320 6297 0.914542
5320 6298 0.914542
5320 6317 0.914542
5320 7531 0.914542
5320 5485 0.914542
5320 7534 0.914542
5320 7952 0.914542
5320 5728 0.914542
5320 7363 0.914542
5320 7523 0.914542
5320 7302 0.914542
5320 7064 0.914542
5320 7070 0.914542
5320 7657 0.914542
5320 8825 0.914542
5320 7365 0.914542
5320 5901 0.914542
5320 8463 0.914542
5320 7258 0.914542
5320 7953 0.914542
5320 5865 0.914542
5320 7391 0.914542
5320 7089 0.914542
5320 5923 0.914542
5320 5903 0.914542
5320 8527 0.914542
5320 7065 0.914542
5320 6555 0.914542
5320 7496 0.914542
5320 6273 0.914542
5320 6331 0.914542
5320 6277 0.914542
5320 6336 0.914542
5320 6749 0.914542
5320 6613 0.914542
5320 6821 0.914542
5320 8643 0.914542
5319 6848 0.914543
5319 6595 0.914543
5319 6901 0.914543
5319 6232 0.914543
5319 7035 0.914543
5319 5575 0.914543
5319 6016 0.914543
5319 6096 0.914543
5319 6333 0.914543
5319 8058 0.914543
5319 5799 0.914543
5319 6442 0.914543
5319 5871 0.914543
5319 7440 0.914543
5319 6946 0.914543
5319 6862 0.914543
5319 7023 0.914543
5319 5598 0.914543
5319 7460 0.914543
5319 6789 0.914543
5319 5997 0.914543
5319 6033 0.914543
5319 5802 0.914543
5319 7502 0.914543
5319 5803 0.914543
5319 7345 0.914543
5319 6014 0.914543
5319 5810 0.914543
5319 5577 0.914543
5319 5534 0.914543
5319 6918 0.914543
5319 6698 0.914543
5319 5564 0.914543
5319 5967 0.914544
5319 5850 0.914544
5319 7157 0.914544
5319 5607 0.914544
5319 5476 0.914544
5319 6025 0.914544
5319 6660 0.914544
5319 6048 0.914544
5319 7031 0.914544
5319 5785 0.914544
5319 6076 0.914544
5319 6903 0.914544
5319 5846 0.914544
5319 6090 0.914544
5319 6854 0.914544
5319 6913 0.914544
5319 6109 0.914544
5319 6833 0.914544
5319 5558 0.914544
5319 6290 0.914544
5319 6915 0.914544
5319 8216 0.914544
5319 5979 0.914544
5319 5405 0.914544
5319 8688 0.914544
5319 6042 0.914544
5319 7852 0.914544
5319 5798 0.914544
5319 5589 0.914544
5319 5791 0.914544
5319 6281 0.914544
5319 6898 0.914544
5319 6037 0.914544
5319 6656 0.914544
5319 6203 0.914544
5319 5568 0.914544
5319 5571 0.914544
5319 5782 0.914544
5319 5621 0.914544
5319 5413 0.914544
5319 6228 0.914544
5319 5484 0.914544
5319 5516 0.914544
5319 5985 0.914544
5319 5422 0.914544
5319 6704 0.914544
5319 6916 0.914544
5319 6594 0.914544
5319 5599 0.914544
5319 5947 0.914544
5319 5812 0.914544
5319 5420 0.914544
5319 6710 0.914544
5319 5404 0.914544
5319 5529 0.914544
5319 5723 0.914544
5319 5745 0.914544
5319 5771 0.914544
5319 5643 0.914544
5319 5445 0.914544
5319 5415 0.914544
5319 5419 0.914544
5319 6111 0.914544
5319 6141 0.914544
5336 6077 0.914544
5336 7632 0.914544
5336 5403 0.914544
5336 5575 0.914544
5336 6356 0.914544
5336 5496 0.914544
5336 7508 0.914544
5336 5444 0.914544
5336 5400 0.914544
5336 6794 0.914544
5336 6973 0.914544
5336 6163 0.914544
5336 6929 0.914544
5336 5578 0.914544
5336 6285 0.914544
5336 6662 0.914544
5336 5540 0.914544
5336 8614 0.914544
5336 5831 0.914544
5336 6866 0.914544
5336 6170 0.914544
5336 6917 0.914544
5336 5570 0.914544
5336 5959 0.914544
5336 6261 0.914544
5336 6939 0.914544
5336 6000 0.914544
5336 6031 0.914544
5336 6033 0.914544
5336 6902 0.914544
5336 8942 0.914544
5336 6234 0.914544
5336 5994 0.914544
5336 6942 0.914544
5336 5826 0.914544
5336 5613 0.914544
5336 6069 0.914544
5336 7490 0.914544
5336 5886 0.914544
5336 5953 0.914544
5336 5965 0.914544
5336 7967 0.914544
5336 6783 0.914544
5336 7041 0.914544
5336 6156 0.914544
5336 7525 0.914544
5319 5528 0.914545
5319 6008 0.914545
5319 5674 0.914545
5319 6107 0.914545
5319 7234 0.914545
5319 6270 0.914545
5319 6581 0.914545
5319 6337 0.914545
5319 6759 0.914545
5319 8534 0.914545
5319 5824 0.914545
5319 7081 0.914545
5319 5735 0.914545
5319 6332 0.914545
5319 7500 0.914545
5319 6095 0.914545
5319 5647 0.914545
5319 6899 0.914545
5319 6755 0.914545
5319 6059 0.914545
5319 5851 0.914545
5319 5489 0.914545
5319 6713 0.914545
5319 6798 0.914545
5319 7196 0.914545
5319 5826 0.914545
5319 6765 0.914545
5319 6069 0.914545
5319 6778 0.914545
5319 6271 0.914545
5319 6188 0.914545
5319 5921 0.914545
5319 7770 0.914545
5319 7167 0.914545
5319 6767 0.914545
5319 6300 0.914545
5319 7264 0.914545
5319 5423 0.914545
5319 6113 0.914545
5319 6137 0.914545
5319 5820 0.914546
5319 5738 0.914546
5319 5409 0.914546
5319 6061 0.914546
5319 5668 0.914546
5319 6308 0.914546
5319 7151 0.914546
5319 5707 0.914546
5319 7254 0.914546
5319 6298 0.914546
5319 5469 0.914546
5319 7427 0.914546
5319 5732 0.914546
5319 8152 0.914546
5319 6402 0.914546
5319 5908 0.914546
5319 7108 0.914546
5319 6327 0.914546
5319 6524 0.914546
5319 5759 0.914546
5319 6766 0.914546
5319 7558 0.914546
5319 6315 0.914546
5319 5505 0.914546
5319 6344 0.914546
5319 5618 0.914546
5319 6319 0.914546
5319 7538 0.914546
5319 6289 0.914546
5319 5752 0.914546
5319 5901 0.914546
5319 7407 0.914546
5319 5619 0.914546
5319 5835 0.914546
5319 5845 0.914546
5319 6273 0.914546
5319 6190 0.914546
5319 6331 0.914546
5319 5673 0.914546
5319 6277 0.914546
5319 6335 0.914546
5319 6280 0.914546
5319 6291 0.914546
5319 7614 0.914546
5319 5448 0.914546
5319 5763 0.914546
5365 5958 0.914546
5365 5995 0.914546
5365 5605 0.914546
5365 5524 0.914546
5365 5405 0.914546
5365 5527 0.914546
5365 6022 0.914546
5365 6078 0.914546
5365 5586 0.914546
5365 5973 0.914547
5365 5407 0.914547
5365 7051 0.914547
5365 6042 0.914547
5365 5441 0.914547
5365 5914 0.914547
5365 5452 0.914547
5365 6165 0.914547
5365 6752 0.914547
5365 5419 0.914547
5365 6141 0.914547
5365 5426 0.914547
5365 6727 0.914548
5365 5966 0.914548
5365 5433 0.914548
5365 5440 0.914548
5365 5408 0.914548
5365 5410 0.914548
5365 5988 0.914548
5365 5996 0.914548
5365 6008 0.914548
5365 5607 0.914548
5365 6446 0.914548
5365 6032 0.914548
5365 7128 0.914548
5365 8253 0.914548
5365 5409 0.914548
5365 6460 0.914548
5365 6056 0.914548
5365 7303 0.914548
5365 8152 0.914548
5365 5432 0.914548
5365 5434 0.914548
5365 7544 0.914548
5365 5790 0.914548
5365 6252 0.914548
5365 5789 0.914548
5365 5416 0.914548
5365 6307 0.914548
5365 6198 0.914548
5365 6450 0.914548
5365 6451 0.914548
5365 6462 0.914548
5365 7169 0.914548
5365 6767 0.914548
5365 5437 0.914548
5365 5445 0.914548
5365 5446 0.914548
5365 5788 0.914548
5365 6082 0.914548
5365 6476 0.914548
5365 5449 0.914548
5365 5731 0.914548
5365 6801 0.914549
5365 6490 0.914549
5365 7199 0.914549
5318 5433 0.914559
5318 5440 0.914559
5318 6495 0.914559
5318 5403 0.914559
5318 5926 0.914559
5318 6356 0.914559
5318 7247 0.914559
5318 5899 0.914559
5318 5944 0.914559
5318 5479 0.914559
5318 5524 0.914559
5318 7081 0.914559
5318 5667 0.914559
5318 5715 0.914559
5318 7112 0.914559
5318 5781 0.914559
5318 5782 0.914559
5318 5621 0.914559
5318 5664 0.914559
5318 6795 0.914559
5318 6140 0.914559
5318 5576 0.914559
5318 5937 0.914559
5318 6562 0.914559
5318 6215 0.914559
5318 6994 0.914559
5318 5420 0.914559
5318 6069 0.914559
5318 5745 0.914559
5318 5534 0.914559
5318 5771 0.914559
5318 6260 0.914559
5318 6571 0.914559
5318 5643 0.914559
5318 5564 0.914559
5318 6609 0.914559
5318 7263 0.914559
5318 5967 0.91456
5318 6577 0.91456
5318 7157 0.91456
5318 6306 0.91456
5318 6581 0.91456
5318 6290 0.91456
5318 5757 0.91456
5318 7175 0.91456
5318 5956 0.91456
5318 7057 0.91456
5318 5589 0.91456
5318 6225 0.91456
5318 5857 0.91456
5318 6656 0.91456
5318 6039 0.91456
5318 6057 0.91456
5318 5914 0.91456
5318 6709 0.91456
5318 6309 0.91456
5318 6535 0.91456
5318 5489 0.91456
5318 6318 0.91456
5318 6488 0.91456
5318 5934 0.91456
5318 7579 0.91456
5318 5579 0.91456
5318 6689 0.91456
5318 6188 0.91456
5318 6714 0.91456
5318 6086 0.91456
5318 6711 0.91456
5318 6553 0.91456
5318 6145 0.91456
5317 5820 0.914576
5317 6062 0.914576
5317 5604 0.914576
5317 5400 0.914576
5317 5914 0.914576
5317 6422 0.914576
5317 6241 0.914577
5317 6025 0.914577
5317 7231 0.914577
5317 5785 0.914577
5317 6076 0.914577
5317 5481 0.914577
5317 6088 0.914577
5317 5600 0.914577
5317 7497 0.914577
5317 7354 0.914577
5317 6957 0.914577
5317 5786 0.914577
5317 7527 0.914577
5317 5527 0.914577
5317 6585 0.914577
5317 7922 0.914577
5317 6794 0.914577
5317 7103 0.914577
5317 6257 0.914577
5317 6163 0.914577
5317 5614 0.914577
5317 7500 0.914577
5317 7023 0.914577
5317 5598 0.914577
5317 5536 0.914577
5317 5539 0.914577
5317 5825 0.914577
5317 6470 0.914577
5317 5441 0.914577
5317 6866 0.914577
5317 5471 0.914577
5317 6155 0.914577
5317 5617 0.914577
5317 6515 0.914577
5317 5484 0.914577
5317 6261 0.914577
5317 5586 0.914577
5317 6945 0.914577
5317 6610 0.914577
5317 5828 0.914577
5317 5802 0.914577
5317 6014 0.914577
5317 6703 0.914577
5317 6752 0.914577
5317 6069 0.914577
5317 6962 0.914577
5317 6143 0.914577
5317 5547 0.914577
5317 5426 0.914577
5317 5497 0.914578
5317 5655 0.914578
5317 5523 0.914578
5317 5528 0.914578
5317 7017 0.914578
5317 6472 0.914578
5317 6075 0.914578
5317 6736 0.914578
5317 5726 0.914578
5317 7751 0.914578
5317 5532 0.914578
5317 5571 0.914578
5317 5783 0.914578
5317 5596 0.914578
5317 5492 0.914578
5317 6618 0.914578
5317 5423 0.914578
5317 5510 0.914579
5317 5987 0.914579
5317 6568 0.914579
5317 6284 0.914579
5317 6298 0.914579
5317 5605 0.914579
5317 5601 0.914579
5317 6907 0.914579
5317 5615 0.914579
5317 6118 0.914579
5317 6875 0.914579
5317 5616 0.914579
5317 5608 0.914579
5317 5609 0.914579
5317 5946 0.914579
5317 6239 0.914579
5317 5997 0.914579
5317 6011 0.914579
5317 5459 0.914579
5317 5478 0.914579
5317 5513 0.914579
5317 5599 0.914579
5317 6439 0.914579
5317 5613 0.914579
5317 5427 0.914579
5317 5448 0.914579
5317 5511 0.914579
5316 5444 0.914586
5316 6019 0.914586
5316 6452 0.914586
5316 5925 0.914586
5316 5433 0.914587
5316 5497 0.914587
5316 6566 0.914587
5316 6577 0.914587
5316 5410 0.914587
5316 5607 0.914587
5316 6020 0.914587
5316 7583 0.914587
5316 6119 0.914587
5316 5968 0.914587
5316 5969 0.914587
5316 7241 0.914587
5316 8045 0.914587
5316 6463 0.914587
5316 6102 0.914587
5316 6400 0.914587
5316 5935 0.914587
5316 5605 0.914587
5316 5458 0.914587
5316 5587 0.914587
5316 5980 0.914587
5316 6427 0.914587
5316 5401 0.914587
5316 5524 0.914587
5316 5405 0.914587
5316 6651 0.914587
5316 5588 0.914587
5316 6078 0.914587
5316 5832 0.914587
5316 5589 0.914587
5316 6257 0.914587
5316 7123 0.914587
5316 5532 0.914587
5316 5614 0.914587
5316 6005 0.914587
5316 6243 0.914587
5316 5550 0.914587
5316 5775 0.914587
5316 5790 0.914587
5316 7633 0.914587
5316 5664 0.914587
5316 5548 0.914587
5316 6114 0.914587
5316 6620 0.914587
5316 5464 0.914587
5316 5609 0.914587
5316 6684 0.914587
5316 6155 0.914587
5316 5939 0.914587
5316 7577 0.914587
5316 5867 0.914587
5316 6441 0.914587
5316 5429 0.914587
5316 6009 0.914587
5316 5560 0.914587
5316 8532 0.914587
5316 5897 0.914587
5316 6175 0.914587
5316 5460 0.914587
5316 5498 0.914587
5316 5986 0.914587
5316 5443 0.914587
5316 5507 0.914587
5316 5928 0.914587
5316 6041 0.914587
5316 6047 0.914587
5316 6598 0.914587
5316 7415 0.914587
5316 5492 0.914587
5316 6626 0.914587
5316 5643 0.914587
5316 7338 0.914587
5316 5975 0.914587
5316 7242 0.914587
5316 7055 0.914587
5316 6370 0.914587
5316 6071 0.914587
5316 6082 0.914587
5316 7269 0.914587
5316 6492 0.914587
5316 6179 0.914587
5316 7687 0.914587
5316 5958 0.914588
5316 5523 0.914588
5316 5987 0.914588
5316 5528 0.914588
5316 6445 0.914588
5316 6264 0.914588
5316 6030 0.914588
5316 6062 0.914588
5316 7038 0.914588
5316 7106 0.914588
5316 5600 0.914588
5316 6242 0.914588
5316 6056 0.914588
5316 6167 0.914588
5316 5991 0.914588
5316 6437 0.914588
5316 5999 0.914588
5316 6022 0.914588
5316 5555 0.914588
5316 5486 0.914588
5316 6484 0.914588
5316 5938 0.914588
5316 5651 0.914588
5316 7438 0.914588
5316 6453 0.914588
5316 7952 0.914588
5316 5764 0.914588
5316 6073 0.914588
5316 5462 0.914588
5316 6478 0.914588
5316 6394 0.914588
5316 6866 0.914588
5316 5876 0.914588
5316 6140 0.914588
5316 6158 0.914588
5316 5617 0.914588
5316 5618 0.914588
5316 6631 0.914588
5316 5592 0.914588
5316 6640 0.914588
5316 5422 0.914588
5316 5868 0.914588
5316 6011 0.914588
5316 6747 0.914588
5316 5646 0.914588
5316 6258 0.914588
5316 7692 0.914588
5316 6003 0.914588
5316 6457 0.914588
5316 5513 0.914588
5316 6393 0.914588
5316 6874 0.914588
5316 5886 0.914588
5316 6414 0.914588
5316 6584 0.914588
5316 7598 0.914588
5316 5423 0.914588
5316 6138 0.914588
5316 6143 0.914588
5316 6154 0.914588
5316 5731 0.914588
5316 5736 0.914588
5316 6183 0.914588
5316 5966 0.914589
5316 7670 0.914589
5316 6192 0.914589
5316 5882 0.914589
5316 6051 0.914589
5316 5434 0.914589
5316 6006 0.914589
5316 5781 0.914589
5316 7212 0.914589
5316 5831 0.914589
5316 5471 0.914589
5316 5717 0.914589
5316 6728 0.914589
5316 6515 0.914589
5316 6000 0.914589
5316 5840 0.914589
5316 6304 0.914589
5316 5430 0.914589
5316 6521 0.914589
5316 6488 0.914589
5316 5984 0.914589
5316 6534 0.914589
5316 6504 0.914589
5316 8043 0.914589
5316 5673 0.914589
5316 7344 0.914589
5316 6198 0.914589
5316 6450 0.914589
5316 6451 0.914589
5316 7353 0.914589
5316 6141 0.914589
5315 5528 0.91459
5315 6061 0.91459
5315 5407 0.91459
5315 5496 0.91459
5315 5504 0.91459
5315 5400 0.91459
5315 5524 0.91459
5315 5405 0.91459
5315 5567 0.91459
5315 8132 0.91459
5315 5764 0.91459
5315 5442 0.91459
5315 5659 0.91459
5315 5831 0.91459
5315 5505 0.91459
5315 5617 0.91459
5315 5574 0.91459
5315 6011 0.91459
5315 5513 0.91459
5315 5929 0.91459
5315 5905 0.91459
5315 5906 0.91459
5315 6069 0.91459
5315 5629 0.91459
5315 6307 0.91459
5315 7490 0.91459
5315 5492 0.91459
5315 5534 0.91459
5315 6260 0.91459
5315 6339 0.91459
5315 5415 0.91459
5315 5423 0.91459
5315 6145 0.91459
5315 6566 0.914591
5315 5410 0.914591
5315 6600 0.914591
5315 6062 0.914591
5315 6321 0.914591
5315 5556 0.914591
5315 6193 0.914591
5315 5644 0.914591
5315 6411 0.914591
5315 5571 0.914591
5315 6114 0.914591
5315 5464 0.914591
5315 5452 0.914591
5315 6515 0.914591
5315 5516 0.914591
5315 5993 0.914591
5315 6009 0.914591
5315 5942 0.914591
5315 5669 0.914591
5315 5948 0.914591
5315 5443 0.914591
5315 5680 0.914591
5315 6130 0.914591
5315 5427 0.914591
5315 5673 0.914591
5315 5448 0.914591
5315 5958 0.914592
5315 5967 0.914592
5315 6568 0.914592
5315 6999 0.914592
5315 5509 0.914592
5315 6056 0.914592
5315 6167 0.914592
5315 5605 0.914592
5315 5587 0.914592
5315 6022 0.914592
5315 7303 0.914592
5315 5555 0.914592
5315 6078 0.914592
5315 5852 0.914592
5315 5568 0.914592
5315 5609 0.914592
5315 6170 0.914592
5315 5422 0.914592
5315 5586 0.914592
5315 5551 0.914592
5315 7331 0.914592
5315 5911 0.914592
5315 6099 0.914592
5315 5419 0.914592
5315 6117 0.914592
5315 5819 0.914592
5315 5426 0.914592
5315 5973 0.914593
5315 6518 0.914593
5315 7190 0.914593
5315 6405 0.914593
5315 6358 0.914593
5315 6016 0.914593
5315 5774 0.914593
5315 6807 0.914593
5315 6042 0.914593
5315 5431 0.914593
5315 6019 0.914593
5315 5595 0.914593
5315 5683 0.914593
5315 6160 0.914593
5315 5602 0.914593
5315 6935 0.914593
5315 5928 0.914593
5315 5420 0.914593
5315 6296 0.914593
5315 6542 0.914593
5315 6162 0.914593
5315 6190 0.914593
5315 5510 0.914594
5315 5785 0.914594
5315 6458 0.914594
5315 5677 0.914594
5315 5532 0.914594
5315 5614 0.914594
5315 5539 0.914594
5315 5790 0.914594
5315 5717 0.914594
5315 5946 0.914594
5315 5584 0.914594
5315 5900 0.914594
5315 7913 0.914594
5315 6276 0.914595
5315 5859 0.914595
5315 5732 0.914595
5315 5844 0.914595
5315 5671 0.914595
5315 5924 0.914595
5315 6133 0.914595
5315 5589 0.914595
5315 5908 0.914595
5315 5651 0.914595
5315 5776 0.914595
5315 5783 0.914595
5315 5621 0.914595
5315 5642 0.914595
5315 5853 0.914595
5315 5548 0.914595
5315 6104 0.914595
5315 5618 0.914595
5315 6304 0.914595
5315 5753 0.914595
5315 5453 0.914595
5315 7479 0.914595
5315 5835 0.914595
5315 5529 0.914595
5315 5745 0.914595
5315 6323 0.914595
5315 5750 0.914595
5315 5643 0.914595
5315 6714 0.914595
5315 5564 0.914595
5315 5983 0.914596
5315 6992 0.914596
5315 7543 0.914596
5315 6759 0.914596
5315 7290 0.914596
5315 5458 0.914596
5315 6132 0.914596
5315 6057 0.914596
5315 5775 0.914596
5315 7599 0.914596
5315 7267 0.914596
5315 6228 0.914596
5315 6295 0.914596
5315 5884 0.914596
5315 5489 0.914596
5315 6289 0.914596
5315 5699 0.914596
5315 6823 0.914596
5315 5984 0.914596
5315 6449 0.914596
5315 5638 0.914596
5315 6711 0.914596
5314 5958 0.91462
5314 5640 0.91462
5314 5497 0.91462
5314 6012 0.91462
5314 6032 0.91462
5314 6568 0.91462
5314 5522 0.91462
5314 7234 0.91462
5314 7340 0.91462
5314 6358 0.91462
5314 6242 0.91462
5314 5444 0.91462
5314 6056 0.91462
5314 6120 0.91462
5314 6167 0.91462
5314 5587 0.91462
5314 5980 0.91462
5314 5982 0.91462
5314 5524 0.91462
5314 5405 0.91462
5314 5527 0.91462
5314 5991 0.91462
5314 6437 0.91462
5314 6741 0.91462
5314 6042 0.91462
5314 6078 0.91462
5314 5457 0.91462
5314 6089 0.91462
5314 6133 0.91462
5314 5589 0.91462
5314 5532 0.91462
5314 6006 0.91462
5314 6073 0.91462
5314 6541 0.91462
5314 5664 0.91462
5314 6252 0.91462
5314 6114 0.91462
5314 5616 0.91462
5314 6554 0.91462
5314 5464 0.91462
5314 5609 0.91462
5314 5834 0.91462
5314 7194 0.91462
5314 6158 0.91462
5314 5946 0.91462
5314 5617 0.91462
5314 6419 0.91462
5314 5595 0.91462
5314 6441 0.91462
5314 5869 0.91462
5314 5478 0.91462
5314 5490 0.91462
5314 5460 0.91462
5314 5599 0.91462
5314 6043 0.91462
5314 5613 0.91462
5314 6069 0.91462
5314 5492 0.91462
5314 6164 0.91462
5314 5854 0.91462
5314 6280 0.91462
5314 6036 0.91462
5314 6055 0.91462
5314 5438 0.91462
5314 5414 0.91462
5314 5610 0.91462
5314 5419 0.91462
5314 6139 0.91462
5314 6141 0.91462
5314 6154 0.91462
5314 5448 0.91462
5314 5426 0.91462
5314 5987 0.914621
5314 6264 0.914621
5314 6030 0.914621
5314 6595 0.914621
5314 6062 0.914621
5314 6771 0.914621
5314 6075 0.914621
5314 5785 0.914621
5314 6247 0.914621
5314 6248 0.914621
5314 6249 0.914621
5314 6119 0.914621
5314 6405 0.914621
5314 6176 0.914621
5314 7944 0.914621
5314 7945 0.914621
5314 6051 0.914621
5314 5622 0.914621
5314 5786 0.914621
5314 5479 0.914621
5314 5677 0.914621
5314 5606 0.914621
5314 6400 0.914621
5314 5935 0.914621
5314 5605 0.914621
5314 6416 0.914621
5314 5620 0.914621
5314 5458 0.914621
5314 6641 0.914621
5314 6648 0.914621
5314 5555 0.914621
5314 5486 0.914621
5314 6388 0.914621
5314 5832 0.914621
5314 6256 0.914621
5314 6148 0.914621
5314 6159 0.914621
5314 7235 0.914621
5314 7236 0.914621
5314 7123 0.914621
5314 5537 0.914621
5314 5688 0.914621
5314 6005 0.914621
5314 6453 0.914621
5314 6019 0.914621
5314 6243 0.914621
5314 5545 0.914621
5314 5550 0.914621
5314 5764 0.914621
5314 6670 0.914621
5314 5775 0.914621
5314 5776 0.914621
5314 5841 0.914621
5314 5483 0.914621
5314 5548 0.914621
5314 6394 0.914621
5314 6170 0.914621
5314 5777 0.914621
5314 6418 0.914621
5314 5526 0.914621
5314 5422 0.914621
5314 6000 0.914621
5314 6011 0.914621
5314 5560 0.914621
5314 5493 0.914621
5314 5669 0.914621
5314 6390 0.914621
5314 5722 0.914621
5314 6258 0.914621
5314 6175 0.914621
5314 5466 0.914621
5314 5498 0.914621
5314 6003 0.914621
5314 6457 0.914621
5314 6488 0.914621
5314 5513 0.914621
5314 6502 0.914621
5314 6691 0.914621
5314 6017 0.914621
5314 5517 0.914621
5314 5596 0.914621
5314 7807 0.914621
5314 5577 0.914621
5314 6296 0.914621
5314 7117 0.914621
5314 6489 0.914621
5314 6556 0.914621
5314 6414 0.914621
5314 6525 0.914621
5314 5544 0.914621
5314 6436 0.914621
5314 7242 0.914621
5314 6584 0.914621
5314 6370 0.914621
5314 7269 0.914621
5314 6137 0.914621
5314 6143 0.914621
5314 5583 0.914621
5314 5889 0.914621
5314 5967 0.914622
5314 5440 0.914622
5314 6733 0.914622
5314 5850 0.914622
5314 7653 0.914622
5314 5983 0.914622
5314 5796 0.914622
5314 5607 0.914622
5314 6586 0.914622
5314 7017 0.914622
5314 7166 0.914622
5314 6045 0.914622
5314 6048 0.914622
5314 7029 0.914622
5314 6076 0.914622
5314 6903 0.914622
5314 6232 0.914622
5314 6611 0.914622
5314 6090 0.914622
5314 6092 0.914622
5314 6854 0.914622
5314 5823 0.914622
5314 6630 0.914622
5314 5915 0.914622
5314 5541 0.914622
5314 6581 0.914622
5314 5558 0.914622
5314 5407 0.914622
5314 6016 0.914622
5314 6290 0.914622
5314 5756 0.914622
5314 6098 0.914622
5314 6171 0.914622
5314 5779 0.914622
5314 7051 0.914622
5314 5977 0.914622
5314 6576 0.914622
5314 6434 0.914622
5314 6701 0.914622
5314 6438 0.914622
5314 5716 0.914622
5314 5475 0.914622
5314 5732 0.914622
5314 5735 0.914622
5314 6550 0.914622
5314 5800 0.914622
5314 6332 0.914622
5314 5799 0.914622
5314 6442 0.914622
5314 5690 0.914622
5314 6038 0.914622
5314 6039 0.914622
5314 6057 0.914622
5314 5902 0.914622
5314 5782 0.914622
5314 5621 0.914622
5314 5914 0.914622
5314 6966 0.914622
5314 5660 0.914622
5314 6095 0.914622
5314 6222 0.914622
5314 6166 0.914622
5314 6228 0.914622
5314 5985 0.914622
5314 6197 0.914622
5314 6031 0.914622
5314 6033 0.914622
5314 6899 0.914622
5314 6265 0.914622
5314 6755 0.914622
5314 6068 0.914622
5314 6535 0.914622
5314 6383 0.914622
5314 6621 0.914622
5314 5576 0.914622
5314 6131 0.914622
5314 5489 0.914622
5314 6625 0.914622
5314 6160 0.914622
5314 6594 0.914622
5314 6214 0.914622
5314 6712 0.914622
5314 5769 0.914622
5314 7080 0.914622
5314 5934 0.914622
5314 6454 0.914622
5314 5812 0.914622
5314 5826 0.914622
5314 6765 0.914622
5314 5404 0.914622
5314 6123 0.914622
5314 5874 0.914622
5314 6130 0.914622
5314 6135 0.914622
5314 7137 0.914622
5314 5534 0.914622
5314 5952 0.914622
5314 5643 0.914622
5314 6698 0.914622
5314 8468 0.914622
5314 5580 0.914622
5314 6198 0.914622
5314 6451 0.914622
5314 6018 0.914622
5314 6035 0.914622
5314 6900 0.914622
5314 5445 0.914622
5314 5631 0.914622
5314 6300 0.914622
5314 6783 0.914622
5314 6086 0.914622
5314 7402 0.914622
5314 5415 0.914622
5314 6099 0.914622
5314 6111 0.914622
5314 6145 0.914622
5314 5593 0.914622
5314 5976 0.914623
5314 5515 0.914623
5314 5528 0.914623
5314 5482 0.914623
5314 6658 0.914623
5314 5818 0.914623
5314 5820 0.914623
5314 5402 0.914623
5314 7170 0.914623
5314 7901 0.914623
5314 6851 0.914623
5314 8036 0.914623
5314 6103 0.914623
5314 7197 0.914623
5314 5556 0.914623
5314 6174 0.914623
5314 6992 0.914623
5314 5652 0.914623
5314 6737 0.914623
5314 5509 0.914623
5314 7085 0.914623
5314 5644 0.914623
5314 6807 0.914623
5314 5451 0.914623
5314 5824 0.914623
5314 7684 0.914623
5314 7736 0.914623
5314 5957 0.914623
5314 6928 0.914623
5314 5488 0.914623
5314 6582 0.914623
5314 6923 0.914623
5314 5549 0.914623
5314 5871 0.914623
5314 7438 0.914623
5314 5567 0.914623
5314 5814 0.914623
5314 5817 0.914623
5314 5904 0.914623
5314 5571 0.914623
5314 7173 0.914623
5314 7599 0.914623
5314 5659 0.914623
5314 6806 0.914623
5314 6309 0.914623
5314 5467 0.914623
5314 6624 0.914623
5314 5421 0.914623
5314 5584 0.914623
5314 6013 0.914623
5314 5811 0.914623
5314 6466 0.914623
5314 6779 0.914623
5314 5646 0.914623
5314 8266 0.914623
5314 5870 0.914623
5314 5872 0.914623
5314 6926 0.914623
5314 7776 0.914623
5314 7367 0.914623
5314 8280 0.914623
5314 5699 0.914623
5314 6823 0.914623
5314 5984 0.914623
5314 6201 0.914623
5314 6763 0.914623
5314 5837 0.914623
5314 7815 0.914623
5314 5898 0.914623
5314 5848 0.914623
5314 5921 0.914623
5314 5676 0.914623
5314 6339 0.914623
5314 5638 0.914623
5314 5795 0.914623
5314 5864 0.914623
5314 6498 0.914623
5314 5736 0.914623
5314 6172 0.914623
5314 6506 0.914623
5314 6194 0.914624
5314 5738 0.914624
5314 7363 0.914624
5314 6935 0.914624
5314 5521 0.914624
5314 7437 0.914624
5314 7356 0.914624
5314 6476 0.914624
5314 8030 0.914624
5314 7044 0.914624
5313 5524 0.914639
5313 5527 0.914639
5313 5421 0.914639
5313 5872 0.914639
5313 6831 0.914639
5313 7759 0.914639
5313 7280 0.914639
5313 5958 0.91464
5313 5497 0.91464
5313 6194 0.91464
5313 5801 0.91464
5313 6264 0.91464
5313 6030 0.91464
5313 6062 0.91464
5313 6076 0.91464
5313 6079 0.91464
5313 6247 0.91464
5313 6094 0.91464
5313 5694 0.91464
5313 6404 0.91464
5313 6405 0.91464
5313 7106 0.91464
5313 8200 0.91464
5313 6284 0.91464
5313 5496 0.91464
5313 6458 0.91464
5313 5444 0.91464
5313 6459 0.91464
5313 5677 0.91464
5313 6102 0.91464
5313 6400 0.91464
5313 6493 0.91464
5313 6167 0.91464
5313 6416 0.91464
5313 6417 0.91464
5313 5956 0.91464
5313 6641 0.91464
5313 5991 0.91464
5313 5555 0.91464
5313 6403 0.91464
5313 6256 0.91464
5313 5589 0.91464
5313 6148 0.91464
5313 5938 0.91464
5313 6159 0.91464
5313 7235 0.91464
5313 6407 0.91464
5313 7123 0.91464
5313 6346 0.91464
5313 6347 0.91464
5313 5434 0.91464
5313 5651 0.91464
5313 7093 0.91464
5313 5614 0.91464
5313 7110 0.91464
5313 7439 0.91464
5313 6019 0.91464
5313 6748 0.91464
5313 5598 0.91464
5313 5825 0.91464
5313 5902 0.91464
5313 5764 0.91464
5313 6374 0.91464
5313 6670 0.91464
5313 5462 0.91464
5313 6380 0.91464
5313 5639 0.91464
5313 6394 0.91464
5313 6396 0.91464
5313 5464 0.91464
5313 5609 0.91464
5313 6140 0.91464
5313 6158 0.91464
5313 5617 0.91464
5313 6418 0.91464
5313 5477 0.91464
5313 5422 0.91464
5313 6896 0.91464
5313 6011 0.91464
5313 5560 0.91464
5313 6389 0.91464
5313 6390 0.91464
5313 5722 0.91464
5313 6410 0.91464
5313 6175 0.91464
5313 7146 0.91464
5313 5498 0.91464
5313 5986 0.91464
5313 6240 0.91464
5313 6003 0.91464
5313 6014 0.91464
5313 6015 0.91464
5313 6364 0.91464
5313 7255 0.91464
5313 7953 0.91464
5313 5912 0.91464
5313 6083 0.91464
5313 5513 0.91464
5313 6408 0.91464
5313 6519 0.91464
5313 5928 0.91464
5313 6044 0.91464
5313 6046 0.91464
5313 6475 0.91464
5313 6296 0.91464
5313 6384 0.91464
5313 6874 0.91464
5313 7415 0.91464
5313 7494 0.91464
5313 5521 0.91464
5313 6162 0.91464
5313 6987 0.91464
5313 6919 0.91464
5313 6414 0.91464
5313 6731 0.91464
5313 7240 0.91464
5313 6354 0.91464
5313 6993 0.91464
5313 6370 0.91464
5313 6055 0.91464
5313 5438 0.91464
5313 7898 0.91464
5313 6124 0.91464
5313 6398 0.91464
5313 6137 0.91464
5313 6138 0.91464
5313 6143 0.91464
5313 6401 0.91464
5313 8030 0.91464
5313 7044 0.91464
5313 5426 0.91464
5313 6183 0.91464
5313 6026 0.914641
5313 5964 0.914641
5313 6650 0.914641
5313 6463 0.914641
5313 6503 0.914641
5313 6453 0.914641
5313 7115 0.914641
5313 7126 0.914641
5313 6208 0.914641
5313 7418 0.914641
5313 6642 0.914641
5313 6334 0.914641
5313 6366 0.914641
5313 5955 0.914641
5313 6368 0.914641
5313 6041 0.914641
5313 6533 0.914641
5313 7117 0.914641
5313 7055 0.914641
5313 6609 0.914641
5313 7377 0.914641
5313 6154 0.914641
5313 7124 0.914641
5322 5497 0.914643
5322 5556 0.914643
5312 7241 0.914651
5312 5549 0.914651
5312 5460 0.914651
5312 7602 0.914651
5312 5426 0.914651
5312 5497 0.914652
5312 6264 0.914652
5312 5738 0.914652
5312 5677 0.914652
5312 5584 0.914652
5312 6319 0.914652
5312 5438 0.914652
5311 5568 0.914653
5311 5571 0.914653
5311 5834 0.914653
5312 5433 0.914653
5312 6566 0.914653
5312 5440 0.914653
5312 5528 0.914653
5312 5862 0.914653
5312 6545 0.914653
5312 5522 0.914653
5312 6920 0.914653
5312 6643 0.914653
5312 5725 0.914653
5312 5504 0.914653
5312 5450 0.914653
5312 5924 0.914653
5312 5651 0.914653
5312 5532 0.914653
5312 5688 0.914653
5312 7438 0.914653
5312 5715 0.914653
5312 5776 0.914653
5312 5781 0.914653
5312 5664 0.914653
5312 5717 0.914653
5312 5939 0.914653
5312 5868 0.914653
5312 5429 0.914653
5312 6279 0.914653
5312 6295 0.914653
5312 6305 0.914653
5312 5722 0.914653
5312 5893 0.914653
5312 5910 0.914653
5312 5551 0.914653
5312 5769 0.914653
5312 6044 0.914653
5312 5719 0.914653
5312 5739 0.914653
5312 5534 0.914653
5312 6414 0.914653
5312 7437 0.914653
5312 5439 0.914653
5312 6339 0.914653
5312 5925 0.914653
5347 5656 0.914653
5347 5899 0.914653
5347 5460 0.914653
5311 6276 0.914654
5311 6595 0.914654
5311 5820 0.914654
5311 5738 0.914654
5311 6865 0.914654
5311 6851 0.914654
5311 6385 0.914654
5311 7035 0.914654
5311 6678 0.914654
5311 6637 0.914654
5311 6897 0.914654
5311 5606 0.914654
5311 5469 0.914654
5311 6345 0.914654
5311 6225 0.914654
5311 6442 0.914654
5311 7520 0.914654
5311 6166 0.914654
5311 5574 0.914654
5311 5618 0.914654
5311 5959 0.914654
5311 6891 0.914654
5311 5460 0.914654
5311 6017 0.914654
5311 6123 0.914654
5311 6126 0.914654
5311 5886 0.914654
5311 5521 0.914654
5311 5534 0.914654
5311 6229 0.914654
5311 6845 0.914654
5311 6280 0.914654
5311 6450 0.914654
5311 6143 0.914654
5311 6498 0.914654
5311 6506 0.914654
5312 7583 0.914654
5312 6062 0.914654
5312 5496 0.914654
5312 6458 0.914654
5312 5444 0.914654
5312 6400 0.914654
5312 5935 0.914654
5312 6416 0.914654
5312 5400 0.914654
5312 5524 0.914654
5312 6641 0.914654
5312 5999 0.914654
5312 5555 0.914654
5312 5486 0.914654
5312 5589 0.914654
5312 5938 0.914654
5312 7339 0.914654
5312 6243 0.914654
5312 5764 0.914654
5312 5464 0.914654
5312 6857 0.914654
5312 5421 0.914654
5312 6011 0.914654
5312 5560 0.914654
5312 5443 0.914654
5312 6083 0.914654
5312 5513 0.914654
5312 5928 0.914654
5312 5519 0.914654
5312 6475 0.914654
5312 6296 0.914654
5312 5404 0.914654
5312 6354 0.914654
5312 6590 0.914654
5312 6138 0.914654
5312 6492 0.914654
5312 6143 0.914654
5311 5497 0.914655
5311 5523 0.914655
5311 6023 0.914655
5311 7161 0.914655
5311 5482 0.914655
5311 6944 0.914655
5311 6658 0.914655
5311 6660 0.914655
5311 6048 0.914655
5311 5553 0.914655
5311 7231 0.914655
5311 6961 0.914655
5311 6903 0.914655
5311 5793 0.914655
5311 7632 0.914655
5311 8268 0.914655
5311 6404 0.914655
5311 6630 0.914655
5311 7019 0.914655
5311 5496 0.914655
5311 6242 0.914655
5311 6458 0.914655
5311 5444 0.914655
5311 5509 0.914655
5311 6245 0.914655
5311 6102 0.914655
5311 5824 0.914655
5311 5524 0.914655
5311 5405 0.914655
5311 6438 0.914655
5311 5999 0.914655
5311 5832 0.914655
5311 6403 0.914655
5311 5589 0.914655
5311 6148 0.914655
5311 5794 0.914655
5311 6333 0.914655
5311 5672 0.914655
5311 5532 0.914655
5311 7246 0.914655
5311 5814 0.914655
5311 5782 0.914655
5311 5621 0.914655
5311 5483 0.914655
5311 6907 0.914655
5311 5664 0.914655
5311 5615 0.914655
5311 6394 0.914655
5311 5608 0.914655
5311 5609 0.914655
5311 6158 0.914655
5311 5617 0.914655
5311 5477 0.914655
5311 5594 0.914655
5311 5422 0.914655
5311 6010 0.914655
5311 6011 0.914655
5311 6390 0.914655
5311 5986 0.914655
5311 6364 0.914655
5311 6746 0.914655
5311 6758 0.914655
5311 6823 0.914655
5311 6408 0.914655
5311 5599 0.914655
5311 5947 0.914655
5311 5769 0.914655
5311 5596 0.914655
5311 6296 0.914655
5311 7796 0.914655
5311 6329 0.914655
5311 7008 0.914655
5311 7950 0.914655
5311 5864 0.914655
5311 6137 0.914655
5311 6138 0.914655
5311 6401 0.914655
5311 6316 0.914655
5311 6480 0.914656
5311 6119 0.914656
5311 5527 0.914656
5311 5536 0.914656
5311 6875 0.914656
5311 6128 0.914656
5311 5551 0.914656
5311 6069 0.914656
5311 6868 0.914656
5311 5610 0.914656
5311 6492 0.914656
5311 7684 0.914659
5310 5528 0.914669
5310 5524 0.914669
5310 5405 0.914669
5310 5790 0.914669
5310 5834 0.914669
5310 5421 0.914669
5310 6011 0.914669
5310 6474 0.914669
5310 5427 0.914669
5310 5419 0.914669
5310 5410 0.91467
5310 5820 0.91467
5310 6062 0.91467
5310 6093 0.91467
5310 5575 0.91467
5310 5494 0.91467
5310 5915 0.91467
5310 5444 0.91467
5310 6382 0.91467
5310 5606 0.91467
5310 5451 0.91467
5310 5488 0.91467
5310 5716 0.91467
5310 5571 0.91467
5310 5413 0.91467
5310 5659 0.91467
5310 6114 0.91467
5310 5464 0.91467
5310 5939 0.91467
5310 6509 0.91467
5310 5452 0.91467
5310 5618 0.91467
5310 6515 0.91467
5310 5484 0.91467
5310 5422 0.91467
5310 6000 0.91467
5310 5586 0.91467
5310 5683 0.91467
5310 5443 0.91467
5310 5551 0.91467
5310 5513 0.91467
5310 5929 0.91467
5310 6043 0.91467
5310 6046 0.91467
5310 5613 0.91467
5310 6069 0.91467
5310 5404 0.91467
5310 6173 0.91467
5310 6731 0.91467
5310 6698 0.91467
5310 5673 0.91467
5310 5564 0.91467
5310 5610 0.91467
5309 5400 0.914688
5309 6170 0.914688
5309 5646 0.914688
5309 6752 0.914688
5309 8229 0.914688
5309 6070 0.914688
5309 5426 0.914688
5309 5497 0.914689
5309 5528 0.914689
5309 6029 0.914689
5309 5820 0.914689
5309 5553 0.914689
5309 5793 0.914689
5309 6119 0.914689
5309 5755 0.914689
5309 8158 0.914689
5309 5575 0.914689
5309 5444 0.914689
5309 5774 0.914689
5309 5644 0.914689
5309 7261 0.914689
5309 5606 0.914689
5309 5451 0.914689
5309 7073 0.914689
5309 5527 0.914689
5309 6641 0.914689
5309 6582 0.914689
5309 9031 0.914689
5309 5844 0.914689
5309 5549 0.914689
5309 6858 0.914689
5309 6929 0.914689
5309 5567 0.914689
5309 5715 0.914689
5309 5543 0.914689
5309 7634 0.914689
5309 6114 0.914689
5309 5447 0.914689
5309 5616 0.914689
5309 6128 0.914689
5309 6558 0.914689
5309 6166 0.914689
5309 6986 0.914689
5309 5946 0.914689
5309 5617 0.914689
5309 6509 0.914689
5309 5574 0.914689
5309 5636 0.914689
5309 5959 0.914689
5309 5962 0.914689
5309 5422 0.914689
5309 6939 0.914689
5309 5997 0.914689
5309 6010 0.914689
5309 6744 0.914689
5309 5406 0.914689
5309 6610 0.914689
5309 6526 0.914689
5309 6746 0.914689
5309 6940 0.914689
5309 5613 0.914689
5309 6069 0.914689
5309 5492 0.914689
5309 6322 0.914689
5309 6731 0.914689
5309 6698 0.914689
5309 6229 0.914689
5309 5439 0.914689
5309 5610 0.914689
5309 5415 0.914689
5309 6143 0.914689
5309 5448 0.914689
5309 5511 0.914689
5309 6518 0.91469
5309 5515 0.91469
5309 5987 0.91469
5309 7666 0.91469
5309 6025 0.91469
5309 6751 0.91469
5309 6771 0.91469
5309 7100 0.91469
5309 6805 0.91469
5309 5496 0.91469
5309 5758 0.91469
5309 5786 0.91469
5309 6098 0.91469
5309 5604 0.91469
5309 6120 0.91469
5309 6171 0.91469
5309 7465 0.91469
5309 5980 0.91469
5309 6701 0.91469
5309 6199 0.91469
5309 6651 0.91469
5309 8190 0.91469
5309 7922 0.91469
5309 5457 0.91469
5309 5601 0.91469
5309 5794 0.91469
5309 6931 0.91469
5309 5920 0.91469
5309 6442 0.91469
5309 5614 0.91469
5309 5691 0.91469
5309 6006 0.91469
5309 7707 0.91469
5309 5891 0.91469
5309 5539 0.91469
5309 6464 0.91469
5309 5761 0.91469
5309 6470 0.91469
5309 5441 0.91469
5309 6670 0.91469
5309 5568 0.91469
5309 5571 0.91469
5309 6708 0.91469
5309 5642 0.91469
5309 6268 0.91469
5309 6967 0.91469
5309 5664 0.91469
5309 6549 0.91469
5309 6394 0.91469
5309 5608 0.91469
5309 5452 0.91469
5309 5618 0.91469
5309 6422 0.91469
5309 6261 0.91469
5309 5516 0.91469
5309 6000 0.91469
5309 5586 0.91469
5309 6958 0.91469
5309 6959 0.91469
5309 5478 0.91469
5309 6305 0.91469
5309 6106 0.91469
5309 5683 0.91469
5309 5937 0.91469
5309 5722 0.91469
5309 5748 0.91469
5309 5909 0.91469
5309 5838 0.91469
5309 6563 0.91469
5309 6933 0.91469
5309 6014 0.91469
5309 5513 0.91469
5309 5947 0.91469
5309 5934 0.91469
5309 6534 0.91469
5309 5835 0.91469
5309 5612 0.91469
5309 6130 0.91469
5309 5706 0.91469
5309 7501 0.91469
5309 5839 0.91469
5309 5419 0.91469
5309 6111 0.91469
5309 5583 0.91469
5309 5547 0.91469
5309 5510 0.914691
5309 5523 0.914691
5309 5678 0.914691
5309 6194 0.914691
5309 5742 0.914691
5309 6076 0.914691
5309 6793 0.914691
5309 5522 0.914691
5309 5674 0.914691
5309 6833 0.914691
5309 7106 0.914691
5309 5600 0.914691
5309 6192 0.914691
5309 6245 0.914691
5309 6298 0.914691
5309 6102 0.914691
5309 7424 0.914691
5309 6317 0.914691
5309 5605 0.914691
5309 5978 0.914691
5309 7932 0.914691
5309 6871 0.914691
5309 6531 0.914691
5309 6042 0.914691
5309 6952 0.914691
5309 5555 0.914691
5309 7814 0.914691
5309 5938 0.914691
5309 6257 0.914691
5309 6636 0.914691
5309 6664 0.914691
5309 5545 0.914691
5309 5764 0.914691
5309 5776 0.914691
5309 6095 0.914691
5309 6158 0.914691
5309 6418 0.914691
5309 5560 0.914691
5309 5489 0.914691
5309 5490 0.914691
5309 5896 0.914691
5309 5847 0.914691
5309 7094 0.914691
5309 5833 0.914691
5309 5984 0.914691
5309 6579 0.914691
5309 6703 0.914691
5309 5517 0.914691
5309 5724 0.914691
5309 5743 0.914691
5309 5771 0.914691
5309 6188 0.914691
5309 5921 0.914691
5309 6588 0.914691
5309 5631 0.914691
5309 6113 0.914691
5309 6115 0.914691
5309 6977 0.914691
5309 7041 0.914691
5309 6154 0.914691
5309 5967 0.914692
5309 5696 0.914692
5309 6264 0.914692
5309 6671 0.914692
5309 6109 0.914692
5309 5823 0.914692
5309 6719 0.914692
5309 6736 0.914692
5309 6290 0.914692
5309 6536 0.914692
5309 5479 0.914692
5309 5542 0.914692
5309 6127 0.914692
5309 5469 0.914692
5309 6167 0.914692
5309 5458 0.914692
5309 6576 0.914692
5309 5979 0.914692
5309 5474 0.914692
5309 7111 0.914692
5309 5525 0.914692
5309 6403 0.914692
5309 7236 0.914692
5309 6407 0.914692
5309 6161 0.914692
5309 6001 0.914692
5309 6005 0.914692
5309 6057 0.914692
5309 6541 0.914692
5309 8187 0.914692
5309 5526 0.914692
5309 7937 0.914692
5309 6755 0.914692
5309 5585 0.914692
5309 7962 0.914692
5309 6240 0.914692
5309 5752 0.914692
5309 6266 0.914692
5309 6083 0.914692
5309 6224 0.914692
5309 6519 0.914692
5309 5557 0.914692
5309 6765 0.914692
5309 6803 0.914692
5309 6551 0.914692
5309 6811 0.914692
5309 7338 0.914692
5309 6190 0.914692
5309 7251 0.914692
5309 6067 0.914692
5309 6300 0.914692
5309 6783 0.914692
5309 6137 0.914692
5309 5711 0.914692
5309 6145 0.914692
5309 5889 0.914692
5309 5819 0.914692
5309 5858 0.914693
5309 6825 0.914693
5309 7497 0.914693
5309 5622 0.914693
5309 5732 0.914693
5309 5486 0.914693
5309 6730 0.914693
5309 7366 0.914693
5309 6806 0.914693
5309 6068 0.914693
5309 7401 0.914693
5309 5851 0.914693
5309 6621 0.914693
5309 6131 0.914693
5309 6831 0.914693
5309 6236 0.914693
5309 5498 0.914693
5309 6366 0.914693
5309 5901 0.914693
5309 6210 0.914693
5309 6341 0.914693
5309 6135 0.914693
5309 7275 0.914693
5309 6354 0.914693
5309 6618 0.914693
5309 6487 0.914693
5309 6367 0.914694
5309 6472 0.914694
5309 6960 0.914694
5309 6176 0.914694
5309 7751 0.914694
5309 5473 0.914694
5309 5955 0.914694
5309 7298 0.914694
5309 6667 0.914694
5309 7415 0.914694
5309 5531 0.914694
5309 6659 0.914694
5306 9045 0.914698
5306 5792 0.914698
5306 5400 0.914698
5306 6831 0.914698
5306 6523 0.914698
5307 6854 0.914698
5307 5570 0.914698
5307 6899 0.914698
5307 6069 0.914698
5307 8282 0.914698
5306 5958 0.914699
5306 5497 0.914699
5306 6076 0.914699
5306 6247 0.914699
5306 5694 0.914699
5306 6404 0.914699
5306 6405 0.914699
5306 5496 0.914699
5306 5444 0.914699
5306 8812 0.914699
5306 5677 0.914699
5306 6102 0.914699
5306 6400 0.914699
5306 6167 0.914699
5306 5620 0.914699
5306 5524 0.914699
5306 5999 0.914699
5306 8092 0.914699
5306 6369 0.914699
5306 6403 0.914699
5306 5589 0.914699
5306 6148 0.914699
5306 5938 0.914699
5306 6346 0.914699
5306 6347 0.914699
5306 6351 0.914699
5306 5614 0.914699
5306 7110 0.914699
5306 6946 0.914699
5306 7023 0.914699
5306 7360 0.914699
5306 5764 0.914699
5306 6670 0.914699
5306 8349 0.914699
5306 5462 0.914699
5306 8366 0.914699
5306 6380 0.914699
5306 6394 0.914699
5306 5464 0.914699
5306 5609 0.914699
5306 6158 0.914699
5306 5617 0.914699
5306 6418 0.914699
5306 5477 0.914699
5306 6011 0.914699
5306 6389 0.914699
5306 6175 0.914699
5306 5803 0.914699
5306 6014 0.914699
5306 6361 0.914699
5306 6362 0.914699
5306 6015 0.914699
5306 6364 0.914699
5306 7771 0.914699
5306 6365 0.914699
5306 6746 0.914699
5306 5513 0.914699
5306 6408 0.914699
5306 6043 0.914699
5306 6384 0.914699
5306 6874 0.914699
5306 6397 0.914699
5306 6353 0.914699
5306 6124 0.914699
5306 6143 0.914699
5306 5426 0.914699
5306 6183 0.914699
5307 6892 0.914699
5307 5987 0.914699
5307 8310 0.914699
5307 6944 0.914699
5307 5409 0.914699
5307 7312 0.914699
5307 7035 0.914699
5307 6678 0.914699
5307 7051 0.914699
5307 6423 0.914699
5307 5524 0.914699
5307 6748 0.914699
5307 5817 0.914699
5307 5543 0.914699
5307 5825 0.914699
5307 6470 0.914699
5307 5441 0.914699
5307 5442 0.914699
5307 6911 0.914699
5307 5505 0.914699
5307 7012 0.914699
5307 5985 0.914699
5307 6943 0.914699
5307 5811 0.914699
5307 7488 0.914699
5307 6752 0.914699
5307 7448 0.914699
5307 6498 0.914699
5307 5552 0.914699
5305 7399 0.9147
5305 5484 0.9147
5305 5513 0.9147
5305 6069 0.9147
5305 6198 0.9147
5307 5476 0.9147
5307 7161 0.9147
5307 6653 0.9147
5307 6029 0.9147
5307 6848 0.9147
5307 5721 0.9147
5307 6595 0.9147
5307 5820 0.9147
5307 5738 0.9147
5307 6849 0.9147
5307 6061 0.9147
5307 6062 0.9147
5307 6865 0.9147
5307 7320 0.9147
5307 7039 0.9147
5307 6119 0.9147
5307 6136 0.9147
5307 5444 0.9147
5307 5461 0.9147
5307 6081 0.9147
5307 5606 0.9147
5307 6531 0.9147
5307 6850 0.9147
5307 5455 0.9147
5307 7880 0.9147
5307 7920 0.9147
5307 5501 0.9147
5307 5536 0.9147
5307 7033 0.9147
5307 5831 0.9147
5307 5447 0.9147
5307 6683 0.9147
5307 6558 0.9147
5307 7410 0.9147
5307 6166 0.9147
5307 6170 0.9147
5307 5574 0.9147
5307 7005 0.9147
5307 7631 0.9147
5307 7431 0.9147
5307 6234 0.9147
5307 6942 0.9147
5307 8098 0.9147
5307 5886 0.9147
5307 5953 0.9147
5307 6129 0.9147
5307 6401 0.9147
5307 6499 0.9147
5307 5511 0.9147
5305 6276 0.914701
5305 6308 0.914701
5305 7553 0.914701
5305 7108 0.914701
5305 5901 0.914701
5305 7552 0.914701
5305 5673 0.914701
5307 5515 0.914701
5307 6446 0.914701
5307 6241 0.914701
5307 6660 0.914701
5307 6901 0.914701
5307 6385 0.914701
5307 6906 0.914701
5307 7037 0.914701
5307 6909 0.914701
5307 7102 0.914701
5307 5502 0.914701
5307 5541 0.914701
5307 7343 0.914701
5307 8278 0.914701
5307 5527 0.914701
5307 6641 0.914701
5307 6973 0.914701
5307 5601 0.914701
5307 6333 0.914701
5307 7966 0.914701
5307 7734 0.914701
5307 7707 0.914701
5307 6037 0.914701
5307 5540 0.914701
5307 7063 0.914701
5307 6672 0.914701
5307 5413 0.914701
5307 7518 0.914701
5307 5616 0.914701
5307 6866 0.914701
5307 7045 0.914701
5307 6891 0.914701
5307 6239 0.914701
5307 5422 0.914701
5307 6939 0.914701
5307 6000 0.914701
5307 7021 0.914701
5307 6031 0.914701
5307 6972 0.914701
5307 5947 0.914701
5307 5521 0.914701
5307 6918 0.914701
5307 6932 0.914701
5307 8160 0.914701
5307 7501 0.914701
5307 5417 0.914701
5307 7041 0.914701
5305 5987 0.914702
5305 6568 0.914702
5305 5785 0.914702
5305 6119 0.914702
5305 5556 0.914702
5305 6424 0.914702
5305 5509 0.914702
5305 6759 0.914702
5305 5648 0.914702
5305 5957 0.914702
5305 5475 0.914702
5305 5537 0.914702
5305 6656 0.914702
5305 5550 0.914702
5305 6766 0.914702
5305 5571 0.914702
5305 5853 0.914702
5305 6497 0.914702
5305 6509 0.914702
5305 5516 0.914702
5305 5703 0.914702
5305 5951 0.914702
5305 6926 0.914702
5305 6289 0.914702
5305 6214 0.914702
5305 5551 0.914702
5305 5769 0.914702
5305 5453 0.914702
5305 5534 0.914702
5305 6280 0.914702
5305 5438 0.914702
5305 6291 0.914702
5305 7068 0.914702
5305 7270 0.914702
5305 5448 0.914702
5305 6506 0.914702
5307 6903 0.914702
5307 6852 0.914702
5307 6091 0.914702
5307 7296 0.914702
5307 6585 0.914702
5307 6465 0.914702
5307 6422 0.914702
5307 5586 0.914702
5307 6033 0.914702
5307 6017 0.914702
5307 5934 0.914702
5307 7101 0.914702
5307 5673 0.914702
5307 5564 0.914702
5305 6733 0.914703
5305 5976 0.914703
5305 5983 0.914703
5305 5796 0.914703
5305 6564 0.914703
5305 6090 0.914703
5305 6842 0.914703
5305 7149 0.914703
5305 5971 0.914703
5305 6196 0.914703
5305 6290 0.914703
5305 7085 0.914703
5305 8167 0.914703
5305 7081 0.914703
5305 5800 0.914703
5305 7155 0.914703
5305 5871 0.914703
5305 6039 0.914703
5305 5902 0.914703
5305 6470 0.914703
5305 6074 0.914703
5305 5782 0.914703
5305 6784 0.914703
5305 7086 0.914703
5305 7625 0.914703
5305 5576 0.914703
5305 5489 0.914703
5305 5887 0.914703
5305 5630 0.914703
5305 6594 0.914703
5305 6712 0.914703
5305 7080 0.914703
5305 5420 0.914703
5305 5905 0.914703
5305 7030 0.914703
5305 5837 0.914703
5305 5529 0.914703
5305 5874 0.914703
5305 5881 0.914703
5305 7137 0.914703
5305 5952 0.914703
5305 5564 0.914703
5305 6300 0.914703
5305 6711 0.914703
5305 6129 0.914703
5307 6961 0.914703
5307 6084 0.914703
5307 7151 0.914703
5307 7652 0.914703
5307 6341 0.914703
5307 7361 0.914703
5304 7029 0.914704
5304 5792 0.914704
5304 6983 0.914704
5304 6433 0.914704
5304 6786 0.914704
5304 7132 0.914704
5304 5464 0.914704
5304 5834 0.914704
5304 5959 0.914704
5304 6069 0.914704
5304 7815 0.914704
5304 5889 0.914704
5307 6733 0.914704
5307 7017 0.914704
5307 6851 0.914704
5307 7915 0.914704
5307 6637 0.914704
5307 7698 0.914704
5307 6360 0.914704
5303 6520 0.914705
5303 7148 0.914705
5303 6737 0.914705
5303 8045 0.914705
5303 9046 0.914705
5303 5791 0.914705
5303 6524 0.914705
5303 8111 0.914705
5303 8081 0.914705
5303 5776 0.914705
5303 5464 0.914705
5303 8057 0.914705
5303 8362 0.914705
5303 5900 0.914705
5303 6266 0.914705
5303 8463 0.914705
5303 5513 0.914705
5303 6688 0.914705
5303 6790 0.914705
5303 8749 0.914705
5304 6161 0.914705
5304 6166 0.914705
5307 6857 0.914705
5303 7161 0.914706
5303 5482 0.914706
5303 6045 0.914706
5303 7051 0.914706
5303 5571 0.914706
5303 5853 0.914706
5303 6166 0.914706
5303 6461 0.914706
5303 5947 0.914706
5303 6126 0.914706
5304 7632 0.914707
5304 5496 0.914707
5304 6957 0.914707
5304 7829 0.914707
5304 5400 0.914707
5304 6929 0.914707
5304 5536 0.914707
5304 7028 0.914707
5304 7885 0.914707
5304 6866 0.914707
5304 5570 0.914707
5304 6939 0.914707
5304 7429 0.914707
5304 6942 0.914707
5304 8411 0.914707
5304 5886 0.914707
5304 5953 0.914707
5304 6229 0.914707
5304 5965 0.914707
5304 7967 0.914707
5302 5796 0.914708
5302 6264 0.914708
5302 5721 0.914708
5302 6660 0.914708
5302 6045 0.914708
5302 6612 0.914708
5302 7168 0.914708
5302 5469 0.914708
5302 6871 0.914708
5302 5434 0.914708
5302 5598 0.914708
5302 5825 0.914708
5302 5902 0.914708
5302 6922 0.914708
5302 6797 0.914708
5302 6095 0.914708
5302 6896 0.914708
5302 5970 0.914708
5302 5416 0.914708
5302 6935 0.914708
5302 6280 0.914708
5302 5564 0.914708
5302 5714 0.914708
5302 5438 0.914708
5302 6401 0.914708
5302 7044 0.914708
5301 6848 0.914709
5301 5553 0.914709
5301 5575 0.914709
5301 5504 0.914709
5301 7545 0.914709
5301 7063 0.914709
5301 5571 0.914709
5301 6692 0.914709
5301 6170 0.914709
5301 5516 0.914709
5301 5422 0.914709
5301 6939 0.914709
5301 5905 0.914709
5301 6710 0.914709
5301 5886 0.914709
5301 5534 0.914709
5301 6229 0.914709
5301 7402 0.914709
5301 6401 0.914709
5301 5583 0.914709
5302 5440 0.914709
5302 5528 0.914709
5302 6848 0.914709
5302 5409 0.914709
5302 6901 0.914709
5302 6852 0.914709
5302 5407 0.914709
5302 5444 0.914709
5302 5935 0.914709
5302 5450 0.914709
5302 7091 0.914709
5302 5567 0.914709
5302 6898 0.914709
5302 5781 0.914709
5302 5447 0.914709
5302 6683 0.914709
5302 6170 0.914709
5302 7667 0.914709
5302 5429 0.914709
5302 6011 0.914709
5302 5423 0.914709
5301 5640 0.91471
5301 5497 0.91471
5301 7164 0.91471
5301 7237 0.91471
5301 5556 0.91471
5301 5541 0.91471
5301 5558 0.91471
5301 5644 0.91471
5301 7974 0.91471
5301 5606 0.91471
5301 5451 0.91471
5301 5726 0.91471
5301 7051 0.91471
5301 6345 0.91471
5301 6928 0.91471
5301 5832 0.91471
5301 5501 0.91471
5301 5536 0.91471
5301 5545 0.91471
5301 5441 0.91471
5301 5659 0.91471
5301 7662 0.91471
5301 5664 0.91471
5301 5834 0.91471
5301 7410 0.91471
5301 6986 0.91471
5301 5946 0.91471
5301 5584 0.91471
5301 6197 0.91471
5301 5646 0.91471
5301 5828 0.91471
5301 7082 0.91471
5301 5551 0.91471
5301 6984 0.91471
5301 5929 0.91471
5301 6069 0.91471
5301 6123 0.91471
5301 6322 0.91471
5301 5423 0.91471
5301 7041 0.91471
5301 5889 0.91471
5301 5448 0.91471
5301 5895 0.91471
5301 6687 0.91471
5302 5402 0.91471
5302 7465 0.91471
5302 7024 0.91471
5302 6708 0.91471
5302 5570 0.91471
5302 5484 0.91471
5302 5459 0.91471
5302 8455 0.91471
5302 5737 0.91471
5302 5577 0.91471
5302 5534 0.91471
5302 5861 0.91471
5302 6198 0.91471
5302 5414 0.91471
5302 5583 0.91471
5302 6498 0.91471
5302 7525 0.91471
5302 5426 0.91471
5301 5515 0.914711
5301 5402 0.914711
5301 6093 0.914711
5301 6833 0.914711
5301 5728 0.914711
5301 7112 0.914711
5301 5772 0.914711
5301 5467 0.914711
5301 5570 0.914711
5301 5574 0.914711
5301 7201 0.914711
5301 5750 0.914711
5301 5965 0.914711
5301 5414 0.914711
5301 6000 0.914712
5300 5405 0.914713
5300 6217 0.914713
5301 6751 0.914713
5301 6909 0.914713
5301 6678 0.914713
5301 6171 0.914713
5301 7932 0.914713
5301 6636 0.914713
5301 6122 0.914713
5301 6166 0.914713
5301 6917 0.914713
5301 5962 0.914713
5301 6033 0.914713
5301 6783 0.914713
5301 5958 0.914714
5301 6892 0.914714
5301 7127 0.914714
5301 7017 0.914714
5301 6025 0.914714
5301 5721 0.914714
5301 5820 0.914714
5301 5409 0.914714
5301 6061 0.914714
5301 6062 0.914714
5301 5785 0.914714
5301 7704 0.914714
5301 6094 0.914714
5301 5559 0.914714
5301 5823 0.914714
5301 5496 0.914714
5301 5400 0.914714
5301 6434 0.914714
5301 6042 0.914714
5301 6794 0.914714
5301 5601 0.914714
5301 7075 0.914714
5301 7547 0.914714
5301 7246 0.914714
5301 7362 0.914714
5301 7130 0.914714
5301 5539 0.914714
5301 6708 0.914714
5301 6116 0.914714
5301 5447 0.914714
5301 6866 0.914714
5301 6155 0.914714
5301 5636 0.914714
5301 6639 0.914714
5301 6261 0.914714
5301 6755 0.914714
5301 7429 0.914714
5301 7488 0.914714
5301 5970 0.914714
5301 5947 0.914714
5301 5577 0.914714
5301 7066 0.914714
5301 6341 0.914714
5301 5673 0.914714
5301 5419 0.914714
5301 6137 0.914714
5301 5511 0.914714
5300 5607 0.914715
5300 6787 0.914715
5300 6527 0.914715
5301 5528 0.914715
5301 6653 0.914715
5301 6029 0.914715
5301 5738 0.914715
5301 7482 0.914715
5301 6671 0.914715
5301 6851 0.914715
5301 6545 0.914715
5301 7320 0.914715
5301 5859 0.914715
5301 5458 0.914715
5301 6952 0.914715
5301 6955 0.914715
5301 6850 0.914715
5301 5486 0.914715
5301 5525 0.914715
5301 7121 0.914715
5301 8429 0.914715
5301 8562 0.914715
5301 7103 0.914715
5301 8641 0.914715
5301 6683 0.914715
5301 5609 0.914715
5301 6558 0.914715
5301 5959 0.914715
5301 7012 0.914715
5301 5985 0.914715
5301 5526 0.914715
5301 7470 0.914715
5301 6959 0.914715
5301 6295 0.914715
5301 5658 0.914715
5301 8573 0.914715
5301 5692 0.914715
5301 6982 0.914715
5301 6796 0.914716
5299 6308 0.914717
5299 5964 0.914717
5299 6051 0.914717
5299 7254 0.914717
5299 5525 0.914717
5299 6634 0.914717
5299 5441 0.914717
5299 6768 0.914717
5299 5752 0.914717
5299 5427 0.914717
5299 6188 0.914717
5299 5631 0.914717
5306 7412 0.914717
5306 6264 0.914717
5306 6062 0.914717
5306 7122 0.914717
5306 8108 0.914717
5306 7916 0.914717
5306 8810 0.914717
5306 6463 0.914717
5306 8364 0.914717
5306 6976 0.914717
5306 6641 0.914717
5306 6648 0.914717
5306 5701 0.914717
5306 7635 0.914717
5306 6858 0.914717
5306 6005 0.914717
5306 7775 0.914717
5306 6268 0.914717
5306 6549 0.914717
5306 5831 0.914717
5306 6114 0.914717
5306 6558 0.914717
5306 6515 0.914717
5306 6000 0.914717
5306 6279 0.914717
5306 6208 0.914717
5306 6390 0.914717
5306 6516 0.914717
5306 7766 0.914717
5306 6930 0.914717
5306 6517 0.914717
5306 5986 0.914717
5306 6521 0.914717
5306 7768 0.914717
5306 6522 0.914717
5306 6526 0.914717
5306 6527 0.914717
5306 8230 0.914717
5306 7769 0.914717
5306 7864 0.914717
5306 8059 0.914717
5306 6363 0.914717
5306 7953 0.914717
5306 5955 0.914717
5306 6511 0.914717
5306 6935 0.914717
5306 6519 0.914717
5306 7284 0.914717
5306 5984 0.914717
5306 6528 0.914717
5306 5994 0.914717
5306 8359 0.914717
5306 6598 0.914717
5306 5613 0.914717
5306 6475 0.914717
5306 7117 0.914717
5306 6551 0.914717
5306 6987 0.914717
5306 5673 0.914717
5306 6035 0.914717
5306 6900 0.914717
5306 6659 0.914717
5306 6609 0.914717
5306 6908 0.914717
5306 7375 0.914717
5306 8367 0.914717
5306 6115 0.914717
5306 6553 0.914717
5306 6398 0.914717
5306 6154 0.914717
5299 6276 0.914718
5299 5668 0.914718
5299 7190 0.914718
5299 6270 0.914718
5299 5494 0.914718
5299 7054 0.914718
5299 6298 0.914718
5299 5469 0.914718
5299 5727 0.914718
5299 5908 0.914718
5299 7108 0.914718
5299 6330 0.914718
5299 6200 0.914718
5299 5715 0.914718
5299 6315 0.914718
5299 6958 0.914718
5299 5893 0.914718
5299 6319 0.914718
5299 6289 0.914718
5299 5901 0.914718
5299 7552 0.914718
5299 5835 0.914718
5299 5745 0.914718
5299 5750 0.914718
5299 5534 0.914718
5299 6329 0.914718
5299 6273 0.914718
5299 6331 0.914718
5299 6430 0.914718
5299 6277 0.914718
5299 6336 0.914718
5299 6280 0.914718
5299 5754 0.914718
5299 6291 0.914718
5297 6275 0.91472
5297 7532 0.91472
5297 6992 0.91472
5297 6195 0.91472
5297 5444 0.91472
5297 5504 0.91472
5297 6350 0.91472
5297 6042 0.91472
5297 5772 0.91472
5297 5568 0.91472
5297 5571 0.91472
5297 6683 0.91472
5297 6315 0.91472
5297 5784 0.91472
5297 5584 0.91472
5297 5429 0.91472
5297 5646 0.91472
5297 8024 0.91472
5297 8025 0.91472
5297 5706 0.91472
5297 6280 0.91472
5297 6263 0.91472
5298 5528 0.91472
5298 6653 0.91472
5298 6029 0.91472
5298 5820 0.91472
5298 6062 0.91472
5298 6093 0.91472
5298 5559 0.91472
5298 5556 0.91472
5298 5407 0.91472
5298 6081 0.91472
5298 5644 0.91472
5298 5606 0.91472
5298 5451 0.91472
5298 7527 0.91472
5298 6699 0.91472
5298 5524 0.91472
5298 5527 0.91472
5298 7549 0.91472
5298 5844 0.91472
5298 6794 0.91472
5298 6929 0.91472
5298 7246 0.91472
5298 5598 0.91472
5298 5904 0.91472
5298 5659 0.91472
5298 6394 0.91472
5298 5447 0.91472
5298 6558 0.91472
5298 5505 0.91472
5298 6917 0.91472
5298 5617 0.91472
5298 5570 0.91472
5298 5959 0.91472
5298 5962 0.91472
5298 5484 0.91472
5298 5487 0.91472
5298 6945 0.91472
5298 7808 0.91472
5298 6972 0.91472
5298 5443 0.91472
5298 7089 0.91472
5298 5905 0.91472
5298 6069 0.91472
5298 5577 0.91472
5298 5680 0.91472
5298 6731 0.91472
5298 6698 0.91472
5298 5414 0.91472
5298 5423 0.91472
5298 6143 0.91472
5298 5736 0.91472
5298 5426 0.91472
5295 5528 0.914721
5295 5738 0.914721
5295 5444 0.914721
5295 5644 0.914721
5295 5451 0.914721
5295 5524 0.914721
5295 5405 0.914721
5295 5527 0.914721
5295 6850 0.914721
5295 5567 0.914721
5295 8286 0.914721
5295 5659 0.914721
5295 7634 0.914721
5295 6114 0.914721
5295 5609 0.914721
5295 5834 0.914721
5295 5617 0.914721
5295 7227 0.914721
5295 5613 0.914721
5295 6069 0.914721
5295 5492 0.914721
5295 6282 0.914721
5295 5423 0.914721
5295 6143 0.914721
5295 5448 0.914721
5296 5497 0.914721
5296 5987 0.914721
5296 5528 0.914721
5296 6936 0.914721
5296 7428 0.914721
5296 6025 0.914721
5296 7038 0.914721
5296 7197 0.914721
5296 5541 0.914721
5296 5407 0.914721
5296 5444 0.914721
5296 5774 0.914721
5296 8208 0.914721
5296 5677 0.914721
5296 5451 0.914721
5296 5400 0.914721
5296 5405 0.914721
5296 6641 0.914721
5296 5716 0.914721
5296 5532 0.914721
5296 5614 0.914721
5296 5691 0.914721
5296 5567 0.914721
5296 6357 0.914721
5296 5598 0.914721
5296 5776 0.914721
5296 5413 0.914721
5296 5659 0.914721
5296 5831 0.914721
5296 6114 0.914721
5296 6116 0.914721
5296 5616 0.914721
5296 6866 0.914721
5296 5464 0.914721
5296 5467 0.914721
5296 5471 0.914721
5296 5834 0.914721
5296 6628 0.914721
5296 5505 0.914721
5296 7410 0.914721
5296 5946 0.914721
5296 5477 0.914721
5296 6515 0.914721
5296 5516 0.914721
5296 8008 0.914721
5296 6011 0.914721
5296 6945 0.914721
5296 6461 0.914721
5296 5840 0.914721
5296 6390 0.914721
5296 5897 0.914721
5296 5460 0.914721
5296 5416 0.914721
5296 6215 0.914721
5296 6984 0.914721
5296 5906 0.914721
5296 6069 0.914721
5296 5577 0.914721
5296 5404 0.914721
5296 7003 0.914721
5296 5886 0.914721
5296 6731 0.914721
5296 5673 0.914721
5296 6198 0.914721
5296 5438 0.914721
5296 5610 0.914721
5296 5419 0.914721
5296 5423 0.914721
5296 6111 0.914721
5296 6143 0.914721
5296 5583 0.914721
5296 5547 0.914721
5296 5426 0.914721
5298 5967 0.914721
5298 5523 0.914721
5298 5679 0.914721
5298 6049 0.914721
5298 7550 0.914721
5298 6903 0.914721
5298 5792 0.914721
5298 6697 0.914721
5298 5444 0.914721
5298 5774 0.914721
5298 6928 0.914721
5298 6350 0.914721
5298 6423 0.914721
5298 5405 0.914721
5298 5485 0.914721
5298 6161 0.914721
5298 5690 0.914721
5298 5536 0.914721
5298 5759 0.914721
5298 5441 0.914721
5298 5442 0.914721
5298 5776 0.914721
5298 5571 0.914721
5298 5781 0.914721
5298 5783 0.914721
5298 5462 0.914721
5298 5609 0.914721
5298 5834 0.914721
5298 6170 0.914721
5298 6509 0.914721
5298 6632 0.914721
5298 5584 0.914721
5298 5422 0.914721
5298 5997 0.914721
5298 6000 0.914721
5298 6009 0.914721
5298 5811 0.914721
5298 5942 0.914721
5298 7429 0.914721
5298 5478 0.914721
5298 5884 0.914721
5298 6990 0.914721
5298 6003 0.914721
5298 5551 0.914721
5298 5599 0.914721
5298 5947 0.914721
5298 6439 0.914721
5298 6942 0.914721
5298 6710 0.914721
5298 7437 0.914721
5298 5439 0.914721
5298 6198 0.914721
5298 6070 0.914721
5298 5511 0.914721
5298 5547 0.914721
5307 5408 0.914721
5307 6895 0.914721
5307 6012 0.914721
5307 5482 0.914721
5307 6045 0.914721
5307 6232 0.914721
5307 5823 0.914721
5307 5575 0.914721
5307 6738 0.914721
5307 6745 0.914721
5307 5824 0.914721
5307 7162 0.914721
5307 6661 0.914721
5307 6431 0.914721
5307 7440 0.914721
5307 6949 0.914721
5307 5782 0.914721
5307 7973 0.914721
5307 6817 0.914721
5307 6228 0.914721
5307 5452 0.914721
5307 5618 0.914721
5307 8021 0.914721
5307 5516 0.914721
5307 6013 0.914721
5307 7138 0.914721
5307 6594 0.914721
5307 6801 0.914721
5307 6765 0.914721
5307 5837 0.914721
5307 6962 0.914721
5307 5414 0.914721
5307 5711 0.914721
5308 5656 0.914721
5308 5772 0.914721
5308 6073 0.914721
5308 5584 0.914721
5308 6535 0.914721
5308 5646 0.914721
5308 5416 0.914721
5308 5886 0.914721
5295 5604 0.914722
5295 5606 0.914722
5295 5781 0.914722
5295 6866 0.914722
5295 5717 0.914722
5295 5505 0.914722
5295 6509 0.914722
5295 6939 0.914722
5295 6000 0.914722
5295 5610 0.914722
5295 5415 0.914722
5296 7432 0.914722
5296 6842 0.914722
5296 6400 0.914722
5296 5824 0.914722
5296 5991 0.914722
5296 6585 0.914722
5296 5474 0.914722
5296 5555 0.914722
5296 5938 0.914722
5296 7110 0.914722
5296 6243 0.914722
5296 5891 0.914722
5296 5441 0.914722
5296 6073 0.914722
5296 5568 0.914722
5296 5664 0.914722
5296 7277 0.914722
5296 6158 0.914722
5296 6513 0.914722
5296 6305 0.914722
5296 6713 0.914722
5296 6926 0.914722
5296 6364 0.914722
5296 5517 0.914722
5296 6296 0.914722
5296 5529 0.914722
5296 6130 0.914722
5296 6451 0.914722
5296 6141 0.914722
5300 5497 0.914722
5300 5528 0.914722
5300 6653 0.914722
5300 6029 0.914722
5300 5721 0.914722
5300 6865 0.914722
5300 6961 0.914722
5300 8159 0.914722
5300 7819 0.914722
5300 6382 0.914722
5300 5451 0.914722
5300 6850 0.914722
5300 5642 0.914722
5300 5659 0.914722
5300 6683 0.914722
5300 5617 0.914722
5300 7698 0.914722
5300 6891 0.914722
5300 5985 0.914722
5300 5646 0.914722
5300 5722 0.914722
5300 5828 0.914722
5300 5551 0.914722
5300 5438 0.914722
5308 6297 0.914722
5308 5460 0.914722
5308 5438 0.914722
5308 6398 0.914722
5298 5403 0.914723
5298 5899 0.914723
5298 5578 0.914723
5298 5829 0.914723
5294 5407 0.914724
5294 5860 0.914724
5294 6820 0.914724
5294 5413 0.914724
5294 5422 0.914724
5294 5947 0.914724
5294 5517 0.914724
5294 6069 0.914724
5294 5750 0.914724
5294 5534 0.914724
5300 7914 0.914724
5300 8417 0.914724
5300 7321 0.914724
5293 5655 0.914725
5293 5721 0.914725
5293 5820 0.914725
5293 6061 0.914725
5293 5559 0.914725
5293 5444 0.914725
5293 5504 0.914725
5293 5400 0.914725
5293 6558 0.914725
5293 5834 0.914725
5293 7194 0.914725
5293 7410 0.914725
5293 5574 0.914725
5293 6033 0.914725
5293 7456 0.914725
5293 6069 0.914725
5293 5692 0.914725
5293 5423 0.914725
5293 6325 0.914725
5294 5433 0.914725
5294 5440 0.914725
5294 8032 0.914725
5294 5674 0.914725
5294 6187 0.914725
5294 5915 0.914725
5294 6193 0.914725
5294 6581 0.914725
5294 6195 0.914725
5294 6274 0.914725
5294 6332 0.914725
5294 5567 0.914725
5294 5715 0.914725
5294 5621 0.914725
5294 7663 0.914725
5294 7634 0.914725
5294 5516 0.914725
5294 5937 0.914725
5294 6831 0.914725
5294 5404 0.914725
5294 5529 0.914725
5294 5579 0.914725
5294 5771 0.914725
5294 5643 0.914725
5294 5921 0.914725
5294 5754 0.914725
5308 6937 0.914725
5308 5407 0.914725
5308 5504 0.914725
5308 5400 0.914725
5308 5715 0.914725
5308 5659 0.914725
5308 5467 0.914725
5308 5609 0.914725
5308 5423 0.914725
5308 5448 0.914725
5292 6247 0.914726
5292 5652 0.914726
5292 5444 0.914726
5292 5405 0.914726
5292 7173 0.914726
5292 7242 0.914726
5293 5528 0.914726
5293 6029 0.914726
5293 5644 0.914726
5293 5524 0.914726
5293 5904 0.914726
5293 5505 0.914726
5293 5962 0.914726
5293 5646 0.914726
5293 6234 0.914726
5293 5562 0.914726
5293 5736 0.914726
5292 5915 0.914727
5292 6337 0.914727
5292 5504 0.914727
5292 5677 0.914727
5292 5450 0.914727
5292 6550 0.914727
5292 5908 0.914727
5292 6330 0.914727
5292 7013 0.914727
5292 6332 0.914727
5292 5691 0.914727
5292 6200 0.914727
5292 5715 0.914727
5292 5759 0.914727
5292 5618 0.914727
5292 6535 0.914727
5292 6787 0.914727
5292 6319 0.914727
5292 7538 0.914727
5292 5752 0.914727
5292 5901 0.914727
5292 6266 0.914727
5292 5912 0.914727
5292 5750 0.914727
5292 5643 0.914727
5292 6329 0.914727
5292 6188 0.914727
5292 5854 0.914727
5292 5673 0.914727
5292 6336 0.914727
5292 5708 0.914727
5292 5438 0.914727
5292 6291 0.914727
5292 5631 0.914727
5292 5763 0.914727
5291 5497 0.914731
5291 5820 0.914731
5291 5556 0.914731
5291 6781 0.914731
5291 5672 0.914731
5291 5688 0.914731
5291 5462 0.914731
5291 5664 0.914731
5291 6866 0.914731
5291 5595 0.914731
5291 5869 0.914731
5291 5560 0.914731
5291 5646 0.914731
5291 5490 0.914731
5291 5748 0.914731
5291 5551 0.914731
5291 5833 0.914731
5291 5513 0.914731
5291 6507 0.914731
5291 5597 0.914731
5291 6835 0.914731
5291 7068 0.914731
5291 5448 0.914731
5291 5545 0.914732
5290 5440 0.914733
5290 5523 0.914733
5290 5987 0.914733
5290 5409 0.914733
5290 5792 0.914733
5290 7149 0.914733
5290 6242 0.914733
5290 5444 0.914733
5290 5677 0.914733
5290 6120 0.914733
5290 5606 0.914733
5290 5824 0.914733
5290 5524 0.914733
5290 5405 0.914733
5290 5527 0.914733
5290 6042 0.914733
5290 6133 0.914733
5290 5589 0.914733
5290 6019 0.914733
5290 6243 0.914733
5290 5462 0.914733
5290 6118 0.914733
5290 5464 0.914733
5290 5618 0.914733
5290 5960 0.914733
5290 5484 0.914733
5290 5516 0.914733
5290 5422 0.914733
5290 5586 0.914733
5290 5460 0.914733
5290 5986 0.914733
5290 5752 0.914733
5290 5513 0.914733
5290 6043 0.914733
5290 6044 0.914733
5290 5835 0.914733
5290 5404 0.914733
5290 5612 0.914733
5290 5492 0.914733
5290 5534 0.914733
5290 7331 0.914733
5290 5673 0.914733
5290 5415 0.914733
5290 5419 0.914733
5290 6141 0.914733
5290 5583 0.914733
5290 5763 0.914733
5290 5426 0.914733
5290 5958 0.914734
5290 5497 0.914734
5290 5973 0.914734
5290 5785 0.914734
5290 6119 0.914734
5290 5556 0.914734
5290 6056 0.914734
5290 5786 0.914734
5290 5474 0.914734
5290 5457 0.914734
5290 5532 0.914734
5290 6005 0.914734
5290 5539 0.914734
5290 5545 0.914734
5290 5550 0.914734
5290 5609 0.914734
5290 6155 0.914734
5290 5834 0.914734
5290 5617 0.914734
5290 6441 0.914734
5290 5478 0.914734
5290 5493 0.914734
5290 5551 0.914734
5290 6046 0.914734
5290 5613 0.914734
5290 5610 0.914734
5290 6111 0.914734
5290 6117 0.914734
5290 5448 0.914734
5289 5433 0.914738
5289 6894 0.914738
5289 5738 0.914738
5289 5606 0.914738
5289 5527 0.914738
5289 7224 0.914738
5289 6199 0.914738
5289 6133 0.914738
5289 5920 0.914738
5289 6748 0.914738
5289 5789 0.914738
5289 5416 0.914738
5289 5438 0.914738
5289 6156 0.914738
5289 5440 0.914739
5289 6023 0.914739
5289 6595 0.914739
5289 6660 0.914739
5289 6045 0.914739
5289 6048 0.914739
5289 6901 0.914739
5289 6851 0.914739
5289 6903 0.914739
5289 5792 0.914739
5289 6385 0.914739
5289 6678 0.914739
5289 5575 0.914739
5289 6637 0.914739
5289 5915 0.914739
5289 5971 0.914739
5289 6290 0.914739
5289 5757 0.914739
5289 5824 0.914739
5289 5405 0.914739
5289 5716 0.914739
5289 5450 0.914739
5289 6042 0.914739
5289 5781 0.914739
5289 6708 0.914739
5289 5413 0.914739
5289 5484 0.914739
5289 7698 0.914739
5289 5516 0.914739
5289 5985 0.914739
5289 5422 0.914739
5289 6000 0.914739
5289 5646 0.914739
5289 5576 0.914739
5289 6014 0.914739
5289 6017 0.914739
5289 5934 0.914739
5289 6994 0.914739
5289 5420 0.914739
5289 6710 0.914739
5289 5404 0.914739
5289 6123 0.914739
5289 5745 0.914739
5289 5534 0.914739
5289 6698 0.914739
5289 5419 0.914739
5289 5583 0.914739
5289 5640 0.91474
5289 5528 0.91474
5289 6283 0.91474
5289 6029 0.91474
5289 6861 0.91474
5289 6865 0.91474
5289 7031 0.91474
5289 7072 0.91474
5289 5479 0.91474
5289 5451 0.91474
5289 5469 0.91474
5289 5779 0.91474
5289 7697 0.91474
5289 6634 0.91474
5289 5532 0.91474
5289 5688 0.91474
5289 6656 0.91474
5289 5571 0.91474
5289 6672 0.91474
5289 7267 0.91474
5289 5664 0.91474
5289 7518 0.91474
5289 6683 0.91474
5289 6228 0.91474
5289 5959 0.91474
5289 6934 0.91474
5289 5478 0.91474
5289 7581 0.91474
5289 5520 0.91474
5289 5564 0.91474
5289 6590 0.91474
5289 5610 0.91474
5289 6111 0.91474
5322 5967 0.914741
5322 5482 0.914741
5322 6235 0.914741
5322 5956 0.914741
5322 5524 0.914741
5322 6057 0.914741
5322 5775 0.914741
5322 6509 0.914741
5322 5748 0.914741
5322 6236 0.914741
5322 5909 0.914741
5322 5498 0.914741
5322 5507 0.914741
5322 5551 0.914741
5322 5513 0.914741
5322 5599 0.914741
5322 5923 0.914741
5322 6188 0.914741
5322 6190 0.914741
5322 5546 0.914741
5322 7055 0.914741
5322 5419 0.914741
5322 7428 0.914742
5322 6090 0.914742
5322 5457 0.914742
5322 7689 0.914742
5322 7659 0.914742
5322 7662 0.914742
5322 5665 0.914742
5322 6041 0.914742
5322 5519 0.914742
5322 6046 0.914742
5322 6296 0.914742
5322 5534 0.914742
5322 6145 0.914742
5288 6936 0.914754
5288 5482 0.914754
5288 6785 0.914754
5288 5663 0.914754
5288 5694 0.914754
5288 6404 0.914754
5288 6405 0.914754
5288 8810 0.914754
5288 5725 0.914754
5288 6051 0.914754
5288 5774 0.914754
5288 6970 0.914754
5288 6695 0.914754
5288 7751 0.914754
5288 6531 0.914754
5288 6347 0.914754
5288 7775 0.914754
5288 5571 0.914754
5288 6380 0.914754
5288 7213 0.914754
5288 6268 0.914754
5288 6549 0.914754
5288 6309 0.914754
5288 5609 0.914754
5288 6558 0.914754
5288 6728 0.914754
5288 5592 0.914754
5288 6000 0.914754
5288 5602 0.914754
5288 6516 0.914754
5288 7766 0.914754
5288 6521 0.914754
5288 6526 0.914754
5288 7864 0.914754
5288 6511 0.914754
5288 8414 0.914754
5288 6935 0.914754
5288 6519 0.914754
5288 5984 0.914754
5288 6528 0.914754
5288 5994 0.914754
5288 8227 0.914754
5288 6530 0.914754
5288 5613 0.914754
5288 7807 0.914754
5288 6542 0.914754
5288 5612 0.914754
5288 7761 0.914754
5288 6397 0.914754
5288 5673 0.914754
5288 6336 0.914754
5288 7353 0.914754
5288 6659 0.914754
5288 7375 0.914754
5288 6543 0.914754
5288 8946 0.914754
5288 8367 0.914754
5288 6553 0.914754
5288 7412 0.914755
5288 6913 0.914755
5288 7122 0.914755
5288 6825 0.914755
5288 8200 0.914755
5288 7419 0.914755
5288 7777 0.914755
5288 7784 0.914755
5288 8398 0.914755
5288 7789 0.914755
5288 7143 0.914755
5288 7795 0.914755
5288 6696 0.914755
5288 6575 0.914755
5288 8068 0.914755
5288 7635 0.914755
5288 8286 0.914755
5288 6374 0.914755
5288 8340 0.914755
5288 6541 0.914755
5288 7780 0.914755
5288 7750 0.914755
5288 7786 0.914755
5288 7383 0.914755
5288 8054 0.914755
5288 7557 0.914755
5288 7800 0.914755
5288 6310 0.914755
5288 6560 0.914755
5288 6160 0.914755
5288 5498 0.914755
5288 5955 0.914755
5288 6514 0.914755
5288 6238 0.914755
5288 8495 0.914755
5288 7310 0.914755
5288 6667 0.914755
5288 6551 0.914755
5288 6314 0.914755
5288 8043 0.914755
5288 6190 0.914755
5288 5531 0.914755
5288 6277 0.914755
5288 8044 0.914755
5288 8363 0.914755
5288 7376 0.914755
5288 6544 0.914755
5288 6547 0.914755
5288 7381 0.914755
5288 6115 0.914755
5287 5528 0.914774
5287 6194 0.914774
5287 5738 0.914774
5287 7923 0.914774
5287 6094 0.914774
5287 8006 0.914774
5287 7876 0.914774
5287 6284 0.914774
5287 6897 0.914774
5287 6459 0.914774
5287 5509 0.914774
5287 6056 0.914774
5287 7085 0.914774
5287 7499 0.914774
5287 6647 0.914774
5287 5614 0.914774
5287 7500 0.914774
5287 7439 0.914774
5287 6748 0.914774
5287 8115 0.914774
5287 6662 0.914774
5287 8117 0.914774
5287 6672 0.914774
5287 8614 0.914774
5287 7996 0.914774
5287 5717 0.914774
5287 5617 0.914774
5287 6896 0.914774
5287 6360 0.914774
5287 7619 0.914774
5287 6746 0.914774
5287 6210 0.914774
5287 7321 0.914774
5287 8418 0.914774
5287 5521 0.914774
5287 6918 0.914774
5287 6331 0.914774
5287 7925 0.914774
5287 5438 0.914774
5287 5889 0.914774
5287 5497 0.914775
5287 5677 0.914775
5287 7327 0.914775
5287 8217 0.914775
5287 7855 0.914775
5287 6173 0.914775
5287 6869 0.914775
5287 8030 0.914775
5286 5528 0.914776
5286 5757 0.914776
5286 6225 0.914776
5286 7625 0.914776
5307 6648 0.914776
5307 7156 0.914776
5286 7867 0.914777
5286 8491 0.914777
5286 8088 0.914777
5286 7029 0.914777
5286 5666 0.914777
5286 7554 0.914777
5286 5403 0.914777
5286 5556 0.914777
5286 7914 0.914777
5286 8026 0.914777
5286 5495 0.914777
5286 8112 0.914777
5286 5444 0.914777
5286 5648 0.914777
5286 8786 0.914777
5286 5504 0.914777
5286 5451 0.914777
5286 6317 0.914777
5286 6883 0.914777
5286 6345 0.914777
5286 6582 0.914777
5286 5418 0.914777
5286 5844 0.914777
5286 5751 0.914777
5286 5920 0.914777
5286 7014 0.914777
5286 5567 0.914777
5286 7798 0.914777
5286 6863 0.914777
5286 5817 0.914777
5286 5904 0.914777
5286 5772 0.914777
5286 7028 0.914777
5286 5776 0.914777
5286 5781 0.914777
5286 5467 0.914777
5286 7524 0.914777
5286 5815 0.914777
5286 6166 0.914777
5286 5570 0.914777
5286 5959 0.914777
5286 6033 0.914777
5286 5942 0.914777
5286 6059 0.914777
5286 5683 0.914777
5286 5684 0.914777
5286 5879 0.914777
5286 5703 0.914777
5286 5737 0.914777
5286 7048 0.914777
5286 5910 0.914777
5286 6933 0.914777
5286 6707 0.914777
5286 7378 0.914777
5286 6942 0.914777
5286 8411 0.914777
5286 5905 0.914777
5286 5613 0.914777
5286 5619 0.914777
5286 5625 0.914777
5286 5629 0.914777
5286 7579 0.914777
5286 5680 0.914777
5286 7490 0.914777
5286 5706 0.914777
5286 5886 0.914777
5286 5724 0.914777
5286 5746 0.914777
5286 5953 0.914777
5286 5821 0.914777
5286 5839 0.914777
5286 6888 0.914777
5286 5657 0.914777
5286 5423 0.914777
5286 5448 0.914777
5286 6506 0.914777
5286 5765 0.914777
5286 5426 0.914777
5307 5785 0.914777
5307 5792 0.914777
5307 6090 0.914777
5307 6108 0.914777
5307 7150 0.914777
5307 5972 0.914777
5307 6739 0.914777
5307 5496 0.914777
5307 5509 0.914777
5307 5800 0.914777
5307 6257 0.914777
5307 6724 0.914777
5307 6929 0.914777
5307 5871 0.914777
5307 6664 0.914777
5307 6795 0.914777
5307 6806 0.914777
5307 6712 0.914777
5307 6126 0.914777
5307 8110 0.914777
5307 6280 0.914777
5307 7648 0.914777
5307 6198 0.914777
5307 5583 0.914777
5297 5645 0.914778
5297 7632 0.914778
5297 7053 0.914778
5297 7059 0.914778
5297 6536 0.914778
5297 7909 0.914778
5297 5451 0.914778
5297 7073 0.914778
5297 5935 0.914778
5297 5527 0.914778
5297 7430 0.914778
5297 7069 0.914778
5297 8701 0.914778
5297 9061 0.914778
5297 5421 0.914778
5297 5675 0.914778
5297 5460 0.914778
5297 6072 0.914778
5297 7244 0.914778
5297 5438 0.914778
5297 6398 0.914778
5297 5497 0.914779
5297 5440 0.914779
5297 6520 0.914779
5297 7312 0.914779
5297 6545 0.914779
5297 6119 0.914779
5297 6697 0.914779
5297 5605 0.914779
5297 5524 0.914779
5297 5405 0.914779
5297 6651 0.914779
5297 5457 0.914779
5297 5589 0.914779
5297 5532 0.914779
5297 5857 0.914779
5297 5464 0.914779
5297 5609 0.914779
5297 6140 0.914779
5297 5617 0.914779
5297 6744 0.914779
5297 5586 0.914779
5297 6538 0.914779
5297 6303 0.914779
5297 5747 0.914779
5297 5443 0.914779
5297 5517 0.914779
5297 5965 0.914779
5297 6291 0.914779
5297 5610 0.914779
5307 6992 0.914781
5307 6786 0.914781
5307 6754 0.914781
5285 5640 0.914782
5285 5497 0.914782
5285 5510 0.914782
5285 5987 0.914782
5285 5785 0.914782
5285 6480 0.914782
5285 6119 0.914782
5285 7058 0.914782
5285 5444 0.914782
5285 5605 0.914782
5285 5527 0.914782
5285 5457 0.914782
5285 5532 0.914782
5285 5614 0.914782
5285 6019 0.914782
5285 5536 0.914782
5285 5664 0.914782
5285 5615 0.914782
5285 6875 0.914782
5285 5616 0.914782
5285 5464 0.914782
5285 5609 0.914782
5285 5834 0.914782
5285 5617 0.914782
5285 6441 0.914782
5285 5406 0.914782
5285 5586 0.914782
5285 5478 0.914782
5285 6383 0.914782
5285 5490 0.914782
5285 5551 0.914782
5285 5833 0.914782
5285 5513 0.914782
5285 5599 0.914782
5285 5928 0.914782
5285 5613 0.914782
5285 6069 0.914782
5285 7416 0.914782
5285 5427 0.914782
5285 5610 0.914782
5285 5591 0.914782
5285 5566 0.914782
5285 6872 0.914783
5285 5522 0.914783
5285 6458 0.914783
5285 5786 0.914783
5285 5479 0.914783
5285 5458 0.914783
5285 5537 0.914783
5285 7093 0.914783
5285 6419 0.914783
5285 6513 0.914783
5285 5595 0.914783
5285 5526 0.914783
5285 5491 0.914783
5285 6882 0.914783
5285 6043 0.914783
5285 6046 0.914783
5285 7065 0.914783
5285 5492 0.914783
5285 5546 0.914783
5285 6111 0.914783
5285 6113 0.914783
5284 6442 0.914787
5284 5464 0.914787
5284 6986 0.914787
5284 5826 0.914787
5284 5583 0.914787
5286 5733 0.914787
5286 6600 0.914787
5286 7203 0.914787
5286 7059 0.914787
5286 5488 0.914787
5286 7057 0.914787
5286 5455 0.914787
5286 5690 0.914787
5286 5715 0.914787
5286 6203 0.914787
5286 5545 0.914787
5286 5902 0.914787
5286 5761 0.914787
5286 5782 0.914787
5286 5621 0.914787
5286 6676 0.914787
5286 5914 0.914787
5286 5660 0.914787
5286 5584 0.914787
5286 5516 0.914787
5286 5675 0.914787
5286 5576 0.914787
5286 6131 0.914787
5286 5489 0.914787
5286 7941 0.914787
5286 7621 0.914787
5286 7552 0.914787
5286 7201 0.914787
5286 5934 0.914787
5286 5734 0.914787
5286 7030 0.914787
5286 5529 0.914787
5286 5750 0.914787
5286 5534 0.914787
5286 6689 0.914787
5286 5952 0.914787
5286 5564 0.914787
5286 5698 0.914787
5286 5714 0.914787
5286 6711 0.914787
5286 5729 0.914787
5283 6446 0.914788
5283 6119 0.914788
5283 5556 0.914788
5283 5444 0.914788
5283 5400 0.914788
5283 5524 0.914788
5283 5527 0.914788
5283 6148 0.914788
5283 6163 0.914788
5283 5532 0.914788
5283 5536 0.914788
5283 5462 0.914788
5283 5615 0.914788
5283 6875 0.914788
5283 5616 0.914788
5283 6128 0.914788
5283 6554 0.914788
5283 5464 0.914788
5283 5609 0.914788
5283 5946 0.914788
5283 5617 0.914788
5283 6509 0.914788
5283 5586 0.914788
5283 5478 0.914788
5283 6390 0.914788
5283 5551 0.914788
5283 5554 0.914788
5283 5613 0.914788
5283 6069 0.914788
5283 5492 0.914788
5283 6868 0.914788
5283 5438 0.914788
5283 6982 0.914788
5284 8022 0.914788
5284 5820 0.914788
5284 5409 0.914788
5284 6062 0.914788
5284 7312 0.914788
5284 6308 0.914788
5284 5556 0.914788
5284 6637 0.914788
5284 5915 0.914788
5284 6847 0.914788
5284 6081 0.914788
5284 5732 0.914788
5284 6850 0.914788
5284 8115 0.914788
5284 5825 0.914788
5284 5781 0.914788
5284 6116 0.914788
5284 5505 0.914788
5284 5618 0.914788
5284 5959 0.914788
5284 5484 0.914788
5284 7698 0.914788
5284 7012 0.914788
5284 7301 0.914788
5284 5811 0.914788
5284 6461 0.914788
5284 6958 0.914788
5284 5675 0.914788
5284 6984 0.914788
5284 6069 0.914788
5284 7321 0.914788
5284 5953 0.914788
5284 5643 0.914788
5284 5673 0.914788
5284 6263 0.914788
5284 6888 0.914788
5286 8226 0.914788
5286 7025 0.914788
5283 5640 0.914789
5283 5655 0.914789
5283 5987 0.914789
5283 6872 0.914789
5283 5785 0.914789
5283 6545 0.914789
5283 5522 0.914789
5283 7234 0.914789
5283 5494 0.914789
5283 5786 0.914789
5283 5677 0.914789
5283 6102 0.914789
5283 5605 0.914789
5283 5458 0.914789
5283 5474 0.914789
5283 5555 0.914789
5283 6019 0.914789
5283 5539 0.914789
5283 5550 0.914789
5283 5664 0.914789
5283 5548 0.914789
5283 5608 0.914789
5283 6155 0.914789
5283 6418 0.914789
5283 6512 0.914789
5283 6513 0.914789
5283 6422 0.914789
5283 5595 0.914789
5283 6295 0.914789
5283 5493 0.914789
5283 5490 0.914789
5283 5602 0.914789
5283 5460 0.914789
5283 5986 0.914789
5283 6015 0.914789
5283 5833 0.914789
5283 5513 0.914789
5283 6882 0.914789
5283 5928 0.914789
5283 5517 0.914789
5283 5519 0.914789
5283 6043 0.914789
5283 8334 0.914789
5283 5557 0.914789
5283 5520 0.914789
5283 5612 0.914789
5283 6626 0.914789
5283 5544 0.914789
5283 5546 0.914789
5283 6291 0.914789
5283 6111 0.914789
5283 6113 0.914789
5283 5566 0.914789
5284 5433 0.914789
5284 5408 0.914789
5284 5410 0.914789
5284 6032 0.914789
5284 6049 0.914789
5284 6094 0.914789
5284 5461 0.914789
5284 5644 0.914789
5284 7051 0.914789
5284 6350 0.914789
5284 5524 0.914789
5284 5418 0.914789
5284 5624 0.914789
5284 5432 0.914789
5284 7440 0.914789
5284 6946 0.914789
5284 7023 0.914789
5284 5814 0.914789
5284 5891 0.914789
5284 7442 0.914789
5284 5540 0.914789
5284 5442 0.914789
5284 5776 0.914789
5284 6104 0.914789
5284 7386 0.914789
5284 7524 0.914789
5284 6509 0.914789
5284 6197 0.914789
5284 6106 0.914789
5284 5683 0.914789
5284 7619 0.914789
5284 8791 0.914789
5284 6710 0.914789
5284 5680 0.914789
5284 6126 0.914789
5284 8077 0.914789
5284 5965 0.914789
5284 5439 0.914789
5284 7361 0.914789
5284 5437 0.914789
5284 5445 0.914789
5284 6082 0.914789
5284 5414 0.914789
5284 5839 0.914789
5284 5875 0.914789
5284 5426 0.914789
5284 5440 0.91479
5284 6520 0.91479
5284 6892 0.91479
5284 7540 0.91479
5284 5996 0.91479
5284 6008 0.91479
5284 6901 0.91479
5284 5411 0.91479
5284 5792 0.91479
5284 6854 0.91479
5284 5575 0.91479
5284 6697 0.91479
5284 6897 0.91479
5284 5488 0.91479
5284 5401 0.91479
5284 5405 0.91479
5284 6585 0.91479
5284 5716 0.91479
5284 6042 0.91479
5284 5761 0.91479
5284 5568 0.91479
5284 5782 0.91479
5284 5621 0.91479
5284 5413 0.91479
5284 5790 0.91479
5284 5425 0.91479
5284 6155 0.91479
5284 6692 0.91479
5284 6917 0.91479
5284 6228 0.91479
5284 5570 0.91479
5284 5422 0.91479
5284 6744 0.91479
5284 6265 0.91479
5284 5435 0.91479
5284 6610 0.91479
5284 6003 0.91479
5284 5947 0.91479
5284 7201 0.91479
5284 5934 0.91479
5284 5420 0.91479
5284 5905 0.91479
5284 6763 0.91479
5284 5577 0.91479
5284 6698 0.91479
5284 6198 0.91479
5284 6035 0.91479
5284 6900 0.91479
5284 5446 0.91479
5284 6080 0.91479
5284 5415 0.91479
5284 6141 0.91479
5284 7044 0.91479
5330 5433 0.914792
5330 5440 0.914792
5330 5976 0.914792
5330 7493 0.914792
5330 5575 0.914792
5330 6651 0.914792
5330 7091 0.914792
5330 5781 0.914792
5330 5413 0.914792
5330 5516 0.914792
5330 5997 0.914792
5330 8218 0.914792
5330 5905 0.914792
5330 5835 0.914792
5330 6280 0.914792
5330 5796 0.914793
5330 6025 0.914793
5330 6751 0.914793
5330 5785 0.914793
5330 6076 0.914793
5330 6088 0.914793
5330 6107 0.914793
5330 6833 0.914793
5330 6192 0.914793
5330 5405 0.914793
5330 6438 0.914793
5330 5589 0.914793
5330 5690 0.914793
5330 6006 0.914793
5330 6656 0.914793
5330 6039 0.914793
5330 5571 0.914793
5330 5483 0.914793
5330 7183 0.914793
5330 5548 0.914793
5330 6155 0.914793
5330 6776 0.914793
5330 5489 0.914793
5330 6831 0.914793
5330 6713 0.914793
5330 6594 0.914793
5330 8234 0.914793
5330 6214 0.914793
5330 5947 0.914793
5330 5769 0.914793
5330 7080 0.914793
5330 5420 0.914793
5330 6765 0.914793
5330 6710 0.914793
5330 5529 0.914793
5330 6130 0.914793
5330 5723 0.914793
5330 6698 0.914793
5330 6067 0.914793
5330 5445 0.914793
5330 6783 0.914793
5330 5419 0.914793
5330 6113 0.914793
5330 5563 0.914793
5330 6129 0.914793
5330 6137 0.914793
5330 6138 0.914793
5330 6141 0.914793
5331 5433 0.914793
5331 5523 0.914793
5331 6595 0.914793
5331 6048 0.914793
5331 5409 0.914793
5331 6061 0.914793
5331 6062 0.914793
5331 5481 0.914793
5331 6119 0.914793
5331 5575 0.914793
5331 5495 0.914793
5331 5558 0.914793
5331 5774 0.914793
5331 5644 0.914793
5331 5405 0.914793
5331 5716 0.914793
5331 5418 0.914793
5331 5457 0.914793
5331 5691 0.914793
5331 5715 0.914793
5331 6748 0.914793
5331 5539 0.914793
5331 5441 0.914793
5331 5442 0.914793
5331 5571 0.914793
5331 5781 0.914793
5331 5413 0.914793
5331 6966 0.914793
5331 5447 0.914793
5331 6166 0.914793
5331 5617 0.914793
5331 6509 0.914793
5331 5574 0.914793
5331 5618 0.914793
5331 5484 0.914793
5331 6009 0.914793
5331 6744 0.914793
5331 6197 0.914793
5331 6033 0.914793
5331 5811 0.914793
5331 5478 0.914793
5331 5646 0.914793
5331 5675 0.914793
5331 5748 0.914793
5331 5828 0.914793
5331 5551 0.914793
5331 6165 0.914793
5331 5947 0.914793
5331 5929 0.914793
5331 5519 0.914793
5331 5613 0.914793
5331 5577 0.914793
5331 6296 0.914793
5331 5404 0.914793
5331 5680 0.914793
5331 6731 0.914793
5331 5439 0.914793
5331 5610 0.914793
5331 7402 0.914793
5331 5423 0.914793
5331 6498 0.914793
5331 5448 0.914793
5331 5547 0.914793
5331 5426 0.914793
5331 5827 0.914793
5283 5696 0.914795
5283 7730 0.914795
5283 6030 0.914795
5283 6592 0.914795
5283 6472 0.914795
5283 6671 0.914795
5283 6675 0.914795
5283 6785 0.914795
5283 5858 0.914795
5283 7238 0.914795
5283 6176 0.914795
5283 7497 0.914795
5283 5964 0.914795
5283 6732 0.914795
5283 7947 0.914795
5283 6736 0.914795
5283 7569 0.914795
5283 5804 0.914795
5283 6650 0.914795
5283 7058 0.914795
5283 6463 0.914795
5283 6781 0.914795
5283 7103 0.914795
5283 6256 0.914795
5283 6257 0.914795
5283 6159 0.914795
5283 7235 0.914795
5283 7715 0.914795
5283 6881 0.914795
5283 7077 0.914795
5283 7093 0.914795
5283 6700 0.914795
5283 6243 0.914795
5283 5775 0.914795
5283 7115 0.914795
5283 6419 0.914795
5283 5560 0.914795
5283 7070 0.914795
5283 5491 0.914795
5283 6236 0.914795
5283 6839 0.914795
5283 5498 0.914795
5283 6240 0.914795
5283 6642 0.914795
5283 7258 0.914795
5283 5472 0.914795
5283 6488 0.914795
5283 6502 0.914795
5283 7228 0.914795
5283 6047 0.914795
5283 5596 0.914795
5283 5597 0.914795
5283 6667 0.914795
5283 7065 0.914795
5283 6475 0.914795
5283 7416 0.914795
5283 6162 0.914795
5283 7240 0.914795
5283 5975 0.914795
5283 8401 0.914795
5283 5580 0.914795
5283 5465 0.914795
5283 6609 0.914795
5283 5563 0.914795
5283 5711 0.914795
5283 8179 0.914795
5307 5488 0.914795
5307 6636 0.914795
5307 7711 0.914795
5307 6011 0.914795
5307 8467 0.914795
5307 5426 0.914795
5283 5606 0.914796
5283 6170 0.914796
5307 7438 0.914796
5307 5449 0.914796
5284 5958 0.914798
5284 5973 0.914798
5284 5987 0.914798
5284 6241 0.914798
5284 6029 0.914798
5284 6611 0.914798
5284 6983 0.914798
5284 5444 0.914798
5284 6056 0.914798
5284 5824 0.914798
5284 5458 0.914798
5284 5527 0.914798
5284 5991 0.914798
5284 5589 0.914798
5284 7438 0.914798
5284 5764 0.914798
5284 6768 0.914798
5284 5462 0.914798
5284 6255 0.914798
5284 5692 0.914798
5284 6371 0.914798
5284 5419 0.914798
5282 6671 0.914799
5282 5615 0.914799
5282 5452 0.914799
5282 5513 0.914799
5282 5837 0.914799
5282 5438 0.914799
5284 6176 0.914799
5284 5486 0.914799
5284 6257 0.914799
5284 6817 0.914799
5284 5513 0.914799
5284 6047 0.914799
5284 6425 0.914799
5355 5976 0.9148
5355 5510 0.9148
5355 6008 0.9148
5355 5607 0.9148
5355 5482 0.9148
5355 5402 0.9148
5355 6045 0.9148
5355 5785 0.9148
5355 6611 0.9148
5355 6090 0.9148
5355 6983 0.9148
5355 5786 0.9148
5355 5458 0.9148
5355 5473 0.9148
5355 5405 0.9148
5355 5800 0.9148
5355 5571 0.9148
5355 5621 0.9148
5355 6228 0.9148
5355 5618 0.9148
5355 5516 0.9148
5355 6746 0.9148
5355 6594 0.9148
5355 6214 0.9148
5355 5947 0.9148
5355 5769 0.9148
5355 5874 0.9148
5355 6250 0.9148
5281 6096 0.914801
5281 6042 0.914801
5281 6333 0.914801
5281 6647 0.914801
5281 5799 0.914801
5281 6442 0.914801
5281 6946 0.914801
5281 6862 0.914801
5281 7023 0.914801
5281 7360 0.914801
5281 6966 0.914801
5281 5910 0.914801
5281 5802 0.914801
5281 7502 0.914801
5281 5803 0.914801
5281 7345 0.914801
5281 7619 0.914801
5281 6014 0.914801
5281 6746 0.914801
5281 5513 0.914801
5355 5640 0.914801
5355 5983 0.914801
5355 5818 0.914801
5355 6764 0.914801
5355 6075 0.914801
5355 5823 0.914801
5355 6992 0.914801
5355 6738 0.914801
5355 7241 0.914801
5355 5804 0.914801
5355 6244 0.914801
5355 6760 0.914801
5355 5527 0.914801
5355 6717 0.914801
5355 6148 0.914801
5355 7075 0.914801
5355 6836 0.914801
5355 5532 0.914801
5355 5799 0.914801
5355 7440 0.914801
5355 5425 0.914801
5355 5548 0.914801
5355 5616 0.914801
5355 5608 0.914801
5355 6155 0.914801
5355 6867 0.914801
5355 6513 0.914801
5355 7305 0.914801
5355 5586 0.914801
5355 6033 0.914801
5355 5560 0.914801
5355 6776 0.914801
5355 5490 0.914801
5355 5491 0.914801
5355 5887 0.914801
5355 5981 0.914801
5355 6046 0.914801
5355 5826 0.914801
5355 6765 0.914801
5355 5861 0.914801
5355 5566 0.914801
5355 6499 0.914801
5355 5696 0.914802
5355 6736 0.914802
5355 5605 0.914802
5355 6441 0.914802
5355 6295 0.914802
5355 5563 0.914802
5372 6600 0.914803
5284 5607 0.914805
5284 6446 0.914805
5284 6460 0.914805
5284 5980 0.914805
5284 6009 0.914805
5284 5417 0.914805
5284 6726 0.914806
5284 6024 0.914806
5284 6076 0.914806
5284 6405 0.914806
5284 5496 0.914806
5284 6019 0.914806
5284 7599 0.914806
5284 6114 0.914806
5284 6418 0.914806
5284 5560 0.914806
5284 5986 0.914806
5284 7581 0.914806
5284 6454 0.914806
5284 6368 0.914806
5284 6137 0.914806
5284 6138 0.914806
5280 5497 0.914807
5280 5440 0.914807
5280 5528 0.914807
5280 5444 0.914807
5280 5644 0.914807
5280 5824 0.914807
5280 5524 0.914807
5280 5527 0.914807
5280 5727 0.914807
5280 6042 0.914807
5280 6826 0.914807
5280 5532 0.914807
5280 5568 0.914807
5280 5571 0.914807
5280 5659 0.914807
5280 5831 0.914807
5280 6114 0.914807
5280 5464 0.914807
5280 5467 0.914807
5280 5609 0.914807
5280 5834 0.914807
5280 5617 0.914807
5280 5574 0.914807
5280 6515 0.914807
5280 5516 0.914807
5280 5586 0.914807
5280 5646 0.914807
5280 6146 0.914807
5280 5460 0.914807
5280 5613 0.914807
5280 6069 0.914807
5280 5492 0.914807
5280 5534 0.914807
5280 5854 0.914807
5280 5673 0.914807
5280 6280 0.914807
5280 5438 0.914807
5280 5610 0.914807
5280 6543 0.914807
5280 5448 0.914807
5280 5547 0.914807
5280 5523 0.914808
5280 5615 0.914808
5280 5594 0.914808
5280 5423 0.914808
5280 6316 0.914808
5279 5523 0.914813
5279 5987 0.914813
5279 5528 0.914813
5279 7029 0.914813
5279 5403 0.914813
5279 5407 0.914813
5279 5496 0.914813
5279 5644 0.914813
5279 5504 0.914813
5279 5451 0.914813
5279 5400 0.914813
5279 6582 0.914813
5279 5712 0.914813
5279 5567 0.914813
5279 5543 0.914813
5279 5441 0.914813
5279 5467 0.914813
5279 6867 0.914813
5279 6170 0.914813
5279 6917 0.914813
5279 5452 0.914813
5279 6461 0.914813
5279 6621 0.914813
5279 5828 0.914813
5279 6165 0.914813
5279 5508 0.914813
5279 5905 0.914813
5279 5835 0.914813
5279 5837 0.914813
5279 5680 0.914813
5279 7638 0.914813
5279 5427 0.914813
5279 5534 0.914813
5279 5439 0.914813
5279 5689 0.914813
5279 5564 0.914813
5279 5438 0.914813
5279 5423 0.914813
5279 5547 0.914813
5279 5426 0.914813
5279 5433 0.914814
5279 5497 0.914814
5279 5440 0.914814
5279 5410 0.914814
5279 5796 0.914814
5279 6025 0.914814
5279 5409 0.914814
5279 5792 0.914814
5279 5522 0.914814
5279 6119 0.914814
5279 5556 0.914814
5279 5444 0.914814
5279 6290 0.914814
5279 5524 0.914814
5279 5405 0.914814
5279 5527 0.914814
5279 6585 0.914814
5279 5457 0.914814
5279 5532 0.914814
5279 5533 0.914814
5279 6442 0.914814
5279 5598 0.914814
5279 5539 0.914814
5279 6664 0.914814
5279 5545 0.914814
5279 5568 0.914814
5279 5571 0.914814
5279 5781 0.914814
5279 5782 0.914814
5279 5413 0.914814
5279 5790 0.914814
5279 5548 0.914814
5279 5464 0.914814
5279 6155 0.914814
5279 5574 0.914814
5279 5484 0.914814
5279 5516 0.914814
5279 5595 0.914814
5279 5422 0.914814
5279 6009 0.914814
5279 6744 0.914814
5279 5811 0.914814
5279 6295 0.914814
5279 6610 0.914814
5279 5937 0.914814
5279 5986 0.914814
5279 6015 0.914814
5279 6214 0.914814
5279 5947 0.914814
5279 5613 0.914814
5279 5577 0.914814
5279 6130 0.914814
5279 6556 0.914814
5279 5952 0.914814
5279 5673 0.914814
5279 7244 0.914814
5279 6291 0.914814
5279 6300 0.914814
5279 5610 0.914814
5279 5415 0.914814
5279 5419 0.914814
5279 6111 0.914814
5279 6117 0.914814
5279 6129 0.914814
5279 6141 0.914814
5279 5583 0.914814
5279 5448 0.914814
5279 6878 0.914814
5278 6568 0.914815
5278 5663 0.914815
5278 5668 0.914815
5278 8037 0.914815
5278 5915 0.914815
5278 5882 0.914815
5278 6477 0.914815
5278 5727 0.914815
5278 6550 0.914815
5278 5908 0.914815
5278 6330 0.914815
5278 6332 0.914815
5278 6262 0.914815
5278 5691 0.914815
5278 5715 0.914815
5278 5759 0.914815
5278 7207 0.914815
5278 5618 0.914815
5278 7557 0.914815
5278 5422 0.914815
5278 6535 0.914815
5278 7334 0.914815
5278 5752 0.914815
5278 6266 0.914815
5278 5750 0.914815
5278 5643 0.914815
5278 6188 0.914815
5278 6190 0.914815
5278 5673 0.914815
5278 5438 0.914815
5278 7090 0.914815
5278 5763 0.914815
5279 5967 0.914815
5279 6008 0.914815
5279 5509 0.914815
5279 5824 0.914815
5279 7473 0.914815
5279 6656 0.914815
5279 5904 0.914815
5279 6265 0.914815
5279 5683 0.914815
5279 5870 0.914815
5279 6926 0.914815
5279 7030 0.914815
5279 5921 0.914815
5279 5638 0.914815
5279 6498 0.914815
5277 5528 0.914817
5277 6600 0.914817
5277 5496 0.914817
5277 5451 0.914817
5277 5982 0.914817
5277 5524 0.914817
5277 5527 0.914817
5277 6729 0.914817
5277 6118 0.914817
5277 5467 0.914817
5277 5834 0.914817
5277 6515 0.914817
5277 5422 0.914817
5277 5513 0.914817
5277 6667 0.914817
5277 5886 0.914817
5277 5415 0.914817
5330 5482 0.914817
5330 5409 0.914817
5330 5553 0.914817
5330 6061 0.914817
5330 6093 0.914817
5330 5556 0.914817
5330 6459 0.914817
5330 5524 0.914817
5330 5457 0.914817
5330 5549 0.914817
5330 5567 0.914817
5330 5501 0.914817
5330 5817 0.914817
5330 7362 0.914817
5330 5539 0.914817
5330 5441 0.914817
5330 5442 0.914817
5330 6116 0.914817
5330 5505 0.914817
5330 6986 0.914817
5330 6509 0.914817
5330 5574 0.914817
5330 5484 0.914817
5330 6265 0.914817
5330 5459 0.914817
5330 5887 0.914817
5330 5828 0.914817
5330 5910 0.914817
5330 5838 0.914817
5330 5812 0.914817
5330 5837 0.914817
5330 5953 0.914817
5330 6731 0.914817
5330 5439 0.914817
5330 5423 0.914817
5330 5426 0.914817
5276 5640 0.914818
5276 5497 0.914818
5276 5655 0.914818
5276 5510 0.914818
5276 6653 0.914818
5276 6030 0.914818
5276 6592 0.914818
5276 5409 0.914818
5276 5785 0.914818
5276 6248 0.914818
5276 6480 0.914818
5276 6119 0.914818
5276 6284 0.914818
5276 5882 0.914818
5276 5444 0.914818
5276 5786 0.914818
5276 5677 0.914818
5276 6102 0.914818
5276 6167 0.914818
5276 5605 0.914818
5276 5524 0.914818
5276 5405 0.914818
5276 5527 0.914818
5276 6651 0.914818
5276 5474 0.914818
5276 5555 0.914818
5276 6133 0.914818
5276 5832 0.914818
5276 6403 0.914818
5276 5589 0.914818
5276 6148 0.914818
5276 6333 0.914818
5276 5672 0.914818
5276 7093 0.914818
5276 5532 0.914818
5276 5799 0.914818
5276 5614 0.914818
5276 6005 0.914818
5276 7440 0.914818
5276 6946 0.914818
5276 6862 0.914818
5276 5598 0.914818
5276 5539 0.914818
5276 5550 0.914818
5276 8014 0.914818
5276 5462 0.914818
5276 5664 0.914818
5276 6095 0.914818
5276 6097 0.914818
5276 5548 0.914818
5276 6114 0.914818
5276 5615 0.914818
5276 6118 0.914818
5276 6875 0.914818
5276 6128 0.914818
5276 6554 0.914818
5276 5464 0.914818
5276 5609 0.914818
5276 6155 0.914818
5276 6158 0.914818
5276 6418 0.914818
5276 5595 0.914818
5276 6441 0.914818
5276 5869 0.914818
5276 5586 0.914818
5276 6295 0.914818
5276 5478 0.914818
5276 5646 0.914818
5276 6390 0.914818
5276 5490 0.914818
5276 5986 0.914818
5276 5802 0.914818
5276 6014 0.914818
5276 6015 0.914818
5276 5551 0.914818
5276 5599 0.914818
5276 5517 0.914818
5276 6043 0.914818
5276 6044 0.914818
5276 6046 0.914818
5276 5557 0.914818
5276 5612 0.914818
5276 5719 0.914818
5276 6868 0.914818
5276 7338 0.914818
5276 5544 0.914818
5276 6291 0.914818
5276 5610 0.914818
5276 6613 0.914818
5276 6111 0.914818
5276 6113 0.914818
5276 6492 0.914818
5276 6508 0.914818
5315 5438 0.914818
5330 5523 0.914818
5330 5987 0.914818
5330 6119 0.914818
5330 5444 0.914818
5330 5913 0.914818
5330 5542 0.914818
5330 5527 0.914818
5330 5474 0.914818
5330 6974 0.914818
5330 5434 0.914818
5330 5920 0.914818
5330 5543 0.914818
5330 5545 0.914818
5330 5550 0.914818
5330 5568 0.914818
5330 7548 0.914818
5330 7267 0.914818
5330 6104 0.914818
5330 5464 0.914818
5330 5452 0.914818
5330 5595 0.914818
5330 5478 0.914818
5330 5490 0.914818
5330 5948 0.914818
5330 5970 0.914818
5330 6563 0.914818
5330 5551 0.914818
5330 6046 0.914818
5330 7479 0.914818
5330 5427 0.914818
5330 5412 0.914818
5330 6449 0.914818
5330 7823 0.914818
5330 5414 0.914818
5330 5610 0.914818
5330 5506 0.914818
5330 6111 0.914818
5276 5958 0.914819
5276 7411 0.914819
5276 5973 0.914819
5276 5523 0.914819
5276 5995 0.914819
5276 6241 0.914819
5276 6062 0.914819
5276 6076 0.914819
5276 6247 0.914819
5276 7637 0.914819
5276 6251 0.914819
5276 7100 0.914819
5276 6147 0.914819
5276 6404 0.914819
5276 6405 0.914819
5276 5600 0.914819
5276 5968 0.914819
5276 5969 0.914819
5276 6428 0.914819
5276 7340 0.914819
5276 6358 0.914819
5276 5496 0.914819
5276 6120 0.914819
5276 5824 0.914819
5276 6416 0.914819
5276 5458 0.914819
5276 5587 0.914819
5276 5982 0.914819
5276 6022 0.914819
5276 6042 0.914819
5276 6078 0.914819
5276 6257 0.914819
5276 6346 0.914819
5276 5688 0.914819
5276 7110 0.914819
5276 5759 0.914819
5276 6374 0.914819
5276 6073 0.914819
5276 6252 0.914819
5276 6140 0.914819
5276 5617 0.914819
5276 5618 0.914819
5276 5477 0.914819
5276 5592 0.914819
5276 6011 0.914819
5276 5560 0.914819
5276 6208 0.914819
5276 6389 0.914819
5276 6258 0.914819
5276 5602 0.914819
5276 6175 0.914819
5276 6240 0.914819
5276 6003 0.914819
5276 6364 0.914819
5276 6246 0.914819
5276 7953 0.914819
5276 5912 0.914819
5276 5513 0.914819
5276 5928 0.914819
5276 6296 0.914819
5276 6384 0.914819
5276 6307 0.914819
5276 7101 0.914819
5276 6626 0.914819
5276 6414 0.914819
5276 7675 0.914819
5276 6036 0.914819
5276 6953 0.914819
5276 6055 0.914819
5276 5419 0.914819
5276 6117 0.914819
5276 5566 0.914819
5276 6137 0.914819
5276 6138 0.914819
5276 5711 0.914819
5276 6141 0.914819
5276 6878 0.914819
5276 7602 0.914819
5276 5426 0.914819
5276 6183 0.914819
5315 5914 0.914819
5315 6141 0.914819
5275 5470 0.914822
5275 8093 0.914822
5275 7166 0.914822
5275 5820 0.914822
5275 6849 0.914822
5275 6061 0.914822
5275 6865 0.914822
5275 5666 0.914822
5275 8101 0.914822
5275 6637 0.914822
5275 6897 0.914822
5275 5451 0.914822
5275 7449 0.914822
5275 7630 0.914822
5275 5524 0.914822
5275 6645 0.914822
5275 6301 0.914822
5275 6929 0.914822
5275 8202 0.914822
5275 8974 0.914822
5275 6911 0.914822
5275 7711 0.914822
5275 6118 0.914822
5275 6558 0.914822
5275 6166 0.914822
5275 5574 0.914822
5275 5959 0.914822
5275 8057 0.914822
5275 5720 0.914822
5275 7768 0.914822
5275 5513 0.914822
5275 6940 0.914822
5275 5905 0.914822
5275 6069 0.914822
5275 7321 0.914822
5275 6487 0.914822
5275 6492 0.914822
5275 5819 0.914822
5275 5497 0.914823
5275 5510 0.914823
5275 5528 0.914823
5275 7412 0.914823
5275 5476 0.914823
5275 5482 0.914823
5275 6029 0.914823
5275 6848 0.914823
5275 5721 0.914823
5275 6595 0.914823
5275 5409 0.914823
5275 6065 0.914823
5275 6872 0.914823
5275 6903 0.914823
5275 7178 0.914823
5275 8097 0.914823
5275 6852 0.914823
5275 7320 0.914823
5275 6678 0.914823
5275 6093 0.914823
5275 6094 0.914823
5275 6854 0.914823
5275 7486 0.914823
5275 5559 0.914823
5275 8268 0.914823
5275 7039 0.914823
5275 6119 0.914823
5275 7546 0.914823
5275 7434 0.914823
5275 5755 0.914823
5275 8108 0.914823
5275 7570 0.914823
5275 7019 0.914823
5275 6847 0.914823
5275 5496 0.914823
5275 5444 0.914823
5275 8812 0.914823
5275 5757 0.914823
5275 5504 0.914823
5275 7615 0.914823
5275 8123 0.914823
5275 7684 0.914823
5275 7051 0.914823
5275 8567 0.914823
5275 5400 0.914823
5275 5527 0.914823
5275 5418 0.914823
5275 6850 0.914823
5275 7430 0.914823
5275 5485 0.914823
5275 5844 0.914823
5275 6794 0.914823
5275 7075 0.914823
5275 7880 0.914823
5275 7243 0.914823
5275 7503 0.914823
5275 7439 0.914823
5275 7504 0.914823
5275 7547 0.914823
5275 7246 0.914823
5275 5501 0.914823
5275 7024 0.914823
5275 5817 0.914823
5275 7362 0.914823
5275 7130 0.914823
5275 5539 0.914823
5275 5540 0.914823
5275 6465 0.914823
5275 5442 0.914823
5275 5781 0.914823
5275 7652 0.914823
5275 6912 0.914823
5275 6114 0.914823
5275 7520 0.914823
5275 5878 0.914823
5275 5467 0.914823
5275 5609 0.914823
5275 5834 0.914823
5275 6867 0.914823
5275 5505 0.914823
5275 7410 0.914823
5275 6834 0.914823
5275 7626 0.914823
5275 6170 0.914823
5275 6857 0.914823
5275 6509 0.914823
5275 6991 0.914823
5275 6631 0.914823
5275 5636 0.914823
5275 7005 0.914823
5275 5960 0.914823
5275 5484 0.914823
5275 6239 0.914823
5275 6640 0.914823
5275 5985 0.914823
5275 7470 0.914823
5275 5422 0.914823
5275 6000 0.914823
5275 6896 0.914823
5275 6010 0.914823
5275 6011 0.914823
5275 6360 0.914823
5275 6197 0.914823
5275 7020 0.914823
5275 5586 0.914823
5275 6033 0.914823
5275 5942 0.914823
5275 7429 0.914823
5275 5675 0.914823
5275 5910 0.914823
5275 6521 0.914823
5275 6523 0.914823
5275 6526 0.914823
5275 6941 0.914823
5275 8230 0.914823
5275 6529 0.914823
5275 5753 0.914823
5275 5950 0.914823
5275 5551 0.914823
5275 5699 0.914823
5275 6984 0.914823
5275 5658 0.914823
5275 6017 0.914823
5275 6752 0.914823
5275 6043 0.914823
5275 5613 0.914823
5275 5619 0.914823
5275 5835 0.914823
5275 5577 0.914823
5275 8098 0.914823
5275 7579 0.914823
5275 5680 0.914823
5275 6123 0.914823
5275 6126 0.914823
5275 5534 0.914823
5275 5412 0.914823
5275 6987 0.914823
5275 6731 0.914823
5275 6845 0.914823
5275 7008 0.914823
5275 5439 0.914823
5275 5673 0.914823
5275 5562 0.914823
5275 6263 0.914823
5275 7018 0.914823
5275 5438 0.914823
5275 6082 0.914823
5275 5610 0.914823
5275 5638 0.914823
5275 6888 0.914823
5275 7402 0.914823
5275 5415 0.914823
5275 6395 0.914823
5275 6398 0.914823
5275 6143 0.914823
5275 8288 0.914823
5275 6401 0.914823
5275 6498 0.914823
5275 5448 0.914823
5275 5511 0.914823
5275 7529 0.914823
5275 6846 0.914824
5275 7468 0.914824
5275 5523 0.914824
5275 5988 0.914824
5275 7223 0.914824
5275 7127 0.914824
5275 7015 0.914824
5275 6446 0.914824
5275 7164 0.914824
5275 5553 0.914824
5275 6062 0.914824
5275 6956 0.914824
5275 5454 0.914824
5275 7703 0.914824
5275 5793 0.914824
5275 6385 0.914824
5275 6909 0.914824
5275 8802 0.914824
5275 5502 0.914824
5275 5556 0.914824
5275 7495 0.914824
5275 5859 0.914824
5275 7054 0.914824
5275 7508 0.914824
5275 5778 0.914824
5275 7368 0.914824
5275 5786 0.914824
5275 5461 0.914824
5275 8521 0.914824
5275 6096 0.914824
5275 5726 0.914824
5275 8740 0.914824
5275 6345 0.914824
5275 5716 0.914824
5275 6661 0.914824
5275 5457 0.914824
5275 5924 0.914824
5275 5681 0.914824
5275 6411 0.914824
5275 7339 0.914824
5275 6442 0.914824
5275 5691 0.914824
5275 7708 0.914824
5275 7920 0.914824
5275 5814 0.914824
5275 6662 0.914824
5275 8536 0.914824
5275 5761 0.914824
5275 5441 0.914824
5275 5776 0.914824
5275 5783 0.914824
5275 6708 0.914824
5275 7033 0.914824
5275 5639 0.914824
5275 7558 0.914824
5275 5660 0.914824
5275 5831 0.914824
5275 6800 0.914824
5275 6866 0.914824
5275 6128 0.914824
5275 5464 0.914824
5275 7387 0.914824
5275 7524 0.914824
5275 6692 0.914824
5275 5617 0.914824
5275 5452 0.914824
5275 5584 0.914824
5275 7012 0.914824
5275 5811 0.914824
5275 8923 0.914824
5275 5560 0.914824
5275 6959 0.914824
5275 5490 0.914824
5275 6326 0.914824
5275 7766 0.914824
5275 5847 0.914824
5275 7864 0.914824
5275 7026 0.914824
5275 6408 0.914824
5275 5769 0.914824
5275 6528 0.914824
5275 5934 0.914824
5275 5906 0.914824
5275 5520 0.914824
5275 8418 0.914824
5275 7490 0.914824
5275 8077 0.914824
5275 5745 0.914824
5275 5746 0.914824
5275 5750 0.914824
5275 5965 0.914824
5275 8546 0.914824
5275 6198 0.914824
5275 6050 0.914824
5275 8598 0.914824
5275 7622 0.914824
5275 5839 0.914824
5275 6111 0.914824
5275 5449 0.914824
5275 5417 0.914824
5275 5736 0.914824
5275 5426 0.914824
5273 7254 0.914834
5273 6297 0.914834
5273 5451 0.914834
5273 6345 0.914834
5273 6850 0.914834
5273 6078 0.914834
5273 5501 0.914834
5273 5536 0.914834
5273 5441 0.914834
5273 6672 0.914834
5273 5659 0.914834
5273 5467 0.914834
5273 6409 0.914834
5273 5959 0.914834
5273 6608 0.914834
5273 7934 0.914834
5273 6069 0.914834
5273 6229 0.914834
5273 6282 0.914834
5273 5438 0.914834
5273 5423 0.914834
5273 6143 0.914834
5273 5511 0.914834
5273 5736 0.914834
5274 5497 0.914834
5274 5510 0.914834
5274 5987 0.914834
5274 5785 0.914834
5274 5522 0.914834
5274 6119 0.914834
5274 5518 0.914834
5274 5403 0.914834
5274 6630 0.914834
5274 5444 0.914834
5274 5899 0.914834
5274 5479 0.914834
5274 5524 0.914834
5274 5405 0.914834
5274 5527 0.914834
5274 5474 0.914834
5274 5589 0.914834
5274 5532 0.914834
5274 5614 0.914834
5274 7112 0.914834
5274 5536 0.914834
5274 5539 0.914834
5274 5550 0.914834
5274 5571 0.914834
5274 5462 0.914834
5274 6114 0.914834
5274 6875 0.914834
5274 5616 0.914834
5274 5464 0.914834
5274 6140 0.914834
5274 6155 0.914834
5274 5834 0.914834
5274 5617 0.914834
5274 5586 0.914834
5274 5478 0.914834
5274 5490 0.914834
5274 5747 0.914834
5274 7963 0.914834
5274 5443 0.914834
5274 5551 0.914834
5274 5513 0.914834
5274 5928 0.914834
5274 6043 0.914834
5274 6046 0.914834
5274 5613 0.914834
5274 6069 0.914834
5274 5492 0.914834
5274 6004 0.914834
5274 6291 0.914834
5274 5610 0.914834
5274 6111 0.914834
5274 5426 0.914834
5273 5655 0.914835
5273 5626 0.914835
5273 6382 0.914835
5273 5716 0.914835
5273 5735 0.914835
5273 5457 0.914835
5273 5752 0.914835
5273 5629 0.914835
5273 5724 0.914835
5273 6111 0.914835
5273 5895 0.914835
5274 5440 0.914835
5274 5655 0.914835
5274 5410 0.914835
5274 6937 0.914835
5274 6062 0.914835
5274 6671 0.914835
5274 6674 0.914835
5274 6480 0.914835
5274 6481 0.914835
5274 6545 0.914835
5274 6176 0.914835
5274 5968 0.914835
5274 7058 0.914835
5274 5774 0.914835
5274 6781 0.914835
5274 5458 0.914835
5274 5486 0.914835
5274 5525 0.914835
5274 6153 0.914835
5274 5533 0.914835
5274 5990 0.914835
5274 6019 0.914835
5274 5441 0.914835
5274 5775 0.914835
5274 6309 0.914835
5274 5530 0.914835
5274 5942 0.914835
5274 6295 0.914835
5274 6236 0.914835
5274 5498 0.914835
5274 5912 0.914835
5274 5472 0.914835
5274 6215 0.914835
5274 6502 0.914835
5274 5955 0.914835
5274 5517 0.914835
5274 6041 0.914835
5274 5519 0.914835
5274 6044 0.914835
5274 6047 0.914835
5274 5596 0.914835
5274 5557 0.914835
5274 6667 0.914835
5274 5577 0.914835
5274 5680 0.914835
5274 6162 0.914835
5274 5534 0.914835
5274 5643 0.914835
5274 6731 0.914835
5274 6698 0.914835
5274 5439 0.914835
5274 5673 0.914835
5274 5546 0.914835
5274 7242 0.914835
5274 6609 0.914835
5274 6790 0.914835
5274 5415 0.914835
5274 5563 0.914835
5274 6156 0.914835
5274 5593 0.914835
5274 5988 0.914836
5274 6600 0.914836
5274 5553 0.914836
5274 6093 0.914836
5274 5575 0.914836
5274 6641 0.914836
5274 6701 0.914836
5274 5485 0.914836
5274 6262 0.914836
5274 5568 0.914836
5274 5776 0.914836
5274 5642 0.914836
5274 6394 0.914836
5274 5609 0.914836
5274 6628 0.914836
5274 6744 0.914836
5274 6899 0.914836
5274 5459 0.914836
5274 6305 0.914836
5274 5576 0.914836
5274 5937 0.914836
5274 5453 0.914836
5274 5837 0.914836
5274 6130 0.914836
5274 5743 0.914836
5274 5419 0.914836
5274 5547 0.914836
5274 5433 0.914837
5274 5528 0.914837
5274 5796 0.914837
5274 6298 0.914837
5274 5644 0.914837
5274 5451 0.914837
5274 6540 0.914837
5274 5549 0.914837
5274 6411 0.914837
5274 5690 0.914837
5274 5567 0.914837
5274 5891 0.914837
5274 6104 0.914837
5274 5467 0.914837
5274 5516 0.914837
5274 5595 0.914837
5274 5683 0.914837
5274 5934 0.914837
5274 6296 0.914837
5274 5529 0.914837
5274 5750 0.914837
5274 6188 0.914837
5274 5692 0.914837
5274 5631 0.914837
5274 5863 0.914837
5274 5423 0.914837
5274 5925 0.914837
5274 5448 0.914837
5274 6316 0.914837
5274 5736 0.914837
5274 5523 0.914838
5274 6447 0.914838
5274 5907 0.914838
5274 6187 0.914838
5274 5652 0.914838
5274 6193 0.914838
5274 7247 0.914838
5274 5957 0.914838
5274 5712 0.914838
5274 5588 0.914838
5274 5800 0.914838
5274 5938 0.914838
5274 6656 0.914838
5274 5728 0.914838
5274 6057 0.914838
5274 7603 0.914838
5274 5665 0.914838
5274 7741 0.914838
5274 5560 0.914838
5274 5489 0.914838
5274 6594 0.914838
5274 6214 0.914838
5274 5865 0.914838
5274 6712 0.914838
5274 5427 0.914838
5274 5771 0.914838
5274 5861 0.914838
5274 7090 0.914838
5274 6300 0.914838
5274 6581 0.914839
5274 5735 0.914839
5274 5555 0.914839
5274 5752 0.914839
5274 7391 0.914839
5274 6765 0.914839
5272 5433 0.914858
5272 5528 0.914858
5272 5410 0.914858
5272 5796 0.914858
5272 5626 0.914858
5272 6306 0.914858
5272 5915 0.914858
5272 5725 0.914858
5272 5509 0.914858
5272 5774 0.914858
5272 6382 0.914858
5272 5451 0.914858
5272 6317 0.914858
5272 5957 0.914858
5272 5716 0.914858
5272 5936 0.914858
5272 5485 0.914858
5272 5688 0.914858
5272 5690 0.914858
5272 7454 0.914858
5272 5567 0.914858
5272 5904 0.914858
5272 5776 0.914858
5272 5571 0.914858
5272 5781 0.914858
5272 7599 0.914858
5272 5642 0.914858
5272 5659 0.914858
5272 7634 0.914858
5272 5467 0.914858
5272 6222 0.914858
5272 5618 0.914858
5272 5584 0.914858
5272 5422 0.914858
5272 5942 0.914858
5272 5646 0.914858
5272 6305 0.914858
5272 5669 0.914858
5272 5683 0.914858
5272 5870 0.914858
5272 5722 0.914858
5272 5896 0.914858
5272 5909 0.914858
5272 5910 0.914858
5272 6014 0.914858
5272 5443 0.914858
5272 5950 0.914858
5272 5865 0.914858
5272 7384 0.914858
5272 5551 0.914858
5272 6224 0.914858
5272 5923 0.914858
5272 5905 0.914858
5272 5837 0.914858
5272 5881 0.914858
5272 5427 0.914858
5272 5492 0.914858
5272 5723 0.914858
5272 5750 0.914858
5272 5534 0.914858
5272 6689 0.914858
5272 5771 0.914858
5272 5439 0.914858
5272 6588 0.914858
5272 5438 0.914858
5272 7090 0.914858
5272 5423 0.914858
5272 5925 0.914858
5272 5895 0.914858
5272 5736 0.914858
5272 5765 0.914858
5272 5426 0.914858
5272 5541 0.914859
5272 5757 0.914859
5272 5479 0.914859
5272 5595 0.914859
5272 5769 0.914859
5275 5410 0.91486
5275 6936 0.91486
5275 6028 0.91486
5275 5738 0.91486
5275 6600 0.91486
5275 7482 0.91486
5275 6777 0.91486
5275 6851 0.91486
5275 6480 0.91486
5275 6964 0.91486
5275 7432 0.91486
5275 5407 0.91486
5275 6460 0.91486
5275 5774 0.91486
5275 5644 0.91486
5275 7261 0.91486
5275 7047 0.91486
5275 5488 0.91486
5275 5405 0.91486
5275 6951 0.91486
5275 8452 0.91486
5275 6955 0.91486
5275 5455 0.91486
5275 7155 0.91486
5275 5567 0.91486
5275 5805 0.91486
5275 6898 0.91486
5275 6949 0.91486
5275 6922 0.91486
5275 7063 0.91486
5275 7028 0.91486
5275 5571 0.91486
5275 6267 0.91486
5275 5659 0.91486
5275 5664 0.91486
5275 5615 0.91486
5275 5447 0.91486
5275 6683 0.91486
5275 6140 0.91486
5275 5471 0.91486
5275 7667 0.91486
5275 6632 0.91486
5275 5962 0.91486
5275 6515 0.91486
5275 6639 0.91486
5275 6891 0.91486
5275 7631 0.91486
5275 6261 0.91486
5275 5594 0.91486
5275 5997 0.91486
5275 8500 0.91486
5275 5646 0.91486
5275 6390 0.91486
5275 5703 0.91486
5275 6361 0.91486
5275 5947 0.91486
5275 6935 0.91486
5275 7284 0.91486
5275 6942 0.91486
5275 6046 0.91486
5275 5837 0.91486
5275 6393 0.91486
5275 5427 0.91486
5275 5521 0.91486
5275 5953 0.91486
5275 6698 0.91486
5275 7501 0.91486
5275 5445 0.91486
5275 5506 0.91486
5275 5925 0.91486
5275 5583 0.91486
5275 6982 0.91486
5286 5877 0.91486
5286 5644 0.91486
5286 5783 0.91486
5271 6276 0.914861
5271 6545 0.914861
5271 5915 0.914861
5271 5757 0.914861
5271 5469 0.914861
5271 5727 0.914861
5271 5567 0.914861
5271 5464 0.914861
5271 5530 0.914861
5271 5870 0.914861
5271 5472 0.914861
5271 5427 0.914861
5271 5719 0.914861
5271 5854 0.914861
5271 6590 0.914861
5271 5438 0.914861
5271 5419 0.914861
5275 8956 0.914861
5275 5433 0.914861
5275 6194 0.914861
5275 6895 0.914861
5275 6025 0.914861
5275 6861 0.914861
5275 6658 0.914861
5275 5940 0.914861
5275 6901 0.914861
5275 6091 0.914861
5275 6433 0.914861
5275 6459 0.914861
5275 6290 0.914861
5275 5677 0.914861
5275 6820 0.914861
5275 5824 0.914861
5275 6416 0.914861
5275 5980 0.914861
5275 6641 0.914861
5275 6651 0.914861
5275 5474 0.914861
5275 6042 0.914861
5275 6346 0.914861
5275 5672 0.914861
5275 6656 0.914861
5275 6672 0.914861
5275 5790 0.914861
5275 6549 0.914861
5275 5570 0.914861
5275 5618 0.914861
5275 8056 0.914861
5275 5459 0.914861
5275 5828 0.914861
5275 5838 0.914861
5275 6364 0.914861
5275 7441 0.914861
5275 5443 0.914861
5275 8265 0.914861
5275 5886 0.914861
5275 5744 0.914861
5275 6918 0.914861
5275 5771 0.914861
5275 6113 0.914861
5275 6156 0.914861
5286 5626 0.914861
5286 5755 0.914861
5286 5654 0.914861
5286 5541 0.914861
5286 6459 0.914861
5286 5509 0.914861
5286 5671 0.914861
5286 5891 0.914861
5286 6379 0.914861
5286 7314 0.914861
5286 5870 0.914861
5286 5884 0.914861
5286 5722 0.914861
5286 5887 0.914861
5286 5909 0.914861
5286 6563 0.914861
5286 5753 0.914861
5286 6386 0.914861
5286 6496 0.914861
5286 5658 0.914861
5286 7871 0.914861
5286 5453 0.914861
5286 5929 0.914861
5286 5439 0.914861
5286 8027 0.914861
5286 5875 0.914861
5271 5497 0.914862
5271 5987 0.914862
5271 5482 0.914862
5271 6653 0.914862
5271 6029 0.914862
5271 5553 0.914862
5271 5785 0.914862
5271 7637 0.914862
5271 6093 0.914862
5271 5575 0.914862
5271 5495 0.914862
5271 6195 0.914862
5271 5407 0.914862
5271 5444 0.914862
5271 5461 0.914862
5271 5504 0.914862
5271 5606 0.914862
5271 5405 0.914862
5271 5527 0.914862
5271 5794 0.914862
5271 5532 0.914862
5271 5891 0.914862
5271 5543 0.914862
5271 5904 0.914862
5271 5441 0.914862
5271 5571 0.914862
5271 5781 0.914862
5271 5413 0.914862
5271 5831 0.914862
5271 5615 0.914862
5271 6394 0.914862
5271 5609 0.914862
5271 6558 0.914862
5271 6857 0.914862
5271 5617 0.914862
5271 5574 0.914862
5271 6515 0.914862
5271 5516 0.914862
5271 5422 0.914862
5271 5586 0.914862
5271 5887 0.914862
5271 5551 0.914862
5271 6234 0.914862
5271 5947 0.914862
5271 5929 0.914862
5271 5613 0.914862
5271 5577 0.914862
5271 5534 0.914862
5271 5412 0.914862
5271 6698 0.914862
5271 5439 0.914862
5271 5673 0.914862
5271 5610 0.914862
5271 5415 0.914862
5271 5423 0.914862
5271 5448 0.914862
5307 6883 0.914862
5271 6936 0.914863
5271 6938 0.914863
5271 6025 0.914863
5271 5556 0.914863
5271 5774 0.914863
5271 5604 0.914863
5271 6167 0.914863
5271 5957 0.914863
5271 6701 0.914863
5271 5418 0.914863
5271 5474 0.914863
5271 6442 0.914863
5271 5642 0.914863
5271 5664 0.914863
5271 6549 0.914863
5271 6128 0.914863
5271 5608 0.914863
5271 6418 0.914863
5271 5452 0.914863
5271 5618 0.914863
5271 6422 0.914863
5271 5683 0.914863
5271 5576 0.914863
5271 5748 0.914863
5271 5909 0.914863
5271 5460 0.914863
5271 6215 0.914863
5271 5934 0.914863
5271 5520 0.914863
5271 5579 0.914863
5271 6188 0.914863
5271 6141 0.914863
5271 6187 0.914864
5271 6759 0.914864
5271 6169 0.914864
5271 6171 0.914864
5271 5651 0.914864
5271 5690 0.914864
5271 6039 0.914864
5271 5782 0.914864
5271 6708 0.914864
5271 6676 0.914864
5271 6228 0.914864
5271 5963 0.914864
5271 6304 0.914864
5271 6926 0.914864
5271 5847 0.914864
5271 5986 0.914864
5271 6130 0.914864
5271 6300 0.914864
5276 5528 0.914866
5276 5470 0.914866
5276 5559 0.914866
5276 5509 0.914866
5276 5451 0.914866
5276 5400 0.914866
5276 8427 0.914866
5276 5567 0.914866
5276 5817 0.914866
5276 7362 0.914866
5276 7028 0.914866
5276 5781 0.914866
5276 5447 0.914866
5276 5636 0.914866
5276 5997 0.914866
5276 7494 0.914866
5276 5965 0.914866
5308 5717 0.914869
5270 5899 0.91487
5270 7795 0.91487
5270 6695 0.91487
5270 6017 0.91487
5270 7417 0.91487
5270 7888 0.91487
5270 5426 0.91487
5269 5607 0.914871
5269 7927 0.914871
5269 8302 0.914871
5269 6423 0.914871
5269 5524 0.914871
5269 5527 0.914871
5269 5672 0.914871
5269 6464 0.914871
5269 5568 0.914871
5269 7033 0.914871
5269 5505 0.914871
5269 6197 0.914871
5269 6594 0.914871
5269 5426 0.914871
5269 5958 0.914872
5269 5656 0.914872
5269 6901 0.914872
5269 5785 0.914872
5269 5792 0.914872
5269 7181 0.914872
5269 7049 0.914872
5269 5804 0.914872
5269 5786 0.914872
5269 5542 0.914872
5269 5824 0.914872
5269 5605 0.914872
5269 6350 0.914872
5269 7465 0.914872
5269 6641 0.914872
5269 6438 0.914872
5269 6740 0.914872
5269 6585 0.914872
5269 6871 0.914872
5269 7091 0.914872
5269 5791 0.914872
5269 6442 0.914872
5269 5543 0.914872
5269 6664 0.914872
5269 5825 0.914872
5269 6470 0.914872
5269 5441 0.914872
5269 5413 0.914872
5269 7548 0.914872
5269 7977 0.914872
5269 6806 0.914872
5269 6158 0.914872
5269 8127 0.914872
5269 6986 0.914872
5269 7667 0.914872
5269 6509 0.914872
5269 5618 0.914872
5269 5584 0.914872
5269 7012 0.914872
5269 7305 0.914872
5269 6943 0.914872
5269 6657 0.914872
5269 6265 0.914872
5269 6704 0.914872
5269 8737 0.914872
5269 6755 0.914872
5269 6461 0.914872
5269 8315 0.914872
5269 7048 0.914872
5269 5828 0.914872
5269 6710 0.914872
5269 6341 0.914872
5269 5673 0.914872
5269 6280 0.914872
5269 7823 0.914872
5269 5419 0.914872
5269 5583 0.914872
5269 6498 0.914872
5266 5721 0.914873
5266 6850 0.914873
5266 5624 0.914873
5266 6862 0.914873
5266 6991 0.914873
5266 5513 0.914873
5266 6069 0.914873
5266 5564 0.914873
5267 5528 0.914873
5267 5801 0.914873
5267 6771 0.914873
5267 5494 0.914873
5267 5444 0.914873
5267 5677 0.914873
5267 5441 0.914873
5267 5464 0.914873
5267 5595 0.914873
5267 6535 0.914873
5267 5752 0.914873
5267 6266 0.914873
5267 6188 0.914873
5267 5673 0.914873
5268 6518 0.914873
5268 5694 0.914873
5268 8496 0.914873
5268 5479 0.914873
5268 6970 0.914873
5268 5451 0.914873
5268 7932 0.914873
5268 5524 0.914873
5268 5405 0.914873
5268 6645 0.914873
5268 8353 0.914873
5268 6285 0.914873
5268 6268 0.914873
5268 5831 0.914873
5268 5609 0.914873
5268 6558 0.914873
5268 6515 0.914873
5268 5592 0.914873
5268 6521 0.914873
5268 6526 0.914873
5268 6935 0.914873
5268 6528 0.914873
5268 5613 0.914873
5268 6210 0.914873
5268 5612 0.914873
5268 5673 0.914873
5268 6336 0.914873
5268 5730 0.914873
5268 6115 0.914873
5269 7295 0.914873
5269 5796 0.914873
5269 6433 0.914873
5269 6459 0.914873
5269 6056 0.914873
5269 5757 0.914873
5269 5758 0.914873
5269 5451 0.914873
5269 5726 0.914873
5269 6345 0.914873
5269 6928 0.914873
5269 5418 0.914873
5269 7836 0.914873
5269 5681 0.914873
5269 5920 0.914873
5269 5817 0.914873
5269 7112 0.914873
5269 5545 0.914873
5269 6922 0.914873
5269 5781 0.914873
5269 8686 0.914873
5269 7370 0.914873
5269 8747 0.914873
5269 5869 0.914873
5269 5703 0.914873
5269 5737 0.914873
5269 6326 0.914873
5269 6926 0.914873
5269 5838 0.914873
5269 5753 0.914873
5269 7871 0.914873
5269 5453 0.914873
5269 5619 0.914873
5269 5835 0.914873
5269 5837 0.914873
5269 5680 0.914873
5269 5492 0.914873
5269 5771 0.914873
5269 6731 0.914873
5269 5439 0.914873
5269 5423 0.914873
5269 5449 0.914873
5269 6506 0.914873
5270 5805 0.914873
5270 6571 0.914873
5265 5721 0.914874
5265 5400 0.914874
5265 5524 0.914874
5265 6701 0.914874
5265 5551 0.914874
5265 5448 0.914874
5266 6029 0.914874
5266 6848 0.914874
5266 6595 0.914874
5266 6061 0.914874
5266 7312 0.914874
5266 7035 0.914874
5266 6854 0.914874
5266 6913 0.914874
5266 7039 0.914874
5266 6697 0.914874
5266 5681 0.914874
5266 5447 0.914874
5266 6683 0.914874
5266 6166 0.914874
5266 6631 0.914874
5266 6891 0.914874
5266 6640 0.914874
5266 6011 0.914874
5266 6744 0.914874
5266 6033 0.914874
5266 5916 0.914874
5266 5443 0.914874
5266 6017 0.914874
5266 6123 0.914874
5266 5886 0.914874
5266 5657 0.914874
5266 5511 0.914874
5267 5497 0.914874
5267 5973 0.914874
5267 5510 0.914874
5267 5696 0.914874
5267 6030 0.914874
5267 6592 0.914874
5267 6595 0.914874
5267 7238 0.914874
5267 5968 0.914874
5267 6242 0.914874
5267 6458 0.914874
5267 5606 0.914874
5267 5451 0.914874
5267 5824 0.914874
5267 5456 0.914874
5267 5458 0.914874
5267 5587 0.914874
5267 5524 0.914874
5267 5405 0.914874
5267 6437 0.914874
5267 5474 0.914874
5267 5450 0.914874
5267 6042 0.914874
5267 5555 0.914874
5267 6078 0.914874
5267 5832 0.914874
5267 5532 0.914874
5267 5533 0.914874
5267 5990 0.914874
5267 5567 0.914874
5267 6019 0.914874
5267 6243 0.914874
5267 5545 0.914874
5267 5550 0.914874
5267 5571 0.914874
5267 5462 0.914874
5267 5914 0.914874
5267 5664 0.914874
5267 6875 0.914874
5267 6140 0.914874
5267 6628 0.914874
5267 5505 0.914874
5267 6170 0.914874
5267 5618 0.914874
5267 5636 0.914874
5267 6239 0.914874
5267 6939 0.914874
5267 6033 0.914874
5267 6747 0.914874
5267 6208 0.914874
5267 6295 0.914874
5267 5478 0.914874
5267 5490 0.914874
5267 6236 0.914874
5267 5602 0.914874
5267 5460 0.914874
5267 5466 0.914874
5267 5472 0.914874
5267 5507 0.914874
5267 5551 0.914874
5267 5833 0.914874
5267 5513 0.914874
5267 5519 0.914874
5267 5597 0.914874
5267 6598 0.914874
5267 5557 0.914874
5267 6069 0.914874
5267 5719 0.914874
5267 5492 0.914874
5267 6626 0.914874
5267 6573 0.914874
5267 5848 0.914874
5267 5861 0.914874
5267 5544 0.914874
5267 5546 0.914874
5267 5591 0.914874
5267 5419 0.914874
5267 5563 0.914874
5267 6117 0.914874
5267 5566 0.914874
5267 6141 0.914874
5267 6143 0.914874
5267 5448 0.914874
5267 5426 0.914874
5269 5907 0.914874
5269 6460 0.914874
5269 6759 0.914874
5269 7290 0.914874
5269 5705 0.914874
5269 7349 0.914874
5269 7558 0.914874
5269 6221 0.914874
5269 5720 0.914874
5269 5628 0.914874
5269 5865 0.914874
5269 5812 0.914874
5269 5848 0.914874
5269 5564 0.914874
5269 5635 0.914874
5270 5958 0.914874
5270 5528 0.914874
5270 6264 0.914874
5270 6061 0.914874
5270 6062 0.914874
5270 6094 0.914874
5270 6495 0.914874
5270 6405 0.914874
5270 5740 0.914874
5270 5964 0.914874
5270 6650 0.914874
5270 5496 0.914874
5270 5444 0.914874
5270 5644 0.914874
5270 5504 0.914874
5270 6167 0.914874
5270 6416 0.914874
5270 5400 0.914874
5270 5524 0.914874
5270 5405 0.914874
5270 5527 0.914874
5270 6641 0.914874
5270 5991 0.914874
5270 5555 0.914874
5270 5671 0.914874
5270 6133 0.914874
5270 5589 0.914874
5270 5938 0.914874
5270 5651 0.914874
5270 5532 0.914874
5270 5688 0.914874
5270 5614 0.914874
5270 6005 0.914874
5270 5776 0.914874
5270 5462 0.914874
5270 6114 0.914874
5270 6394 0.914874
5270 6866 0.914874
5270 5878 0.914874
5270 5464 0.914874
5270 5609 0.914874
5270 6140 0.914874
5270 5717 0.914874
5270 6158 0.914874
5270 5617 0.914874
5270 6418 0.914874
5270 5422 0.914874
5270 5560 0.914874
5270 6390 0.914874
5270 5722 0.914874
5270 6175 0.914874
5270 5460 0.914874
5270 5986 0.914874
5270 6240 0.914874
5270 5513 0.914874
5270 5955 0.914874
5270 5928 0.914874
5270 6041 0.914874
5270 5519 0.914874
5270 6533 0.914874
5270 6043 0.914874
5270 6044 0.914874
5270 6046 0.914874
5270 5905 0.914874
5270 6069 0.914874
5270 6475 0.914874
5270 6296 0.914874
5270 6162 0.914874
5270 6414 0.914874
5270 6590 0.914874
5270 6370 0.914874
5270 7377 0.914874
5270 5423 0.914874
5270 6124 0.914874
5270 6137 0.914874
5270 6138 0.914874
5270 6492 0.914874
5270 6401 0.914874
5270 7124 0.914874
5307 7527 0.914874
5307 5400 0.914874
5307 5539 0.914874
5307 7028 0.914874
5307 6394 0.914874
5307 7626 0.914874
5307 7429 0.914874
5307 6959 0.914874
5307 5986 0.914874
5307 5994 0.914874
5307 6124 0.914874
5307 6156 0.914874
5264 5820 0.914875
5264 5785 0.914875
5264 5504 0.914875
5264 5400 0.914875
5264 5450 0.914875
5264 5464 0.914875
5264 6210 0.914875
5264 6198 0.914875
5264 5731 0.914875
5265 5656 0.914875
5265 5528 0.914875
5265 5553 0.914875
5265 5556 0.914875
5265 5407 0.914875
5265 5496 0.914875
5265 5485 0.914875
5265 5567 0.914875
5265 6470 0.914875
5265 5781 0.914875
5265 5783 0.914875
5265 5505 0.914875
5265 5574 0.914875
5265 7301 0.914875
5265 6197 0.914875
5265 5737 0.914875
5265 5905 0.914875
5267 6156 0.914875
5264 5433 0.914876
5264 5440 0.914876
5264 6577 0.914876
5264 6518 0.914876
5264 5996 0.914876
5264 5607 0.914876
5264 6751 0.914876
5264 7031 0.914876
5264 6076 0.914876
5264 6903 0.914876
5264 5694 0.914876
5264 6404 0.914876
5264 6825 0.914876
5264 6833 0.914876
5264 5600 0.914876
5264 5575 0.914876
5264 5974 0.914876
5264 5558 0.914876
5264 5774 0.914876
5264 7784 0.914876
5264 6915 0.914876
5264 6171 0.914876
5264 6531 0.914876
5264 6591 0.914876
5264 6042 0.914876
5264 7091 0.914876
5264 5800 0.914876
5264 5589 0.914876
5264 5690 0.914876
5264 6006 0.914876
5264 6664 0.914876
5264 5545 0.914876
5264 6057 0.914876
5264 5902 0.914876
5264 6074 0.914876
5264 5568 0.914876
5264 7207 0.914876
5264 5781 0.914876
5264 6541 0.914876
5264 7213 0.914876
5264 6966 0.914876
5264 6268 0.914876
5264 6549 0.914876
5264 5831 0.914876
5264 5609 0.914876
5264 6558 0.914876
5264 6170 0.914876
5264 6515 0.914876
5264 5985 0.914876
5264 5422 0.914876
5264 6000 0.914876
5264 6033 0.914876
5264 6068 0.914876
5264 6390 0.914876
5264 6310 0.914876
5264 5937 0.914876
5264 6713 0.914876
5264 6516 0.914876
5264 6517 0.914876
5264 6521 0.914876
5264 6522 0.914876
5264 6526 0.914876
5264 6941 0.914876
5264 8230 0.914876
5264 7864 0.914876
5264 6003 0.914876
5264 6366 0.914876
5264 7255 0.914876
5264 7953 0.914876
5264 6083 0.914876
5264 5947 0.914876
5264 8753 0.914876
5264 6514 0.914876
5264 6935 0.914876
5264 6519 0.914876
5264 5984 0.914876
5264 6528 0.914876
5264 5994 0.914876
5264 8227 0.914876
5264 6579 0.914876
5264 6530 0.914876
5264 5826 0.914876
5264 5613 0.914876
5264 5577 0.914876
5264 6130 0.914876
5264 5579 0.914876
5264 5771 0.914876
5264 5965 0.914876
5264 6714 0.914876
5264 5673 0.914876
5264 5531 0.914876
5264 5921 0.914876
5264 6035 0.914876
5264 6900 0.914876
5264 6659 0.914876
5264 6300 0.914876
5264 5415 0.914876
5264 6115 0.914876
5264 6141 0.914876
5264 7041 0.914876
5264 5958 0.914877
5264 6264 0.914877
5264 6030 0.914877
5264 6062 0.914877
5264 6247 0.914877
5264 6458 0.914877
5264 5444 0.914877
5264 6102 0.914877
5264 7751 0.914877
5264 5524 0.914877
5264 5999 0.914877
5264 8039 0.914877
5264 5832 0.914877
5264 6256 0.914877
5264 5938 0.914877
5264 6159 0.914877
5264 6407 0.914877
5264 6670 0.914877
5264 5617 0.914877
5264 6418 0.914877
5264 6208 0.914877
5264 6175 0.914877
5264 5986 0.914877
5264 6361 0.914877
5264 6364 0.914877
5264 7771 0.914877
5264 6365 0.914877
5264 5912 0.914877
5264 6408 0.914877
5264 5928 0.914877
5264 6368 0.914877
5264 7308 0.914877
5264 6043 0.914877
5264 6046 0.914877
5264 6475 0.914877
5264 6384 0.914877
5264 6874 0.914877
5264 7416 0.914877
5264 6162 0.914877
5264 6124 0.914877
5264 6143 0.914877
5264 6154 0.914877
5264 5426 0.914877
5266 5496 0.914878
5266 6945 0.914878
5266 6126 0.914878
5266 7164 0.914879
5266 5409 0.914879
5266 7482 0.914879
5266 5757 0.914879
5266 6641 0.914879
5266 5715 0.914879
5266 5659 0.914879
5266 5467 0.914879
5266 5599 0.914879
5266 5438 0.914879
5263 5497 0.91488
5263 5796 0.91488
5263 6194 0.91488
5263 5738 0.91488
5263 5677 0.91488
5263 5524 0.91488
5263 5598 0.91488
5263 5902 0.91488
5263 5571 0.91488
5263 5617 0.91488
5263 5584 0.91488
5263 5646 0.91488
5263 5460 0.91488
5263 6044 0.91488
5263 6300 0.91488
5263 5766 0.91488
5263 7049 0.914881
5263 5956 0.914881
5263 7255 0.914881
5263 5854 0.914881
5286 5976 0.914886
5286 5796 0.914886
5286 5742 0.914886
5286 7145 0.914886
5286 5732 0.914886
5286 5432 0.914886
5286 5800 0.914886
5286 5857 0.914886
5286 5773 0.914886
5286 8015 0.914886
5286 5571 0.914886
5286 7183 0.914886
5286 7327 0.914886
5286 6792 0.914886
5286 5769 0.914886
5286 7080 0.914886
5286 5812 0.914886
5286 5745 0.914886
5286 5771 0.914886
5286 6271 0.914886
5286 7263 0.914886
5286 6129 0.914886
5286 5967 0.914887
5286 5983 0.914887
5286 6107 0.914887
5286 6174 0.914887
5286 7555 0.914887
5286 8649 0.914887
5286 7772 0.914887
5286 6039 0.914887
5286 5647 0.914887
5286 7987 0.914887
5286 6625 0.914887
5286 6712 0.914887
5286 5874 0.914887
5286 6021 0.914887
5286 6791 0.914887
5354 5433 0.914887
5354 5440 0.914887
5354 5408 0.914887
5354 5410 0.914887
5354 5988 0.914887
5354 5607 0.914887
5354 6447 0.914887
5354 6032 0.914887
5354 5935 0.914887
5354 6493 0.914887
5354 5980 0.914887
5354 5401 0.914887
5354 5432 0.914887
5354 5434 0.914887
5354 5429 0.914887
5354 6009 0.914887
5354 5430 0.914887
5354 5789 0.914887
5354 5416 0.914887
5354 5437 0.914887
5354 6071 0.914887
5354 6476 0.914887
5354 5417 0.914887
5265 5497 0.914888
5265 5988 0.914888
5265 6653 0.914888
5265 6029 0.914888
5265 5820 0.914888
5265 5402 0.914888
5265 5409 0.914888
5265 5907 0.914888
5265 5575 0.914888
5265 5989 0.914888
5265 5444 0.914888
5265 5451 0.914888
5265 5405 0.914888
5265 5527 0.914888
5265 6862 0.914888
5265 5441 0.914888
5265 5659 0.914888
5265 6549 0.914888
5265 6116 0.914888
5265 5464 0.914888
5265 6515 0.914888
5265 5484 0.914888
5265 6640 0.914888
5265 6009 0.914888
5265 5586 0.914888
5265 5646 0.914888
5265 5675 0.914888
5265 6014 0.914888
5265 5900 0.914888
5265 5947 0.914888
5265 5613 0.914888
5265 5619 0.914888
5265 5837 0.914888
5265 5577 0.914888
5265 5866 0.914888
5265 5534 0.914888
5265 5439 0.914888
5265 6198 0.914888
5265 7244 0.914888
5265 5438 0.914888
5265 7888 0.914888
5265 6156 0.914888
5354 6637 0.914888
5354 5451 0.914888
5354 6716 0.914888
5354 5539 0.914888
5354 5425 0.914888
5354 6439 0.914888
5262 8289 0.914889
5262 5497 0.914889
5262 5820 0.914889
5262 5553 0.914889
5262 6061 0.914889
5262 6545 0.914889
5262 6187 0.914889
5262 5444 0.914889
5262 5504 0.914889
5262 5935 0.914889
5262 5524 0.914889
5262 5705 0.914889
5262 5589 0.914889
5262 5672 0.914889
5262 5532 0.914889
5262 5533 0.914889
5262 7112 0.914889
5262 5545 0.914889
5262 5550 0.914889
5262 5781 0.914889
5262 5664 0.914889
5262 5464 0.914889
5262 5834 0.914889
5262 5516 0.914889
5262 5493 0.914889
5262 5490 0.914889
5262 5460 0.914889
5262 5551 0.914889
5262 5513 0.914889
5262 5928 0.914889
5262 6069 0.914889
5262 5579 0.914889
5262 5492 0.914889
5262 5739 0.914889
5262 5643 0.914889
5262 6613 0.914889
5262 7283 0.914889
5262 5889 0.914889
5262 5448 0.914889
5262 5827 0.914889
5265 6518 0.914889
5265 5408 0.914889
5265 6012 0.914889
5265 5785 0.914889
5265 5899 0.914889
5265 5726 0.914889
5265 5938 0.914889
5265 5672 0.914889
5265 5690 0.914889
5265 6038 0.914889
5265 5598 0.914889
5265 5904 0.914889
5265 5568 0.914889
5265 5782 0.914889
5265 5413 0.914889
5265 5790 0.914889
5265 6800 0.914889
5265 7634 0.914889
5265 5516 0.914889
5265 5595 0.914889
5265 5422 0.914889
5265 5478 0.914889
5265 5937 0.914889
5265 5490 0.914889
5265 6326 0.914889
5265 5513 0.914889
5265 5680 0.914889
5265 6462 0.914889
5265 5437 0.914889
5265 5839 0.914889
5265 5417 0.914889
5265 6141 0.914889
5265 5426 0.914889
5262 5588 0.91489
5262 5555 0.91489
5262 5548 0.91489
5262 5595 0.91489
5262 5517 0.91489
5262 5520 0.91489
5262 5566 0.91489
5261 5721 0.914894
5261 5964 0.914894
5261 5444 0.914894
5261 6928 0.914894
5261 5405 0.914894
5261 7697 0.914894
5261 5571 0.914894
5261 5659 0.914894
5261 5717 0.914894
5261 6958 0.914894
5261 5722 0.914894
5261 7048 0.914894
5261 5460 0.914894
5261 5838 0.914894
5261 5630 0.914894
5261 6594 0.914894
5261 7552 0.914894
5261 5423 0.914894
5261 5448 0.914894
5260 5528 0.914895
5260 5820 0.914895
5260 5409 0.914895
5260 5504 0.914895
5260 5524 0.914895
5260 6929 0.914895
5260 5464 0.914895
5260 5834 0.914895
5260 7488 0.914895
5260 5460 0.914895
5260 6040 0.914895
5260 5819 0.914895
5261 5528 0.914895
5261 7400 0.914895
5261 6913 0.914895
5261 5758 0.914895
5261 5817 0.914895
5261 6922 0.914895
5261 5782 0.914895
5261 5621 0.914895
5261 7652 0.914895
5261 6166 0.914895
5261 5570 0.914895
5261 5576 0.914895
5261 5703 0.914895
5261 5628 0.914895
5261 7619 0.914895
5261 5753 0.914895
5261 8707 0.914895
5261 5812 0.914895
5261 5506 0.914895
5261 6401 0.914895
5261 7041 0.914895
5260 6518 0.914896
5260 5721 0.914896
5260 6545 0.914896
5260 6243 0.914896
5260 5664 0.914896
5260 6867 0.914896
5260 5505 0.914896
5260 5574 0.914896
5260 5646 0.914896
5260 7378 0.914896
5260 5551 0.914896
5260 5719 0.914896
5260 5925 0.914896
5260 5875 0.914896
5260 5736 0.914896
5261 6234 0.914896
5274 6518 0.914898
5274 6445 0.914898
5274 5790 0.914898
5274 5659 0.914898
5274 5664 0.914898
5274 5564 0.914898
5274 5967 0.914899
5274 6039 0.914899
5274 5460 0.914899
5274 5579 0.914899
5274 6714 0.914899
5274 5921 0.914899
5274 5864 0.914899
5274 5966 0.9149
5274 5850 0.9149
5274 5818 0.9149
5274 6992 0.9149
5274 7543 0.9149
5274 5622 0.9149
5274 6928 0.9149
5274 5688 0.9149
5274 6038 0.9149
5274 5526 0.9149
5274 5480 0.9149
5274 5493 0.9149
5274 6831 0.9149
5274 6266 0.9149
5274 6994 0.9149
5274 6271 0.9149
5274 6190 0.9149
5274 6129 0.9149
5274 6145 0.9149
5274 6733 0.914901
5274 6270 0.914901
5274 6244 0.914901
5274 6051 0.914901
5274 7534 0.914901
5274 6478 0.914901
5274 6728 0.914901
5274 6131 0.914901
5274 6319 0.914901
5274 6160 0.914901
5274 6488 0.914901
5274 6598 0.914901
5274 6210 0.914901
5274 6280 0.914901
5274 6584 0.914901
5274 7356 0.914901
5274 5911 0.914901
5274 6553 0.914901
5274 5889 0.914901
5274 6829 0.914901
5317 5567 0.914901
5274 6421 0.914902
5274 5581 0.914902
5274 6249 0.914902
5274 5969 0.914902
5274 6741 0.914902
5274 7123 0.914902
5274 6503 0.914902
5274 7126 0.914902
5274 6429 0.914902
5274 6466 0.914902
5274 7257 0.914902
5274 6580 0.914902
5274 7226 0.914902
5274 5597 0.914902
5274 6835 0.914902
5274 7496 0.914902
5274 7007 0.914902
5274 5975 0.914902
5274 6277 0.914902
5274 6278 0.914902
5274 6494 0.914902
5317 6023 0.914902
5317 5793 0.914902
5317 5606 0.914902
5317 6403 0.914902
5317 6114 0.914902
5317 6158 0.914902
5317 6170 0.914902
5317 6033 0.914902
5317 6959 0.914902
5317 7891 0.914902
5317 5965 0.914902
5274 6264 0.914903
5274 5956 0.914903
5274 5598 0.914903
5274 6095 0.914903
5274 6491 0.914903
5274 6014 0.914903
5274 7255 0.914903
5274 8430 0.914903
5317 5792 0.914903
5259 5528 0.914923
5259 5820 0.914923
5259 5409 0.914923
5259 6065 0.914923
5259 6697 0.914923
5259 5463 0.914923
5259 6081 0.914923
5259 5504 0.914923
5259 5400 0.914923
5259 5844 0.914923
5259 5924 0.914923
5259 5681 0.914923
5259 6929 0.914923
5259 5501 0.914923
5259 5772 0.914923
5259 5467 0.914923
5259 5505 0.914923
5259 6986 0.914923
5259 5570 0.914923
5259 5574 0.914923
5259 5636 0.914923
5259 5675 0.914923
5259 5460 0.914923
5259 7255 0.914923
5259 6069 0.914923
5259 5706 0.914923
5259 5886 0.914923
5259 6329 0.914923
5259 6229 0.914923
5259 5423 0.914923
5259 6498 0.914923
5259 5515 0.914924
5259 5482 0.914924
5259 6062 0.914924
5259 7312 0.914924
5259 5877 0.914924
5259 7234 0.914924
5259 5907 0.914924
5259 5556 0.914924
5259 6722 0.914924
5259 7054 0.914924
5259 6957 0.914924
5259 5726 0.914924
5259 6699 0.914924
5259 7296 0.914924
5259 5712 0.914924
5259 5418 0.914924
5259 5671 0.914924
5259 5751 0.914924
5259 5920 0.914924
5259 7341 0.914924
5259 7966 0.914924
5259 5890 0.914924
5259 5539 0.914924
5259 5540 0.914924
5259 6464 0.914924
5259 6470 0.914924
5259 5441 0.914924
5259 5442 0.914924
5259 7548 0.914924
5259 6628 0.914924
5259 6686 0.914924
5259 5572 0.914924
5259 5993 0.914924
5259 6939 0.914924
5259 6943 0.914924
5259 5811 0.914924
5259 6945 0.914924
5259 6265 0.914924
5259 6704 0.914924
5259 7401 0.914924
5259 8066 0.914924
5259 5683 0.914924
5259 5870 0.914924
5259 5879 0.914924
5259 5884 0.914924
5259 5489 0.914924
5259 5737 0.914924
5259 5909 0.914924
5259 5900 0.914924
5259 7665 0.914924
5259 5918 0.914924
5259 6752 0.914924
5259 5837 0.914924
5259 6710 0.914924
5259 6803 0.914924
5259 5492 0.914924
5259 7878 0.914924
5259 5439 0.914924
5259 7501 0.914924
5259 7888 0.914924
5259 5875 0.914924
5259 6506 0.914924
5259 5766 0.914924
5259 5552 0.914924
5259 6938 0.914925
5259 6793 0.914925
5259 5632 0.914925
5259 7148 0.914925
5259 7354 0.914925
5259 5816 0.914925
5259 7358 0.914925
5259 5894 0.914925
5259 6153 0.914925
5259 6664 0.914925
5259 5902 0.914925
5259 6768 0.914925
5259 5568 0.914925
5259 6013 0.914925
5259 6776 0.914925
5259 5459 0.914925
5259 6318 0.914925
5259 6189 0.914925
5259 8172 0.914925
5259 6801 0.914925
5259 8214 0.914925
5259 6165 0.914925
5259 7467 0.914925
5259 6296 0.914925
5259 5854 0.914925
5259 5714 0.914925
5259 8027 0.914925
5259 5563 0.914925
5259 5889 0.914925
5259 5763 0.914925
5309 5799 0.914938
5309 6748 0.914938
5309 5598 0.914938
5309 6797 0.914938
5309 6936 0.914939
5309 5721 0.914939
5309 5409 0.914939
5309 6061 0.914939
5309 6093 0.914939
5309 6195 0.914939
5309 6974 0.914939
5309 7362 0.914939
5309 7130 0.914939
5309 5659 0.914939
5309 6866 0.914939
5309 5467 0.914939
5309 6497 0.914939
5309 5834 0.914939
5309 7410 0.914939
5309 6515 0.914939
5309 6011 0.914939
5309 5599 0.914939
5309 5577 0.914939
5309 5953 0.914939
5309 5438 0.914939
5309 6156 0.914939
5309 5765 0.914939
5309 5481 0.91494
5309 5556 0.91494
5309 6957 0.91494
5309 5475 0.91494
5309 5735 0.91494
5309 6163 0.91494
5309 5532 0.91494
5309 5536 0.91494
5309 5540 0.91494
5309 6875 0.91494
5309 6628 0.91494
5309 5484 0.91494
5309 5594 0.91494
5309 6197 0.91494
5309 5942 0.91494
5309 7894 0.91494
5309 6511 0.91494
5309 5680 0.91494
5309 6186 0.91494
5309 6241 0.914941
5309 7029 0.914941
5309 5785 0.914941
5309 6077 0.914941
5309 6088 0.914941
5309 6092 0.914941
5309 5915 0.914941
5309 8013 0.914941
5309 7829 0.914941
5309 6976 0.914941
5309 5824 0.914941
5309 7397 0.914941
5309 5991 0.914941
5309 6585 0.914941
5309 5716 0.914941
5309 6148 0.914941
5309 5888 0.914941
5309 5690 0.914941
5309 6656 0.914941
5309 5728 0.914941
5309 5775 0.914941
5309 6379 0.914941
5309 6963 0.914941
5309 6966 0.914941
5309 5464 0.914941
5309 6441 0.914941
5309 6265 0.914941
5309 6390 0.914941
5309 5576 0.914941
5309 5703 0.914941
5309 6713 0.914941
5309 5986 0.914941
5309 6165 0.914941
5309 6287 0.914941
5309 7066 0.914941
5309 6296 0.914941
5309 5708 0.914941
5309 7068 0.914941
5309 6401 0.914941
5309 5895 0.914941
5309 6506 0.914941
5258 5796 0.914942
5258 6936 0.914942
5258 5801 0.914942
5258 6264 0.914942
5258 6612 0.914942
5258 6056 0.914942
5258 6245 0.914942
5258 6400 0.914942
5258 5434 0.914942
5258 6001 0.914942
5258 7439 0.914942
5258 6662 0.914942
5258 5598 0.914942
5258 6073 0.914942
5258 6095 0.914942
5258 6104 0.914942
5258 7557 0.914942
5258 8372 0.914942
5258 6731 0.914942
5258 5438 0.914942
5258 5889 0.914942
5257 7880 0.914945
5257 5464 0.914945
5257 6137 0.914945
5257 5792 0.914946
5257 5532 0.914946
5257 5659 0.914946
5257 5584 0.914946
5257 5869 0.914946
5257 7845 0.914946
5257 5883 0.914946
5257 5460 0.914946
5257 5629 0.914946
5257 5534 0.914946
5257 5854 0.914946
5257 6888 0.914946
5257 5423 0.914946
5257 5566 0.914946
5307 6966 0.914946
5307 5821 0.914946
5256 6194 0.914948
5256 5801 0.914948
5256 5738 0.914948
5256 6612 0.914948
5256 6737 0.914948
5256 7821 0.914948
5256 6459 0.914948
5256 5899 0.914948
5256 7168 0.914948
5256 6536 0.914948
5256 7193 0.914948
5256 6342 0.914948
5256 6493 0.914948
5256 7424 0.914948
5256 6500 0.914948
5256 5956 0.914948
5256 6871 0.914948
5256 7091 0.914948
5256 6333 0.914948
5256 5857 0.914948
5256 6647 0.914948
5256 6357 0.914948
5256 6748 0.914948
5256 7023 0.914948
5256 5598 0.914948
5256 7130 0.914948
5256 5543 0.914948
5256 5772 0.914948
5256 6095 0.914948
5256 5717 0.914948
5256 5584 0.914948
5256 6031 0.914948
5256 6319 0.914948
5256 5741 0.914948
5256 5970 0.914948
5256 5803 0.914948
5256 5416 0.914948
5256 6782 0.914948
5256 6935 0.914948
5256 5922 0.914948
5256 6803 0.914948
5256 7490 0.914948
5256 5521 0.914948
5256 6918 0.914948
5256 8502 0.914948
5256 5686 0.914948
5256 6280 0.914948
5256 5714 0.914948
5256 7356 0.914948
5256 6371 0.914948
5256 8030 0.914948
5256 7044 0.914948
5256 5754 0.914949
5255 6076 0.914954
5255 5899 0.914954
5255 7250 0.914954
5255 5916 0.914954
5255 6287 0.914954
5255 7490 0.914954
5255 5745 0.914954
5255 6565 0.914955
5255 5966 0.914955
5255 5967 0.914955
5255 5433 0.914955
5255 5440 0.914955
5255 6734 0.914955
5255 5801 0.914955
5255 8188 0.914955
5255 8538 0.914955
5255 5742 0.914955
5255 6600 0.914955
5255 6764 0.914955
5255 5674 0.914955
5255 6816 0.914955
5255 5403 0.914955
5255 5740 0.914955
5255 5915 0.914955
5255 6193 0.914955
5255 5541 0.914955
5255 6581 0.914955
5255 8231 0.914955
5255 6897 0.914955
5255 6745 0.914955
5255 5757 0.914955
5255 6761 0.914955
5255 5504 0.914955
5255 5956 0.914955
5255 5488 0.914955
5255 5999 0.914955
5255 5716 0.914955
5255 5732 0.914955
5255 5735 0.914955
5255 7697 0.914955
5255 6550 0.914955
5255 5432 0.914955
5255 5800 0.914955
5255 5589 0.914955
5255 6826 0.914955
5255 6225 0.914955
5255 6836 0.914955
5255 6411 0.914955
5255 7555 0.914955
5255 6274 0.914955
5255 6332 0.914955
5255 6583 0.914955
5255 6006 0.914955
5255 8311 0.914955
5255 6039 0.914955
5255 6203 0.914955
5255 5545 0.914955
5255 5902 0.914955
5255 5761 0.914955
5255 6207 0.914955
5255 5571 0.914955
5255 5781 0.914955
5255 5621 0.914955
5255 6676 0.914955
5255 5914 0.914955
5255 5483 0.914955
5255 6709 0.914955
5255 5660 0.914955
5255 7786 0.914955
5255 7686 0.914955
5255 6228 0.914955
5255 5584 0.914955
5255 8256 0.914955
5255 6059 0.914955
5255 6068 0.914955
5255 6535 0.914955
5255 6208 0.914955
5255 6608 0.914955
5255 6383 0.914955
5255 5675 0.914955
5255 5576 0.914955
5255 7327 0.914955
5255 5937 0.914955
5255 6146 0.914955
5255 5489 0.914955
5255 6625 0.914955
5255 6318 0.914955
5255 6831 0.914955
5255 6160 0.914955
5255 6562 0.914955
5255 5951 0.914955
5255 6746 0.914955
5255 6594 0.914955
5255 7255 0.914955
5255 5752 0.914955
5255 7552 0.914955
5255 5912 0.914955
5255 6214 0.914955
5255 6215 0.914955
5255 6798 0.914955
5255 6712 0.914955
5255 7201 0.914955
5255 5769 0.914955
5255 6841 0.914955
5255 6230 0.914955
5255 5934 0.914955
5255 6027 0.914955
5255 6994 0.914955
5255 5812 0.914955
5255 6047 0.914955
5255 5420 0.914955
5255 5905 0.914955
5255 7030 0.914955
5255 5404 0.914955
5255 5529 0.914955
5255 8484 0.914955
5255 5866 0.914955
5255 5874 0.914955
5255 6811 0.914955
5255 7815 0.914955
5255 5579 0.914955
5255 7137 0.914955
5255 6559 0.914955
5255 5723 0.914955
5255 5750 0.914955
5255 6689 0.914955
5255 5771 0.914955
5255 6843 0.914955
5255 6260 0.914955
5255 5952 0.914955
5255 5643 0.914955
5255 6715 0.914955
5255 5921 0.914955
5255 6280 0.914955
5255 7838 0.914955
5255 6018 0.914955
5255 6021 0.914955
5255 6067 0.914955
5255 5631 0.914955
5255 6300 0.914955
5255 6086 0.914955
5255 6711 0.914955
5255 6553 0.914955
5255 6129 0.914955
5255 6138 0.914955
5255 6144 0.914955
5255 5729 0.914955
5255 6829 0.914955
5255 5731 0.914955
5255 5765 0.914955
5275 5967 0.914955
5275 7466 0.914955
5275 6518 0.914955
5275 6653 0.914955
5275 6660 0.914955
5275 6048 0.914955
5275 5649 0.914955
5275 7433 0.914955
5275 7903 0.914955
5275 5463 0.914955
5275 5503 0.914955
5275 6081 0.914955
5275 6102 0.914955
5275 5606 0.914955
5275 8302 0.914955
5275 7290 0.914955
5275 5624 0.914955
5275 6133 0.914955
5275 5920 0.914955
5275 6002 0.914955
5275 7438 0.914955
5275 5536 0.914955
5275 5462 0.914955
5275 7662 0.914955
5275 6116 0.914955
5275 5869 0.914955
5275 6522 0.914955
5275 5900 0.914955
5275 5865 0.914955
5275 5599 0.914955
5275 7804 0.914955
5275 5564 0.914955
5275 7351 0.914955
5275 8552 0.914955
5275 5419 0.914955
5275 7041 0.914955
5275 6316 0.914955
5255 6421 0.914956
5255 6726 0.914956
5255 6733 0.914956
5255 6211 0.914956
5255 7233 0.914956
5255 8664 0.914956
5255 6174 0.914956
5255 6187 0.914956
5255 5652 0.914956
5255 5974 0.914956
5255 6737 0.914956
5255 8045 0.914956
5255 6589 0.914956
5255 6058 0.914956
5255 6760 0.914956
5255 6483 0.914956
5255 7664 0.914956
5255 7545 0.914956
5255 6741 0.914956
5255 7564 0.914956
5255 7229 0.914956
5255 8219 0.914956
5255 6327 0.914956
5255 6285 0.914956
5255 7772 0.914956
5255 6038 0.914956
5255 6057 0.914956
5255 6087 0.914956
5255 8016 0.914956
5255 6288 0.914956
5255 6466 0.914956
5255 6538 0.914956
5255 8033 0.914956
5255 6605 0.914956
5255 7987 0.914956
5255 6552 0.914956
5255 6621 0.914956
5255 6815 0.914956
5255 8218 0.914956
5255 6757 0.914956
5255 7649 0.914956
5255 6824 0.914956
5255 6623 0.914956
5255 6502 0.914956
5255 7196 0.914956
5255 6580 0.914956
5255 7226 0.914956
5255 6593 0.914956
5255 8674 0.914956
5255 8402 0.914956
5255 6210 0.914956
5255 6475 0.914956
5255 6835 0.914956
5255 7007 0.914956
5255 6754 0.914956
5255 6791 0.914956
5255 6099 0.914956
5255 7092 0.914956
5275 5958 0.914956
5275 7758 0.914956
5275 5678 0.914956
5275 6578 0.914956
5275 8358 0.914956
5275 7128 0.914956
5275 6076 0.914956
5275 5663 0.914956
5275 5694 0.914956
5275 7566 0.914956
5275 6405 0.914956
5275 6825 0.914956
5275 7139 0.914956
5275 8200 0.914956
5275 7419 0.914956
5275 5882 0.914956
5275 5725 0.914956
5275 7777 0.914956
5275 8393 0.914956
5275 6970 0.914956
5275 7784 0.914956
5275 8398 0.914956
5275 6976 0.914956
5275 7788 0.914956
5275 7789 0.914956
5275 8052 0.914956
5275 7143 0.914956
5275 6695 0.914956
5275 6575 0.914956
5275 6646 0.914956
5275 5701 0.914956
5275 6531 0.914956
5275 6591 0.914956
5275 5588 0.914956
5275 5555 0.914956
5275 7635 0.914956
5275 7764 0.914956
5275 6403 0.914956
5275 6256 0.914956
5275 5589 0.914956
5275 6148 0.914956
5275 5651 0.914956
5275 5532 0.914956
5275 7110 0.914956
5275 6285 0.914956
5275 7660 0.914956
5275 7360 0.914956
5275 5764 0.914956
5275 8340 0.914956
5275 8365 0.914956
5275 7209 0.914956
5275 7210 0.914956
5275 6380 0.914956
5275 7211 0.914956
5275 6541 0.914956
5275 7213 0.914956
5275 7079 0.914956
5275 7216 0.914956
5275 7132 0.914956
5275 7133 0.914956
5275 7781 0.914956
5275 8396 0.914956
5275 6617 0.914956
5275 8020 0.914956
5275 7383 0.914956
5275 7787 0.914956
5275 6394 0.914956
5275 6309 0.914956
5275 6418 0.914956
5275 8355 0.914956
5275 7557 0.914956
5275 6728 0.914956
5275 5592 0.914956
5275 5867 0.914956
5275 6608 0.914956
5275 6389 0.914956
5275 6310 0.914956
5275 6311 0.914956
5275 6160 0.914956
5275 6410 0.914956
5275 6562 0.914956
5275 5602 0.914956
5275 5460 0.914956
5275 6516 0.914956
5275 6930 0.914956
5275 6517 0.914956
5275 5498 0.914956
5275 5986 0.914956
5275 6527 0.914956
5275 8338 0.914956
5275 6003 0.914956
5275 6015 0.914956
5275 7771 0.914956
5275 7776 0.914956
5275 5955 0.914956
5275 6511 0.914956
5275 7755 0.914956
5275 6519 0.914956
5275 5984 0.914956
5275 8495 0.914956
5275 7298 0.914956
5275 5994 0.914956
5275 8227 0.914956
5275 6530 0.914956
5275 6044 0.914956
5275 7310 0.914956
5275 6539 0.914956
5275 6296 0.914956
5275 6384 0.914956
5275 6874 0.914956
5275 5612 0.914956
5275 6551 0.914956
5275 6555 0.914956
5275 6397 0.914956
5275 6314 0.914956
5275 6414 0.914956
5275 7240 0.914956
5275 8043 0.914956
5275 6190 0.914956
5275 5531 0.914956
5275 6353 0.914956
5275 6277 0.914956
5275 7344 0.914956
5275 6035 0.914956
5275 6900 0.914956
5275 6659 0.914956
5275 6370 0.914956
5275 6055 0.914956
5275 7375 0.914956
5275 8367 0.914956
5275 7381 0.914956
5275 6115 0.914956
5275 6553 0.914956
5275 6124 0.914956
5275 6137 0.914956
5275 6276 0.914957
5275 7471 0.914957
5275 6367 0.914957
5275 6264 0.914957
5275 6023 0.914957
5275 7400 0.914957
5275 7114 0.914957
5275 6961 0.914957
5275 6906 0.914957
5275 7072 0.914957
5275 7632 0.914957
5275 6321 0.914957
5275 8141 0.914957
5275 6630 0.914957
5275 7916 0.914957
5275 7498 0.914957
5275 8432 0.914957
5275 6192 0.914957
5275 6284 0.914957
5275 6589 0.914957
5275 6286 0.914957
5275 6463 0.914957
5275 8339 0.914957
5275 6245 0.914957
5275 6294 0.914957
5275 6298 0.914957
5275 5604 0.914957
5275 5469 0.914957
5275 6317 0.914957
5275 6928 0.914957
5275 7294 0.914957
5275 6648 0.914957
5275 6199 0.914957
5275 6871 0.914957
5275 7702 0.914957
5275 6952 0.914957
5275 7732 0.914957
5275 7414 0.914957
5275 8676 0.914957
5275 8545 0.914957
5275 5486 0.914957
5275 5705 0.914957
5275 5832 0.914957
5275 6159 0.914957
5275 7235 0.914957
5275 6407 0.914957
5275 7123 0.914957
5275 6634 0.914957
5275 6700 0.914957
5275 6716 0.914957
5275 7500 0.914957
5275 7707 0.914957
5275 6453 0.914957
5275 6946 0.914957
5275 5728 0.914957
5275 6768 0.914957
5275 5483 0.914957
5275 5642 0.914957
5275 7267 0.914957
5275 7518 0.914957
5275 5797 0.914957
5275 7521 0.914957
5275 5608 0.914957
5275 6686 0.914957
5275 7126 0.914957
5275 6934 0.914957
5275 5595 0.914957
5275 6429 0.914957
5275 6958 0.914957
5275 7064 0.914957
5275 6787 0.914957
5275 6303 0.914957
5275 5493 0.914957
5275 7087 0.914957
5275 6305 0.914957
5275 5893 0.914957
5275 6175 0.914957
5275 6240 0.914957
5275 6362 0.914957
5275 6363 0.914957
5275 7094 0.914957
5275 6289 0.914957
5275 6758 0.914957
5275 5912 0.914957
5275 6782 0.914957
5275 5507 0.914957
5275 6488 0.914957
5275 5833 0.914957
5275 8414 0.914957
5275 6439 0.914957
5275 6287 0.914957
5275 5517 0.914957
5275 6533 0.914957
5275 6475 0.914957
5275 7316 0.914957
5275 7457 0.914957
5275 6572 0.914957
5275 6329 0.914957
5275 6273 0.914957
5275 6869 0.914957
5275 6354 0.914957
5275 6355 0.914957
5275 5546 0.914957
5275 6282 0.914957
5275 8114 0.914957
5275 6590 0.914957
5275 7950 0.914957
5275 6291 0.914957
5275 6293 0.914957
5275 6613 0.914957
5275 8124 0.914957
5275 6138 0.914957
5275 7124 0.914957
5275 6325 0.914957
5275 6506 0.914957
5369 5476 0.914957
5369 5820 0.914957
5369 6077 0.914957
5369 6906 0.914957
5369 7246 0.914957
5369 6470 0.914957
5369 6866 0.914957
5369 6261 0.914957
5369 6939 0.914957
5369 6011 0.914957
5369 6945 0.914957
5369 5848 0.914957
5369 5423 0.914957
5369 5547 0.914957
5254 5794 0.914958
5254 5799 0.914958
5254 6001 0.914958
5254 6285 0.914958
5254 5598 0.914958
5254 6789 0.914958
5254 7806 0.914958
5254 7087 0.914958
5254 7138 0.914958
5254 6572 0.914958
5254 5889 0.914958
5369 5738 0.914958
5369 6061 0.914958
5369 5522 0.914958
5369 6192 0.914958
5369 5407 0.914958
5369 5659 0.914958
5369 5467 0.914958
5369 5505 0.914958
5369 5574 0.914958
5369 5636 0.914958
5369 6515 0.914958
5369 5929 0.914958
5369 5534 0.914958
5369 5953 0.914958
5369 6731 0.914958
5369 5438 0.914958
5369 6506 0.914958
5369 5426 0.914958
5252 6894 0.914959
5252 6840 0.914959
5252 5935 0.914959
5252 5620 0.914959
5252 6748 0.914959
5252 6664 0.914959
5252 5464 0.914959
5252 6221 0.914959
5252 5939 0.914959
5252 6166 0.914959
5252 5429 0.914959
5252 5886 0.914959
5252 5676 0.914959
5252 6018 0.914959
5252 7402 0.914959
5253 5497 0.914959
5253 5528 0.914959
5253 8134 0.914959
5253 5444 0.914959
5253 5524 0.914959
5253 5527 0.914959
5253 6199 0.914959
5253 5615 0.914959
5253 5464 0.914959
5253 5608 0.914959
5253 5834 0.914959
5253 5617 0.914959
5253 5406 0.914959
5253 5551 0.914959
5253 5448 0.914959
5254 6937 0.914959
5254 6320 0.914959
5254 6321 0.914959
5254 6382 0.914959
5254 5451 0.914959
5254 7144 0.914959
5254 6345 0.914959
5254 5457 0.914959
5254 6411 0.914959
5254 5919 0.914959
5254 5990 0.914959
5254 6647 0.914959
5254 6442 0.914959
5254 5614 0.914959
5254 5691 0.914959
5254 7500 0.914959
5254 8311 0.914959
5254 7023 0.914959
5254 7360 0.914959
5254 7363 0.914959
5254 5536 0.914959
5254 6672 0.914959
5254 8318 0.914959
5254 5659 0.914959
5254 6797 0.914959
5254 6095 0.914959
5254 5467 0.914959
5254 6409 0.914959
5254 6418 0.914959
5254 7126 0.914959
5254 7741 0.914959
5254 6288 0.914959
5254 5646 0.914959
5254 6311 0.914959
5254 7962 0.914959
5254 6014 0.914959
5254 6069 0.914959
5254 5724 0.914959
5254 5743 0.914959
5254 6322 0.914959
5254 6229 0.914959
5254 6588 0.914959
5254 6606 0.914959
5254 6977 0.914959
5254 7092 0.914959
5254 5895 0.914959
5254 5736 0.914959
5262 5462 0.914959
5262 5722 0.914959
5369 5497 0.914959
5369 5440 0.914959
5369 5988 0.914959
5369 7223 0.914959
5369 5725 0.914959
5369 7261 0.914959
5369 5532 0.914959
5369 5715 0.914959
5369 5891 0.914959
5369 5441 0.914959
5369 6975 0.914959
5369 6986 0.914959
5369 6000 0.914959
5369 6304 0.914959
5369 5910 0.914959
5369 5680 0.914959
5369 5673 0.914959
5369 5861 0.914959
5369 6050 0.914959
5369 6101 0.914959
5369 5419 0.914959
5252 6520 0.91496
5252 6892 0.91496
5252 6860 0.91496
5252 6660 0.91496
5252 7029 0.91496
5252 5792 0.91496
5252 6909 0.91496
5252 6854 0.91496
5252 5575 0.91496
5252 6719 0.91496
5252 6697 0.91496
5252 6920 0.91496
5252 5541 0.91496
5252 6007 0.91496
5252 5407 0.91496
5252 6096 0.91496
5252 5405 0.91496
5252 6585 0.91496
5252 6651 0.91496
5252 5716 0.91496
5252 6042 0.91496
5252 6132 0.91496
5252 6929 0.91496
5252 6442 0.91496
5252 5545 0.91496
5252 5761 0.91496
5252 5773 0.91496
5252 5781 0.91496
5252 6708 0.91496
5252 5413 0.91496
5252 5914 0.91496
5252 6692 0.91496
5252 6170 0.91496
5252 6917 0.91496
5252 7667 0.91496
5252 5777 0.91496
5252 5484 0.91496
5252 6891 0.91496
5252 5516 0.91496
5252 5997 0.91496
5252 6744 0.91496
5252 6197 0.91496
5252 6031 0.91496
5252 6265 0.91496
5252 6461 0.91496
5252 6610 0.91496
5252 5675 0.91496
5252 5937 0.91496
5252 6713 0.91496
5252 6014 0.91496
5252 5947 0.91496
5252 5723 0.91496
5252 5750 0.91496
5252 5534 0.91496
5252 5771 0.91496
5252 6698 0.91496
5252 6229 0.91496
5252 6900 0.91496
5252 5754 0.91496
5252 5415 0.91496
5252 5927 0.91496
5252 6401 0.91496
5252 6156 0.91496
5252 5765 0.91496
5253 5510 0.91496
5253 6771 0.91496
5253 5785 0.91496
5253 5786 0.91496
5253 5479 0.91496
5253 5605 0.91496
5253 5474 0.91496
5253 7111 0.91496
5253 5525 0.91496
5253 6256 0.91496
5253 5589 0.91496
5253 6148 0.91496
5253 6881 0.91496
5253 5533 0.91496
5253 5990 0.91496
5253 6700 0.91496
5253 5539 0.91496
5253 5550 0.91496
5253 5483 0.91496
5253 7267 0.91496
5253 5664 0.91496
5253 6155 0.91496
5253 6628 0.91496
5253 6418 0.91496
5253 5595 0.91496
5253 5560 0.91496
5253 5478 0.91496
5253 5490 0.91496
5253 5833 0.91496
5253 5513 0.91496
5253 6882 0.91496
5253 5596 0.91496
5253 5557 0.91496
5253 5613 0.91496
5253 5465 0.91496
5253 6111 0.91496
5253 5563 0.91496
5253 5566 0.91496
5262 5433 0.91496
5262 5440 0.91496
5262 5410 0.91496
5262 5556 0.91496
5262 5915 0.91496
5262 6016 0.91496
5262 5832 0.91496
5262 5938 0.91496
5262 6006 0.91496
5262 6019 0.91496
5262 6252 0.91496
5262 5560 0.91496
5262 5478 0.91496
5262 5416 0.91496
5262 6488 0.91496
5262 5519 0.91496
5262 6296 0.91496
5262 6162 0.91496
5262 6323 0.91496
5262 5771 0.91496
5262 5861 0.91496
5262 5544 0.91496
5262 6370 0.91496
5262 6339 0.91496
5262 5423 0.91496
5262 6183 0.91496
5369 5523 0.91496
5369 7938 0.91496
5369 7231 0.91496
5369 5626 0.91496
5369 5793 0.91496
5369 7238 0.91496
5369 7690 0.91496
5369 6630 0.91496
5369 6245 0.91496
5369 5644 0.91496
5369 6717 0.91496
5369 5794 0.91496
5369 6963 0.91496
5369 6907 0.91496
5369 5797 0.91496
5369 5608 0.91496
5369 5594 0.91496
5369 5459 0.91496
5369 6782 0.91496
5369 7830 0.91496
5369 6296 0.91496
5369 7264 0.91496
5369 6138 0.91496
5369 6316 0.91496
5251 7662 0.914961
5251 5419 0.914961
5253 8487 0.914961
5253 5523 0.914961
5253 7223 0.914961
5253 6023 0.914961
5253 6592 0.914961
5253 6671 0.914961
5253 6674 0.914961
5253 6675 0.914961
5253 5793 0.914961
5253 6481 0.914961
5253 7691 0.914961
5253 7497 0.914961
5253 7942 0.914961
5253 7943 0.914961
5253 7944 0.914961
5253 7945 0.914961
5253 6732 0.914961
5253 6458 0.914961
5253 5816 0.914961
5253 6463 0.914961
5253 8339 0.914961
5253 6245 0.914961
5253 8488 0.914961
5253 6717 0.914961
5253 6153 0.914961
5253 6407 0.914961
5253 5794 0.914961
5253 6963 0.914961
5253 6907 0.914961
5253 5797 0.914961
5253 7126 0.914961
5253 5594 0.914961
5253 6010 0.914961
5253 6758 0.914961
5253 6782 0.914961
5253 7830 0.914961
5253 6832 0.914961
5253 5599 0.914961
5253 5597 0.914961
5253 7008 0.914961
5253 8546 0.914961
5253 6278 0.914961
5253 5813 0.914961
5253 7598 0.914961
5253 6138 0.914961
5253 7271 0.914961
5253 6316 0.914961
5369 6235 0.914961
5369 5888 0.914961
5251 5497 0.914962
5251 5528 0.914962
5251 6029 0.914962
5251 5721 0.914962
5251 5409 0.914962
5251 6061 0.914962
5251 6062 0.914962
5251 6065 0.914962
5251 7312 0.914962
5251 5559 0.914962
5251 5694 0.914962
5251 6405 0.914962
5251 6195 0.914962
5251 5407 0.914962
5251 5496 0.914962
5251 5444 0.914962
5251 7974 0.914962
5251 5451 0.914962
5251 7630 0.914962
5251 5488 0.914962
5251 6699 0.914962
5251 5400 0.914962
5251 5524 0.914962
5251 6641 0.914962
5251 6148 0.914962
5251 7075 0.914962
5251 6002 0.914962
5251 5567 0.914962
5251 6748 0.914962
5251 7028 0.914962
5251 5776 0.914962
5251 7711 0.914962
5251 6114 0.914962
5251 6118 0.914962
5251 6394 0.914962
5251 5464 0.914962
5251 6683 0.914962
5251 5609 0.914962
5251 6558 0.914962
5251 5834 0.914962
5251 5505 0.914962
5251 6166 0.914962
5251 5617 0.914962
5251 5574 0.914962
5251 6631 0.914962
5251 5636 0.914962
5251 5959 0.914962
5251 5477 0.914962
5251 6640 0.914962
5251 5422 0.914962
5251 6010 0.914962
5251 6011 0.914962
5251 7429 0.914962
5251 5675 0.914962
5251 6017 0.914962
5251 6665 0.914962
5251 6069 0.914962
5251 5886 0.914962
5251 5746 0.914962
5251 7018 0.914962
5251 6339 0.914962
5251 6888 0.914962
5251 6618 0.914962
5251 6492 0.914962
5251 6143 0.914962
5251 6401 0.914962
5251 5426 0.914962
5253 7863 0.914962
5253 6320 0.914962
5253 8272 0.914962
5253 5451 0.914962
5253 6651 0.914962
5253 7366 0.914962
5253 5914 0.914962
5253 5642 0.914962
5253 6170 0.914962
5253 6288 0.914962
5253 5459 0.914962
5253 6069 0.914962
5253 5889 0.914962
5262 5646 0.914962
5262 6305 0.914962
5250 6276 0.914963
5250 5668 0.914963
5250 6308 0.914963
5250 5740 0.914963
5250 6337 0.914963
5250 7254 0.914963
5250 5469 0.914963
5250 7324 0.914963
5250 5908 0.914963
5250 6327 0.914963
5250 6262 0.914963
5250 5691 0.914963
5250 5715 0.914963
5250 6535 0.914963
5250 7456 0.914963
5250 7330 0.914963
5250 5847 0.914963
5250 6289 0.914963
5250 5752 0.914963
5250 5901 0.914963
5250 6266 0.914963
5250 5912 0.914963
5250 8031 0.914963
5250 6069 0.914963
5250 5404 0.914963
5250 6343 0.914963
5250 6835 0.914963
5250 6188 0.914963
5250 6273 0.914963
5250 6331 0.914963
5250 5673 0.914963
5250 6336 0.914963
5250 7055 0.914963
5250 5631 0.914963
5253 5400 0.914963
5253 5567 0.914963
5249 5497 0.914964
5249 5510 0.914964
5249 8093 0.914964
5249 6653 0.914964
5249 6029 0.914964
5249 5721 0.914964
5249 5820 0.914964
5249 5738 0.914964
5249 5409 0.914964
5249 7960 0.914964
5249 5522 0.914964
5249 6678 0.914964
5249 6108 0.914964
5249 6119 0.914964
5249 5556 0.914964
5249 6637 0.914964
5249 6732 0.914964
5249 6458 0.914964
5249 5935 0.914964
5249 5458 0.914964
5249 6635 0.914964
5249 5474 0.914964
5249 6531 0.914964
5249 5450 0.914964
5249 5525 0.914964
5249 6148 0.914964
5249 8641 0.914964
5249 6929 0.914964
5249 5672 0.914964
5249 7110 0.914964
5249 5567 0.914964
5249 5501 0.914964
5249 5545 0.914964
5249 5550 0.914964
5249 5462 0.914964
5249 5664 0.914964
5249 5548 0.914964
5249 7977 0.914964
5249 6118 0.914964
5249 6683 0.914964
5249 5467 0.914964
5249 5834 0.914964
5249 5505 0.914964
5249 6166 0.914964
5249 5946 0.914964
5249 5636 0.914964
5249 5959 0.914964
5249 5421 0.914964
5249 5962 0.914964
5249 6891 0.914964
5249 5595 0.914964
5249 6640 0.914964
5249 5869 0.914964
5249 6011 0.914964
5249 5560 0.914964
5249 6295 0.914964
5249 5478 0.914964
5249 7070 0.914964
5249 8705 0.914964
5249 5490 0.914964
5249 5460 0.914964
5249 5833 0.914964
5249 6502 0.914964
5249 5517 0.914964
5249 6047 0.914964
5249 6069 0.914964
5249 5492 0.914964
5249 6229 0.914964
5249 7068 0.914964
5249 6250 0.914964
5249 5423 0.914964
5249 5889 0.914964
5249 5448 0.914964
5250 6270 0.914964
5250 5494 0.914964
5250 6298 0.914964
5250 5732 0.914964
5250 7091 0.914964
5250 6550 0.914964
5250 5705 0.914964
5250 6524 0.914964
5250 6281 0.914964
5250 6562 0.914964
5250 7538 0.914964
5250 5750 0.914964
5250 6260 0.914964
5250 5643 0.914964
5250 6329 0.914964
5250 5438 0.914964
5250 5711 0.914964
5249 5656 0.914965
5249 6892 0.914965
5249 5515 0.914965
5249 5523 0.914965
5249 5987 0.914965
5249 5528 0.914965
5249 5410 0.914965
5249 6937 0.914965
5249 6194 0.914965
5249 8094 0.914965
5249 5402 0.914965
5249 6049 0.914965
5249 6872 0.914965
5249 6671 0.914965
5249 5454 0.914965
5249 6805 0.914965
5249 8719 0.914965
5249 7049 0.914965
5249 6697 0.914965
5249 5495 0.914965
5249 6192 0.914965
5249 6358 0.914965
5249 5496 0.914965
5249 5757 0.914965
5249 5644 0.914965
5249 5500 0.914965
5249 5504 0.914965
5249 6096 0.914965
5249 7829 0.914965
5249 7615 0.914965
5249 8123 0.914965
5249 7725 0.914965
5249 7527 0.914965
5249 6423 0.914965
5249 5400 0.914965
5249 5401 0.914965
5249 8148 0.914965
5249 5457 0.914965
5249 5549 0.914965
5249 6973 0.914965
5249 6974 0.914965
5249 6133 0.914965
5249 7121 0.914965
5249 8429 0.914965
5249 8562 0.914965
5249 7103 0.914965
5249 6161 0.914965
5249 7818 0.914965
5249 6730 0.914965
5249 6442 0.914965
5249 6748 0.914965
5249 8115 0.914965
5249 7023 0.914965
5249 5536 0.914965
5249 5539 0.914965
5249 5540 0.914965
5249 6464 0.914965
5249 6664 0.914965
5249 5825 0.914965
5249 6470 0.914965
5249 5441 0.914965
5249 5442 0.914965
5249 7033 0.914965
5249 6966 0.914965
5249 7548 0.914965
5249 6969 0.914965
5249 6095 0.914965
5249 6875 0.914965
5249 6122 0.914965
5249 6866 0.914965
5249 5471 0.914965
5249 6155 0.914965
5249 6628 0.914965
5249 6867 0.914965
5249 7410 0.914965
5249 8127 0.914965
5249 6986 0.914965
5249 6170 0.914965
5249 6509 0.914965
5249 5570 0.914965
5249 5574 0.914965
5249 6239 0.914965
5249 6261 0.914965
5249 6939 0.914965
5249 6197 0.914965
5249 5487 0.914965
5249 6747 0.914965
5249 6945 0.914965
5249 6265 0.914965
5249 6902 0.914965
5249 7429 0.914965
5249 7810 0.914965
5249 5646 0.914965
5249 5828 0.914965
5249 6189 0.914965
5249 5551 0.914965
5249 6165 0.914965
5249 6017 0.914965
5249 7066 0.914965
5249 8265 0.914965
5249 6479 0.914965
5249 6710 0.914965
5249 5886 0.914965
5249 8557 0.914965
5249 5953 0.914965
5249 6731 0.914965
5249 5965 0.914965
5249 5439 0.914965
5249 7925 0.914965
5249 7967 0.914965
5249 7823 0.914965
5249 5438 0.914965
5249 5445 0.914965
5249 5414 0.914965
5249 6111 0.914965
5249 6498 0.914965
5249 8030 0.914965
5249 7525 0.914965
5249 5552 0.914965
5249 5426 0.914965
5281 8093 0.914965
5281 5820 0.914965
5281 6061 0.914965
5281 5834 0.914965
5281 5505 0.914965
5281 6011 0.914965
5281 6069 0.914965
5281 7262 0.914965
5248 6901 0.914966
5248 5792 0.914966
5248 5400 0.914966
5248 5414 0.914966
5248 5448 0.914966
5249 5645 0.914966
5249 6520 0.914966
5249 6062 0.914966
5249 6077 0.914966
5249 6248 0.914966
5249 5823 0.914966
5249 5907 0.914966
5249 5600 0.914966
5249 8512 0.914966
5249 5786 0.914966
5249 7974 0.914966
5249 7975 0.914966
5249 5824 0.914966
5249 6928 0.914966
5249 5524 0.914966
5249 5999 0.914966
5249 5938 0.914966
5249 5791 0.914966
5249 5799 0.914966
5249 7024 0.914966
5249 7130 0.914966
5249 5464 0.914966
5249 5516 0.914966
5249 6013 0.914966
5249 6776 0.914966
5249 5683 0.914966
5249 5703 0.914966
5249 8113 0.914966
5249 8118 0.914966
5249 6072 0.914966
5249 5837 0.914966
5249 6296 0.914966
5249 5534 0.914966
5249 5952 0.914966
5249 6868 0.914966
5249 5676 0.914966
5249 7270 0.914966
5249 7041 0.914966
5249 7911 0.914966
5249 6687 0.914966
5252 7867 0.914966
5252 7157 0.914966
5252 6025 0.914966
5252 5742 0.914966
5252 5785 0.914966
5252 6247 0.914966
5252 6833 0.914966
5252 6098 0.914966
5252 6169 0.914966
5252 6171 0.914966
5252 6191 0.914966
5252 6701 0.914966
5252 6438 0.914966
5252 5475 0.914966
5252 7697 0.914966
5252 6550 0.914966
5252 5798 0.914966
5252 7814 0.914966
5252 5589 0.914966
5252 5690 0.914966
5252 7503 0.914966
5252 7349 0.914966
5252 6656 0.914966
5252 5902 0.914966
5252 5568 0.914966
5252 7624 0.914966
5252 6899 0.914966
5252 6704 0.914966
5252 6755 0.914966
5252 6902 0.914966
5252 7488 0.914966
5252 5489 0.914966
5252 6318 0.914966
5252 5951 0.914966
5252 6746 0.914966
5252 6823 0.914966
5252 7201 0.914966
5252 5769 0.914966
5252 6703 0.914966
5252 5934 0.914966
5252 5812 0.914966
5252 6710 0.914966
5252 6803 0.914966
5252 6341 0.914966
5252 5743 0.914966
5252 5952 0.914966
5252 6859 0.914966
5252 6035 0.914966
5252 7361 0.914966
5252 6101 0.914966
5252 6111 0.914966
5252 6137 0.914966
5252 7041 0.914966
5281 6008 0.914966
5281 5476 0.914966
5281 5482 0.914966
5281 6653 0.914966
5281 6029 0.914966
5281 6861 0.914966
5281 5721 0.914966
5281 6595 0.914966
5281 5738 0.914966
5281 5409 0.914966
5281 6480 0.914966
5281 6909 0.914966
5281 6854 0.914966
5281 6805 0.914966
5281 5575 0.914966
5281 5541 0.914966
5281 5444 0.914966
5281 5509 0.914966
5281 7261 0.914966
5281 5451 0.914966
5281 5400 0.914966
5281 5527 0.914966
5281 5450 0.914966
5281 6929 0.914966
5281 6931 0.914966
5281 5532 0.914966
5281 5567 0.914966
5281 7735 0.914966
5281 5501 0.914966
5281 6037 0.914966
5281 5543 0.914966
5281 5781 0.914966
5281 5659 0.914966
5281 7662 0.914966
5281 5831 0.914966
5281 5447 0.914966
5281 6558 0.914966
5281 7410 0.914966
5281 6166 0.914966
5281 5574 0.914966
5281 5636 0.914966
5281 5959 0.914966
5281 5962 0.914966
5281 6640 0.914966
5281 5997 0.914966
5281 6000 0.914966
5281 6360 0.914966
5281 5487 0.914966
5281 6033 0.914966
5281 5646 0.914966
5281 6389 0.914966
5281 5675 0.914966
5281 6521 0.914966
5281 6526 0.914966
5281 6364 0.914966
5281 5599 0.914966
5281 5658 0.914966
5281 6528 0.914966
5281 6017 0.914966
5281 6752 0.914966
5281 5577 0.914966
5281 6126 0.914966
5281 6698 0.914966
5281 6229 0.914966
5281 5673 0.914966
5281 6082 0.914966
5281 6888 0.914966
5281 7402 0.914966
5281 5415 0.914966
5281 5423 0.914966
5282 6001 0.914966
5282 5598 0.914966
5249 5440 0.914967
5249 7157 0.914967
5249 6025 0.914967
5249 6751 0.914967
5249 5742 0.914967
5249 6901 0.914967
5249 5792 0.914967
5249 6092 0.914967
5249 6909 0.914967
5249 5915 0.914967
5249 5541 0.914967
5249 5444 0.914967
5249 5899 0.914967
5249 6290 0.914967
5249 5606 0.914967
5249 6169 0.914967
5249 6171 0.914967
5249 7144 0.914967
5249 6369 0.914967
5249 5735 0.914967
5249 6042 0.914967
5249 6850 0.914967
5249 6550 0.914967
5249 6636 0.914967
5249 5533 0.914967
5249 6647 0.914967
5249 5690 0.914967
5249 6005 0.914967
5249 6898 0.914967
5249 7349 0.914967
5249 5715 0.914967
5249 5814 0.914967
5249 6038 0.914967
5249 6656 0.914967
5249 7112 0.914967
5249 5761 0.914967
5249 6670 0.914967
5249 5571 0.914967
5249 6708 0.914967
5249 5413 0.914967
5249 5831 0.914967
5249 6558 0.914967
5249 6692 0.914967
5249 7667 0.914967
5249 5584 0.914967
5249 6515 0.914967
5249 5422 0.914967
5249 6000 0.914967
5249 5429 0.914967
5249 6744 0.914967
5249 6033 0.914967
5249 6610 0.914967
5249 5576 0.914967
5249 5937 0.914967
5249 6713 0.914967
5249 6258 0.914967
5249 5916 0.914967
5249 6014 0.914967
5249 6214 0.914967
5249 6215 0.914967
5249 6935 0.914967
5249 5934 0.914967
5249 5613 0.914967
5249 5577 0.914967
5249 5750 0.914967
5249 5771 0.914967
5249 6859 0.914967
5249 6698 0.914967
5249 5673 0.914967
5249 7361 0.914967
5249 6783 0.914967
5249 7402 0.914967
5249 5415 0.914967
5249 5419 0.914967
5252 6264 0.914967
5252 5733 0.914967
5252 6076 0.914967
5252 8106 0.914967
5252 7144 0.914967
5252 5977 0.914967
5252 7192 0.914967
5252 6039 0.914967
5252 5571 0.914967
5252 6228 0.914967
5252 6502 0.914967
5252 5874 0.914967
5252 6715 0.914967
5252 6115 0.914967
5252 7044 0.914967
5252 5731 0.914967
5281 5958 0.914967
5281 6846 0.914967
5281 5408 0.914967
5281 5988 0.914967
5281 6445 0.914967
5281 6012 0.914967
5281 7017 0.914967
5281 7161 0.914967
5281 7748 0.914967
5281 6049 0.914967
5281 6901 0.914967
5281 7923 0.914967
5281 5792 0.914967
5281 6385 0.914967
5281 6678 0.914967
5281 6983 0.914967
5281 5968 0.914967
5281 5407 0.914967
5281 6016 0.914967
5281 6056 0.914967
5281 5606 0.914967
5281 7725 0.914967
5281 8302 0.914967
5281 6350 0.914967
5281 5587 0.914967
5281 5982 0.914967
5281 6022 0.914967
5281 7745 0.914967
5281 8011 0.914967
5281 6636 0.914967
5281 5920 0.914967
5281 7110 0.914967
5281 7906 0.914967
5281 5814 0.914967
5281 5776 0.914967
5281 5790 0.914967
5281 5914 0.914967
5281 6975 0.914967
5281 6122 0.914967
5281 6155 0.914967
5281 6409 0.914967
5281 5618 0.914967
5281 7631 0.914967
5281 5422 0.914967
5281 6009 0.914967
5281 6466 0.914967
5281 7429 0.914967
5281 5683 0.914967
5281 6516 0.914967
5281 6935 0.914967
5281 5613 0.914967
5281 5706 0.914967
5281 7137 0.914967
5281 5723 0.914967
5281 5521 0.914967
5281 5534 0.914967
5281 6355 0.914967
5281 6649 0.914967
5281 6198 0.914967
5281 6035 0.914967
5281 6055 0.914967
5281 5437 0.914967
5281 5445 0.914967
5281 5419 0.914967
5281 6139 0.914967
5281 5808 0.914967
5281 6141 0.914967
5281 5583 0.914967
5281 6156 0.914967
5281 7044 0.914967
5281 6982 0.914967
5281 5426 0.914967
5282 5528 0.914967
5282 6442 0.914967
5282 5614 0.914967
5282 5567 0.914967
5282 6748 0.914967
5282 6662 0.914967
5282 5929 0.914967
5282 5448 0.914967
5271 6289 0.91497
5271 6325 0.91497
5248 5820 0.914972
5248 6061 0.914972
5248 6678 0.914972
5248 5559 0.914972
5248 7104 0.914972
5248 6195 0.914972
5248 5444 0.914972
5248 5606 0.914972
5248 5450 0.914972
5248 5549 0.914972
5248 5567 0.914972
5248 7386 0.914972
5248 5959 0.914972
5248 5960 0.914972
5248 5962 0.914972
5248 5997 0.914972
5248 6011 0.914972
5248 6360 0.914972
5248 6492 0.914972
5248 6920 0.914973
5248 6992 0.914973
5248 5407 0.914973
5248 5935 0.914973
5248 5524 0.914973
5248 5527 0.914973
5248 6794 0.914973
5248 5447 0.914973
5248 6692 0.914973
5248 5421 0.914973
5247 5656 0.914974
5247 7653 0.914974
5247 6892 0.914974
5247 7161 0.914974
5247 5482 0.914974
5247 5553 0.914974
5247 6865 0.914974
5247 6903 0.914974
5247 6119 0.914974
5247 7168 0.914974
5247 7636 0.914974
5247 6098 0.914974
5247 5957 0.914974
5247 7465 0.914974
5247 5400 0.914974
5247 5405 0.914974
5247 5727 0.914974
5247 5805 0.914974
5247 7246 0.914974
5247 6949 0.914974
5247 5817 0.914974
5247 5825 0.914974
5247 5568 0.914974
5247 5914 0.914974
5247 5853 0.914974
5247 6315 0.914974
5247 6166 0.914974
5247 5570 0.914974
5247 5574 0.914974
5247 5516 0.914974
5247 6461 0.914974
5247 5683 0.914974
5247 5828 0.914974
5247 5460 0.914974
5247 6201 0.914974
5247 7321 0.914974
5247 6123 0.914974
5247 5952 0.914974
5247 6280 0.914974
5247 5562 0.914974
5247 5564 0.914974
5247 5438 0.914974
5247 6498 0.914974
5247 6506 0.914974
5247 5967 0.914975
5247 5440 0.914975
5247 6733 0.914975
5247 5976 0.914975
5247 6520 0.914975
5247 5796 0.914975
5247 6008 0.914975
5247 5607 0.914975
5247 5476 0.914975
5247 6025 0.914975
5247 6848 0.914975
5247 6944 0.914975
5247 7164 0.914975
5247 5818 0.914975
5247 6595 0.914975
5247 6045 0.914975
5247 6901 0.914975
5247 6764 0.914975
5247 6075 0.914975
5247 6232 0.914975
5247 5792 0.914975
5247 6249 0.914975
5247 6906 0.914975
5247 6678 0.914975
5247 5518 0.914975
5247 7197 0.914975
5247 5823 0.914975
5247 7436 0.914975
5247 5575 0.914975
5247 7145 0.914975
5247 5632 0.914975
5247 7149 0.914975
5247 6992 0.914975
5247 5652 0.914975
5247 5972 0.914975
5247 6738 0.914975
5247 6739 0.914975
5247 6337 0.914975
5247 6897 0.914975
5247 6745 0.914975
5247 6244 0.914975
5247 6760 0.914975
5247 7085 0.914975
5247 7175 0.914975
5247 6781 0.914975
5247 5504 0.914975
5247 6807 0.914975
5247 5606 0.914975
5247 6808 0.914975
5247 5824 0.914975
5247 6169 0.914975
5247 7051 0.914975
5247 6701 0.914975
5247 6740 0.914975
5247 5716 0.914975
5247 5450 0.914975
5247 6042 0.914975
5247 6786 0.914975
5247 6796 0.914975
5247 5798 0.914975
5247 5800 0.914975
5247 5537 0.914975
5247 6724 0.914975
5247 5791 0.914975
5247 6929 0.914975
5247 5799 0.914975
5247 6442 0.914975
5247 5871 0.914975
5247 6748 0.914975
5247 5814 0.914975
5247 6656 0.914975
5247 6039 0.914975
5247 5545 0.914975
5247 5782 0.914975
5247 5621 0.914975
5247 6708 0.914975
5247 5413 0.914975
5247 6784 0.914975
5247 7599 0.914975
5247 7086 0.914975
5247 5425 0.914975
5247 5664 0.914975
5247 6795 0.914975
5247 5548 0.914975
5247 6804 0.914975
5247 6975 0.914975
5247 6806 0.914975
5247 6817 0.914975
5247 6155 0.914975
5247 6692 0.914975
5247 6170 0.914975
5247 6228 0.914975
5247 5484 0.914975
5247 5422 0.914975
5247 5997 0.914975
5247 6000 0.914975
5247 6896 0.914975
5247 6744 0.914975
5247 6013 0.914975
5247 6197 0.914975
5247 6033 0.914975
5247 6265 0.914975
5247 6666 0.914975
5247 6772 0.914975
5247 6776 0.914975
5247 6779 0.914975
5247 7485 0.914975
5247 5675 0.914975
5247 5872 0.914975
5247 6916 0.914975
5247 5937 0.914975
5247 5491 0.914975
5247 5887 0.914975
5247 6258 0.914975
5247 6003 0.914975
5247 6014 0.914975
5247 6746 0.914975
5247 6594 0.914975
5247 6215 0.914975
5247 6823 0.914975
5247 5947 0.914975
5247 5981 0.914975
5247 6735 0.914975
5247 5984 0.914975
5247 7080 0.914975
5247 5453 0.914975
5247 5934 0.914975
5247 6040 0.914975
5247 5905 0.914975
5247 5826 0.914975
5247 6763 0.914975
5247 5837 0.914975
5247 7066 0.914975
5247 6710 0.914975
5247 5866 0.914975
5247 5427 0.914975
5247 5534 0.914975
5247 5771 0.914975
5247 7147 0.914975
5247 6698 0.914975
5247 6229 0.914975
5247 5965 0.914975
5247 5921 0.914975
5247 6198 0.914975
5247 7361 0.914975
5247 5638 0.914975
5247 7263 0.914975
5247 6101 0.914975
5247 6711 0.914975
5247 5419 0.914975
5247 5864 0.914975
5247 5927 0.914975
5247 6401 0.914975
5247 5583 0.914975
5270 5497 0.914975
5270 6518 0.914975
5270 6653 0.914975
5270 6029 0.914975
5270 6658 0.914975
5270 5738 0.914975
5270 6308 0.914975
5270 5495 0.914975
5270 5915 0.914975
5270 5859 0.914975
5270 7054 0.914975
5270 6358 0.914975
5270 5804 0.914975
5270 7543 0.914975
5270 6284 0.914975
5270 5725 0.914975
5270 7259 0.914975
5270 6297 0.914975
5270 6298 0.914975
5270 5479 0.914975
5270 6382 0.914975
5270 5451 0.914975
5270 5469 0.914975
5270 6317 0.914975
5270 7144 0.914975
5270 6345 0.914975
5270 6199 0.914975
5270 5705 0.914975
5270 7818 0.914975
5270 6634 0.914975
5270 6357 0.914975
5270 6243 0.914975
5270 7366 0.914975
5270 5550 0.914975
5270 5775 0.914975
5270 5642 0.914975
5270 5659 0.914975
5270 6309 0.914975
5270 6558 0.914975
5270 6632 0.914975
5270 6640 0.914975
5270 7470 0.914975
5270 6959 0.914975
5270 6295 0.914975
5270 5646 0.914975
5270 5493 0.914975
5270 7087 0.914975
5270 6311 0.914975
5270 5490 0.914975
5270 5602 0.914975
5270 7538 0.914975
5270 7776 0.914975
5270 5901 0.914975
5270 5551 0.914975
5270 5833 0.914975
5270 8414 0.914975
5270 5835 0.914975
5270 5520 0.914975
5270 6323 0.914975
5270 5534 0.914975
5270 6190 0.914975
5270 5687 0.914975
5270 5708 0.914975
5270 5438 0.914975
5270 5631 0.914975
5270 6143 0.914975
5270 5736 0.914975
5247 5958 0.914976
5247 6565 0.914976
5247 5966 0.914976
5247 5433 0.914976
5247 5983 0.914976
5247 5410 0.914976
5247 7157 0.914976
5247 7748 0.914976
5247 6751 0.914976
5247 6660 0.914976
5247 5402 0.914976
5247 5409 0.914976
5247 7029 0.914976
5247 5785 0.914976
5247 6076 0.914976
5247 6612 0.914976
5247 6090 0.914976
5247 5674 0.914976
5247 6816 0.914976
5247 6833 0.914976
5247 5600 0.914976
5247 7495 0.914976
5247 5915 0.914976
5247 6192 0.914976
5247 6581 0.914976
5247 6759 0.914976
5247 7827 0.914976
5247 6127 0.914976
5247 6171 0.914976
5247 6177 0.914976
5247 5779 0.914976
5247 5956 0.914976
5247 5977 0.914976
5247 5979 0.914976
5247 6438 0.914976
5247 6651 0.914976
5247 5732 0.914976
5247 5735 0.914976
5247 6132 0.914976
5247 7814 0.914976
5247 6225 0.914976
5247 6636 0.914976
5247 6332 0.914976
5247 6001 0.914976
5247 6281 0.914976
5247 7503 0.914976
5247 7023 0.914976
5247 7183 0.914976
5247 6709 0.914976
5247 5660 0.914976
5247 6095 0.914976
5247 7626 0.914976
5247 5963 0.914976
5247 5685 0.914976
5247 6009 0.914976
5247 6899 0.914976
5247 6704 0.914976
5247 6755 0.914976
5247 6059 0.914976
5247 6535 0.914976
5247 6208 0.914976
5247 6383 0.914976
5247 8099 0.914976
5247 7488 0.914976
5247 5576 0.914976
5247 8218 0.914976
5247 5489 0.914976
5247 6625 0.914976
5247 6831 0.914976
5247 6713 0.914976
5247 5789 0.914976
5247 6574 0.914976
5247 5752 0.914976
5247 8234 0.914976
5247 6083 0.914976
5247 6214 0.914976
5247 6798 0.914976
5247 6488 0.914976
5247 7201 0.914976
5247 6017 0.914976
5247 6703 0.914976
5247 5812 0.914976
5247 6047 0.914976
5247 5420 0.914976
5247 6765 0.914976
5247 6475 0.914976
5247 5404 0.914976
5247 7186 0.914976
5247 6803 0.914976
5247 6341 0.914976
5247 6126 0.914976
5247 6134 0.914976
5247 5579 0.914976
5247 5723 0.914976
5247 7042 0.914976
5247 6859 0.914976
5247 6993 0.914976
5247 7770 0.914976
5247 7160 0.914976
5247 6035 0.914976
5247 6900 0.914976
5247 7251 0.914976
5247 5437 0.914976
5247 5445 0.914976
5247 5414 0.914976
5247 6783 0.914976
5247 6086 0.914976
5247 7264 0.914976
5247 6791 0.914976
5247 6998 0.914976
5247 6113 0.914976
5247 6115 0.914976
5247 6129 0.914976
5247 6137 0.914976
5247 6490 0.914976
5247 6141 0.914976
5247 7041 0.914976
5247 7044 0.914976
5247 5731 0.914976
5247 5827 0.914976
5270 5622 0.914976
5270 6604 0.914976
5270 7089 0.914976
5270 6572 0.914976
5270 6325 0.914976
5247 5497 0.914977
5247 5655 0.914977
5247 7540 0.914977
5247 7582 0.914977
5247 5738 0.914977
5247 6849 0.914977
5247 6306 0.914977
5247 5556 0.914977
5247 6637 0.914977
5247 6195 0.914977
5247 6102 0.914977
5247 6120 0.914977
5247 7073 0.914977
5247 6345 0.914977
5247 6635 0.914977
5247 5978 0.914977
5247 5524 0.914977
5247 5527 0.914977
5247 5457 0.914977
5247 7069 0.914977
5247 5432 0.914977
5247 5589 0.914977
5247 6148 0.914977
5247 5672 0.914977
5247 5532 0.914977
5247 5614 0.914977
5247 5536 0.914977
5247 5539 0.914977
5247 5615 0.914977
5247 6875 0.914977
5247 5616 0.914977
5247 6554 0.914977
5247 5464 0.914977
5247 5834 0.914977
5247 6509 0.914977
5247 5618 0.914977
5247 6513 0.914977
5247 5594 0.914977
5247 6640 0.914977
5247 5406 0.914977
5247 5586 0.914977
5247 5435 0.914977
5247 5478 0.914977
5247 5646 0.914977
5247 5802 0.914977
5247 5551 0.914977
5247 5833 0.914977
5247 5599 0.914977
5247 6507 0.914977
5247 6439 0.914977
5247 7226 0.914977
5247 6046 0.914977
5247 5613 0.914977
5247 6069 0.914977
5247 5492 0.914977
5247 6152 0.914977
5247 6323 0.914977
5247 6080 0.914977
5247 6111 0.914977
5247 5448 0.914977
5247 5819 0.914977
5247 6687 0.914977
5247 5763 0.914977
5246 5871 0.914979
5246 5464 0.914979
5246 6721 0.914979
5246 5422 0.914979
5246 5564 0.914979
5245 5571 0.91498
5245 5621 0.91498
5245 6943 0.91498
5246 5433 0.91498
5246 5440 0.91498
5246 5528 0.91498
5246 6595 0.91498
5246 5820 0.91498
5246 5409 0.91498
5246 5553 0.91498
5246 6062 0.91498
5246 5792 0.91498
5246 6088 0.91498
5246 5556 0.91498
5246 5407 0.91498
5246 5496 0.91498
5246 5451 0.91498
5246 5488 0.91498
5246 5405 0.91498
5246 5450 0.91498
5246 5549 0.91498
5246 6442 0.91498
5246 5567 0.91498
5246 5817 0.91498
5246 6470 0.91498
5246 5781 0.91498
5246 5413 0.91498
5246 5467 0.91498
5246 5505 0.91498
5246 6509 0.91498
5246 5574 0.91498
5246 5484 0.91498
5246 5516 0.91498
5246 5985 0.91498
5246 5487 0.91498
5246 5675 0.91498
5246 5947 0.91498
5246 6069 0.91498
5246 5835 0.91498
5246 5577 0.91498
5246 5953 0.91498
5246 7167 0.91498
5246 5419 0.91498
5245 5640 0.914981
5245 5433 0.914981
5245 5497 0.914981
5245 6566 0.914981
5245 5440 0.914981
5245 5655 0.914981
5245 5510 0.914981
5245 5523 0.914981
5245 5410 0.914981
5245 5700 0.914981
5245 6030 0.914981
5245 7029 0.914981
5245 7072 0.914981
5245 5858 0.914981
5245 5518 0.914981
5245 6920 0.914981
5245 5915 0.914981
5245 8045 0.914981
5245 6458 0.914981
5245 5622 0.914981
5245 5479 0.914981
5245 6382 0.914981
5245 5644 0.914981
5245 5504 0.914981
5245 5451 0.914981
5245 5935 0.914981
5245 6169 0.914981
5245 7397 0.914981
5245 6345 0.914981
5245 5458 0.914981
5245 5401 0.914981
5245 6741 0.914981
5245 5716 0.914981
5245 5474 0.914981
5245 5588 0.914981
5245 5450 0.914981
5245 5555 0.914981
5245 5486 0.914981
5245 5432 0.914981
5245 5832 0.914981
5245 5589 0.914981
5245 6153 0.914981
5245 5888 0.914981
5245 7689 0.914981
5245 6411 0.914981
5245 5434 0.914981
5245 5532 0.914981
5245 5533 0.914981
5245 5990 0.914981
5245 6716 0.914981
5245 7438 0.914981
5245 6005 0.914981
5245 5715 0.914981
5245 6019 0.914981
5245 6243 0.914981
5245 7130 0.914981
5245 5545 0.914981
5245 5761 0.914981
5245 5550 0.914981
5245 5764 0.914981
5245 5775 0.914981
5245 5462 0.914981
5245 5790 0.914981
5245 5914 0.914981
5245 5425 0.914981
5245 5659 0.914981
5245 7115 0.914981
5245 5548 0.914981
5245 6309 0.914981
5245 5467 0.914981
5245 5939 0.914981
5245 5530 0.914981
5245 5777 0.914981
5245 5421 0.914981
5245 5584 0.914981
5245 5595 0.914981
5245 5868 0.914981
5245 5869 0.914981
5245 5429 0.914981
5245 5435 0.914981
5245 6602 0.914981
5245 6538 0.914981
5245 5459 0.914981
5245 5478 0.914981
5245 6303 0.914981
5245 5646 0.914981
5245 5493 0.914981
5245 5675 0.914981
5245 5430 0.914981
5245 6311 0.914981
5245 5490 0.914981
5245 5893 0.914981
5245 6175 0.914981
5245 5460 0.914981
5245 5498 0.914981
5245 5551 0.914981
5245 5833 0.914981
5245 5513 0.914981
5245 5769 0.914981
5245 5928 0.914981
5245 5934 0.914981
5245 5517 0.914981
5245 5519 0.914981
5245 6047 0.914981
5245 6069 0.914981
5245 6475 0.914981
5245 5830 0.914981
5245 5520 0.914981
5245 5404 0.914981
5245 5719 0.914981
5245 6626 0.914981
5245 5743 0.914981
5245 6162 0.914981
5245 6323 0.914981
5245 5750 0.914981
5245 5534 0.914981
5245 5771 0.914981
5245 5643 0.914981
5245 7338 0.914981
5245 5544 0.914981
5245 5546 0.914981
5245 5465 0.914981
5245 6370 0.914981
5245 6291 0.914981
5245 6613 0.914981
5245 5423 0.914981
5245 5563 0.914981
5245 5566 0.914981
5245 6486 0.914981
5245 6487 0.914981
5245 5889 0.914981
5245 5448 0.914981
5245 5731 0.914981
5245 5593 0.914981
5246 5408 0.914981
5246 5410 0.914981
5246 5996 0.914981
5246 5607 0.914981
5246 6446 0.914981
5246 6012 0.914981
5246 7161 0.914981
5246 5482 0.914981
5246 6032 0.914981
5246 5402 0.914981
5246 6223 0.914981
5246 6096 0.914981
5246 5980 0.914981
5246 6931 0.914981
5246 7440 0.914981
5246 7023 0.914981
5246 5814 0.914981
5246 7442 0.914981
5246 5782 0.914981
5246 6009 0.914981
5246 5828 0.914981
5246 7619 0.914981
5246 5416 0.914981
5246 5453 0.914981
5246 6994 0.914981
5246 5404 0.914981
5246 6126 0.914981
5246 5723 0.914981
5246 5534 0.914981
5246 5439 0.914981
5246 6198 0.914981
5246 5437 0.914981
5246 5445 0.914981
5246 5414 0.914981
5246 5925 0.914981
5246 6141 0.914981
5246 5426 0.914981
5244 5820 0.914982
5244 6098 0.914982
5244 6928 0.914982
5244 6200 0.914982
5244 5717 0.914982
5244 5584 0.914982
5244 6239 0.914982
5245 6726 0.914982
5245 5967 0.914982
5245 5973 0.914982
5245 5983 0.914982
5245 5528 0.914982
5245 6283 0.914982
5245 6658 0.914982
5245 6600 0.914982
5245 7230 0.914982
5245 6960 0.914982
5245 6090 0.914982
5245 7319 0.914982
5245 5632 0.914982
5245 6424 0.914982
5245 5652 0.914982
5245 5882 0.914982
5245 5725 0.914982
5245 5509 0.914982
5245 6056 0.914982
5245 7777 0.914982
5245 5726 0.914982
5245 5957 0.914982
5245 6928 0.914982
5245 6743 0.914982
5245 5475 0.914982
5245 5624 0.914982
5245 5671 0.914982
5245 5938 0.914982
5245 7123 0.914982
5245 5537 0.914982
5245 7555 0.914982
5245 5651 0.914982
5245 7499 0.914982
5245 5688 0.914982
5245 8201 0.914982
5245 6453 0.914982
5245 6656 0.914982
5245 5817 0.914982
5245 6203 0.914982
5245 5902 0.914982
5245 5776 0.914982
5245 5782 0.914982
5245 5642 0.914982
5245 5664 0.914982
5245 5853 0.914982
5245 7383 0.914982
5245 6228 0.914982
5245 7126 0.914982
5245 6632 0.914982
5245 6429 0.914982
5245 6466 0.914982
5245 6305 0.914982
5245 5576 0.914982
5245 5489 0.914982
5245 8071 0.914982
5245 6160 0.914982
5245 5951 0.914982
5245 6926 0.914982
5245 6746 0.914982
5245 6594 0.914982
5245 6457 0.914982
5245 7552 0.914982
5245 6214 0.914982
5245 5865 0.914982
5245 6691 0.914982
5245 5955 0.914982
5245 5984 0.914982
5245 5453 0.914982
5245 5929 0.914982
5245 6287 0.914982
5245 5812 0.914982
5245 5420 0.914982
5245 5837 0.914982
5245 6296 0.914982
5245 7117 0.914982
5245 7796 0.914982
5245 5427 0.914982
5245 5492 0.914982
5245 6835 0.914982
5245 6414 0.914982
5245 5848 0.914982
5245 6278 0.914982
5245 5692 0.914982
5245 7838 0.914982
5245 7055 0.914982
5245 6584 0.914982
5245 6590 0.914982
5245 7353 0.914982
5245 5438 0.914982
5245 6609 0.914982
5245 5638 0.914982
5245 7262 0.914982
5245 6250 0.914982
5245 7377 0.914982
5245 5864 0.914982
5245 6494 0.914982
5245 6325 0.914982
5245 6506 0.914982
5244 5504 0.914983
5244 5451 0.914983
5244 5726 0.914983
5244 5691 0.914983
5244 6379 0.914983
5244 6593 0.914983
5244 6414 0.914983
5244 5564 0.914983
5245 5958 0.914983
5245 5987 0.914983
5245 6194 0.914983
5245 5607 0.914983
5245 7017 0.914983
5245 6264 0.914983
5245 6025 0.914983
5245 6472 0.914983
5245 6771 0.914983
5245 6473 0.914983
5245 6075 0.914983
5245 5785 0.914983
5245 6076 0.914983
5245 6674 0.914983
5245 6675 0.914983
5245 6247 0.914983
5245 5792 0.914983
5245 6481 0.914983
5245 6405 0.914983
5245 7122 0.914983
5245 6983 0.914983
5245 7197 0.914983
5245 5823 0.914983
5245 5600 0.914983
5245 7004 0.914983
5245 7049 0.914983
5245 6630 0.914983
5245 6719 0.914983
5245 7569 0.914983
5245 6192 0.914983
5245 5804 0.914983
5245 7058 0.914983
5245 6242 0.914983
5245 5786 0.914983
5245 5677 0.914983
5245 6120 0.914983
5245 6400 0.914983
5245 5824 0.914983
5245 6167 0.914983
5245 5605 0.914983
5245 6423 0.914983
5245 6427 0.914983
5245 5524 0.914983
5245 5405 0.914983
5245 5527 0.914983
5245 6641 0.914983
5245 5991 0.914983
5245 6437 0.914983
5245 6438 0.914983
5245 6740 0.914983
5245 6199 0.914983
5245 6022 0.914983
5245 6042 0.914983
5245 6078 0.914983
5245 7069 0.914983
5245 6974 0.914983
5245 6257 0.914983
5245 5799 0.914983
5245 6442 0.914983
5245 5614 0.914983
5245 5598 0.914983
5245 6470 0.914983
5245 5442 0.914983
5245 6670 0.914983
5245 6073 0.914983
5245 5568 0.914983
5245 6708 0.914983
5245 5413 0.914983
5245 6095 0.914983
5245 6114 0.914983
5245 7977 0.914983
5245 6806 0.914983
5245 5464 0.914983
5245 7386 0.914983
5245 6155 0.914983
5245 6867 0.914983
5245 5505 0.914983
5245 6158 0.914983
5245 6986 0.914983
5245 7607 0.914983
5245 5617 0.914983
5245 6509 0.914983
5245 6418 0.914983
5245 5452 0.914983
5245 5618 0.914983
5245 6419 0.914983
5245 6512 0.914983
5245 5422 0.914983
5245 5867 0.914983
5245 6441 0.914983
5245 6744 0.914983
5245 6197 0.914983
5245 7900 0.914983
5245 5586 0.914983
5245 5811 0.914983
5245 6899 0.914983
5245 6265 0.914983
5245 6755 0.914983
5245 6461 0.914983
5245 6772 0.914983
5245 6776 0.914983
5245 6713 0.914983
5245 5828 0.914983
5245 6240 0.914983
5245 6642 0.914983
5245 6334 0.914983
5245 5947 0.914983
5245 6703 0.914983
5245 6368 0.914983
5245 6533 0.914983
5245 6046 0.914983
5245 5596 0.914983
5245 5577 0.914983
5245 6479 0.914983
5245 6556 0.914983
5245 6731 0.914983
5245 6698 0.914983
5245 5673 0.914983
5245 5580 0.914983
5245 7348 0.914983
5245 6450 0.914983
5245 6451 0.914983
5245 6476 0.914983
5245 5610 0.914983
5245 5415 0.914983
5245 5419 0.914983
5245 6111 0.914983
5245 6113 0.914983
5245 6117 0.914983
5245 6137 0.914983
5245 6143 0.914983
5245 5583 0.914983
5245 6498 0.914983
5245 6154 0.914983
5245 8030 0.914983
5245 5819 0.914983
5245 5547 0.914983
5245 5426 0.914983
5244 5640 0.914984
5244 5433 0.914984
5244 6653 0.914984
5244 6029 0.914984
5244 5721 0.914984
5244 6211 0.914984
5244 6090 0.914984
5244 6630 0.914984
5244 5604 0.914984
5244 6585 0.914984
5244 8261 0.914984
5244 5588 0.914984
5244 6661 0.914984
5244 6216 0.914984
5244 5919 0.914984
5244 7969 0.914984
5244 6243 0.914984
5244 7112 0.914984
5244 5467 0.914984
5244 5834 0.914984
5244 7859 0.914984
5244 5929 0.914984
5244 6069 0.914984
5244 5680 0.914984
5244 5874 0.914984
5244 5534 0.914984
5244 5439 0.914984
5244 6143 0.914984
5244 5889 0.914984
5244 5448 0.914984
5245 5408 0.914984
5245 5988 0.914984
5245 5996 0.914984
5245 6008 0.914984
5245 6445 0.914984
5245 6446 0.914984
5245 6012 0.914984
5245 6020 0.914984
5245 6024 0.914984
5245 5482 0.914984
5245 6653 0.914984
5245 6032 0.914984
5245 7748 0.914984
5245 5820 0.914984
5245 5409 0.914984
5245 6480 0.914984
5245 6879 0.914984
5245 5556 0.914984
5245 5575 0.914984
5245 5968 0.914984
5245 5969 0.914984
5245 6428 0.914984
5245 7095 0.914984
5245 5496 0.914984
5245 5444 0.914984
5245 7261 0.914984
5245 6096 0.914984
5245 6102 0.914984
5245 5606 0.914984
5245 6493 0.914984
5245 6416 0.914984
5245 5978 0.914984
5245 5457 0.914984
5245 5924 0.914984
5245 6403 0.914984
5245 6929 0.914984
5245 5567 0.914984
5245 5814 0.914984
5245 5539 0.914984
5245 5639 0.914984
5245 7633 0.914984
5245 6118 0.914984
5245 6875 0.914984
5245 6394 0.914984
5245 6122 0.914984
5245 5616 0.914984
5245 6128 0.914984
5245 5609 0.914984
5245 5834 0.914984
5245 6166 0.914984
5245 6170 0.914984
5245 6917 0.914984
5245 5574 0.914984
5245 5477 0.914984
5245 6422 0.914984
5245 6515 0.914984
5245 5985 0.914984
5245 6000 0.914984
5245 6009 0.914984
5245 5406 0.914984
5245 6033 0.914984
5245 6747 0.914984
5245 6208 0.914984
5245 6474 0.914984
5245 6607 0.914984
5245 5683 0.914984
5245 5789 0.914984
5245 5986 0.914984
5245 6003 0.914984
5245 5905 0.914984
5245 5613 0.914984
5245 5612 0.914984
5245 5521 0.914984
5245 6198 0.914984
5245 6339 0.914984
5245 5437 0.914984
5245 6070 0.914984
5245 7622 0.914984
5245 6071 0.914984
5245 5445 0.914984
5245 5446 0.914984
5245 5788 0.914984
5245 6082 0.914984
5245 5414 0.914984
5245 6398 0.914984
5245 5417 0.914984
5245 6141 0.914984
5245 5763 0.914984
5244 7466 0.914985
5244 5528 0.914985
5244 5496 0.914985
5244 5524 0.914985
5244 5537 0.914985
5244 5805 0.914985
5244 5775 0.914985
5244 6558 0.914985
5244 5572 0.914985
5244 6011 0.914985
5244 7872 0.914985
5244 6535 0.914985
5244 5923 0.914985
5244 5905 0.914985
5244 5886 0.914985
5244 6370 0.914985
5244 6291 0.914985
5245 6077 0.914985
5245 7690 0.914985
5245 5456 0.914985
5245 5871 0.914985
5245 5578 0.914985
5245 7360 0.914985
5245 5483 0.914985
5245 6866 0.914985
5245 5717 0.914985
5245 5636 0.914985
5245 5560 0.914985
5245 6014 0.914985
5245 6015 0.914985
5245 6488 0.914985
5245 7490 0.914985
5245 6138 0.914985
5244 5688 0.914986
5244 6039 0.914986
5244 5460 0.914986
5244 5445 0.914986
5244 6628 0.914987
5244 7026 0.914987
5244 5497 0.914988
5244 5738 0.914988
5244 6851 0.914988
5244 7554 0.914988
5244 7039 0.914988
5244 5774 0.914988
5244 5606 0.914988
5244 6005 0.914988
5244 5946 0.914988
5244 5896 0.914988
5244 6823 0.914988
5244 5766 0.914988
5244 5438 0.914989
5243 5510 0.914991
5243 5987 0.914991
5243 6062 0.914991
5243 5522 0.914991
5243 5556 0.914991
5243 6637 0.914991
5243 5496 0.914991
5243 5444 0.914991
5243 5786 0.914991
5243 5677 0.914991
5243 6400 0.914991
5243 5524 0.914991
5243 5527 0.914991
5243 5457 0.914991
5243 5832 0.914991
5243 5532 0.914991
5243 5614 0.914991
5243 5539 0.914991
5243 5545 0.914991
5243 5550 0.914991
5243 5571 0.914991
5243 5664 0.914991
5243 6114 0.914991
5243 6554 0.914991
5243 5464 0.914991
5243 5609 0.914991
5243 6140 0.914991
5243 5617 0.914991
5243 5618 0.914991
5243 6631 0.914991
5243 7631 0.914991
5243 5592 0.914991
5243 5595 0.914991
5243 6640 0.914991
5243 6011 0.914991
5243 6360 0.914991
5243 5406 0.914991
5243 5586 0.914991
5243 5646 0.914991
5243 6390 0.914991
5243 5490 0.914991
5243 5460 0.914991
5243 5986 0.914991
5243 5443 0.914991
5243 5551 0.914991
5243 5513 0.914991
5243 5928 0.914991
5243 6043 0.914991
5243 5613 0.914991
5243 7891 0.914991
5243 5874 0.914991
5243 5719 0.914991
5243 6626 0.914991
5243 6414 0.914991
5243 5697 0.914991
5243 5610 0.914991
5243 6099 0.914991
5243 6111 0.914991
5243 6398 0.914991
5243 6492 0.914991
5243 6143 0.914991
5243 5448 0.914991
5243 5497 0.914992
5243 6641 0.914992
5243 5999 0.914992
5243 6148 0.914992
5243 5688 0.914992
5243 7110 0.914992
5243 5764 0.914992
5243 6670 0.914992
5243 5462 0.914992
5243 6394 0.914992
5243 5422 0.914992
5243 5868 0.914992
5243 6003 0.914992
5243 6046 0.914992
5243 6124 0.914992
5243 6401 0.914992
5244 6062 0.914992
5244 6284 0.914992
5244 5532 0.914992
5244 5551 0.914992
5244 5736 0.914992
5242 6061 0.915026
5242 7233 0.915026
5242 5601 0.915026
5242 5651 0.915026
5242 5441 0.915026
5242 8454 0.915026
5242 6370 0.915026
5242 5504 0.915027
5242 5584 0.915027
5242 5752 0.915027
5242 6266 0.915027
5242 6273 0.915027
5247 5987 0.915027
5247 6937 0.915027
5247 5626 0.915027
5247 6385 0.915027
5247 5444 0.915027
5247 5644 0.915027
5247 5451 0.915027
5247 7144 0.915027
5247 7397 0.915027
5247 5888 0.915027
5247 5990 0.915027
5247 7500 0.915027
5247 5501 0.915027
5247 5642 0.915027
5247 5659 0.915027
5247 6309 0.915027
5247 5467 0.915027
5247 6686 0.915027
5247 6409 0.915027
5247 7741 0.915027
5247 6288 0.915027
5247 5459 0.915027
5247 5493 0.915027
5247 7087 0.915027
5247 6131 0.915027
5247 6311 0.915027
5247 7962 0.915027
5247 6236 0.915027
5247 7300 0.915027
5247 6296 0.915027
5247 7578 0.915027
5247 5724 0.915027
5247 5521 0.915027
5247 5743 0.915027
5247 5563 0.915027
5247 5889 0.915027
5247 5511 0.915027
5247 5736 0.915027
5242 6276 0.915028
5242 6308 0.915028
5242 5915 0.915028
5242 6337 0.915028
5242 5727 0.915028
5242 5618 0.915028
5242 6319 0.915028
5242 5623 0.915028
5242 5643 0.915028
5242 5673 0.915028
5242 5687 0.915028
5242 5708 0.915028
5242 5438 0.915028
5242 6291 0.915028
5247 5528 0.915028
5247 5408 0.915028
5247 5988 0.915028
5247 5996 0.915028
5247 6446 0.915028
5247 6032 0.915028
5247 5721 0.915028
5247 5820 0.915028
5247 6061 0.915028
5247 6065 0.915028
5247 6872 0.915028
5247 6093 0.915028
5247 6094 0.915028
5247 6697 0.915028
5247 5407 0.915028
5247 5463 0.915028
5247 6847 0.915028
5247 6081 0.915028
5247 5473 0.915028
5247 7560 0.915028
5247 5980 0.915028
5247 6434 0.915028
5247 6741 0.915028
5247 5475 0.915028
5247 5485 0.915028
5247 5844 0.915028
5247 6923 0.915028
5247 6484 0.915028
5247 5930 0.915028
5247 7846 0.915028
5247 5567 0.915028
5247 7504 0.915028
5247 7547 0.915028
5247 7708 0.915028
5247 7735 0.915028
5247 5891 0.915028
5247 7362 0.915028
5247 7130 0.915028
5247 5776 0.915028
5247 5781 0.915028
5247 5790 0.915028
5247 6116 0.915028
5247 5447 0.915028
5247 6624 0.915028
5247 6867 0.915028
5247 5505 0.915028
5247 7410 0.915028
5247 5636 0.915028
5247 6939 0.915028
5247 7318 0.915028
5247 7859 0.915028
5247 6319 0.915028
5247 5741 0.915028
5247 5472 0.915028
5247 5929 0.915028
5247 5922 0.915028
5247 5886 0.915028
5247 6314 0.915028
5247 5953 0.915028
5247 5975 0.915028
5247 6070 0.915028
5247 5788 0.915028
5247 5423 0.915028
5247 5925 0.915028
5247 5417 0.915028
5247 7092 0.915028
5247 7525 0.915028
5247 5942 0.915029
5247 6563 0.915029
5247 5412 0.915029
5248 5440 0.915029
5248 6848 0.915029
5248 5409 0.915029
5248 6480 0.915029
5248 7035 0.915029
5248 6093 0.915029
5248 5755 0.915029
5248 6697 0.915029
5248 6847 0.915029
5248 5644 0.915029
5248 6096 0.915029
5248 5451 0.915029
5248 6350 0.915029
5248 7075 0.915029
5248 5715 0.915029
5248 6748 0.915029
5248 5781 0.915029
5248 6969 0.915029
5248 6170 0.915029
5248 5574 0.915029
5248 5594 0.915029
5248 6000 0.915029
5248 5429 0.915029
5248 6010 0.915029
5248 5646 0.915029
5248 5737 0.915029
5248 5599 0.915029
5248 5613 0.915029
5248 6126 0.915029
5248 5886 0.915029
5248 5534 0.915029
5248 6698 0.915029
5248 6229 0.915029
5248 6156 0.915029
5240 6726 0.915032
5240 5966 0.915032
5240 8342 0.915032
5240 5804 0.915032
5240 5842 0.915032
5240 5524 0.915032
5240 5549 0.915032
5240 7880 0.915032
5240 7341 0.915032
5240 7966 0.915032
5240 5799 0.915032
5240 5659 0.915032
5240 5464 0.915032
5240 5467 0.915032
5240 6632 0.915032
5240 5516 0.915032
5240 5629 0.915032
5240 5730 0.915032
5241 5640 0.915032
5241 5496 0.915032
5241 5444 0.915032
5241 5524 0.915032
5241 6664 0.915032
5241 5464 0.915032
5241 5834 0.915032
5241 5422 0.915032
5241 5918 0.915032
5241 6041 0.915032
5241 6113 0.915032
5241 6143 0.915032
5240 5497 0.915033
5240 6090 0.915033
5240 7554 0.915033
5240 5556 0.915033
5240 7203 0.915033
5240 5494 0.915033
5240 5915 0.915033
5240 5859 0.915033
5240 5644 0.915033
5240 5451 0.915033
5240 7296 0.915033
5240 5712 0.915033
5240 5475 0.915033
5240 5532 0.915033
5240 5690 0.915033
5240 7438 0.915033
5240 6656 0.915033
5240 6203 0.915033
5240 5904 0.915033
5240 5621 0.915033
5240 5790 0.915033
5240 6676 0.915033
5240 5664 0.915033
5240 5878 0.915033
5240 6140 0.915033
5240 5478 0.915033
5240 6305 0.915033
5240 5683 0.915033
5240 5490 0.915033
5240 5838 0.915033
5240 5551 0.915033
5240 5934 0.915033
5240 5619 0.915033
5240 5424 0.915033
5240 5427 0.915033
5240 6322 0.915033
5240 5534 0.915033
5240 6370 0.915033
5240 5438 0.915033
5240 5448 0.915033
5240 6316 0.915033
5240 7466 0.915034
5240 6992 0.915034
5240 5418 0.915034
5240 5474 0.915034
5240 5798 0.915034
5240 5589 0.915034
5240 5728 0.915034
5240 5545 0.915034
5240 5571 0.915034
5240 5642 0.915034
5240 5548 0.915034
5240 6104 0.915034
5240 6221 0.915034
5240 5489 0.915034
5240 5887 0.915034
5240 5918 0.915034
5240 5923 0.915034
5240 5404 0.915034
5240 5719 0.915034
5240 5921 0.915034
5240 5591 0.915034
5240 6506 0.915034
5240 6183 0.915034
5239 6023 0.915037
5239 7073 0.915037
5239 6647 0.915037
5239 6001 0.915037
5239 6442 0.915037
5239 6748 0.915037
5239 6662 0.915037
5239 5598 0.915037
5239 7363 0.915037
5239 8349 0.915037
5239 6095 0.915037
5239 5464 0.915037
5239 6746 0.915037
5239 6046 0.915037
5239 5438 0.915037
5239 5423 0.915037
5239 5819 0.915037
5240 7166 0.915037
5240 6458 0.915037
5240 5956 0.915037
5240 7111 0.915037
5240 5550 0.915037
5240 8165 0.915037
5240 7383 0.915037
5240 5595 0.915037
5240 5993 0.915037
5240 6302 0.915037
5240 5430 0.915037
5240 6318 0.915037
5240 6712 0.915037
5240 5984 0.915037
5240 6300 0.915037
5240 8282 0.915037
5238 5640 0.915038
5238 5497 0.915038
5238 5655 0.915038
5238 7542 0.915038
5238 5987 0.915038
5238 6600 0.915038
5238 6545 0.915038
5238 6119 0.915038
5238 5494 0.915038
5238 5652 0.915038
5238 5444 0.915038
5238 6297 0.915038
5238 5786 0.915038
5238 5677 0.915038
5238 5469 0.915038
5238 5456 0.915038
5238 5405 0.915038
5238 5527 0.915038
5238 5555 0.915038
5238 5589 0.915038
5238 5532 0.915038
5238 5614 0.915038
5238 5545 0.915038
5238 5568 0.915038
5238 5462 0.915038
5238 6114 0.915038
5238 5615 0.915038
5238 5616 0.915038
5238 6128 0.915038
5238 5464 0.915038
5238 5609 0.915038
5238 5617 0.915038
5238 6509 0.915038
5238 6418 0.915038
5238 6513 0.915038
5238 6441 0.915038
5238 5406 0.915038
5238 5586 0.915038
5238 5478 0.915038
5238 6390 0.915038
5238 5490 0.915038
5238 5602 0.915038
5238 5460 0.915038
5238 5928 0.915038
5238 7228 0.915038
5238 6043 0.915038
5238 6291 0.915038
5238 6113 0.915038
5239 5476 0.915038
5239 5575 0.915038
5239 6697 0.915038
5239 6920 0.915038
5239 5915 0.915038
5239 6643 0.915038
5239 6433 0.915038
5239 5541 0.915038
5239 6290 0.915038
5239 5504 0.915038
5239 6096 0.915038
5239 5606 0.915038
5239 5935 0.915038
5239 5620 0.915038
5239 5405 0.915038
5239 6701 0.915038
5239 7057 0.915038
5239 5716 0.915038
5239 5475 0.915038
5239 5450 0.915038
5239 6411 0.915038
5239 6929 0.915038
5239 5857 0.915038
5239 5715 0.915038
5239 6862 0.915038
5239 5545 0.915038
5239 5773 0.915038
5239 5781 0.915038
5239 6708 0.915038
5239 5413 0.915038
5239 5660 0.915038
5239 6155 0.915038
5239 5939 0.915038
5239 7194 0.915038
5239 6692 0.915038
5239 6170 0.915038
5239 6917 0.915038
5239 5584 0.915038
5239 5647 0.915038
5239 5516 0.915038
5239 5422 0.915038
5239 5997 0.915038
5239 6000 0.915038
5239 6197 0.915038
5239 6033 0.915038
5239 6713 0.915038
5239 5599 0.915038
5239 5947 0.915038
5239 6017 0.915038
5239 5934 0.915038
5239 5577 0.915038
5239 6710 0.915038
5239 5750 0.915038
5239 5534 0.915038
5239 5643 0.915038
5239 6698 0.915038
5239 6229 0.915038
5239 6198 0.915038
5239 8754 0.915038
5239 7402 0.915038
5239 5415 0.915038
5239 6101 0.915038
5239 5927 0.915038
5239 6156 0.915038
5240 6999 0.915038
5240 6745 0.915038
5240 5816 0.915038
5240 6294 0.915038
5240 5832 0.915038
5240 7108 0.915038
5240 6281 0.915038
5240 6087 0.915038
5240 7277 0.915038
5240 7064 0.915038
5240 7087 0.915038
5240 5951 0.915038
5240 7255 0.915038
5240 6813 0.915038
5240 6838 0.915038
5240 5517 0.915038
5240 5881 0.915038
5240 5911 0.915038
5240 7264 0.915038
5240 5563 0.915038
5240 6129 0.915038
5237 5482 0.915039
5237 7237 0.915039
5237 5677 0.915039
5237 5936 0.915039
5237 6333 0.915039
5237 5452 0.915039
5237 5646 0.915039
5237 7338 0.915039
5238 5588 0.915039
5238 6078 0.915039
5238 6403 0.915039
5238 5595 0.915039
5238 5520 0.915039
5238 6393 0.915039
5238 5544 0.915039
5239 5433 0.915039
5239 6892 0.915039
5239 5996 0.915039
5239 6008 0.915039
5239 6751 0.915039
5239 5785 0.915039
5239 6247 0.915039
5239 6909 0.915039
5239 6016 0.915039
5239 6761 0.915039
5239 6169 0.915039
5239 6171 0.915039
5239 5779 0.915039
5239 6550 0.915039
5239 5589 0.915039
5239 7349 0.915039
5239 6039 0.915039
5239 5568 0.915039
5239 5571 0.915039
5239 5621 0.915039
5239 7624 0.915039
5239 5777 0.915039
5239 5570 0.915039
5239 6265 0.915039
5239 5576 0.915039
5239 6003 0.915039
5239 6823 0.915039
5239 5769 0.915039
5239 7066 0.915039
5239 5579 0.915039
5239 5743 0.915039
5239 6689 0.915039
5239 5952 0.915039
5239 6450 0.915039
5239 6451 0.915039
5239 7361 0.915039
5239 6115 0.915039
5239 6141 0.915039
5239 7041 0.915039
5240 5696 0.915039
5240 6176 0.915039
5240 5836 0.915039
5240 6193 0.915039
5240 5882 0.915039
5240 7293 0.915039
5240 6700 0.915039
5240 6074 0.915039
5240 5797 0.915039
5240 5872 0.915039
5240 6146 0.915039
5240 5903 0.915039
5240 7496 0.915039
5240 6145 0.915039
5237 5967 0.91504
5237 6895 0.91504
5237 6860 0.91504
5237 6045 0.91504
5237 6048 0.91504
5237 6232 0.91504
5237 6247 0.91504
5237 5792 0.91504
5237 6088 0.91504
5237 6678 0.91504
5237 5674 0.91504
5237 6854 0.91504
5237 6833 0.91504
5237 7203 0.91504
5237 5575 0.91504
5237 6697 0.91504
5237 6192 0.91504
5237 6759 0.91504
5237 5606 0.91504
5237 5824 0.91504
5237 5488 0.91504
5237 6701 0.91504
5237 7081 0.91504
5237 6042 0.91504
5237 5455 0.91504
5237 7091 0.91504
5237 6636 0.91504
5237 7155 0.91504
5237 7544 0.91504
5237 6647 0.91504
5237 6442 0.91504
5237 6583 0.91504
5237 5761 0.91504
5237 6074 0.91504
5237 5568 0.91504
5237 5781 0.91504
5237 5413 0.91504
5237 5914 0.91504
5237 6966 0.91504
5237 6095 0.91504
5237 7634 0.91504
5237 7194 0.91504
5237 6166 0.91504
5237 6917 0.91504
5237 5963 0.91504
5237 5484 0.91504
5237 5516 0.91504
5237 5985 0.91504
5237 5422 0.91504
5237 6000 0.91504
5237 6265 0.91504
5237 6774 0.91504
5237 5937 0.91504
5237 5489 0.91504
5237 6713 0.91504
5237 6003 0.91504
5237 6014 0.91504
5237 6594 0.91504
5237 7552 0.91504
5237 6823 0.91504
5237 7201 0.91504
5237 5769 0.91504
5237 7581 0.91504
5237 5934 0.91504
5237 5812 0.91504
5237 5905 0.91504
5237 5529 0.91504
5237 7796 0.91504
5237 6123 0.91504
5237 5579 0.91504
5237 7137 0.91504
5237 6271 0.91504
5237 7618 0.91504
5237 5564 0.91504
5237 6198 0.91504
5237 6900 0.91504
5237 7361 0.91504
5237 6908 0.91504
5237 5419 0.91504
5237 6111 0.91504
5237 6141 0.91504
5237 6145 0.91504
5240 5967 0.91504
5240 5440 0.91504
5240 5796 0.91504
5240 5678 0.91504
5240 6308 0.91504
5240 5403 0.91504
5240 5740 0.91504
5240 7150 0.91504
5240 6433 0.91504
5240 6337 0.91504
5240 5469 0.91504
5240 7427 0.91504
5240 5727 0.91504
5240 5705 0.91504
5240 6332 0.91504
5240 6524 0.91504
5240 6766 0.91504
5240 5773 0.91504
5240 5782 0.91504
5240 5914 0.91504
5240 5660 0.91504
5240 6315 0.91504
5240 5618 0.91504
5240 6958 0.91504
5240 5937 0.91504
5240 6319 0.91504
5240 6328 0.91504
5240 6594 0.91504
5240 5901 0.91504
5240 6266 0.91504
5240 5420 0.91504
5240 5529 0.91504
5240 6859 0.91504
5240 6329 0.91504
5240 6331 0.91504
5240 5673 0.91504
5240 6430 0.91504
5240 6280 0.91504
5240 6291 0.91504
5240 5711 0.91504
5237 6565 0.915041
5237 5976 0.915041
5237 5785 0.915041
5237 6107 0.915041
5237 6438 0.915041
5237 6585 0.915041
5237 6207 0.915041
5237 6709 0.915041
5237 6130 0.915041
5237 7770 0.915041
5237 6035 0.915041
5237 6113 0.915041
5239 6595 0.915041
5239 7035 0.915041
5239 6166 0.915041
5239 6744 0.915041
5239 6461 0.915041
5239 5905 0.915041
5239 5673 0.915041
5240 6421 0.915041
5240 5850 0.915041
5240 5983 0.915041
5240 6586 0.915041
5240 5674 0.915041
5240 6103 0.915041
5240 5971 0.915041
5240 6581 0.915041
5240 6759 0.915041
5240 7085 0.915041
5240 6169 0.915041
5240 6225 0.915041
5240 6724 0.915041
5240 6006 0.915041
5240 6453 0.915041
5240 6039 0.915041
5240 5483 0.915041
5240 6309 0.915041
5240 6228 0.915041
5240 6131 0.915041
5240 5912 0.915041
5240 8237 0.915041
5240 6201 0.915041
5240 6778 0.915041
5240 5874 0.915041
5240 5952 0.915041
5240 5564 0.915041
5240 6021 0.915041
5240 6138 0.915041
5237 7468 0.915042
5237 5528 0.915042
5237 5862 0.915042
5237 5721 0.915042
5237 5818 0.915042
5237 5820 0.915042
5237 5553 0.915042
5237 5626 0.915042
5237 5649 0.915042
5237 6964 0.915042
5237 7486 0.915042
5237 8101 0.915042
5237 5559 0.915042
5237 6136 0.915042
5237 5755 0.915042
5237 8019 0.915042
5237 5495 0.915042
5237 5541 0.915042
5237 5407 0.915042
5237 6847 0.915042
5237 5503 0.915042
5237 5758 0.915042
5237 7175 0.915042
5237 8632 0.915042
5237 5461 0.915042
5237 6382 0.915042
5237 5644 0.915042
5237 8123 0.915042
5237 6127 0.915042
5237 5956 0.915042
5237 7560 0.915042
5237 6699 0.915042
5237 5977 0.915042
5237 5712 0.915042
5237 7702 0.915042
5237 6951 0.915042
5237 7922 0.915042
5237 5549 0.915042
5237 5798 0.915042
5237 5800 0.915042
5237 5938 0.915042
5237 6161 0.915042
5237 7879 0.915042
5237 5920 0.915042
5237 5567 0.915042
5237 5501 0.915042
5237 6038 0.915042
5237 5891 0.915042
5237 6039 0.915042
5237 5536 0.915042
5237 6464 0.915042
5237 5441 0.915042
5237 5442 0.915042
5237 5783 0.915042
5237 5483 0.915042
5237 5853 0.915042
5237 5447 0.915042
5237 6866 0.915042
5237 5878 0.915042
5237 5505 0.915042
5237 7410 0.915042
5237 6509 0.915042
5237 5592 0.915042
5237 5869 0.915042
5237 6059 0.915042
5237 5683 0.915042
5237 5703 0.915042
5237 6146 0.915042
5237 5720 0.915042
5237 5896 0.915042
5237 8156 0.915042
5237 7048 0.915042
5237 6990 0.915042
5237 5910 0.915042
5237 5838 0.915042
5237 6563 0.915042
5237 5900 0.915042
5237 6984 0.915042
5237 7394 0.915042
5237 7080 0.915042
5237 5453 0.915042
5237 5929 0.915042
5237 6047 0.915042
5237 5826 0.915042
5237 6479 0.915042
5237 5680 0.915042
5237 6341 0.915042
5237 5492 0.915042
5237 5739 0.915042
5237 5953 0.915042
5237 6731 0.915042
5237 6715 0.915042
5237 6449 0.915042
5237 7823 0.915042
5237 5839 0.915042
5237 6888 0.915042
5237 6086 0.915042
5237 5506 0.915042
5237 5863 0.915042
5237 8210 0.915042
5237 5925 0.915042
5237 5449 0.915042
5237 7270 0.915042
5237 5875 0.915042
5237 6138 0.915042
5237 5511 0.915042
5237 5731 0.915042
5237 5765 0.915042
5237 5426 0.915042
5239 5440 0.915042
5239 7166 0.915042
5239 6660 0.915042
5239 6600 0.915042
5239 7029 0.915042
5239 6076 0.915042
5239 6232 0.915042
5239 5792 0.915042
5239 7181 0.915042
5239 8069 0.915042
5239 8155 0.915042
5239 6719 0.915042
5239 6193 0.915042
5239 8274 0.915042
5239 6745 0.915042
5239 6058 0.915042
5239 8018 0.915042
5239 6576 0.915042
5239 6434 0.915042
5239 6438 0.915042
5239 5999 0.915042
5239 6585 0.915042
5239 6651 0.915042
5239 5732 0.915042
5239 7025 0.915042
5239 5735 0.915042
5239 6042 0.915042
5239 7697 0.915042
5239 5432 0.915042
5239 8295 0.915042
5239 6826 0.915042
5239 6225 0.915042
5239 7155 0.915042
5239 6262 0.915042
5239 5799 0.915042
5239 5690 0.915042
5239 8080 0.915042
5239 5902 0.915042
5239 5761 0.915042
5239 7063 0.915042
5239 6670 0.915042
5239 5782 0.915042
5239 6676 0.915042
5239 5483 0.915042
5239 6795 0.915042
5239 5548 0.915042
5239 6122 0.915042
5239 6228 0.915042
5239 6596 0.915042
5239 5675 0.915042
5239 7488 0.915042
5239 5937 0.915042
5239 6318 0.915042
5239 6160 0.915042
5239 8237 0.915042
5239 6083 0.915042
5239 6214 0.915042
5239 6215 0.915042
5239 7071 0.915042
5239 6502 0.915042
5239 7201 0.915042
5239 5826 0.915042
5239 6765 0.915042
5239 6271 0.915042
5239 6714 0.915042
5239 5921 0.915042
5239 5698 0.915042
5239 5754 0.915042
5239 5631 0.915042
5239 8279 0.915042
5239 7263 0.915042
5239 7264 0.915042
5239 6111 0.915042
5239 6129 0.915042
5239 6137 0.915042
5239 6138 0.915042
5239 6401 0.915042
5239 5583 0.915042
5239 5731 0.915042
5240 6733 0.915042
5240 6589 0.915042
5240 6753 0.915042
5240 6770 0.915042
5240 8005 0.915042
5240 7156 0.915042
5240 6057 0.915042
5240 7172 0.915042
5240 6619 0.915042
5240 6491 0.915042
5240 6721 0.915042
5240 6466 0.915042
5240 6068 0.915042
5240 6208 0.915042
5240 6605 0.915042
5240 6779 0.915042
5240 6621 0.915042
5240 6625 0.915042
5240 6226 0.915042
5240 6210 0.915042
5240 6802 0.915042
5240 7042 0.915042
5240 7453 0.915042
5240 6099 0.915042
5240 6799 0.915042
5297 5676 0.915042
5236 6045 0.915043
5236 5963 0.915043
5236 5460 0.915043
5236 6339 0.915043
5237 5497 0.915043
5237 6518 0.915043
5237 5987 0.915043
5237 6653 0.915043
5237 6029 0.915043
5237 6861 0.915043
5237 6658 0.915043
5237 6865 0.915043
5237 6851 0.915043
5237 6961 0.915043
5237 6147 0.915043
5237 5907 0.915043
5237 5859 0.915043
5237 7543 0.915043
5237 6459 0.915043
5237 5479 0.915043
5237 6102 0.915043
5237 7615 0.915043
5237 5451 0.915043
5237 5469 0.915043
5237 6695 0.915043
5237 7290 0.915043
5237 6199 0.915043
5237 5418 0.915043
5237 7111 0.915043
5237 6661 0.915043
5237 6955 0.915043
5237 7414 0.915043
5237 6850 0.915043
5237 8676 0.915043
5237 6301 0.915043
5237 5525 0.915043
5237 5832 0.915043
5237 5537 0.915043
5237 6858 0.915043
5237 5532 0.915043
5237 5688 0.915043
5237 5614 0.915043
5237 6357 0.915043
5237 6946 0.915043
5237 5550 0.915043
5237 6768 0.915043
5237 5775 0.915043
5237 5462 0.915043
5237 5659 0.915043
5237 7662 0.915043
5237 7267 0.915043
5237 5664 0.915043
5237 7518 0.915043
5237 6549 0.915043
5237 6114 0.915043
5237 5609 0.915043
5237 6558 0.915043
5237 5617 0.915043
5237 7698 0.915043
5237 6934 0.915043
5237 5595 0.915043
5237 6640 0.915043
5237 5665 0.915043
5237 7470 0.915043
5237 6279 0.915043
5237 6602 0.915043
5237 6958 0.915043
5237 6604 0.915043
5237 6295 0.915043
5237 5459 0.915043
5237 6607 0.915043
5237 7070 0.915043
5237 6303 0.915043
5237 8151 0.915043
5237 5493 0.915043
5237 6387 0.915043
5237 6305 0.915043
5237 5704 0.915043
5237 5491 0.915043
5237 5722 0.915043
5237 6326 0.915043
5237 5828 0.915043
5237 8463 0.915043
5237 7953 0.915043
5237 6673 0.915043
5237 5865 0.915043
5237 5551 0.915043
5237 5833 0.915043
5237 6165 0.915043
5237 6439 0.915043
5237 6287 0.915043
5237 7065 0.915043
5237 5837 0.915043
5237 6384 0.915043
5237 5520 0.915043
5237 5719 0.915043
5237 5521 0.915043
5237 6322 0.915043
5237 6273 0.915043
5237 5848 0.915043
5237 5861 0.915043
5237 5546 0.915043
5237 7160 0.915043
5237 5465 0.915043
5237 6590 0.915043
5237 8461 0.915043
5237 5438 0.915043
5237 5610 0.915043
5237 5864 0.915043
5237 6395 0.915043
5237 6982 0.915043
5237 5763 0.915043
5239 5408 0.915043
5239 5410 0.915043
5239 5607 0.915043
5239 6032 0.915043
5239 7333 0.915043
5239 7261 0.915043
5239 6741 0.915043
5239 5843 0.915043
5239 5434 0.915043
5239 7659 0.915043
5239 6200 0.915043
5239 6453 0.915043
5239 6057 0.915043
5239 5790 0.915043
5239 5618 0.915043
5239 6721 0.915043
5239 5421 0.915043
5239 5868 0.915043
5239 5429 0.915043
5239 6009 0.915043
5239 5840 0.915043
5239 5430 0.915043
5239 6146 0.915043
5239 6623 0.915043
5239 6475 0.915043
5239 5404 0.915043
5239 7186 0.915043
5239 6134 0.915043
5239 5531 0.915043
5239 6335 0.915043
5239 7949 0.915043
5239 6339 0.915043
5239 5437 0.915043
5239 6082 0.915043
5239 8282 0.915043
5239 5417 0.915043
5240 6244 0.915043
5240 6808 0.915043
5240 5957 0.915043
5240 5537 0.915043
5240 6784 0.915043
5240 6258 0.915043
5240 5699 0.915043
5240 5837 0.915043
5240 5638 0.915043
5235 5958 0.915044
5235 5444 0.915044
5235 6042 0.915044
5235 6256 0.915044
5235 6006 0.915044
5235 5548 0.915044
5235 5616 0.915044
5235 5986 0.915044
5235 6752 0.915044
5235 5492 0.915044
5235 5426 0.915044
5236 5738 0.915044
5236 6568 0.915044
5236 7573 0.915044
5236 5524 0.915044
5236 5450 0.915044
5236 5705 0.915044
5236 6394 0.915044
5236 7608 0.915044
5236 5618 0.915044
5236 6393 0.915044
5236 5750 0.915044
5236 5534 0.915044
5236 5643 0.915044
5236 6190 0.915044
5236 5673 0.915044
5236 6277 0.915044
5236 6280 0.915044
5236 5438 0.915044
5240 5972 0.915044
5240 6056 0.915044
5240 6760 0.915044
5240 6483 0.915044
5240 6807 0.915044
5240 5533 0.915044
5240 6005 0.915044
5240 7249 0.915044
5240 5462 0.915044
5240 5560 0.915044
5240 5498 0.915044
5240 5955 0.915044
5240 6040 0.915044
5240 6354 0.915044
5240 7055 0.915044
5240 6584 0.915044
5240 6590 0.915044
5235 5556 0.915045
5235 5524 0.915045
5235 5527 0.915045
5235 6128 0.915045
5235 5464 0.915045
5235 5586 0.915045
5235 5551 0.915045
5235 5599 0.915045
5235 5613 0.915045
5235 6069 0.915045
5235 5610 0.915045
5235 5448 0.915045
5240 5523 0.915045
5240 5528 0.915045
5240 6732 0.915045
5240 7498 0.915045
5240 5503 0.915045
5240 5844 0.915045
5240 5567 0.915045
5240 7366 0.915045
5240 6800 0.915045
5240 6728 0.915045
5240 6059 0.915045
5240 6326 0.915045
5240 5680 0.915045
5240 7492 0.915045
5240 5439 0.915045
5240 5861 0.915045
5240 8220 0.915046
5240 7238 0.915046
5240 6725 0.915046
5240 7168 0.915046
5240 7183 0.915046
5240 6780 0.915046
5240 5472 0.915046
5240 7228 0.915046
5240 8233 0.915046
5240 7356 0.915046
5240 7112 0.915048
5241 5497 0.915048
5241 6062 0.915048
5241 5694 0.915048
5241 6400 0.915048
5241 5938 0.915048
5241 5532 0.915048
5241 5462 0.915048
5241 6114 0.915048
5241 5617 0.915048
5241 6175 0.915048
5241 6364 0.915048
5241 5513 0.915048
5241 6043 0.915048
5241 6414 0.915048
5241 5426 0.915048
5241 6394 0.915049
5241 6158 0.915049
5241 5460 0.915049
5241 6046 0.915049
5241 6137 0.915049
5241 6401 0.915049
5241 6405 0.91505
5241 5589 0.91505
5241 6148 0.91505
5241 5614 0.91505
5241 5722 0.91505
5241 5986 0.91505
5241 5928 0.91505
5234 5528 0.915052
5234 7914 0.915052
5234 6650 0.915052
5234 5444 0.915052
5234 6883 0.915052
5234 5524 0.915052
5234 5527 0.915052
5234 5525 0.915052
5234 5567 0.915052
5234 5659 0.915052
5234 6118 0.915052
5234 5609 0.915052
5234 5617 0.915052
5234 5526 0.915052
5234 5422 0.915052
5234 6175 0.915052
5234 5443 0.915052
5234 6069 0.915052
5234 5492 0.915052
5234 5610 0.915052
5233 5528 0.915053
5233 8262 0.915053
5233 6062 0.915053
5233 6793 0.915053
5233 5663 0.915053
5233 5666 0.915053
5233 5444 0.915053
5233 5899 0.915053
5233 6290 0.915053
5233 5504 0.915053
5233 5605 0.915053
5233 5400 0.915053
5233 6388 0.915053
5233 5990 0.915053
5233 5782 0.915053
5233 7383 0.915053
5233 6114 0.915053
5233 5609 0.915053
5233 5586 0.915053
5233 5560 0.915053
5233 5460 0.915053
5233 5498 0.915053
5233 8616 0.915053
5233 6594 0.915053
5233 5424 0.915053
5233 6162 0.915053
5233 5534 0.915053
5233 5546 0.915053
5233 5438 0.915053
5233 6111 0.915053
5233 6113 0.915053
5233 5563 0.915053
5233 5417 0.915053
5233 5640 0.915054
5233 5433 0.915054
5233 5497 0.915054
5233 5655 0.915054
5233 5700 0.915054
5233 6545 0.915054
5233 5556 0.915054
5233 6176 0.915054
5233 8198 0.915054
5233 5964 0.915054
5233 5494 0.915054
5233 6458 0.915054
5233 5509 0.915054
5233 5622 0.915054
5233 5644 0.915054
5233 7051 0.915054
5233 6883 0.915054
5233 5458 0.915054
5233 5555 0.915054
5233 5486 0.915054
5233 5549 0.915054
5233 5589 0.915054
5233 5537 0.915054
5233 5532 0.915054
5233 5533 0.915054
5233 6005 0.915054
5233 6243 0.915054
5233 5772 0.915054
5233 5775 0.915054
5233 5462 0.915054
5233 5790 0.915054
5233 5425 0.915054
5233 5664 0.915054
5233 5530 0.915054
5233 6170 0.915054
5233 5570 0.915054
5233 5869 0.915054
5233 5478 0.915054
5233 5430 0.915054
5233 5490 0.915054
5233 5748 0.915054
5233 5602 0.915054
5233 5551 0.915054
5233 5513 0.915054
5233 6502 0.915054
5233 5557 0.915054
5233 6210 0.915054
5233 6475 0.915054
5233 5520 0.915054
5233 5404 0.915054
5233 5719 0.915054
5233 6323 0.915054
5233 6572 0.915054
5233 7338 0.915054
5233 5544 0.915054
5233 5465 0.915054
5233 6291 0.915054
5233 5631 0.915054
5233 5423 0.915054
5233 5566 0.915054
5233 7448 0.915054
5233 5889 0.915054
5233 5448 0.915054
5232 5497 0.915055
5232 6545 0.915055
5232 7354 0.915055
5232 5444 0.915055
5232 6463 0.915055
5232 5527 0.915055
5232 5532 0.915055
5232 5990 0.915055
5232 6005 0.915055
5232 6019 0.915055
5232 5441 0.915055
5232 6114 0.915055
5232 5616 0.915055
5232 6554 0.915055
5232 5464 0.915055
5232 5609 0.915055
5232 5617 0.915055
5232 5586 0.915055
5232 5478 0.915055
5232 5490 0.915055
5232 5551 0.915055
5232 5613 0.915055
5232 5427 0.915055
5232 7417 0.915055
5232 5492 0.915055
5232 6162 0.915055
5232 5610 0.915055
5232 5448 0.915055
5233 6653 0.915055
5233 6029 0.915055
5233 5503 0.915055
5233 5904 0.915055
5233 5853 0.915055
5233 6683 0.915055
5233 6558 0.915055
5233 5617 0.915055
5233 7470 0.915055
5233 5646 0.915055
5233 6322 0.915055
5233 5736 0.915055
5231 7475 0.915056
5231 6023 0.915056
5231 5820 0.915056
5231 6675 0.915056
5231 6999 0.915056
5231 5444 0.915056
5231 5504 0.915056
5231 6199 0.915056
5231 5537 0.915056
5231 5532 0.915056
5231 5567 0.915056
5231 6243 0.915056
5231 6441 0.915056
5231 6288 0.915056
5231 6839 0.915056
5231 5929 0.915056
5231 7579 0.915056
5231 5579 0.915056
5231 5921 0.915056
5232 5457 0.915056
5232 5614 0.915056
5232 6628 0.915056
5232 6175 0.915056
5232 5520 0.915056
5233 5523 0.915056
5233 5738 0.915056
5233 6248 0.915056
5233 5668 0.915056
5233 6321 0.915056
5233 6983 0.915056
5233 5882 0.915056
5233 6807 0.915056
5233 5588 0.915056
5233 6133 0.915056
5233 6768 0.915056
5233 5571 0.915056
5233 5483 0.915056
5233 5797 0.915056
5233 5594 0.915056
5233 6959 0.915056
5233 7809 0.915056
5233 6304 0.915056
5233 6311 0.915056
5233 5722 0.915056
5233 6160 0.915056
5233 6574 0.915056
5233 7201 0.915056
5233 5984 0.915056
5233 6368 0.915056
5233 5492 0.915056
5233 6190 0.915056
5233 5861 0.915056
5233 6250 0.915056
5233 6553 0.915056
5233 6138 0.915056
5233 6325 0.915056
5231 6276 0.915057
5231 5409 0.915057
5231 5553 0.915057
5231 6308 0.915057
5231 5915 0.915057
5231 6196 0.915057
5231 6337 0.915057
5231 6051 0.915057
5231 5677 0.915057
5231 5469 0.915057
5231 5727 0.915057
5231 6550 0.915057
5231 5924 0.915057
5231 6332 0.915057
5231 5578 0.915057
5231 6379 0.915057
5231 5584 0.915057
5231 6535 0.915057
5231 6319 0.915057
5231 7026 0.915057
5231 5900 0.915057
5231 5901 0.915057
5231 6266 0.915057
5231 5906 0.915057
5231 5835 0.915057
5231 5404 0.915057
5231 5643 0.915057
5231 6188 0.915057
5231 6273 0.915057
5231 5854 0.915057
5231 5673 0.915057
5231 5687 0.915057
5231 5631 0.915057
5233 6264 0.915057
5233 5820 0.915057
5233 5553 0.915057
5233 6472 0.915057
5233 5785 0.915057
5233 6076 0.915057
5233 7114 0.915057
5233 7312 0.915057
5233 6674 0.915057
[truncated: 14,563,082 more chars]
