# Supplementary material for: Multi-angle information aggregation for inductive temporal graph embedding
Source: PeerJ Comput Sci. 2024 Nov 26;10:e2560. doi: 10.7717/peerj-cs.2560 (PMC11623124; doi:10.7717/peerj-cs.2560)
Supplement: Supplemental Information 1 [file peerj-cs-10-2560-s001.zip › data/ml1m/node2label.txt]

5400 5
5401 4
5402 5
5403 4
5404 4
5405 5
5406 5
5407 5
5408 4
5409 5
5410 4
5411 4
5412 4
5413 4
5414 5
5415 4
5416 4
5417 4
5418 4
5419 4
5420 4
5421 5
5422 4
5423 5
5424 4
5425 3
5426 4
5427 4
5428 5
5429 5
5430 4
5431 4
5432 3
5433 4
5434 4
5435 3
5436 4
5437 4
5438 5
5439 4
5440 4
5441 4
5442 4
5443 5
5444 5
5445 4
5446 4
5447 5
5448 5
5449 4
5450 5
5451 5
5452 4
5453 4
5454 4
5455 4
5456 4
5457 4
5458 4
5459 4
5460 4
5461 4
5462 4
5463 4
5464 4
5465 3
5466 3
5467 5
5468 5
5469 3
5470 5
5471 5
5472 3
5473 3
5474 3
5475 4
5476 4
5477 5
5478 4
5479 3
5480 4
5481 4
5482 4
5483 4
5484 4
5485 5
5486 3
5487 4
5488 4
5489 4
5490 4
5491 3
5492 5
5493 4
5494 4
5495 4
5496 4
5497 4
5498 3
5499 4
5500 4
5501 5
5502 4
5503 4
5504 5
5505 5
5506 4
5507 3
5508 4
5509 4
5510 4
5511 4
5512 4
5513 4
5514 3
5515 5
5516 4
5517 4
5518 3
5519 4
5520 4
5521 4
5522 4
5523 4
5524 5
5525 3
5526 3
5527 5
5528 5
5529 4
5530 3
5531 3
5532 5
5533 4
5534 5
5535 4
5536 4
5537 4
5538 4
5539 4
5540 4
5541 4
5542 4
5543 4
5544 4
5545 4
5546 4
5547 4
5548 4
5549 4
5550 4
5551 4
5552 4
5553 5
5554 3
5555 4
5556 4
5557 4
5558 4
5559 5
5560 4
5561 3
5562 4
5563 3
5564 4
5565 4
5566 4
5567 5
5568 4
5569 4
5570 4
5571 5
5572 4
5573 4
5574 5
5575 5
5576 4
5577 5
5578 3
5579 4
5580 3
5581 3
5582 4
5583 4
5584 5
5585 4
5586 4
5587 3
5588 4
5589 4
5590 3
5591 3
5592 4
5593 3
5594 4
5595 4
5596 4
5597 3
5598 4
5599 5
5600 4
5601 4
5602 4
5603 5
5604 4
5605 4
5606 5
5607 4
5608 4
5609 5
5610 4
5611 4
5612 4
5613 5
5614 4
5615 4
5616 4
5617 4
5618 4
5619 4
5620 5
5621 4
5622 4
5623 4
5624 4
5625 4
5626 4
5627 4
5628 4
5629 4
5630 4
5631 3
5632 4
5633 4
5634 3
5635 4
5636 5
5637 4
5638 4
5639 4
5640 4
5641 1
5642 5
5643 5
5644 5
5645 4
5646 5
5647 4
5648 4
5649 4
5650 3
5651 4
5652 3
5653 4
5654 4
5655 4
5656 4
5657 5
5658 4
5659 5
5660 4
5661 3
5662 5
5663 4
5664 4
5665 4
5666 5
5667 3
5668 3
5669 4
5670 4
5671 4
5672 4
5673 4
5674 4
5675 4
5676 5
5677 4
5678 3
5679 4
5680 4
5681 4
5682 4
5683 4
5684 4
5685 4
5686 4
5687 3
5688 4
5689 4
5690 4
5691 4
5692 4
5693 3
5694 4
5695 4
5696 4
5697 5
5698 4
5699 3
5700 4
5701 4
5702 4
5703 4
5704 3
5705 4
5706 4
5707 3
5708 3
5709 4
5710 4
5711 4
5712 4
5713 4
5714 4
5715 4
5716 4
5717 5
5718 4
5719 4
5720 4
5721 5
5722 4
5723 4
5724 4
5725 4
5726 4
5727 3
5728 4
5729 4
5730 4
5731 4
5732 3
5733 4
5734 5
5735 4
5736 5
5737 4
5738 5
5739 4
5740 4
5741 4
5742 4
5743 4
5744 3
5745 4
5746 4
5747 4
5748 4
5749 4
5750 4
5751 4
5752 4
5753 4
5754 4
5755 4
5756 4
5757 4
5758 4
5759 3
5760 3
5761 4
5762 5
5763 3
5764 5
5765 4
5766 4
5767 4
5768 3
5769 4
5770 2
5771 4
5772 5
5773 4
5774 4
5775 4
5776 4
5777 5
5778 4
5779 4
5780 3
5781 4
5782 4
5783 4
5784 5
5785 4
5786 4
5787 3
5788 3
5789 4
5790 4
5791 4
5792 4
5793 4
5794 4
5795 3
5796 4
5797 3
5798 4
5799 4
5800 4
5801 3
5802 3
5803 4
5804 3
5805 4
5806 4
5807 4
5808 3
5809 4
5810 3
5811 5
5812 4
5813 3
5814 5
5815 4
5816 4
5817 4
5818 4
5819 3
5820 5
5821 4
5822 3
5823 3
5824 3
5825 4
5826 4
5827 3
5828 4
5829 3
5830 4
5831 5
5832 4
5833 4
5834 5
5835 4
5836 3
5837 4
5838 4
5839 4
5840 4
5841 3
5842 4
5843 3
5844 4
5845 3
5846 4
5847 4
5848 4
5849 3
5850 3
5851 3
5852 4
5853 5
5854 4
5855 3
5856 4
5857 4
5858 3
5859 4
5860 4
5861 4
5862 4
5863 4
5864 4
5865 4
5866 4
5867 4
5868 5
5869 4
5870 4
5871 3
5872 3
5873 4
5874 4
5875 4
5876 1
5877 4
5878 4
5879 4
5880 4
5881 3
5882 4
5883 3
5884 4
5885 3
5886 5
5887 3
5888 4
5889 3
5890 4
5891 4
5892 4
5893 4
5894 4
5895 4
5896 4
5897 5
5898 3
5899 4
5900 4
5901 3
5902 4
5903 3
5904 4
5905 5
5906 5
5907 4
5908 3
5909 4
5910 4
5911 3
5912 3
5913 3
5914 3
5915 4
5916 4
5917 4
5918 4
5919 4
5920 4
5921 4
5922 4
5923 4
5924 5
5925 4
5926 3
5927 4
5928 4
5929 5
5930 4
5931 4
5932 3
5933 4
5934 4
5935 5
5936 4
5937 4
5938 4
5939 5
5940 4
5941 4
5942 4
5943 3
5944 3
5945 4
5946 5
5947 4
5948 4
5949 4
5950 4
5951 3
5952 4
5953 4
5954 2
5955 3
5956 3
5957 4
5958 3
5959 5
5960 5
5961 3
5962 5
5963 4
5964 3
5965 4
5966 3
5967 4
5968 3
5969 1
5970 4
5971 4
5972 3
5973 3
5974 3
5975 3
5976 3
5977 3
5978 3
5979 3
5980 4
5981 4
5982 4
5983 3
5984 4
5985 4
5986 4
5987 4
5988 4
5989 4
5990 3
5991 4
5992 3
5993 4
5994 4
5995 4
5996 4
5997 5
5998 3
5999 4
6000 5
6001 3
6002 5
6003 4
6004 3
6005 4
6006 3
6007 3
6008 4
6009 5
6010 5
6011 5
6012 4
6013 4
6014 4
6015 4
6016 4
6017 5
6018 4
6019 3
6020 4
6021 3
6022 4
6023 4
6024 4
6025 4
6026 3
6027 3
6028 3
6029 5
6030 3
6031 4
6032 4
6033 5
6034 3
6035 4
6036 3
6037 4
6038 4
6039 4
6040 3
6041 3
6042 4
6043 4
6044 3
6045 4
6046 4
6047 3
6048 5
6049 4
6050 4
6051 4
6052 5
6053 4
6054 3
6055 4
6056 3
6057 4
6058 2
6059 3
6060 3
6061 5
6062 5
6063 3
6064 4
6065 5
6066 3
6067 3
6068 3
6069 5
6070 4
6071 4
6072 4
6073 4
6074 4
6075 3
6076 4
6077 4
6078 4
6079 4
6080 4
6081 5
6082 4
6083 3
6084 4
6085 4
6086 4
6087 3
6088 4
6089 4
6090 3
6091 4
6092 3
6093 5
6094 5
6095 3
6096 4
6097 1
6098 4
6099 3
6100 4
6101 4
6102 4
6103 3
6104 4
6105 5
6106 4
6107 4
6108 4
6109 3
6110 4
6111 4
6112 4
6113 4
6114 5
6115 3
6116 5
6117 4
6118 5
6119 5
6120 4
6121 4
6122 4
6123 5
6124 4
6125 3
6126 5
6127 3
6128 4
6129 4
6130 4
6131 3
6132 4
6133 4
6134 3
6135 3
6136 4
6137 4
6138 3
6139 4
6140 4
6141 4
6142 3
6143 5
6144 3
6145 4
6146 3
6147 3
6148 4
6149 4
6150 3
6151 4
6152 4
6153 3
6154 4
6155 4
6156 4
6157 4
6158 4
6159 3
6160 3
6161 4
6162 4
6163 4
6164 3
6165 4
6166 5
6167 3
6168 3
6169 4
6170 5
6171 4
6172 3
6173 4
6174 3
6175 4
6176 3
6177 3
6178 3
6179 3
6180 4
6181 3
6182 3
6183 4
6184 3
6185 4
6186 4
6187 3
6188 4
6189 3
6190 4
6191 4
6192 4
6193 3
6194 4
6195 5
6196 4
6197 5
6198 4
6199 4
6200 3
6201 1
6202 3
6203 4
6204 2
6205 4
6206 4
6207 1
6208 3
6209 4
6210 3
6211 2
6212 3
6213 5
6214 4
6215 4
6216 4
6217 3
6218 3
6219 4
6220 4
6221 4
6222 3
6223 4
6224 4
6225 4
6226 3
6227 3
6228 4
6229 4
6230 3
6231 5
6232 4
6233 4
6234 4
6235 4
6236 3
6237 3
6238 3
6239 5
6240 3
6241 4
6242 4
6243 4
6244 3
6245 4
6246 4
6247 3
6248 3
6249 3
6250 3
6251 4
6252 3
6253 4
6254 4
6255 3
6256 4
6257 3
6258 3
6259 3
6260 3
6261 5
6262 4
6263 5
6264 4
6265 4
6266 3
6267 5
6268 4
6269 3
6270 3
6271 4
6272 4
6273 4
6274 3
6275 3
6276 4
6277 2
6278 2
6279 3
6280 3
6281 3
6282 4
6283 3
6284 4
6285 4
6286 4
6287 4
6288 2
6289 3
6290 4
6291 4
6292 4
6293 4
6294 3
6295 4
6296 4
6297 3
6298 4
6299 3
6300 4
6301 3
6302 4
6303 4
6304 4
6305 4
6306 3
6307 3
6308 3
6309 4
6310 3
6311 4
6312 2
6313 3
6314 3
6315 3
6316 4
6317 4
6318 4
6319 3
6320 3
6321 4
6322 4
6323 4
6324 3
6325 4
6326 4
6327 1
6328 3
6329 1
6330 1
6331 3
6332 3
6333 4
6334 1
6335 1
6336 3
6337 3
6338 1
6339 4
6340 3
6341 3
6342 3
6343 1
6344 3
6345 4
6346 4
6347 3
6348 4
6349 3
6350 4
6351 4
6352 3
6353 4
6354 3
6355 4
6356 4
6357 4
6358 4
6359 3
6360 5
6361 5
6362 3
6363 3
6364 4
6365 2
6366 3
6367 4
6368 4
6369 4
6370 3
6371 3
6372 3
6373 4
6374 3
6375 3
6376 3
6377 3
6378 4
6379 4
6380 4
6381 4
6382 4
6383 4
6384 3
6385 5
6386 4
6387 4
6388 3
6389 3
6390 4
6391 1
6392 3
6393 4
6394 5
6395 4
6396 3
6397 3
6398 5
6399 4
6400 3
6401 4
6402 2
6403 4
6404 3
6405 4
6406 2
6407 3
6408 4
6409 3
6410 3
6411 4
6412 3
6413 1
6414 4
6415 4
6416 4
6417 4
6418 4
6419 4
6420 3
6421 3
6422 4
6423 4
6424 4
6425 3
6426 2
6427 4
6428 1
6429 1
6430 3
6431 3
6432 4
6433 4
6434 4
6435 3
6436 3
6437 3
6438 3
6439 4
6440 3
6441 4
6442 4
6443 3
6444 1
6445 4
6446 4
6447 3
6448 1
6449 4
6450 4
6451 4
6452 3
6453 3
6454 3
6455 1
6456 3
6457 1
6458 3
6459 4
6460 4
6461 4
6462 4
6463 1
6464 4
6465 4
6466 2
6467 3
6468 3
6469 4
6470 4
6471 4
6472 3
6473 2
6474 1
6475 3
6476 3
6477 2
6478 3
6479 4
6480 4
6481 3
6482 2
6483 1
6484 1
6485 1
6486 3
6487 4
6488 3
6489 2
6490 3
6491 3
6492 5
6493 4
6494 1
6495 1
6496 4
6497 3
6498 4
6499 3
6500 4
6501 3
6502 3
6503 2
6504 1
6505 4
6506 4
6507 4
6508 3
6509 4
6510 4
6511 4
6512 3
6513 4
6514 3
6515 5
6516 3
6517 3
6518 4
6519 3
6520 4
6521 4
6522 4
6523 4
6524 3
6525 2
6526 4
6527 3
6528 4
6529 3
6530 4
6531 4
6532 3
6533 3
6534 2
6535 4
6536 3
6537 2
6538 3
6539 1
6540 3
6541 3
6542 3
6543 4
6544 3
6545 4
6546 3
6547 3
6548 1
6549 4
6550 4
6551 3
6552 2
6553 3
6554 4
6555 3
6556 3
6557 3
6558 5
6559 1
6560 3
6561 4
6562 3
6563 4
6564 1
6565 3
6566 5
6567 4
6568 3
6569 1
6570 2
6571 3
6572 3
6573 4
6574 3
6575 1
6576 3
6577 3
6578 3
6579 4
6580 3
6581 4
6582 5
6583 3
6584 2
6585 4
6586 3
6587 4
6588 4
6589 3
6590 3
6591 3
6592 3
6593 2
6594 4
6595 5
6596 3
6597 4
6598 3
6599 3
6600 4
6601 4
6602 3
6603 1
6604 3
6605 1
6606 4
6607 3
6608 4
6609 3
6610 4
6611 3
6612 3
6613 4
6614 3
6615 1
6616 3
6617 3
6618 3
6619 1
6620 4
6621 3
6622 3
6623 3
6624 4
6625 3
6626 4
6627 3
6628 4
6629 4
6630 3
6631 5
6632 4
6633 4
6634 4
6635 5
6636 4
6637 5
6638 5
6639 4
6640 5
6641 5
6642 2
6643 4
6644 4
6645 3
6646 3
6647 4
6648 3
6649 4
6650 3
6651 4
6652 3
6653 5
6654 4
6655 4
6656 4
6657 3
6658 4
6659 3
6660 4
6661 4
6662 4
6663 4
6664 4
6665 3
6666 3
6667 3
6668 4
6669 3
6670 4
6671 3
6672 4
6673 4
6674 3
6675 3
6676 4
6677 3
6678 5
6679 4
6680 4
6681 4
6682 4
6683 5
6684 5
6685 4
6686 4
6687 4
6688 5
6689 4
6690 4
6691 4
6692 4
6693 5
6694 1
6695 4
6696 1
6697 4
6698 4
6699 4
6700 3
6701 4
6702 4
6703 4
6704 4
6705 4
6706 3
6707 4
6708 4
6709 3
6710 4
6711 4
6712 3
6713 4
6714 3
6715 3
6716 3
6717 3
6718 4
6719 3
6720 3
6721 3
6722 3
6723 3
6724 3
6725 3
6726 2
6727 4
6728 3
6729 3
6730 3
6731 4
6732 3
6733 3
6734 3
6735 3
6736 4
6737 1
6738 3
6739 3
6740 3
6741 3
6742 2
6743 3
6744 4
6745 3
6746 3
6747 4
6748 4
6749 3
6750 3
6751 3
6752 4
6753 2
6754 3
6755 3
6756 3
6757 3
6758 2
6759 3
6760 3
6761 2
6762 4
6763 1
6764 3
6765 3
6766 2
6767 3
6768 3
6769 3
6770 2
6771 4
6772 3
6773 3
6774 3
6775 1
6776 3
6777 4
6778 3
6779 3
6780 3
6781 3
6782 3
6783 4
6784 3
6785 1
6786 3
6787 3
6788 3
6789 3
6790 3
6791 2
6792 3
6793 4
6794 4
6795 3
6796 1
6797 3
6798 3
6799 1
6800 3
6801 3
6802 3
6803 3
6804 2
6805 4
6806 3
6807 3
6808 3
6809 3
6810 3
6811 3
6812 2
6813 4
6814 3
6815 3
6816 3
6817 2
6818 3
6819 3
6820 2
6821 2
6822 1
6823 4
6824 3
6825 4
6826 4
6827 4
6828 1
6829 3
6830 3
6831 3
6832 2
6833 4
6834 4
6835 3
6836 3
6837 3
6838 3
6839 3
6840 2
6841 3
6842 4
6843 3
6844 4
6845 4
6846 5
6847 5
6848 5
6849 5
6850 5
6851 5
6852 4
6853 5
6854 5
6855 2
6856 4
6857 5
6858 4
6859 4
6860 4
6861 4
6862 4
6863 4
6864 4
6865 5
6866 5
6867 5
6868 4
6869 4
6870 3
6871 4
6872 4
6873 4
6874 4
6875 4
6876 4
6877 4
6878 4
6879 4
6880 3
6881 3
6882 4
6883 4
6884 4
6885 5
6886 3
6887 4
6888 4
6889 3
6890 3
6891 5
6892 4
6893 5
6894 5
6895 4
6896 5
6897 5
6898 4
6899 4
6900 3
6901 4
6902 4
6903 4
6904 3
6905 1
6906 4
6907 4
6908 3
6909 4
6910 4
6911 5
6912 5
6913 4
6914 4
6915 4
6916 4
6917 5
6918 4
6919 4
6920 5
6921 1
6922 4
6923 4
6924 3
6925 4
6926 4
6927 3
6928 4
6929 4
6930 3
6931 4
6932 4
6933 4
6934 4
6935 4
6936 4
6937 4
6938 4
6939 5
6940 5
6941 3
6942 5
6943 4
6944 4
6945 5
6946 4
6947 1
6948 3
6949 4
6950 4
6951 4
6952 4
6953 4
6954 3
6955 4
6956 4
6957 4
6958 4
6959 4
6960 4
6961 4
6962 4
6963 4
6964 4
6965 4
6966 4
6967 3
6968 4
6969 5
6970 4
6971 3
6972 4
6973 4
6974 4
6975 4
6976 3
6977 4
6978 4
6979 4
6980 3
6981 3
6982 4
6983 4
6984 5
6985 4
6986 4
6987 4
6988 4
6989 4
6990 4
6991 4
6992 4
6993 3
6994 4
6995 3
6996 3
6997 4
6998 3
6999 3
7000 3
7001 1
7002 1
7003 1
7004 3
7005 5
7006 4
7007 1
7008 5
7009 4
7010 4
7011 4
7012 4
7013 4
7014 4
7015 4
7016 5
7017 2
7018 5
7019 4
7020 4
7021 4
7022 4
7023 4
7024 4
7025 4
7026 4
7027 3
7028 4
7029 4
7030 3
7031 4
7032 3
7033 4
7034 3
7035 4
7036 3
7037 4
7038 5
7039 4
7040 4
7041 4
7042 3
7043 4
7044 4
7045 4
7046 4
7047 4
7048 4
7049 4
7050 4
7051 5
7052 4
7053 4
7054 4
7055 3
7056 4
7057 4
7058 3
7059 3
7060 4
7061 3
7062 3
7063 4
7064 3
7065 3
7066 3
7067 4
7068 4
7069 3
7070 3
7071 4
7072 3
7073 5
7074 3
7075 4
7076 4
7077 3
7078 1
7079 1
7080 3
7081 3
7082 5
7083 4
7084 2
7085 3
7086 3
7087 4
7088 3
7089 4
7090 3
7091 3
7092 3
7093 4
7094 4
7095 1
7096 2
7097 1
7098 4
7099 4
7100 3
7101 4
7102 4
7103 3
7104 4
7105 2
7106 3
7107 4
7108 3
7109 3
7110 1
7111 4
7112 4
7113 4
7114 3
7115 3
7116 2
7117 2
7118 4
7119 1
7120 3
7121 3
7122 2
7123 3
7124 3
7125 3
7126 3
7127 4
7128 4
7129 4
7130 5
7131 3
7132 3
7133 1
7134 1
7135 1
7136 1
7137 4
7138 4
7139 1
7140 1
7141 1
7142 3
7143 3
7144 3
7145 3
7146 4
7147 3
7148 3
7149 3
7150 4
7151 3
7152 4
7153 4
7154 3
7155 4
7156 3
7157 4
7158 2
7159 4
7160 4
7161 4
7162 3
7163 4
7164 4
7165 3
7166 3
7167 3
7168 3
7169 3
7170 3
7171 3
7172 2
7173 3
7174 3
7175 3
7176 3
7177 3
7178 4
7179 2
7180 2
7181 2
7182 4
7183 3
7184 3
7185 4
7186 3
7187 3
7188 2
7189 4
7190 4
7191 3
7192 4
7193 3
7194 4
7195 4
7196 3
7197 3
7198 4
7199 4
7200 4
7201 4
7202 2
7203 4
7204 3
7205 1
7206 1
7207 1
7208 1
7209 3
7210 2
7211 1
7212 1
7213 3
7214 1
7215 1
7216 3
7217 1
7218 1
7219 4
7220 2
7221 3
7222 3
7223 4
7224 1
7225 3
7226 1
7227 3
7228 3
7229 2
7230 4
7231 4
7232 1
7233 1
7234 4
7235 3
7236 3
7237 4
7238 3
7239 3
7240 3
7241 3
7242 3
7243 4
7244 4
7245 3
7246 4
7247 4
7248 2
7249 1
7250 3
7251 3
7252 3
7253 3
7254 3
7255 3
7256 4
7257 2
7258 3
7259 4
7260 2
7261 4
7262 3
7263 4
7264 3
7265 1
7266 2
7267 3
7268 3
7269 3
7270 4
7271 3
7272 1
7273 3
7274 3
7275 3
7276 4
7277 3
7278 3
7279 3
7280 1
7281 2
7282 3
7283 3
7284 4
7285 3
7286 4
7287 3
7288 3
7289 2
7290 4
7291 4
7292 4
7293 3
7294 4
7295 4
7296 4
7297 4
7298 3
7299 3
7300 3
7301 4
7302 4
7303 2
7304 4
7305 4
7306 4
7307 4
7308 1
7309 2
7310 3
7311 3
7312 4
7313 3
7314 4
7315 4
7316 4
7317 1
7318 4
7319 2
7320 4
7321 5
7322 5
7323 4
7324 3
7325 3
7326 3
7327 4
7328 3
7329 3
7330 4
7331 1
7332 4
7333 3
7334 3
7335 3
7336 2
7337 1
7338 3
7339 4
7340 3
7341 4
7342 4
7343 4
7344 3
7345 3
7346 2
7347 3
7348 2
7349 4
7350 5
7351 3
7352 3
7353 3
7354 3
7355 4
7356 1
7357 3
7358 4
7359 3
7360 3
7361 4
7362 4
7363 3
7364 5
7365 3
7366 3
7367 2
7368 4
7369 3
7370 4
7371 3
7372 4
7373 4
7374 2
7375 4
7376 3
7377 1
7378 4
7379 4
7380 4
7381 3
7382 4
7383 3
7384 4
7385 4
7386 5
7387 3
7388 1
7389 3
7390 3
7391 3
7392 3
7393 3
7394 4
7395 3
7396 4
7397 4
7398 4
7399 4
7400 3
7401 3
7402 4
7403 3
7404 3
7405 4
7406 1
7407 4
7408 1
7409 1
7410 5
7411 4
7412 2
7413 3
7414 4
7415 3
7416 3
7417 4
7418 3
7419 2
7420 4
7421 1
7422 1
7423 2
7424 4
7425 3
7426 1
7427 3
7428 5
7429 4
7430 5
7431 5
7432 5
7433 4
7434 5
7435 4
7436 3
7437 4
7438 4
7439 4
7440 4
7441 4
7442 4
7443 4
7444 5
7445 4
7446 5
7447 4
7448 4
7449 4
7450 5
7451 4
7452 3
7453 1
7454 4
7455 4
7456 1
7457 3
7458 2
7459 3
7460 1
7461 3
7462 1
7463 3
7464 5
7465 4
7466 3
7467 3
7468 4
7469 3
7470 4
7471 4
7472 4
7473 3
7474 3
7475 3
7476 3
7477 4
7478 3
7479 4
7480 4
7481 3
7482 4
7483 3
7484 3
7485 3
7486 3
7487 3
7488 3
7489 3
7490 4
7491 4
7492 3
7493 4
7494 4
7495 3
7496 3
7497 3
7498 3
7499 3
7500 4
7501 4
7502 3
7503 4
7504 4
7505 3
7506 3
7507 4
7508 4
7509 4
7510 2
7511 2
7512 4
7513 2
7514 4
7515 4
7516 4
7517 4
7518 3
7519 3
7520 4
7521 4
7522 4
7523 3
7524 5
7525 4
7526 3
7527 4
7528 4
7529 4
7530 4
7531 3
7532 5
7533 4
7534 3
7535 1
7536 1
7537 4
7538 3
7539 3
7540 4
7541 3
7542 3
7543 3
7544 3
7545 3
7546 4
7547 5
7548 4
7549 3
7550 4
7551 3
7552 4
7553 4
7554 4
7555 4
7556 4
7557 3
7558 4
7559 1
7560 4
7561 4
7562 3
7563 1
7564 1
7565 3
7566 2
7567 3
7568 3
7569 4
7570 3
7571 4
7572 3
7573 3
7574 3
7575 1
7576 1
7577 1
7578 3
7579 4
7580 4
7581 3
7582 3
7583 1
7584 3
7585 3
7586 2
7587 3
7588 2
7589 1
7590 3
7591 3
7592 3
7593 1
7594 3
7595 3
7596 1
7597 1
7598 1
7599 3
7600 2
7601 4
7602 3
7603 3
7604 1
7605 1
7606 1
7607 3
7608 3
7609 3
7610 3
7611 3
7612 4
7613 4
7614 3
7615 5
7616 4
7617 4
7618 3
7619 4
7620 4
7621 4
7622 3
7623 4
7624 4
7625 3
7626 4
7627 4
7628 3
7629 4
7630 5
7631 5
7632 3
7633 4
7634 4
7635 4
7636 4
7637 4
7638 3
7639 2
7640 3
7641 4
7642 4
7643 2
7644 4
7645 4
7646 4
7647 4
7648 4
7649 3
7650 3
7651 3
7652 5
7653 3
7654 3
7655 3
7656 3
7657 3
7658 3
7659 3
7660 1
7661 3
7662 4
7663 3
7664 4
7665 4
7666 4
7667 5
7668 1
7669 3
7670 3
7671 3
7672 3
7673 1
7674 1
7675 1
7676 3
7677 4
7678 3
7679 2
7680 2
7681 3
7682 2
7683 1
7684 3
7685 4
7686 3
7687 3
7688 2
7689 1
7690 3
7691 3
7692 1
7693 1
7694 1
7695 1
7696 3
7697 4
7698 5
7699 3
7700 4
7701 4
7702 4
7703 4
7704 4
7705 4
7706 4
7707 4
7708 4
7709 4
7710 4
7711 5
7712 3
7713 4
7714 3
7715 3
7716 4
7717 1
7718 3
7719 4
7720 3
7721 3
7722 4
7723 4
7724 3
7725 3
7726 1
7727 4
7728 4
7729 3
7730 3
7731 3
7732 4
7733 3
7734 4
7735 4
7736 3
7737 1
7738 1
7739 4
7740 3
7741 4
7742 4
7743 4
7744 1
7745 4
7746 3
7747 4
7748 4
7749 3
7750 2
7751 3
7752 1
7753 2
7754 1
7755 3
7756 1
7757 1
7758 3
7759 3
7760 3
7761 1
7762 1
7763 3
7764 2
7765 3
7766 3
7767 4
7768 4
7769 4
7770 3
7771 4
7772 4
7773 4
7774 3
7775 3
7776 3
7777 3
7778 3
7779 4
7780 3
7781 1
7782 3
7783 1
7784 3
7785 1
7786 1
7787 3
7788 1
7789 2
7790 3
7791 3
7792 3
7793 3
7794 3
7795 1
7796 4
7797 3
7798 4
7799 4
7800 3
7801 4
7802 2
7803 3
7804 3
7805 2
7806 2
7807 1
7808 2
7809 3
7810 4
7811 2
7812 4
7813 4
7814 4
7815 4
7816 1
7817 4
7818 4
7819 3
7820 3
7821 2
7822 4
7823 4
7824 3
7825 3
7826 3
7827 3
7828 3
7829 4
7830 3
7831 3
7832 3
7833 3
7834 3
7835 4
7836 4
7837 4
7838 4
7839 5
7840 3
7841 4
7842 4
7843 4
7844 4
7845 4
7846 3
7847 4
7848 3
7849 4
7850 4
7851 2
7852 4
7853 3
7854 3
7855 4
7856 3
7857 1
7858 3
7859 3
7860 1
7861 3
7862 3
7863 3
7864 4
7865 2
7866 3
7867 4
7868 5
7869 4
7870 5
7871 5
7872 4
7873 4
7874 4
7875 4
7876 5
7877 4
7878 4
7879 5
7880 5
7881 4
7882 4
7883 4
7884 4
7885 5
7886 4
7887 5
7888 4
7889 4
7890 4
7891 4
7892 3
7893 4
7894 4
7895 3
7896 3
7897 4
7898 3
7899 3
7900 5
7901 3
7902 2
7903 4
7904 5
7905 3
7906 4
7907 1
7908 3
7909 4
7910 3
7911 4
7912 5
7913 5
7914 5
7915 4
7916 4
7917 4
7918 4
7919 5
7920 4
7921 4
7922 4
7923 4
7924 4
7925 4
7926 4
7927 4
7928 3
7929 3
7930 4
7931 4
7932 4
7933 4
7934 3
7935 4
7936 4
7937 4
7938 1
7939 3
7940 1
7941 4
7942 3
7943 2
7944 1
7945 1
7946 4
7947 3
7948 3
7949 3
7950 3
7951 3
7952 3
7953 3
7954 4
7955 3
7956 3
7957 4
7958 4
7959 5
7960 5
7961 4
7962 4
7963 4
7964 4
7965 4
7966 4
7967 3
7968 3
7969 4
7970 3
7971 4
7972 4
7973 4
7974 4
7975 4
7976 3
7977 3
7978 3
7979 3
7980 3
7981 4
7982 5
7983 4
7984 4
7985 4
7986 2
7987 4
7988 3
7989 4
7990 3
7991 3
7992 2
7993 2
7994 3
7995 3
7996 4
7997 4
7998 3
7999 4
8000 3
8001 5
8002 4
8003 1
8004 3
8005 3
8006 5
8007 5
8008 4
8009 3
8010 4
8011 4
8012 2
8013 3
8014 5
8015 3
8016 3
8017 2
8018 2
8019 3
8020 1
8021 4
8022 4
8023 5
8024 5
8025 5
8026 5
8027 4
8028 5
8029 4
8030 4
8031 3
8032 1
8033 3
8034 4
8035 4
8036 3
8037 1
8038 1
8039 1
8040 3
8041 2
8042 2
8043 3
8044 3
8045 4
8046 3
8047 3
8048 2
8049 3
8050 4
8051 3
8052 3
8053 2
8054 1
8055 2
8056 4
8057 4
8058 1
8059 2
8060 4
8061 3
8062 3
8063 3
8064 3
8065 4
8066 3
8067 3
8068 4
8069 3
8070 2
8071 4
8072 1
8073 3
8074 3
8075 3
8076 3
8077 4
8078 3
8079 4
8080 3
8081 3
8082 1
8083 4
8084 4
8085 4
8086 4
8087 5
8088 4
8089 5
8090 3
8091 4
8092 3
8093 4
8094 3
8095 3
8096 5
8097 4
8098 5
8099 3
8100 4
8101 4
8102 4
8103 5
8104 4
8105 3
8106 4
8107 4
8108 4
8109 4
8110 4
8111 4
8112 4
8113 4
8114 4
8115 4
8116 4
8117 4
8118 3
8119 4
8120 3
8121 4
8122 4
8123 5
8124 4
8125 4
8126 4
8127 4
8128 4
8129 4
8130 3
8131 4
8132 2
8133 3
8134 1
8135 2
8136 2
8137 3
8138 3
8139 3
8140 1
8141 3
8142 3
8143 1
8144 4
8145 4
8146 4
8147 3
8148 3
8149 4
8150 3
8151 4
8152 4
8153 4
8154 5
8155 3
8156 4
8157 4
8158 3
8159 5
8160 4
8161 4
8162 3
8163 4
8164 3
8165 3
8166 4
8167 4
8168 4
8169 4
8170 4
8171 1
8172 3
8173 4
8174 3
8175 3
8176 1
8177 3
8178 3
8179 3
8180 3
8181 4
8182 3
8183 3
8184 1
8185 2
8186 4
8187 3
8188 1
8189 4
8190 3
8191 3
8192 4
8193 4
8194 4
8195 4
8196 5
8197 5
8198 1
8199 4
8200 3
8201 4
8202 4
8203 3
8204 1
8205 1
8206 4
8207 4
8208 1
8209 3
8210 4
8211 4
8212 4
8213 3
8214 3
8215 5
8216 3
8217 4
8218 3
8219 3
8220 3
8221 3
8222 3
8223 3
8224 3
8225 3
8226 3
8227 3
8228 3
8229 3
8230 4
8231 3
8232 1
8233 2
8234 2
8235 3
8236 2
8237 3
8238 4
8239 3
8240 3
8241 3
8242 2
8243 1
8244 3
8245 3
8246 4
8247 4
8248 4
8249 4
8250 4
8251 4
8252 2
8253 4
8254 2
8255 3
8256 4
8257 3
8258 4
8259 3
8260 3
8261 3
8262 1
8263 1
8264 2
8265 3
8266 3
8267 3
8268 3
8269 1
8270 3
8271 3
8272 3
8273 3
8274 3
8275 2
8276 4
8277 3
8278 3
8279 2
8280 1
8281 2
8282 3
8283 1
8284 3
8285 3
8286 3
8287 4
8288 4
8289 3
8290 3
8291 4
8292 2
8293 4
8294 4
8295 5
8296 4
8297 3
8298 4
8299 3
8300 3
8301 3
8302 4
8303 5
8304 3
8305 4
8306 3
8307 2
8308 4
8309 5
8310 4
8311 4
8312 3
8313 5
8314 4
8315 3
8316 3
8317 5
8318 2
8319 3
8320 4
8321 3
8322 4
8323 4
8324 3
8325 5
8326 4
8327 3
8328 4
8329 4
8330 3
8331 4
8332 4
8333 3
8334 3
8335 3
8336 3
8337 3
8338 1
8339 4
8340 3
8341 3
8342 3
8343 4
8344 1
8345 4
8346 3
8347 3
8348 2
8349 1
8350 1
8351 3
8352 4
8353 3
8354 1
8355 3
8356 3
8357 1
8358 1
8359 5
8360 3
8361 3
8362 3
8363 2
8364 1
8365 1
8366 1
8367 4
8368 3
8369 3
8370 2
8371 3
8372 4
8373 1
8374 4
8375 5
8376 3
8377 4
8378 1
8379 3
8380 3
8381 1
8382 1
8383 3
8384 3
8385 1
8386 3
8387 4
8388 3
8389 3
8390 3
8391 5
8392 4
8393 2
8394 1
8395 2
8396 1
8397 1
8398 3
8399 4
8400 5
8401 4
8402 3
8403 1
8404 3
8405 1
8406 1
8407 3
8408 5
8409 3
8410 5
8411 5
8412 4
8413 4
8414 3
8415 2
8416 3
8417 4
8418 4
8419 1
8420 1
8421 1
8422 1
8423 3
8424 4
8425 1
8426 3
8427 3
8428 3
8429 3
8430 1
8431 4
8432 3
8433 3
8434 3
8435 4
8436 4
8437 4
8438 5
8439 1
8440 4
8441 4
8442 4
8443 3
8444 2
8445 3
8446 1
8447 3
8448 3
8449 3
8450 1
8451 3
8452 4
8453 4
8454 4
8455 3
8456 4
8457 4
8458 4
8459 4
8460 3
8461 3
8462 4
8463 3
8464 1
8465 4
8466 3
8467 5
8468 2
8469 3
8470 1
8471 5
8472 4
8473 3
8474 3
8475 4
8476 4
8477 3
8478 1
8479 3
8480 4
8481 4
8482 3
8483 1
8484 3
8485 1
8486 4
8487 3
8488 3
8489 3
8490 4
8491 4
8492 1
8493 5
8494 4
8495 3
8496 1
8497 2
8498 4
8499 3
8500 4
8501 4
8502 2
8503 4
8504 5
8505 3
8506 4
8507 3
8508 4
8509 3
8510 4
8511 1
8512 4
8513 5
8514 3
8515 3
8516 1
8517 4
8518 1
8519 4
8520 3
8521 4
8522 3
8523 3
8524 3
8525 4
8526 2
8527 3
8528 4
8529 3
8530 3
8531 2
8532 5
8533 3
8534 3
8535 3
8536 4
8537 1
8538 3
8539 5
8540 1
8541 5
8542 4
8543 1
8544 3
8545 4
8546 4
8547 4
8548 3
8549 3
8550 4
8551 4
8552 3
8553 1
8554 1
8555 4
8556 3
8557 4
8558 3
8559 4
8560 3
8561 4
8562 2
8563 4
8564 3
8565 4
8566 4
8567 5
8568 3
8569 3
8570 2
8571 3
8572 3
8573 3
8574 3
8575 4
8576 3
8577 4
8578 2
8579 3
8580 3
8581 3
8582 4
8583 1
8584 5
8585 4
8586 4
8587 3
8588 3
8589 1
8590 4
8591 4
8592 4
8593 3
8594 2
8595 1
8596 1
8597 2
8598 4
8599 4
8600 5
8601 2
8602 3
8603 4
8604 1
8605 4
8606 3
8607 4
8608 4
8609 4
8610 1
8611 4
8612 1
8613 3
8614 4
8615 2
8616 1
8617 1
8618 3
8619 4
8620 1
8621 2
8622 2
8623 2
8624 1
8625 4
8626 3
8627 1
8628 2
8629 1
8630 3
8631 1
8632 4
8633 4
8634 3
8635 3
8636 4
8637 3
8638 5
8639 3
8640 3
8641 2
8642 4
8643 3
8644 3
8645 4
8646 2
8647 5
8648 3
8649 3
8650 3
8651 2
8652 2
8653 3
8654 4
8655 4
8656 5
8657 4
8658 4
8659 3
8660 4
8661 3
8662 4
8663 3
8664 3
8665 2
8666 2
8667 4
8668 4
8669 1
8670 4
8671 2
8672 3
8673 4
8674 2
8675 4
8676 4
8677 2
8678 4
8679 4
8680 4
8681 2
8682 4
8683 4
8684 4
8685 2
8686 3
8687 1
8688 5
8689 4
8690 4
8691 3
8692 3
8693 4
8694 3
8695 3
8696 3
8697 3
8698 2
8699 4
8700 3
8701 5
8702 3
8703 3
8704 3
8705 3
8706 1
8707 4
8708 1
8709 3
8710 2
8711 4
8712 3
8713 3
8714 4
8715 5
8716 3
8717 4
8718 4
8719 3
8720 1
8721 3
8722 4
8723 4
8724 3
8725 1
8726 3
8727 2
8728 3
8729 4
8730 4
8731 2
8732 2
8733 4
8734 3
8735 3
8736 3
8737 3
8738 3
8739 4
8740 1
8741 4
8742 5
8743 3
8744 3
8745 1
8746 3
8747 4
8748 3
8749 1
8750 4
8751 4
8752 4
8753 1
8754 3
8755 4
8756 4
8757 4
8758 2
8759 1
8760 5
8761 3
8762 2
8763 4
8764 2
8765 3
8766 3
8767 1
8768 1
8769 1
8770 3
8771 1
8772 4
8773 4
8774 5
8775 3
8776 5
8777 1
8778 4
8779 2
8780 1
8781 3
8782 3
8783 3
8784 4
8785 2
8786 3
8787 2
8788 4
8789 2
8790 2
8791 4
8792 5
8793 1
8794 4
8795 1
8796 3
8797 3
8798 5
8799 1
8800 4
8801 3
8802 4
8803 1
8804 3
8805 3
8806 3
8807 1
8808 4
8809 2
8810 3
8811 1
8812 4
8813 3
8814 3
8815 1
8816 3
8817 4
8818 2
8819 4
8820 5
8821 5
8822 3
8823 4
8824 4
8825 3
8826 2
8827 4
8828 2
8829 2
8830 1
8831 4
8832 4
8833 4
8834 3
8835 3
8836 2
8837 5
8838 1
8839 3
8840 4
8841 4
8842 4
8843 1
8844 2
8845 4
8846 4
8847 4
8848 4
8849 4
8850 3
8851 4
8852 4
8853 4
8854 3
8855 4
8856 4
8857 3
8858 5
8859 1
8860 2
8861 3
8862 3
8863 4
8864 4
8865 4
8866 3
8867 4
8868 3
8869 2
8870 2
8871 2
8872 4
8873 3
8874 1
8875 2
8876 2
8877 2
8878 2
8879 3
8880 2
8881 2
8882 2
8883 2
8884 1
8885 2
8886 1
8887 2
8888 3
8889 1
8890 1
8891 2
8892 2
8893 2
8894 2
8895 2
8896 2
8897 2
8898 2
8899 2
8900 1
8901 2
8902 4
8903 2
8904 1
8905 1
8906 3
8907 1
8908 3
8909 3
8910 3
8911 2
8912 2
8913 2
8914 3
8915 4
8916 4
8917 1
8918 3
8919 1
8920 1
8921 2
8922 3
8923 3
8924 5
8925 1
8926 1
8927 2
8928 2
8929 4
8930 1
8931 3
8932 4
8933 3
8934 5
8935 2
8936 4
8937 3
8938 4
8939 2
8940 5
8941 4
8942 4
8943 3
8944 4
8945 5
8946 2
8947 3
8948 4
8949 3
8950 2
8951 3
8952 3
8953 1
8954 3
8955 3
8956 3
8957 2
8958 2
8959 3
8960 5
8961 4
8962 1
8963 3
8964 4
8965 1
8966 1
8967 1
8968 3
8969 4
8970 4
8971 2
8972 3
8973 4
8974 3
8975 4
8976 5
8977 5
8978 1
8979 3
8980 4
8981 3
8982 3
8983 4
8984 5
8985 4
8986 3
8987 3
8988 4
8989 4
8990 3
8991 3
8992 4
8993 1
8994 3
8995 3
8996 5
8997 1
8998 1
8999 5
9000 4
9001 3
9002 4
9003 2
9004 3
9005 1
9006 1
9007 1
9008 1
9009 1
9010 1
9011 3
9012 1
9013 2
9014 3
9015 5
9016 3
9017 4
9018 4
9019 4
9020 2
9021 4
9022 3
9023 3
9024 4
9025 4
9026 4
9027 4
9028 3
9029 1
9030 1
9031 1
9032 1
9033 3
9034 2
9035 4
9036 4
9037 5
9038 4
9039 5
9040 4
9041 5
9042 4
9043 2
9044 4
9045 4
9046 3
9047 3
9048 3
9049 3
9050 5
9051 4
9052 3
9053 1
9054 5
9055 3
9056 3
9057 4
9058 3
9059 1
9060 5
9061 4
